# Supplementary material for: Effect of the down-regulation of the high Grain Protein Content (GPC) genes on the wheat transcriptome during monocarpic senescence
Source: BMC Genomics. 2011 Oct 7;12:492. doi: 10.1186/1471-2164-12-492 (PMC3209470; doi:10.1186/1471-2164-12-492)
Supplement: Additional file 2 — Multi-fasta file with the sequences of 146,671 singletons. [file 1471-2164-12-492-S2.BZ2]

Archive with 1 entries (1 files):
- 1471-2164-12-492-S2
