# Supplementary material for: Effect of the down-regulation of the high Grain Protein Content (GPC) genes on the wheat transcriptome during monocarpic senescence
Source: BMC Genomics. 2011 Oct 7;12:492. doi: 10.1186/1471-2164-12-492 (PMC3209470; doi:10.1186/1471-2164-12-492)
Supplement: Additional file 2 — Multi-fasta file with the sequences of 146,671 singletons. [file 1471-2164-12-492-S2.BZ2 › 1471-2164-12-492-S2]

>F2WVVLU01B2P7S length=169 xy=0734_0166 region=1 run=R_2009_09_23_17_22_23_
AAGCAGTGGTATCAACGCAGAGTACATGGGCGCTCTGACCCGAGTAGCATGGGGCACGTGGAATCCCGTGTGAATCAGCAAGGACCACCTTGCAAGGCTAAATACTCCTGGGTGACCGATAGCGAAGTAGTACCGAAAAGAAACAAACTAACTGCGTTGATACCACTGC
>F2WVVLU01BCKBN length=127 xy=0436_0081 region=1 run=R_2009_09_23_17_22_23_
TAGCGAAGCGAGTCTTAATAGGGCGATTGTCACTGCTTATGGACCCGAACCTGGGTGATCTATCCATGACCAGGATGAAGCTTGGATGAAACTAAGCAGAGGTCCGAACCGACTGATGTTGAAGAAT
>F2WVVLU01BBE87 length=100 xy=0423_0105 region=1 run=R_2009_09_23_17_22_23_
TACGTTGACTCCATGAAGCAACTCCATCGGAATCCATCAGTCTTGACCACAGATAGAGTGTTGATTCACTGACATGTGCAAACCAACCACACNCNCTCCT
>F2WVVLU01A5GC1 length=144 xy=0355_0131 region=1 run=R_2009_09_23_17_22_23_
CCAGCATCATCACCACGAAGCTTGATGTCGATGAGGCAGCCTTGCCCGCCTGCATCTTACCTCCACTGGCCATGGATCTAGCAAAAGAGGACGCAAGGCAAGGATGAAGAGCAGTCGCTTACCGGTGGAGAAGCACTGCTCGGG
>F2WVVLU01BI2WB length=295 xy=0510_0985 region=1 run=R_2009_09_23_17_22_23_
TTTGCTGCAGTCAGTTTAATGCATCTGGTAAACTCTCTTCAATTCTCGGCCTTCGTTGGTACAATTTCCCTCTTCAAGCAAACACTTAATGTAGCTGGTTAAAATTCTGTTGTTATTCAACACTTTGTCCACGTCAAAATTGTCGAATTTGGTTGTGTATTTTCTTCAGCTGTTGTGAAGTAAATCAGCGACACAACCAAGACGACAAAATAAGTTAAAATGAGCCATTTTTATCCGTATTAACGAATAAATACTCTTCAAAAAATTAGTTTAGTTGAATCGGAAAANAATTTTG
>F2WVVLU01A1BJY length=156 xy=0307_3884 region=1 run=R_2009_09_23_17_22_23_
AGCTAATGGTACAGTGACTTCAGTTCCTGGTGAGATGGACAGTACTATTGGGCGGCGAAGCTCTTGTCAGGAGCTGCGAAATAGTTATTACTTCTTCCGGGCTATAATCAGTACCGAAGATACAATCAACCTTCACAAAATCAACACCCACTACGC
>F2WVVLU01CGSSG length=77 xy=0894_1326 region=1 run=R_2009_09_23_17_22_23_
TTCACGTATACTCTCACACCAACACACGTACGTACGAGTGCATGCAGCTTAACAGTTGCAGGGTGGTCACCTTGTCA
>F2WVVLU01A7Z2G length=302 xy=0384_0198 region=1 run=R_2009_09_23_17_22_23_
TTTGGTAGAAGGGTGATCCGTGTCAAATATATAATCGTGTTAGCCCATGAATTATTGTTACACGTCCTGTGTTACTCTGCGAGATTGCACCATCTCAGCCAAAATTGCTTTAACTGGGTATCCCTTTCTCTCTTTCTGTATGTACATGACACATTTGATCGGATCATCAGAGTTAGACCACGTGGACGTGGTAGAAGCGTGGATCATCTACACTGCTGCTTCCTGAAGTTTCTTCCGGACAACATCTTGTTGAGCATGACCCTGAGCCTTCCCCACTGTACTCTGCGTTGATACCACTGCTT
>F2WVVLU01ANJN2 length=283 xy=0151_0192 region=1 run=R_2009_09_23_17_22_23_
TTGGGATCCACTACTGCCTTACATAATTCTCTGTGGATTCTTGTCTTCCTTCGAAACCAGGAACCGTCAGATGCCAATTTCTCTGCAAGTGCAGCAACACATCCTTGGCTTCCAGAACGGATGACTTCCTGTGCTTTGCCAGGGTACATGCAAATGCAGTCACCGATTCAATGAAGTCATCAGCAATCTCTAAAACCAAATCTTCCACTTCTGGATCAAGTTTGCCAAGGGGATCCACCTGTGCAACCAAATCTTGTATTTTCTTCTTCCCGACGAAGTTAGG
>F2WVVLU01BTDXJ length=185 xy=0627_2613 region=1 run=R_2009_09_23_17_22_23_
AGCAGTGGTATCAACGCAGAGTACATGAGGACCAGGCCAACCATCGCGAACTAGAAGAGTAAGTTGTGTATGTAAACAATCGTGATGTTCTAGCACATTGCTCCCTCGTTTGTTTCTTTCCTTTGTCAGGCCGACTGCAGCAATAATTGTTTGTTTAACCGGGACCGGAAATAAGTGTCCCCTCC
>F2WVVLU01CAW44 length=88 xy=0827_1462 region=1 run=R_2009_09_23_17_22_23_
GTAGCATCCGATTGGTTCGCGGTATCCAAGAGTTGATTAGTGGTGGAAGTATCATGGGTTTGTATATACGGTGGTGACAGTAGCCCGC
>F2WVVLU01BC361 length=81 xy=0442_1259 region=1 run=R_2009_09_23_17_22_23_
GTTCCGTTCCCTTAACCAAGCCACTGCCTATGAGTCGCCGGCTCATTCTTCAACAGGCACGCGGTCAGAGATCACTTTCCC
>F2WVVLU01A9Q7A length=85 xy=0404_0100 region=1 run=R_2009_09_23_17_22_23_
AAGCAGTGGTATCAACGCAGAGTACATGGGAGAACACCAAGGACTCACTACCAGCGCCTCTCCGCGATCCAAATCCTCCGGAAGA
>F2WVVLU01A1USD length=96 xy=0314_0139 region=1 run=R_2009_09_23_17_22_23_
AGGTCAAGGAGTACGAGCTCCGCAAGCGCAACTTCTCCGCCACCGGCAACTTCGGTTCGGTATCTCCGAGCACATCGACCTGGGCATCAAGTACGA
>F2WVVLU01B0SQY length=59 xy=0712_0248 region=1 run=R_2009_09_23_17_22_23_
TTGAGCAGGATGTCATTGGGCAAGCTGCTGATCCTATCATCTGGATTGACTTCCCNCCG
>F2WVVLU01BUFMC length=68 xy=0639_2306 region=1 run=R_2009_09_23_17_22_23_
ACTCATAGGCAGTGGCTTGGTTAAGGGAACGGAACCCACCGGAGCCGTAGCGAAAGCGAGTCTTAATA
>F2WVVLU01B4C1T length=57 xy=0752_2687 region=1 run=R_2009_09_23_17_22_23_
GGAGGTAGGGTCCAGTGGCCGGAGAGCACCGCACGTCGCGCGGTGTCCGGTGCGCCC
>F2WVVLU01CAR43 length=60 xy=0825_3173 region=1 run=R_2009_09_23_17_22_23_
TTTATTGAAGATCGTGCTCGCGGTATCTTTCTACTCAGGACTGGGTAGTCCATGCCAGGT
>F2WVVLU01AV95S length=228 xy=0250_2270 region=1 run=R_2009_09_23_17_22_23_
TGTAATTTGTCAGATTCAGCTAGTGATGCTTTACCGACCAACTGCACTATTTCAGATAAATCTTCTTCTTCTTGTAAATCTCCTTAACTTCGGTTCTTAGAGGCACGAATTCAGGGAAGTTCTTGTCATAAAATCGTCCAAAGCCCTTGTATATTTACTGTATGAAATAAGCCAATTAATGGAAGGAAAGTGTTTACGTTGAGCCAATTTCTTATCCAGCCCAACCAA
>F2WVVLU01A6H1N length=374 xy=0366_3913 region=1 run=R_2009_09_23_17_22_23_
TTCAGCCGTGTCAGCATGCCTGATTTAAACTCCTTGCCAGATCAAAGGCAGTAGTAATCTGTAAACAGGAAAATGCCAGACTGCACATTGTTTCTTCACAGATGCTGAATCATTGCGAGGAGGGGATCATGTGTGTGTATTCAAAGGGCTGCCGATGTATTAACTACTAGGGAAACTGGAGTGCAGTTTTGTTGGACATTATCCCGAGTGAAGAATGCGCATTAGCTTTGGTACAATTTCATTCTTCTTTGGGAGCTTCGCCCTGGACCTGTAACCCTTGAAACCTTGTGAAACTGATGCAAAACATGATGGAAATTAGATAACTTATTAAAAAAAACGAAAAACAAAAGTACTCTGCGTTGATACCACTGCTT
>F2WVVLU01BPM9H length=121 xy=0585_0115 region=1 run=R_2009_09_23_17_22_23_
AATATGCTAGTTTCAACAACTCTCGTTCTTTACACTTCTTCTTGGCTGCTTGGCCTGTAGTAGGAATCTGGTTCACTGCTTTAGGTATTAGTACTATGGCTTTCAACCTAAACTAGGTTTC
>F2WVVLU01BA8ZS length=355 xy=0421_0182 region=1 run=R_2009_09_23_17_22_23_
TTTCTGTGGGCTGGTCTTCCACCACCCCAAGATCTGTTTCCACCACCACCGCCGCCGTACCATTTGTTACCACCACTCGGGAAAGAACGTGCAGCCATGGCAGCTAATTTGGGGTCAATACGTTGATTGGCTTCAGTAAGAACAGCCACGAGGTCTTTGGCTTGCTTACTATTGGAATGGGTAAAGAATGCATATGAGGTACCTTTTTGAGATGACCGCCCAGTTCGGCCTATTCTGTGAATATAATCTTCTGAATTGTTGGGGTAATCAAAATTGATAACAAATTTAACATCGTCGACATCTAAACCTCTGGCAGCAACATCAGCCCATGTACTCTGCGTTGATACCACTGCTT
>F2WVVLU01AYFNZ length=265 xy=0275_0317 region=1 run=R_2009_09_23_17_22_23_
TTTCCACTTGCGATCAGATTACGGTCTGCATAACCCTGGTCCAGGCAGAACTCATACAGCTCCTTTGATATTTCCTTCCTTTATTAGAAAGAATCATATATGTAACGGCTTCTTTGTATGAGAAATAGCGGAAAATTAGGCCAGAGTGCTTCACACTTCCTCTTCCCGTCATGTGTATCGTTTCTAGCTTCTCTCATTTGGTCATCCAGCTCACGGATTGTGGGCGTCGATAAGCACCCACTCCTTCCGGGGTTAGGTTCCTACC
>F2WVVLU01BIXC7 length=313 xy=0508_2009 region=1 run=R_2009_09_23_17_22_23_
GCACGTCAGCCGTGAATGATCACAACTCAGAGTTCGCCGCGCCTACATACCATGTAGATGGAGACCGAACGCGTGGCAACACTGCAGTAGCGCCATCTGTTGGGAATGGACCGGCCAAAGCATCATCCACATGCGATCCCTCATCATCGAGCCTGAGTGATTCCTTCTCAAGATTCCGTCATGTGGAATTCCCGTCCGGCTTTTCCAGAGGATCAATGTCACTACCTCCAGAGTTTGAAGTCACGCCGACTCAACACAAGACATATTACTGACCACTTCCGATTGGAACATGTCATCTCAGGGCACTCTTTCG
>F2WVVLU01AW470 length=112 xy=0260_1566 region=1 run=R_2009_09_23_17_22_23_
AAGCAGTGGTATCAACGCAGAGTACATGGGCACGAAAGTGACGAAGTTGCTTTGACTACTGAACCATGCCTGGATCGTCGGAGCGAATTGGATGATCGGGCCGAGGGCTGCC
>F2WVVLU01A58J4 length=94 xy=0363_3906 region=1 run=R_2009_09_23_17_22_23_
AAGCAGTGGTATCAACGCAGAGTACATGGGCTTACTACTTATATGCTTTCAGCAGTTATCCTCTCCGCACTTGGCTACCCACGCGTTTACCGTT
>F2WVVLU01A2HF1 length=286 xy=0321_0831 region=1 run=R_2009_09_23_17_22_23_
GTTATGAGTGTCTACGTGGTGGACTTGATTTTACCAAAGATGATGAAAACGTAAACTCACAACCATTTATGCGCTGGAGGGACCGTTTTGTCTTTTGTGCCGAAGCTATTTATAAATCACAGGCCGAAACCGGTGAAATCAAGGGGCATTACTTGAATGCGACTGCGAGTACATGTGAAGAAATGATTAAGAGAGCTGTATTTGCAAGAGAATTAGGGGTTCCTATTGTAATGCATGACTACTTAACTGGGGGATTCACCGCAAATACTACTTTGGCTCATTATTG
>F2WVVLU01B9T8U length=125 xy=0815_0204 region=1 run=R_2009_09_23_17_22_23_
CTCTGCTTAGTTCATCCAAGCTTCATCCTGGTCATGGATAGATCACCCAGGTTCGGGTCCATAAGCAGTGACAATCGCCCTATTAAGACTCGCTTTCGCTACGGCTCCGGTGGGTTCCGTTCCTA
>F2WVVLU01A10UC length=66 xy=0315_3890 region=1 run=R_2009_09_23_17_22_23_
TTAGTGGCTGCAGATTGCTCTTTATGATCAAACAGCGTACTTGAAACACGCGATGCACCCACTCGA
>F2WVVLU01BSJ9L length=319 xy=0618_1031 region=1 run=R_2009_09_23_17_22_23_
GTTCAGCTTGCATAACTGGCACAACTAATTATGGATTACCTTCAACTTCATAATTATTGCAAGAATCCATAATGGCAGTTGGCGAAGATGGAGTGGCTGGCGACCATGGCTCTGAAACTTCAACTAAGAATGGATCGGCAACAGAAGTGGATGCTACCTCCACATCTTCGAATGCGGGAATAGCTCCAGTGGCTTTGGAAGCAGTGTCCTACCAGGAGTGAGGGAAGCTTCTCGAAAAACTTTCAACTGAAAATGAATTTTAGGACACTCTCTTCTCCAAAAAAGAAACAAAGTAACTACTGCGTTGATACCACTGCTT
>F2WVVLU01BYWAZ length=181 xy=0690_1657 region=1 run=R_2009_09_23_17_22_23_
AAGCAGTGGTATCAACGCAGAGTACATGGGTCAAAGAGGAAGGCTTGCGGTGGATACCTAGGCACCCAGAGACGAGGAAGGGCGTAGCAAGCGACGAAATGCTTCGGGGAGTTGAAAATAAGCATAGATCCGGAGATTCCCAAAAAGAAAACAAAGTAACTCTGCGTTGATACCACTGCTT
>F2WVVLU01A1F36 length=96 xy=0309_1604 region=1 run=R_2009_09_23_17_22_23_
CAGAGCGTAAGCTAGTGATGCTTCGGCTACTGGACTTTAGCCATCTAGGGTGCGGCACTCAACCGCTTCGCCTAGCAGCACAACGCTTGTATTGCT
>F2WVVLU01CETT4 length=112 xy=0871_3578 region=1 run=R_2009_09_23_17_22_23_
TGGGTGGCGTAGCTACCGAGATCAATGTCTTAGTTTAATTATGTCTCTCCTAGAAGTTGGTTATCAACTTCTCATTTTGTTCTAGGATTCTTCCTTTTNTTGGCGCTATTAG
>F2WVVLU01CE28O length=210 xy=0874_3478 region=1 run=R_2009_09_23_17_22_23_
TTGGGCCCAATCTGCACAAACCATCCATGAACGGTTGGTTCATCATGCATGCTATATTCATTATTGAGTCCATCCAAAATGCAGCATTCACTCACTAACCAGGTTTAGCAGGAAGGCGATGATGTTGCCCACAAATATGGGAGCTGGGTTAGCAGGGCCTTTTCCTGAAAAATCAACCCCCGGTGGATCACATTTTAGTTCAGATCCAAG
>F2WVVLU01B4RG8 length=106 xy=0757_0906 region=1 run=R_2009_09_23_17_22_23_
AAGCAGTGGTATCAACGCAGAGTACATGGGAGAGCAATACAAGCGTTGTGCTGCTAGGCGAAGCGGTTGAGTGCCGCACCCTACGATGGCGTAAAAGTTACCACGT
>F2WVVLU01BZ5AI length=50 xy=0704_2616 region=1 run=R_2009_09_23_17_22_23_
TATGAGTCGCCGGCTCATTCTTCAACAGGCACGCGGTCAGAGATCACTTT
>F2WVVLU01AX6YN length=148 xy=0272_1325 region=1 run=R_2009_09_23_17_22_23_
TGGAAGTTGAAGTTGCCACTCCATGTTATGGGATTGTCGCTGCCCGAGATGCCGTGGACTACAACCGCAACATTCTCTTCTCTTGGCGGAGGGAAACTGCCAAAACTACACTCCAGAGGCACGTACCATATTACATAGTATTTCTCGT
>F2WVVLU01ASGQC length=63 xy=0207_0290 region=1 run=R_2009_09_23_17_22_23_
TTCTTGGCAGTCTGGTCGGTGCATCCTGCCGGTACAGGCAAAGTACCTTGCTGTGCCCTTACC
>F2WVVLU01BR4OL length=180 xy=0613_1315 region=1 run=R_2009_09_23_17_22_23_
AAGCAGTGGTATCAACGCAGAGTACATGGGTCAAAGAGGAAGGCTTGCGGTGGATACCTAGGCACCCAGAGACGAGGAAGGGCGTAGCAAGCGACGAAATGCTTCGGGGAGTTGAAAATAAGCATAGATCCGGAGATTCCCAAAAAGAAACAAAGTAACTCTGCGTTGATACCACTGCTT
>F2WVVLU01B5R0O length=51 xy=0768_3206 region=1 run=R_2009_09_23_17_22_23_
TTGAGGTCGAGTCCTCTGACACGATCGACAACGTCAAGGCGAAGATCCAGG
>F2WVVLU01BBFQ2 length=220 xy=0423_0748 region=1 run=R_2009_09_23_17_22_23_
CAGTGGTATCAACGCAGAGTACATGGGCTCGACTATCACTATGGATTGCGTCTGCATGTATCTTGCTGTGAGCTCAAGTCAAGAGGTGATCGATCTGAGGCCGCACGATGAGGTGCTCGACATGCCTGGCAGAGTCCCTGGCATTTGTTACTCACAAGAGATAGACTGTATGATGATGACTTGTGTGTTGATGATTTGCCTGTACCGGAAGTACTTTTTA
>F2WVVLU01B7P0T length=237 xy=0790_3819 region=1 run=R_2009_09_23_17_22_23_
CGAGTGGCTTAGAAGCCTGTGTACAAGCTCGTAACGAAGGCGCGATCTTGCTCGCGAAGGTAATGAATTATCCGAACAGCTTGCAAATGGAGTCCTGAACTAGCCGCAGCTTGTGAAGTATGGAAGGCGATCAAATTCGAGTTCGAGCCGGTAGATACTATTGATAAGTAGATAAACTAAGATAAGAAGAGAAGGTATAAATAAAGAACAAAGAAACAAAGTAAACTAACTGCGTTG
>F2WVVLU01AT9JT length=389 xy=0227_2375 region=1 run=R_2009_09_23_17_22_23_
GTTAGCTGCACCAAAGTTACAGTTGTACGACAGTATTGATCAAGGTGTTATGGAATCATACCAAGAATTTACTGTTGCTGCTTTATTATACTACACAATGAAAGAGTCTGCTTGCAGTGAACAATCATCAAGGATGACAGCTATGGACAATGCTAGCAAGAACGCAGCTGAAACGATTGGCAAGCTGACTTTGACATTCAATCGTACTAGACAGGCTGTGATCACCAGAGAGTTGATTGAAATCATTTCTGGAGCAGCAGCGTTAGAATAATTGTTTTTATTAAATATCATTATACTATAGAGTTGAAGGACAACAATAAAAGAAATGGAATTCCATACGTTTGAAAAAAAGAAAACAAAAGTAAACTACTGCGTTGATACCACTGCTT
>F2WVVLU01B1MVK length=76 xy=0721_2430 region=1 run=R_2009_09_23_17_22_23_
TTAGTAGCCAGAGTAAAGAAGCAAAGCGATTCCCGTAGTAGCGGCGAGCGAAATAGGGAGGCAGCCTAAACCCGTA
>F2WVVLU01BPFZO length=311 xy=0582_2978 region=1 run=R_2009_09_23_17_22_23_
TTGCTGGTCCAACATGTGGATGTCTTTGATCAGTGTCTGGATATTGTTGGCTCTCCGATCCATCTGAATCTGCTAGCCCGCCAACTGGTATATATATTGGAGCCCGACTTGTTGTTTCTTGTTTACTGGTTTGGTGTTGATTTTGTAGCACGTGAACATTCTTAGTTTTGGTTCATTTTTAAATTATTTGAATTATACCTGCTACAGCACTGATAACCGGCTTAAGAGCTGTTAAGCTACTCCCTATTGTACCAAAATCAATTAGTCCTCCAACATCATTGTTATCTGCCCATGTACTCTGCGTTGATACC
>F2WVVLU01B3Y72 length=167 xy=0748_1152 region=1 run=R_2009_09_23_17_22_23_
TTTCCTCTGGCTACTAAGATGTTTCAGTTCGCCAGGTTGTCTCTTGCCTGCTCATGGATTCAGCAGGCAGTTTAAAAGGTTGACCTATTTGGGAATCTCCGGATCTATGCTTATTTTCAACTCCCCGAAGACATTTCGTTCGCTTGTCTACGCCCTTCCTCGTCTCT
>F2WVVLU01AQ955 length=263 xy=0193_2475 region=1 run=R_2009_09_23_17_22_23_
TTTGGTTCCTCTCCCTCGAGAAATGCTGCCACAGCCAACTCATGGCGGAGGCTGCGGCAGCATCACGCGGCGAGAAGCCAGTAGCCATTGGCGCTGAAGAGGCAGCATATACCTACCGTACGGTGGGATCGACCAAGGCTGGCTGGTTCAGCGCGAAGCCCCTGTTCGATGTCATCCATAAGGAGACTGGGGTGATTATTTGGAGTAGCCGGAGTGAGTGGTATTGCTACAGTGGGTCGGTTAGTAAGTTGGGCTGTAGGAAG
>F2WVVLU01AT3IR length=338 xy=0225_2753 region=1 run=R_2009_09_23_17_22_23_
TTTAATCTACAATCTTTATATAGTTGATAATGTATTGTGACAGCTGTATAATTTCTAATATTACCTGGTTGACTCCTTACAAGTGTTATCAATAATGATAATTAATTTGTTCTGTGGTATTATGGTACTATTAACTCATTACCTAATTACTAAGAAATACTTTATTTTATATTTACTCTAATTTATGATGTGTATTATTATTTGTTTGTAGCCATGATCATGGTCAAGGTGTACACTATTACAGAAAAATAAACTTACCTTTATTAAAATTTACAAATAATGGTTAAAAACAAATTTAGTTATTTTAAATTAGCTGTCATTTATAACTTGTTTTTATT
>F2WVVLU01AXT34 length=232 xy=0268_1058 region=1 run=R_2009_09_23_17_22_23_
TCGCGCGTCGCCTCGTACCGCGGGCGCGTGAAGTCCGCGATGGCGGTTAGCACGTCGCTGATCAGGCGGAAGACGAAGGAGAGCAGGGCGGAGAGGAGAGTGAAGATGGCGGCTTGGTTGGGCGCTCTTTGCGCGTCTTTGGAGTTCGTCATCCCAGGCATTCTTGGCGTAGTCGTAAGGCCAGAAGACCCAGCTCTTGCCGGTCTCGTAGATGGTCTCGGGCTTCTCCTTG
>F2WVVLU01CCB3Q length=304 xy=0843_1972 region=1 run=R_2009_09_23_17_22_23_
GTACACTGTTGACAGACCAGTCCCATACCCAGTCGAGAAGCACGTCCCATACCCAGTCAAGGTTCCCGTCAAGGTCGAAGTACCAGTGCCATACGAAGTGCCCAGCCACGACGAATACCACGTCAGCAGCTACAGCTCTCCGTCGTACGGTAACTCGTACGGACCATCCCACAGCACTTCGTACAGCCACTCTTACGGACCATCCCACGGCGTCTCGTCCTACGGCGCATCGTCATACGGCTCATCGTCCTACGGATCGTCTCACGGCAGCTCGTACTAATCAAAAGCTCCAGTCATAGGTTAG
>F2WVVLU01B6OHP length=62 xy=0779_0235 region=1 run=R_2009_09_23_17_22_23_
GTTCTCCCATGGTTCTCCCACACCTTAGCTTCATAGAGCTTCTTGGCCCCACCCTTCCTAGT
>F2WVVLU01CFOIS length=361 xy=0881_2386 region=1 run=R_2009_09_23_17_22_23_
AAGCAGTGGTATCAACGCAGAGTACATGGGCAAGGAGCACAACGAGCCGCTGCAGACGAAGAATGGCAATGTGCTCCCTGGCACGGTGGTGGACACCAGAATTGTCGACCCTGTGACATACGACTTCTACCTGTGCAGCCACAACGGGCTGATAGGGACCAGCCGGCCGACGCACTACTACAACCTGATGGACGAGCACGGCTACGGGTCGGACGACCTGCAGAGGCTGGTGTACAACCTCTGCTTCGTGTTCGCGCGCTGCACCAAGCCCGTATCGCTGGCGACGCCCGTCTACTACGCTGACCTGGCGGCATACCGTGGCAGGCTCTACTATGAGGGCATGCTGGCGTCCCAGCCCCAG
>F2WVVLU01BHOIV length=420 xy=0494_1237 region=1 run=R_2009_09_23_17_22_23_
GGTTTTATTTTCAATGGGACTTTCATTTTCCATATATATTTGTGGTGAAAAGGTTGCCCGTCATTGATGAGGTCTGCATGCATGGATTTGTTCTATGTGCTACGGTCGTGCTAAAAAGTTTCGCCATTTGTTTTATGCGTATACTAGAAAGTCTCTTCAAGTTTTATGGTATATGTGCAAATTATCTTCCCAAAAACTATGACCTTGATTGCAAGCTCAGATAGCTTTTTATGCTTTTTTCGAAAAGAGGGGACATCCCTCAGGCTCTGCATCGAGTGATGCACAAGCCTTTTACTTATCATATCAAAGTTCATCATCCAACCATAACAAAGTTCAACCAATAAATTGTCACACATGACTGCCCCAAGGGCAAAAAAAAAGAAAAAACAAAAAGTAACTACTGCGTTGATACCACTGCTT
>F2WVVLU01A7XVF length=53 xy=0383_1449 region=1 run=R_2009_09_23_17_22_23_
GTATGGAGCAACGTTGATGGGTACAGCCCGATATATACACCAGAAGAATGGTC
>F2WVVLU01BEL2H length=82 xy=0459_1447 region=1 run=R_2009_09_23_17_22_23_
AAGCAGTGGTATCAACGCAGAGTACATGGGTACAAGCGTTGTGCTGCTAGGCGAAGCGGTTGAGTGCCGCACCCTAGATGGC
>F2WVVLU01A1PRO length=76 xy=0312_1826 region=1 run=R_2009_09_23_17_22_23_
AGAATCCAAGCTAGCATGCGACGCCTGCGGCGGGCGGCAGGCGTCGCATGCTAGCTTGGATTCTGACTTAGAGGCG
>F2WVVLU01CCLS6 length=110 xy=0846_2264 region=1 run=R_2009_09_23_17_22_23_
AAGCAGTGGTATCAACGCAGAGTACATGGGAGAACGTGAAACCGTGCTGAGCTCCCAACGACAGTGGGGAGGGGAAAGGGTAGGAATCTCTGACCGCGTCGCCTGTTGAA
>F2WVVLU01BA3MK length=305 xy=0419_1418 region=1 run=R_2009_09_23_17_22_23_
GGTTATGTGGAGCAAATTAATTAACAGCTAATAGTATTATAGCTAATATGGGTATAATATAAGAAATGTTTGACTTGTCATTTAAGCTTTAAATAATATAAGGCTAATAAGACTTACTATATTAAATCATTCTGATGGTATATATATAAATAATATAAGTAAAGAGTTAAACAGAAATAGTACTACTTAATGCGCTATTTATTATAATATTATTGGGGTTAAATTCTACTTTTAGACCCTCAGATGTATCTCCTTTTTTATTGGAGTTAGAAGAAGAAGTGGGGTTAATGTAAGCAACTAAATTT
>F2WVVLU01BPSIT length=235 xy=0586_2835 region=1 run=R_2009_09_23_17_22_23_
TTTAGGCGACGGAAGTTTGAGGCAATAACAGGTCTGTGATGCCCTTAGATGTTCTGGGCCGCACGCGCGCTACACTGATGTATTCAACGAGTATATAGCCTTGGCCGACAGGCCCGGGTAATCTTGGGAAATTTCATCGTGATGGGGATAGATCATTGCAATTGTTGGTCTTCAACGTGGACTGCCTGTTGAATAAAAGCATTGAACTTGAAAAAAANAAAAAGAAAAACAAAAA
>F2WVVLU01CAKLK length=187 xy=0823_1590 region=1 run=R_2009_09_23_17_22_23_
AAGCAGTGGTATCAACGCAGAGTACAAGCCTGTGGGTCGCTTCTGCAACTGGATAACTAGCACTGAAATACGTCTTTACTATCGGATGGTTCGGTGTTTGTATGATCCCTACCTTATTGACCGCAACTTCTGTATTTATTATCGCCTTCATCGCTGCCCCTCCACGTAGATATTGTATGGTAGTTCG
>F2WVVLU01A6JLX length=326 xy=0367_1843 region=1 run=R_2009_09_23_17_22_23_
TTGATGACTAATCTGAGGCTTACACTGAACATCTCTACTGATGAACATTTATCAGAGTTAAGGAATTTGGCTAACTCTGCAGTTTGTTCTAGATAGCCATTAAAGTTATGAATGAAGAGGCTTAGAATTTGTTTGTTATGTTGTCATATTGCTTACTTCAGAATAGTGGATTTATGGTTAGTGTGGACTCTGAAGATACCAGTCACTTGTTGGTGTACTTGACGCTCTGTATTAACCGTGTAGAAAGGGGAATTTTTGTATGATAGATTTATTAAACTTTTCAAAGTAAAAAAAAAAAAAAANAAAAACAAAAAACGTAAAAAACG
>F2WVVLU01BAC2X length=366 xy=0410_3879 region=1 run=R_2009_09_23_17_22_23_
TTGGACATGGTAGTTTTCCAATACCAATTTATTTAGGATGCTACGCTGAATCTCCAAATGATGACGAAAATCGTATATTAAAAGGGCAAGCTGGACCTTATAATAACAATGCACCTCAAAAATAGCTTAGAAATATGTTTCATGATGGGCTACTTATATTTTGGAAACACATATGGAAAGGAGTGTTGGTGTGGAAATCAAAACCATTAAAGTCCGCGAAAGTAGAAGACGTTAATTGTGATACTCCTTGTAGTGGAGATAATAATCAGTTATGTGGCGGGGGAGTGGAAAATAGGCGGATGTATTCAACTGGAATCACTGACTATACAGCAAAAAATTAATATTGGTGCTACGATAGTAATGATG
>F2WVVLU01BCSN1 length=65 xy=0438_2703 region=1 run=R_2009_09_23_17_22_23_
CGAACGAGACCTCAGCCTGCTAACTAGCTATGCGGAGCCATCCCTCCGCGAGCTAGTCTTCTTAG
>F2WVVLU01AQOPL length=83 xy=0186_3335 region=1 run=R_2009_09_23_17_22_23_
AAGCAGTGGTATCAACGCAGAGTAATGGGGTCAAAGAGGAAGGGCTTGCGGTGGATACCTAGGCACCCAGAGACGAGGAAGGG
>F2WVVLU01B9PGP length=94 xy=0813_2199 region=1 run=R_2009_09_23_17_22_23_
GAGCGGTACCAATCGAGGCAACTCTGAATACTAGATATGACCCAAATAAACAGGGGTCGAAGGTCGGGCCAGTGAGACGATGGGGNGGTAAGAC
>F2WVVLU01B1VQ1 length=68 xy=0724_1643 region=1 run=R_2009_09_23_17_22_23_
CAGGTGGTATTCATGTTGGCATATGCCAGCTCTGACCGAATCTTGGGACGGATTCTGTATTACTAATT
>F2WVVLU01CA3FO length=455 xy=0829_1426 region=1 run=R_2009_09_23_17_22_23_
GTTTTGTTTCTGGGATGCTAGTAAACCCTAGTATCAAACTATCAGTTCTATTTTCTCACTTGGTCATCCGTTTGCAAGACAGCGCAATAATGGAGGTACCCATGTGAGTGTCCATGAAAACACAGATCTGTTGTATAGAGTTCACATCCATTGGGTACAACTTTGGACTTACATTTCTAATTTATGTGAGTCGCTAGTTCTTACATTATTTTGCTCACATCCAAATCTGTTGAAGACTCAAAACACACTGCATTTGTATGAGGTACCCACATTACAGAGATAATTTTGCAACATTTGCTGAAGGTTCTATCTAAGTTTTGCGAAGACATAGATTGTCTTGTTTTTGTCACATGAAGCTGTGTCTAGCCAAAAATACCCAATATTTTTTATTCATCACCACATCTATTGGAAAAAAAAGAAAAACAAAAAGTAACTCTGCGTTGATACCACTGCTT
>F2WVVLU01B814M length=325 xy=0806_0628 region=1 run=R_2009_09_23_17_22_23_
GTTACTAACCTCTTGTCGTCAATTGTTGTAGGTACAGCCACTATTTAAACCTTTACCGTTACGTTGTCTAAAATTACTAGTCGGTTTGTAAAGCAGTTCTTCCAGCAAAGGCTAGAGATCCACGCATTGGCCTTGCAAGGCAAAGCTTTCCATCACCATCATCATTGCAGAGTGTACCAATACCTATTCCTCATGAAGAGGTAGCCCTCTCTAACTGTAGCTCAGGAGTACTTCAATTCTCTTGGCAACGGCTTTTCATGGCACATAAAAATTTGTTTTCCCCAAAAAAGAAAACAAAAGTAACTCTGCGTTGATACCACTGCTT
>F2WVVLU01CEZUH length=135 xy=0873_3175 region=1 run=R_2009_09_23_17_22_23_
AAGCAGTGGTATCAACGCAGAGTACATGGGTAAACTGCCTGCTGAATCCATGAGCAGGCAAGAGACAACCTGGCGAACTGAAACATCTTAGTAGCCAGAGGAAAGAAACAAAACTCTGCGTTGATACCACTGCTT
>F2WVVLU01AOB5U length=87 xy=0160_0256 region=1 run=R_2009_09_23_17_22_23_
GGTTCCGTTCCCTTAACCAAGCCACTGCCTATGAGTCGCCGGCTCATTCTTCAACAGGCACGCGGTCAGAGATCACTTTCCCTCCCA
>F2WVVLU01B2HFN length=311 xy=0731_1073 region=1 run=R_2009_09_23_17_22_23_
TTCAACAGGCACGCGGTCAGAGATCACTTTCCCCTCCCACTGCTTGGGAGCTCAGCACGGTTTCACGTTCTATTTCACTACCCACTGGGGTTCGTTTCACCTTTCCCTCACGGTACTACTTCGCTATCGGTCACCCAGGAGTATTTAGCCTTGCAAGGTGGTCCTTGCTGATTCACACGGGATTCCACGTGCCCCATGCTACTCGGGTCAGAGCGTAAGCTAGTGATGCTTTCGGCTACTGGACTTTAGCCATCTAGGGTGCGGCACTCAACCGCTTCGCCTAGCAGCACAACGCTTGTATTGCTCTCCCC
>F2WVVLU01BRADB length=85 xy=0603_2989 region=1 run=R_2009_09_23_17_22_23_
ACTATGACAATCTCATTGAGAACGTCCATGGCCGCGGTGATCCGCTCCCACCTCGTGAGCTTTATTGCACGACTCCTTGGTCGTG
>F2WVVLU01BEV3N length=292 xy=0462_2161 region=1 run=R_2009_09_23_17_22_23_
GGTTCCACCATTGTCAGTGAACAACATTCAAGAAGATCTGTTAATGACATACTTAGTGGAACATATGGTTTCCAGAACCTTATTGGGATAATGTGTCTGAAGAAGCCAAAGATTTGGTTTGCTCAATGTTACAGTCTAATCCCAGTTTGAGATTTTCTGCTGAAGATGTTCTCGATCATCCATGGTGCGATGAATTTGAACTGTGATGAATACTTCCAAACATTTGTTTTGTTGTCCATTATATGTAACTGGCTAATTAAAATTAATTATTGTTCCTATTTTGTATAATAAT
>F2WVVLU01BR45K length=134 xy=0613_1926 region=1 run=R_2009_09_23_17_22_23_
AAGCAGTGGTATCAACGCAGAGTACATGGGTTGTGGTTAGGGTGAAATTGCCACTCGAACCCAGAGCTAGCTGGTTCTCCCCGAAATAGCGTTGAGGCGCAGCAGTTGACTGGACATCTAGGGGTAAAGCACTG
>F2WVVLU01BBCXC length=85 xy=0422_1182 region=1 run=R_2009_09_23_17_22_23_
TGCAAGGCTAATACTCCTGGGTGACCGATAGCGAAGTAGTACCGTGAGGGAAAGGTAAAGAAAGAACCCCACTGGTGGTTGAATA
>F2WVVLU01B557T length=251 xy=0773_1127 region=1 run=R_2009_09_23_17_22_23_
AGCAGTGGTATCAACGCAGAGTACATGGGACCGCGGCGCGACTCCAGGGCAGCCGATCTCGCGGTCCGGTCGGCGGCGGCTGCGACGGCGATGGCCAAGGATGTCCAGCATATTCAACAAGACGCGGGAGCACTTCCCGTCGCTGAAAGACTACAACGATTACCTGGAGGAGGTGGAGGATATGACATTCAACCTGATCGAAGGAATCGACGTGGAGGCGATCTAGGCGAGGATTGCCAGGTATCAGCAGG
>F2WVVLU01B55WW length=272 xy=0773_0734 region=1 run=R_2009_09_23_17_22_23_
AAGCAGTGGTATCAACGCAGAGTACATGGGAGAGCAATACAAGCGTTGTGCTGCTAGGCGAAGCGGTTGAGTGCCGCACCCTAGATGGCTAAAGTCCAGTAGCCGAAAGCATCACTAGCTTACGCTCTGACCCGAGTAGCATGGGGCACGTGGAATCCCGTGTGAATCAGCAAGGACCACCTTGCAAGGCTAAATACTCCTGGGTGACCGATAGCGAAGTAGTACCGTGAAAGGAAAAGAAACAAAGTAACTCTGCGTTGATACCACTGCTT
>F2WVVLU01ADUAM length=165 xy=0040_2060 region=1 run=R_2009_09_23_17_22_23_
AGCCGTAGCGAAGCGAGTCTTAATAGGGCGATTGTCACTGCTTATGGACCCGAACCTGGGTGATCTATCCATGACCAGGATGAAGCTTGGATGAAACTAAGCAGAGGTCCGAACCGACTGATGTTGAAGAATCAGCGGATGAGTTGTGGTTAGGGGTGAATGCCA
>F2WVVLU01B985S length=173 xy=0819_3150 region=1 run=R_2009_09_23_17_22_23_
TCCGTGGGTGGCGTAGCTACCGAGATCAATGCAGTTAATTATGTCTCTCCTAGAAGTTGGTTATCAACTTCTCATTTTGTTCTAGGATTCTTCTTTTTGTTGGGCCGATTTATTGGCATGCAGGAAGAGCCCGACGCTGCTGCAGCAGGTTTTGTAAAAGGGAAAGTCGATCG
>F2WVVLU01B6UCJ length=147 xy=0780_3729 region=1 run=R_2009_09_23_17_22_23_
TTGGCTCATTATTGCCGCGACAATGGCCTACTTCTTCACATTCACCGTGCAATGCATGCAGTTATTGATAGACAGAAATACATGGTATGCATTTCCGTGTATTAGCTAAAGCATTGCGTATGTCTGGGGAGGATCATATCACTCGGT
>F2WVVLU01A1R1H length=105 xy=0313_0675 region=1 run=R_2009_09_23_17_22_23_
AAGCAGTGGTATCAACGCAGAGTACATGGGCGGATTCCCGTACGTAGCGGCGAGCGAAATAGGGAGGCAGCCTAAACCCGTAGAAAACGGGGTTAGGTACCTAGG
>F2WVVLU01BDL8W length=184 xy=0448_0078 region=1 run=R_2009_09_23_17_22_23_
CTTGCCAGCACGGACCTAAAGAATGCCGTGGTAATACAATACATAACTGTGTTTTGAAACGCATACAAGATTCTAAAGCTCAAGTAGACTATGTGAATTGTGCCATGTACGATCCGGACCAACCAGGACACATTGAAAACGTAGTGTCGAAGAGAGTGGCGTTGACGTCAACCAAATAACAAAC
>F2WVVLU01B5HT2 length=233 xy=0765_2296 region=1 run=R_2009_09_23_17_22_23_
AAGCAGTGGTATCAACGCAGAGTACATGGGTCAAAGAGGAAAGGCTTGCGGTGGATACCTAGGCACCCAGAGACGAGGAAGGGCGTAGCAAGCGACGAAATGCTTCGGGGAGTTGAAAATAAGCATAGATCCGGAGATTCCCAAATAGGTCAACCTTTTAAACTGCCTGCTGAATCCATGAGCAGGCAAGAGACAAAAAGAAAACAAAGTACTCTGCGTTGATACCACTGCTT
>F2WVVLU01B0MHP length=149 xy=0710_0331 region=1 run=R_2009_09_23_17_22_23_
TTATGGACCCGAACCTGGGTGATCTATCCATGACCAGGATGAAGCTTGGATGAAACTAAGCAGAGGTCCGAACCGACTGATGTTGAAGAATCAGCGGATGAGTTGTGGTTAGGGTGAAATGCCACTCGAACCCAGAGCTAGCTGGTTTC
>F2WVVLU01A7FRN length=56 xy=0377_2561 region=1 run=R_2009_09_23_17_22_23_
GCCTATGAGTCGCCGGCTCATTCTTCAACAGGCACGCGGTCCGAGATCACTTTCCC
>F2WVVLU01A36PO length=355 xy=0340_2410 region=1 run=R_2009_09_23_17_22_23_
TTTGGTGACTAAACTTGGTGACAAGCTCCCCGTCTCTCTTCTCTGCATGTATCCCCACTCTCTGTTCTTAGGAGACATGCTGAAGAGTGTCTTCCTCTCGTTGCTTTGCAGGTCATATCTCAGAATACATCATGTCAAGAACTGGTAGCCAAAGATCTCCATGGAACTGAGTGACATTTCTTGGTGACTTTACAATATTCAGCTTGAAGCCCTTAAATTTCCAGTAGTTGTGTCCTTATTGTTTTGGTGTAGCACTTCATGTAACAATTGAATGCTGAATTCATTACTTCATGAGTATGTGTGGCCTACCCAAAAAAAAGAAAACAAAAGTAACTCTGCGTTGATACCACTGCTT
>F2WVVLU01BIBXX length=451 xy=0501_2915 region=1 run=R_2009_09_23_17_22_23_
TTACATTGTACTTATAACCGTTGCAGTTGTGCTAATGCTTAAAATAACACCTATTCTTGTAATGCCAGTTGTATGTGATATCCTAGCACATCATCCTAAGGAGTAGTTTGTTATTGCAGTGCTAGGGCTCAGTAATCATAGAGAAAGCCGACTTCTTGTAAAGTATATCTCTTACATCTCCCAAGTGGAAAGCTGACAATCATTTAGCATGAAAAATACTAAAATAGCATGTGCAAGTGTTTTTGGGAAGCCATTGCAATGCCAAAATTACAGCCTAAGTCTAATTGAACAAAACAGTTGATAAAGTCAAGAGGCTGATGCTTCCCTACTCTGTTCAAAGAACACCCCACAAACACAACTTTCTGTGAACTAGGTATTTGCCAGTGCGTTGCTACGGGGTATAAATATTCTAGTCCATTAGCCCATGTACTCTGCGTTGATACCACTGCTT
>F2WVVLU01BM90L length=68 xy=0558_0227 region=1 run=R_2009_09_23_17_22_23_
TTTGCAACATTAGCCGCAGCCTATATAGGTGAATCCATGGAGGGTCATCATTGAATTGACTATTTTGG
>F2WVVLU01BKYMI length=357 xy=0531_2744 region=1 run=R_2009_09_23_17_22_23_
AATCTTGGCCGACAACACAGGCAACAGTGGCGGTGCCGGTGAGAGTCGACAAGCCTAGGCTCGGGCGACTGACAAATAAACCAGGCGAACTGGCCGTCAGCTCTGGTAACCCAGTTGCGGCGGACAAACCTGTCTGCCAGCCGGCGGTTGACACTAGCTAGACTTTGAGTAGACACAACGGAGCTTGAACATGTAGCTATGGCAATGCACGACGAGCCATCGTCAGAACCCGGGGTGATTCGCCAGGGGCATCGGCCCATGGCGATGGAGCAAAAATAGTCGAACCCTCGCACATATATAGGTACACTAGGTTTCCCTCGTAGTATCAGGACTGCCCATGTACTCTGCGTTGATACC
>F2WVVLU01ASJ9L length=414 xy=0208_0775 region=1 run=R_2009_09_23_17_22_23_
TTTTGAGCTGAAAATCATCTAGATCTCCATGTGATCCACCAGAAGACAGATCATCGCCAAACTTAGGTAGGCTAAGATCATCAAGACTGGCATCTGGGGAGATACCAGATGCATAGCTTGATGTTCGGTTTATATTTGATTTCTGTGGCTCGGGAAATGAAGCCTCACAGGCAGCGATGCGGAAGAAGATATCAAGAGATTGCATATCGAATAATGACATCCTCCTGTGCAGAAAAAGTGCGAGAAGATGATAGCCCCTCAAGGCCTGCATGTCTTTCACATTTTGATGGCCCTGCTGAAGAGACAATGCAAGCAATTCCAGTGCCATATGCAGCATATCCTTAGTTTCAGCAGCCTCAACAAGAGCAAGCACAACAGGCATTCCTCCAACAGTTTGAACAGTGTCACCAATTG
>F2WVVLU01AYCY4 length=245 xy=0274_0926 region=1 run=R_2009_09_23_17_22_23_
CTCTCGTTCTTACACTTCTTCTTGGCTGCTTGGCCTGTAGTAGGAATCTGGTTCACTGCTTTAGGTATTAGTACTATGGCTTTCAACCTAAATGGTTTCAATTTCAACCAATCTGTAGTTGATAGTCAAGGTCGCGTTATTAATACTTGGGCTGATATCATCAACCGTGCTAACCTTGGTATGGAAGTAATGCACGAACGTAATGCTCACAACTTCCCATGTACTCTGCGTTGATACCACTGCTT
>F2WVVLU01A5HJ2 length=402 xy=0355_1680 region=1 run=R_2009_09_23_17_22_23_
TTTTTCAAAATCAAAACTATTTTTGATGAATTTTTATAAATGGATTATTTTAAAAAAATAATGTGAACTAATTTTGAGGTTTATGAACTTTAATTCATGAACTTTTTATAATAAATCGATGAACTTTTTTCGTATTTTCTTGAAGTCTGATGTATTTCGTGAACTTCTTCTAAATTTTTATGAACCTTTTCAAATCCGTGAATTTTCCTGAAATTAGTGCCCTTTTTAAAATTCCATGTACTTTTCAAATCTGTGAACTTTTTCCTGAAACGAGTGATCTTTTTTGAATACATGAACCTTTTTTTTAAACTAAATTCGTGAAACTTATTTTTATTGTTTGTCAGCTTTTTTTTTTGGTAACCGCGCGGCTTCCCCCATGTACTCTGCGTTGATACCACTGCT
>F2WVVLU01BUS05 length=68 xy=0643_3303 region=1 run=R_2009_09_23_17_22_23_
AGTTGATAACCAACTTCTAGGAGAGACATAATTAAACTGCATTGATCTCGGTAGCTACGCCACCNCGA
>F2WVVLU01B20V6 length=295 xy=0737_1716 region=1 run=R_2009_09_23_17_22_23_
TTCCTCTAGGCGAGCATGGAATTGATGCATCATGTGCAGCCCAGGCTCTGGGCGACGCTCAATAGCAGGACCTGAGCTCGACGTGGTAGCACGGAGGTCGGCAAGTTTTGGAATGTCCTTACGGATGGAACCGTCACCAACATATAATCGCCCACGCTTCTTGCCTTGTCCTGACTTGAGGGAAACCGTAACATCAATGTCCTGTGAGGCTGGATCAGAGTCGGGCCCGTTGCACTCCTTGAACTTCCCACTATATGCATTAATCCTCAATCCAGCCCCTGGGTTGACCCACCCC
>F2WVVLU01BA3IV length=264 xy=0419_1285 region=1 run=R_2009_09_23_17_22_23_
GTATATGCCGATTATCTTTCTCGCGTAGTTTTCTTTTATTTTGTTTTTCGTTTTTGTTTTTAACTTTTTACTTTTACCTTTTCCTTACATGTTCATTGTTACCTCACCACCTGGCGTCAATTCATCTTTCATATCTTGCCCAGATGCAACTGCCAGTATTGGATCGTAATGCTTTAACCCATTTTCCTGTCATTTCACTATTCAGTATCGGTCCCTCGCATGCAAGCAAATTAGAGTTGAATTTGAAAATGCATTCAATCGACT
>F2WVVLU01BLAIC length=372 xy=0535_1762 region=1 run=R_2009_09_23_17_22_23_
TTTAAGAGAGTTCCTGCAGCTTAATGAAGAATTTGATCGTGTACTCAAAGATAAGAAGAAAAGAAACACTTCTGAGATCAACAAGCAGCTAAATGACAAGAATCAATTTAAGTTTGGTAGTTTCTTTGTTATATCATCATCAGGTGACCTATCCACAAACACTGATTGGCCTCAAACATACAGTGAGTTGTTTTCTGGTTTCTGCATTGTCTTAGATCTGTTACTAATCATAACCTTTCTATATCTTTTATCTTCTTTCTCCATGTGACTAATGATAGATACCCTTCTGTTTTCTTTCCCTCAACAAAATTTACTTCGTGTGCAGAACTGCAGATCAATGAGCCCATGTACTCTGCGTTGATACCACTGCTT
>F2WVVLU01BXPLB length=291 xy=0676_3645 region=1 run=R_2009_09_23_17_22_23_
TTTTGACAGTCGATGATATTATCGTTTAATATTACAATATTAATGTCGTCGCGCAATAAACAAGAGTTGTGTGGGCGCTAAGTTCCTATAAATATAATGTATGAATGATATTATTGCCTGCACCGTCCAAGGGGTTTGTTTTGTTGTTTTCTACAAATTTATTATTACCTATTGTTGGCGTGCGATCACGTCATAAATTCTAGATACGGCGATGTCGTGATGAGGAGAGGGATGCGTTCGACGGTAGGACGGATTTTCGATTTGTTAGGAGAGGCCGAACGTCTTTTTCGT
>F2WVVLU01B3FWR length=86 xy=0742_0697 region=1 run=R_2009_09_23_17_22_23_
AAGCAGTGGTATCAACGCAGAGTACATGGGGCTGTTGGTGTGTATTATGTGGATAGAATAGTTGGTCGACGATAACAATTAACAAC
>F2WVVLU01BME65 length=376 xy=0548_1247 region=1 run=R_2009_09_23_17_22_23_
TTCATATTGCATCACATCAAAGAACATCATATAGCATCATTGTACACTCAAGCCTGCCCTTAGTTATTTACTAGGCACACTTCTAGTCAATGAAATGAAAGCATTTGTGAGTGTATACTTTTACGAGTTGATTTTTGGTCATTACTGCCCATCACCTGTAGCTTTTCAGTAATATCCAAATGGAAATCAAATAATTGGGCCAATCATCCATTATCAATTATTTTGAGTCGTTACAATCCTATTGACTGGACAATTATAGCACAGGAAATTTCAACCGAATATCAATGTCTTCAAAAATTAGACACTAGCTTATGGGACAATAAATAGAACAGTTGTTACTCAGAACTGGATAATATCAATAAAACCGTACATGGTT
>F2WVVLU01A2M8W length=262 xy=0323_0158 region=1 run=R_2009_09_23_17_22_23_
ATACACACCCACCATCTCTTGCTGCATAGGAGGAGGTAAAGGGGCACAGCAAGGTACTTTGCCTGTGCCGGCAGGATGCACCGACCAGACTGCCAAGAACTTCGACCCAACGGCGAGGAGTGACGACGGCAGCTGCCTTTACACCTTTTAAGTCATGCCAATTTAATATCTGATATTTTATTCCTTTGTACCTAAGTACCGCATCGCATCCAAGCGATTGCTGGGCATGTTTTGTTAATATATAAAGATATTGAGTATACCC
>F2WVVLU01BC8KH length=210 xy=0443_2831 region=1 run=R_2009_09_23_17_22_23_
GTTGAAGAATGAGCCGGCGACTCATAGGCAGTGGCTTGGTTAAGGGAACGGAACCCACCGGAGCCGTAGCGAAAGCGAGTCTTAATAGGGCGATTGTCACTGCTTATGGACCCGAACCTGGGTGATCTATCCATGACCAGGATGAAGCTTGGATGAAACTAAAGACAGAGGTCCGAACCGACTGATGTTGTAAGAATACAGCGGAGTGAG
>F2WVVLU01B5XWR length=344 xy=0770_2649 region=1 run=R_2009_09_23_17_22_23_
TTTAAAATACTTGTTTAATTTTTGTCAAATGCTTGGATTAACATTTTATAAATATATGGTCAACCTTTTTCACACACATTATATATTTATTGTATATATTGTTTTGTATACATGAGAAACATTTTGTATAACATTTTTCAAATGCTTGGTTAACATTTATTTGAAATGTTTTATGTAAAATATTTTTCGTAAAATTTTATTTAGAATATTTGTAAGTATAAACAAAAGTAAAATAATGAAAGGAAAAAGGAAACAAAAACCTAGGAAAAATAGACTGGGTTGTTTACAGTGTATCACACACATCTTGTTTTCACGGATTGTTTGTGTTCTTTTAGTCTCATCGC
>F2WVVLU01AWWBF length=326 xy=0257_2313 region=1 run=R_2009_09_23_17_22_23_
TTGCCATTCAATCTCTTAATGGATATACGTTAGGCAACCGCGTACTTCAAGTATCTTTCAAACCAATAAAGGCAAAGGAGATGCATCCAGTTTGTTAATGTCTCTTGCTGATTCATTAACTGACTGTTAATAATTTCATCAATCTTCTTCGAATATTTCAAATGTTTACATAATTCATTCTCCCTTCTAATACATCTTTAACTGAATTGCAAATTCGCTGATATTTATCATGTCTAAAGAAGGTAAATTATGTTTATTTATTAATTATATTTTAATTTAGATACATTTAAATTAAATCGCGTGCACCATAATAACGTTATCAAAAT
>F2WVVLU01BXRFR length=118 xy=0677_1941 region=1 run=R_2009_09_23_17_22_23_
TTCAACAGGCACGCGGTCAGAGATCACTTTCCCCTCCCACCTGCTTGGGTAGGCTCAGCACGGTTTCGTACGTTCTTATTTCTACTACCCACCTGGGGTTCGTTTCTACCTTTCCCTT
>F2WVVLU01BY1Z5 length=97 xy=0692_0851 region=1 run=R_2009_09_23_17_22_23_
AAGCAGTGGTATCAACGCAGAGTACATGGGGAGGAGCAATACAAGCGTTGTGCTGCTAGGCGAAGCGGTTGAGTGCCGCACCCTAGATGGCTAAAGT
>F2WVVLU01AQ1Q3 length=195 xy=0190_3853 region=1 run=R_2009_09_23_17_22_23_
AAGGCAGTGGTATCAACGCAGAGTACATGGGGAGGAACTAAGATAGGCGAGTTTGTACGAGTAAACAACTACACAGTGAACACTGACGACACAATCGACTCATGACCATTTATTGGGAAGGCTCGATGCTCAAAGCTGTCAACATAGACTCCAACAAGTTAAACTTCGTCGTTGTTGTTTGTCGTTTCGGTTTTG
>F2WVVLU01B7JPO length=111 xy=0788_3834 region=1 run=R_2009_09_23_17_22_23_
AAGCAGTGGTATCAACGCAGAGTACGGCCTCTCCAAGGGCGGCAACGAGGTGCTCCTCGTGATCGAGGCCTACAAGACGCTGAGGGACAGGGGCCCNCCTCTCCCGCCGAC
>F2WVVLU01BZVFW length=295 xy=0701_2138 region=1 run=R_2009_09_23_17_22_23_
GTTCCGCCCGAAGAAGCAGGGCGTGCAGTAGCTGCCGAATCTTCTACTGGTACATGGACAACTGTTTGGACTGATGGACTTACCAGTCTTGATCGTTACAAAGGACGATGCTATCATATCGAGCCTGTTGCTGGGGAAGACAGCCAATGGATCTGTTATGTAGCTTATCCATTAGACCTATTTGAAGAGGGTTCCGTTACTAACATGTTTGCTTCCATTGTAGGTAACGTATTTGGTTTCAAAGCCCTACGTGCTCTACGTTTGGTAGGGATCTTACGAATTCCCCTACCTTATT
>F2WVVLU01B7FCO length=98 xy=0787_2278 region=1 run=R_2009_09_23_17_22_23_
GGTTCCGTTCCCTTAACCAAGCCACTGCCTATGAGTCGCCGGCTCATTCTTCAACAGGCACGCGGTCAGAGATCACTTTCCCCTCCCACCTGCTTGGG
>F2WVVLU01B3PVW length=298 xy=0745_1338 region=1 run=R_2009_09_23_17_22_23_
TCAACGATGGACAACATCTTAGAGATTGTCTTGCTCTGAATCCACTGTTGGAACAGAAGCTCTTGTGGAGGCTGTTGGAATTGGTAAGAGAACGTGATTGACTGGATTGTTCTGGACCCATCTAAGCCAACCAAGTTCCAAATACATCCTGACATGCCTACAGGCAAAGAACTGTTCATCGCTTGCTTCGGAAGAGATAATTAAGTTCTTAACAGGCGATTTCAGAAGAAGCAAGACAAGATCAAATAGATCTTTCTTGGGAAGCTGTCTGGCCCGTTCGTCTGTCAAGAAGGGTGGG
>F2WVVLU01AXP83 length=427 xy=0267_0149 region=1 run=R_2009_09_23_17_22_23_
GGTGGTGTTTGATATCGACGTTGATCTTGGTGAACATGTGAGTGAGGTAGTGAGGGGATTGAGAGGAGGGTTGGAGTGGAGATTATGAGGATGCGCGATGGCTTGAGATGATGGTGTTGGATTGGGGGAAGAAAAGGGAAGGGATCATACATCTTTATGGCTGGTTGGAGTTTGGAATTTGGTTGTTTCGTCGAATGAAGGACGGAAATGGGGACATGGTCGTGACGAATAATCGGCTTTGTGGTCAATGTCGGGCAGGGACACTTTCGTTTTCTTTGTAATTTCTGATATCGATATCGTGGGATGTTTTGAATACACGCTCATATGCTTAGGTACAATGCTCTGCGAGAGCGAAAATCCATAACGCCCAAATCTCCGAAAAAAAAAGAAAAAACAAAAAGTAACTACTGCGTTGATACCACTGCTT
>F2WVVLU01A2J6Q length=124 xy=0322_0288 region=1 run=R_2009_09_23_17_22_23_
TTAGTTTCATCCAAGCTTCATCCTGGTCATGGATAGATCACCCAGGTTCGGGTCCATAAGCAGTGACAATCGCCCTATTAAGACTCGCTTTCGCTACGGCTCCGGTGGGTTCCGGTTCCCTTAA
>F2WVVLU01CBSF0 length=58 xy=0837_1070 region=1 run=R_2009_09_23_17_22_23_
TGTAACTGATGCCATACTCCCAGGAAAGCTCGAACGACCTTCAACAAAGGGTACCTGT
>F2WVVLU01A3Y7Y length=65 xy=0338_0892 region=1 run=R_2009_09_23_17_22_23_
AAGTCATTCAACAGTGTCATCATGAAGTTCCCTAAATTAGACGAGAATTTGAGAAACCTGCGAGG
>F2WVVLU01B4F3Y length=324 xy=0753_2556 region=1 run=R_2009_09_23_17_22_23_
TTGATTTCATTTGTATTTAGTGGCACGCAATTTGGATCATTAGCTATGCTTCCTACCGCAGGTCTTTAGCTAGTAGTTCAGGAGGTTGGCCAGCTATATTTATGTAAGTGGTGCTCTGACATTAGTATGGGTACTTGTATGGTCTCTAATGGGAGCTAGCAGCCCATCAGAACATCAAACTATAAGCGAGGCAGAAAAATTACATTATTAACTCATTGAGTAATACAACATCAAAAAGGTAATTAATGAAATTCTAATATGTAGTCAATTAGACATAATATGATACTTTTACAGCCTTTGCCAACTCCTTGGGGGAAGATATTT
>F2WVVLU01BX7HD length=168 xy=0682_2255 region=1 run=R_2009_09_23_17_22_23_
AAGCAGTGGTATCAACGCAGAGTACATGGGTCAAAGAGGAAGGCTTGCGGTGGATACCTAGGCACCCAGAGACGAGGAAGGGCGTAGCAAGCGACGAAATGCTTCGGGGAGTTGAAAATAAGCATAGATCCGGAGATTCCCAAAAAAGAAAACAAAAGTAACTCTGCG
>F2WVVLU01BVEXK length=97 xy=0650_3014 region=1 run=R_2009_09_23_17_22_23_
AGCAGTGGTATCAACGCAGAGTACATGGGAACTAAGCAGAGGTCCGAACCGACTGATGTTGAAGAATCAGCGGATGAGTTGTGGTTAGGGGTGGAAT
>F2WVVLU01BG19N length=432 xy=0487_1065 region=1 run=R_2009_09_23_17_22_23_
TTTTTCTTTTAAAATAAAAGATACAGTGAGATATTCTTAAATACACCAATTAAAGAAAATTAAAGGATTGTTACTTCTAATTTTTGATAAAATAATGTCCTTATAACATAATAACAATTATTAAATTTATTTTGTGATAAACAAAATAAATACAAATTGATATGTATGTATTTTCTAAATGTAATTATTACGAAGAATTTTTGAATATTTTTGATTATATAATATAATAATTTGAGAAATTACTACATTAAATAAAATAGTTTAACTATTCATATTGAATGCTTTAAAATTGAATGCATTCTTAATTCTTATACACTTATGAGTCATATGTATTTTTATAATAATCGTATAATCGAATAAAATATAATATTACAAGTAAACTAAAAAAAAAAGAAAAAAACAAAAAGTAACTCTGCGTTGATACCACTGCTT
>F2WVVLU01AN2PC length=461 xy=0157_0286 region=1 run=R_2009_09_23_17_22_23_
TTTTTTCTTTAGTTCCATTTACTAACATTGGTATGGTTGCTTTTTGAAATTCTGGAGATAAGGTTACACCAGATTTTCCTAAATATGAACAAATATGTGCCACTAATTGCTTAACTTCATTACTGGATTGATTCATCAATCTGGTAAATGGACTTAAAAGCTGTGATGGTATTATTGTACGAATATTCATTAAATGTAAAAATAAATATCCGCAACTTCGAACTCCATTCATTGCAATAGAAATCTTATCAGCTTGTAAGTGACATAAAATTGTTTTTATAACTTTATCACTATATAATGAACTGAAAACTAGAATCAGGGGATTCTTTAAGAGCAACAAATAAAGCTGAACTTCTTCCATGTCTCAATATTGGATCTAGTGAAGGATCATCAATCAAAATATGATCATTTAAAGACAACATTTAATTGTTCGGGTGATAACCATTTACATAAAGCACCAA
>F2WVVLU01ARUQ6 length=74 xy=0200_0480 region=1 run=R_2009_09_23_17_22_23_
TTCAGGTGGTATTCATGTTTGGCATATGCCAGCTCTGACCGAAATCTTTGGGGACGGATTCTGTATTACAATTT
>F2WVVLU01BBCQZ length=161 xy=0422_0953 region=1 run=R_2009_09_23_17_22_23_
AAGCAGTGGTATCAACGCAGAGTACATGGGAGCATGGGGCACGTGGAATCCCGTGTGAATCAGCAAGGACCACCTTGCAAGGCTAAATACTCCTGGGTGACCGATAGCGAAGTAGTACCAAAAAAGAAAACAAAAGTAACTCTGCGTTGATACCACTGCTT
>F2WVVLU01BIFTJ length=137 xy=0502_3845 region=1 run=R_2009_09_23_17_22_23_
AAGCAGTGGTATCAACGCAGAGTACATGGGATCTGTAGTTGATAGTCAAGGTCGCGTTATTAATACTTGGGCTGATATCATCAACCGTGCTAACCTTGGTATGGAAGTAATGCACGAACGTAATGCTCACAACTTCC
>F2WVVLU01AMIFO length=236 xy=0139_1090 region=1 run=R_2009_09_23_17_22_23_
GCAGCAGCTATCGAGTGGCTTAGAGCCTGTGTACAGCTCGTACGAGGCGCGATCTTGCTCGCGAAGGTATGAATTATCCGAGCAGCTTGCAATGGAGTCCTGAACTAGCCGCAGCTTGTGAAGTATGGAAGGCGATCAAATTCGAGTTCGAGCCGGTAGATACTATTGATAAGTAGATAACTAAGATAAGAGAGAGGTATAAAGAACAAGTAACTACTGCGTTGATACCACTGCTT
>F2WVVLU01BDS6K length=347 xy=0450_0874 region=1 run=R_2009_09_23_17_22_23_
GATTACATCAACATAATTATCAGCATGTTATTGTCCAGATGCTGCTACAGCTAAACAATGGCAAGAAGGCCTTCGTAAATTACGCATAACAACAAATGAACAATGTTTGTGTACGGACCAATCTTATGAAACATTGGATGCGATTAGGCATGTTAGTGGATCCAAAAGGTAAAGTTCCTGTAAAGTAATCGCTAGAACATTTGCTTCAGGTAAACTGAAAAATAGGTTTACCAGTGTCTGGCTTATCTCAACTTGCCTAGTGGAAAAATAGATACTATTGAACCATCAGATTTTACATTTGATAAATTTATGAACTTTATCACAAGATATGCCCTAGAAATGATATT
>F2WVVLU01BHXRI length=94 xy=0497_0924 region=1 run=R_2009_09_23_17_22_23_
AAGCAGGTGGTATCAACGCAGAGTACATGGGTATTGTTTAGGGGAAGTTACACCTTACTTGTTTCTTAGTACAAGTCGCTACCGGTTTGTCTAT
>F2WVVLU01BB7F9 length=172 xy=0431_3879 region=1 run=R_2009_09_23_17_22_23_
AGCAACAACAACAACAACAACACCGCGCCGTCTCCATCGCTCTTTCTCTGGCCACGGCACACTCCGGCACCTTCGCCTCGTCGACGCGTGCCCACCGCGCAGATCCGCGTCCAGGCGTCGCTACCGCTGGCGGAGGCTCGTCAATCCTCGAGGAGGGACCCCACCCGTCGCA
>F2WVVLU01BIS95 length=88 xy=0507_0811 region=1 run=R_2009_09_23_17_22_23_
GTTGTCACCTGGTGAGGGCACTTTCCAGGGTCATCTGCATGATCAATGTCGATTTCTCAATGTTACCGCCATCCCCGACTCGTAATGT
>F2WVVLU01B0R1L length=56 xy=0711_3431 region=1 run=R_2009_09_23_17_22_23_
TTGTCGATGGTGTCAGATGACTCTACCTCCAAGGTGATAGTCTTGCCAGTGGAGGG
>F2WVVLU01BHFTC length=88 xy=0491_2238 region=1 run=R_2009_09_23_17_22_23_
AAGCAGTGGTATCAACGCAGAGTACATGGGCTTTAATGTTATTTGGATCACCAGTTTCTTGTTTTGTCGTTGTAGAGTTAAGGCTTTT
>F2WVVLU01BSJKE length=133 xy=0618_0124 region=1 run=R_2009_09_23_17_22_23_
TTGAATGGGCTTACAAATTTGGTGCATATCAAGTATGCTGTGTTTCTGTGGGTGTGGTTGCGGACATCTGTCGTGCCCTGGATGACAAGGTACTCCCTTACTGTGATGCTATCATGTCCGCCCTTCTCAAGGA
>F2WVVLU01B0EYA length=480 xy=0707_2848 region=1 run=R_2009_09_23_17_22_23_
GTTTGAATACAAAACTATATAATGTCTTAATATTACACATTATAATACAATGTTAAGGTTAAGTAGAAATATAACTATTCATAGCTATAGTATTTTTCCTAATAGTTGTAACTCCTAGACTTGGATTTATAATTTTCATCACCTCTATAATCTCTGTAATCTTTGTAGTCTCTATAAGTAGGTACTAATTTGTTATTGGTTGATGATTTATGACGACGATATCCCGAAGAACTAGATGAACCAGAGGATGAACTTGAATATCGTTTACGACTTTTATTTGATTTTCTATGGTGTTTATGAGTTCTTCTATCAGATATTGATTTGGAACGAGATCGCTCATGATTTCTTTTTTGGTATTTCTTTAAATGTCTTGGACTTCTACTTCCAGACTTAGTTTCTGAAGGTGTTCTACTCCTACTCCTTTTTTAATTGGTTTTTATTTGGTAGTGGCCCATGTACTCTGCGTTGATACCACTGCTT
>F2WVVLU01ASK6F length=260 xy=0208_1957 region=1 run=R_2009_09_23_17_22_23_
TTTGAACCAAATACGTTACCTACAATGGAAGTAAACATGTTAGTAACGGAACCCTCTTCAAATAGGTCTAATGGATAAGCTACATAACAGATCCATTGGCTGTCTTCCCCAGCAACAGGCTCGATGTGATAGCATCGTCCTTTGTAACGATCAAGACTGGTAAGTCCATCAGTCCAAACAGTTGTCCATGTACCAGTAGAAGATTCGGCAGCTACTGCAGCCCCTGCTTCCCCATGTACTCTGCGTTGATACCACTGCTT
>F2WVVLU01BOVLR length=103 xy=0576_1133 region=1 run=R_2009_09_23_17_22_23_
GCGTAAGTGTCGTTGCTGGAGGCACCTTTGTAGTTGATTCTTGACCTGTTCTTGATCTTATTAATTAACATAAGTTCAGAGTCTTCAACGGGTTTACCAAAGA
>F2WVVLU01BCCGP length=277 xy=0433_2183 region=1 run=R_2009_09_23_17_22_23_
ATAGACACGTTCTTGGAGTAGCACGGTCACCATTGTGTACTCACTGCCGAAACTACCTGCAGTATGGGTACGCCACGGGACACTACATACACCACCCAGTGAGACGGAATCGGACGGAAAACGACATCAGACCGGAGAGGGAGGAATCGTTGGCGCCGCAGCACACTGTCGTCGGTCCTCTACGGAGACAAAACTATAACGTCCGGCGCGTACAGCAGTCGTCATAGTGCATTGTTAGTCGCGTGATCTCAGTCGTTCATTGCCATTCTAGCTCTTT
>F2WVVLU01CARYC length=63 xy=0825_2930 region=1 run=R_2009_09_23_17_22_23_
ACCAACTTCTAGGAGAGACATAATTAACTGCATTGATCTCGGTAGCTACGCCACCACGATTAA
>F2WVVLU01BU1CI length=86 xy=0646_1792 region=1 run=R_2009_09_23_17_22_23_
AAGCAGTGGTATCAACGCAGAGTACATGGGGTATTAGTACTATGGCTTTCAACCTAAATGGTTTCAATTTCAACCAATCTGTAGTT
>F2WVVLU01BZU7G length=56 xy=0701_1834 region=1 run=R_2009_09_23_17_22_23_
GCTTGGAAGGCCCAGAGCTACAAGGCCTGGCTGTATATGAACCAACTGCTAAACGG
>F2WVVLU01AUUA6 length=162 xy=0234_0608 region=1 run=R_2009_09_23_17_22_23_
ACAAACCGACTTGCGTTAGCTTGTAACGCATTAGTATCATTTGACTTAGACGTAGATGCTTGTAATAGGCTGAGTGTCGGACTTACAGATTTATCTAAATCATTTAATATGGCCACTTCAGGAAATAGTTCATTTGTACTTGGTTTATCAACACCAAGCCCA
>F2WVVLU01BAQJO length=219 xy=0415_0850 region=1 run=R_2009_09_23_17_22_23_
GTTCTATGGGCGTAGGCCTCCCAAAGGTAACGGAGGCGTGCAAGGTTCCTCGGGCCAGACGGACATTGGTCCTCGAGTGCAAAGGCAGAAGGGAGCTTGACTGCAAGACTCACCCGTCGAGCAGAGACGAAAGTCGGCCTTAGTGATCCGACGGTGCCGAGTGGAAGGGCCGTCGCTCAACGGATAAAGTTACTCTAGGGATAACAGGCTGATCTTCCC
>F2WVVLU01BAGQ3 length=227 xy=0412_0445 region=1 run=R_2009_09_23_17_22_23_
AGGTTCCTGAGAGCACCACTTTCTAGGAGTCCTTATACTTCCAAGTGCATTGAGTAGGTCAGTTTGCTCATTTCTCGGAGTGTGGCCTTCATCTAGAATGACAAGACTCGGGACCTTCAGCAACTTCTCTTGGCACATGACTGCTTCTGCTTTATACGTCTGATCCGACACTATGCATGCAAATTGCTGATACCCTAGCGGCAATATGCTTCTCTTTCTTTCCACCA
>F2WVVLU01CEU7M length=270 xy=0872_1264 region=1 run=R_2009_09_23_17_22_23_
AAGCAGTGGTATCAACGCAGAGTACATGGGGAGGAGCAATACAAGCGTTGTGCTGCTAGGCGAAGCGGTTGAGTGCCGCACCCTAGATGGCTAAAGTCCAGTAGCCGAAAGCATCACTAGCTTACGCTCTGACCCGAGTAGCATGGGGCACGTGGAATCCCGTGTGAATCAGCAAGGACCACCTTGCAAGGCTAAATACTCCTGGGTGACCGATAGCGAAGTAGTACCGAAAAAAGAAACAAAAGTAACTCTGCGTTGATACCACTGCTT
>F2WVVLU01B9Z05 length=81 xy=0816_3607 region=1 run=R_2009_09_23_17_22_23_
GTTTATGTGTGATAGAGCATATCGTATCACGGGTTGGTAGTGCACCCGGCCGGAAGTTTAGTCACCAACCTACTCAAGGTA
>F2WVVLU01CALS4 length=243 xy=0823_3158 region=1 run=R_2009_09_23_17_22_23_
TGGGAGCAGTAAATACCATGCTGCCAACTCTCAAGGTCCTCCTCATCCTGGGGATCCTCAATCTAGCGCCGTTCTGTATCTCTTCCTGAGGCTCAACTGAACTTGTAAATAAGATCTATGTAGCTAGCCTAATTCTTTTCTTTTGTCGGTAAAATCACCTGGTTAATTGTTACCTGCCCTTCGATCCAGGAAGTTCATGTGAAAATAAAAGTTACCAGGAAGTTCAGAATTTTAAAAAAAAAG
>F2WVVLU01B5N07 length=121 xy=0767_2137 region=1 run=R_2009_09_23_17_22_23_
AAGCAGTGGTATCAACGCAGAGTACATGGGAAGAACCAATTGAGCCTAATGATGGGCAGACATCTGAGATCATACATGATCTTAAGGAAAGTTGAGTGAAGTTACCGAGAGAGCGGAGAAA
>F2WVVLU01CARD1 length=240 xy=0825_2199 region=1 run=R_2009_09_23_17_22_23_
AAGCAGTGGTATCAACGCAGAGTACATGGGTCAAAGAGGAAAGGCTTGCGGTGGATACCTAGGCACCCAGAGACGAGGAAGGGCGTAGCAAGCGACGAAATGCTTCGGGGAGTTGAAAATAAGCATAGATCCGGAGATTCCCAAATAGGTCAACCTTTTAAACTGCCTGCTGAATCCATGAGCAGGCAAGAGACAAAAAGAAGAAAAACAAAAGTAACTCTGCGTTGATACCACTTGCTT
>F2WVVLU01CDTQW length=250 xy=0860_1862 region=1 run=R_2009_09_23_17_22_23_
GGTTGTGGAGAGCAATACAAGCGTTGTGCTGCTAGGCGAAGCGGTTGAGTGCCGCACCCTAGATGGCTAAAGTCCAGTAGCCGAAAGCATCACTAGCTTACGCTCTGACCCGAGTAGCATGGGGCACGTGGAATCCCGTGTGAATCAGCAAGGACCACCTTGCAAGGCTAAATACTCCTGGGTGACCGATAGCGAAGTAGTACCGTGAGGGAAAAAGAAACAAAGTAACTCTGCGTTGATACCACTGCTT
>F2WVVLU01BAJNF length=173 xy=0413_0105 region=1 run=R_2009_09_23_17_22_23_
GAAAGTGATCTCTGACCGCGTGCCTGTTGAAGAATGAGCCGGCGACTCATAGGCAGTGGCTTGGTTAAGGGAACGGAACCCACCGGAGCCGTAGCGAAAGCGAGTCTTAATAGGGCGATTGTCACTGCTTATGGACCCGAACCTGGGTGGATCTATCCATGACCAGGATGAAG
>F2WVVLU01A1D37 length=139 xy=0308_3109 region=1 run=R_2009_09_23_17_22_23_
ATCTGGTTCACTGCTTTAGGTATTAGTACTATGGCTTTCAACCTAAATGGTTTCAATTTCAACCAATCTGTAGTTGATAGTCAAGGTCGCGTTATTAATACTTGGGCTGATATCATCAACCGTGCTAACCTTGGTATGG
>F2WVVLU01CEZ7H length=113 xy=0873_3643 region=1 run=R_2009_09_23_17_22_23_
TAAGCACTGTTCGGTGCGGCTGCGCGAGCGGTACCAATCGAGGCAACTCTGAATACTAGATATGACCCAAATAACAGGGGTCAAGGTCGGCCAGTAAGACGATGGGGAGTAAG
>F2WVVLU01BX2ET length=374 xy=0680_3875 region=1 run=R_2009_09_23_17_22_23_
TTTGCGTAGGCAGGTATATTGCGGCGGTACAGGCGGCGGTCACACTCGTCGAAGATATATTTTTATCTGACCTGTGGTAGGTATTATTAATTAATTTGGTTATAATATTCAGCTATATTGGTAATCAAATTGTGATATAGCGCGGGTACTGAAATTTGTGTATATCTATTACAGGCAATATAATTATTATTATGACGTGAGTCAATATTTCGCGGACCAAATCGAAACCGGACGGGAACTTTTGTTGTTATATTCTTCCAGTGTCCCCCGGGGACGAAATGACGAGCACTAGATCGCGGACGCACGTGAACACATGTACATACACACAAACACACACACGCACACAAACGAACACACAAGCGAACTCCACGAAG
>F2WVVLU01B2CEU length=73 xy=0729_2756 region=1 run=R_2009_09_23_17_22_23_
TCACCAATGTTTCGTTACTCAAGCCGACATTCTCGCTTCCGCTTCGTCGACCCNCCGTCTTCGTCGTGTCCTT
>F2WVVLU01APZPC length=202 xy=0178_3694 region=1 run=R_2009_09_23_17_22_23_
AAGCAGTGGTATCAACGCAGAGTACTTTNTTTNTTTNTTTTNTTTTNTTTTTTTTTTTTTTTTTTTTTTTTNTTTTNTTTTNTTTTNTTTTATTTTATTTTATTTTATTTTATTTTATTTTATTTTATTTTATTTTATTTTATTTTATTTTATTTTATTTATTTATTTATTTATTTATTTATTTATTATTATTATATATATA
>F2WVVLU01BWVET length=380 xy=0667_1395 region=1 run=R_2009_09_23_17_22_23_
TGTGCGCTTGTGCGGACAACCAATGAGGAAGAACAGTCGGTCTTCAAGGTGTGGGTGTGAGCCATGATCAGACTGCTCCGTCCAACCTCGACGTTGAATTCGTCCGTGCGTAGACTTATTGTCGACAGAGAGTCATGGTCCTGTGTCAATCCGAGGACGAATTGGTACAACTTTTGACTCATTGGACGAAGCTTATGAGTTCTACTATCTCTATTCTTGGGAATGTAGTTTTGGAATTAGGCGGGCAAAAAGCAGACTGAATGTACCCGCGGGCAAACCAATGAGGGAAAACAGTCGCTCGTCAAGGTGTGGCTGCGAAGCAATGATCAGACTGATTCATTCAGGGAGATGTCCCAGTAGTCTAAAGATTTCTGTAACGG
>F2WVVLU01BR7Z7 length=230 xy=0614_1525 region=1 run=R_2009_09_23_17_22_23_
TTCATCCTGGTCATGGATAGATCACCCAGGTTCGGGTCCATAAGCAGTGACAATCGCCCTATTAAGACTCGCTTTCGCTACGGCTCCGGTGGGTTCCGTTCCCTTAACCAAGCCACTGCCTATGAGTCGCCGGCTCATTCTTCAACAGGCACGCGGTCAGAGATCACTTTCCCCTCCCACTGCTTGGGAGGCTCAGCACCCCACTGTACTCTGCGTTGATACCACTGCTT
>F2WVVLU01BWW0O length=78 xy=0667_3478 region=1 run=R_2009_09_23_17_22_23_
GGTTATCAACTTCTCATTTTGTTCTAGGATTCTTCTTTTGTTGGGCCGACTTTAATTGGCGATGCAGGAAGGAAGCCC
>F2WVVLU01BXENP length=137 xy=0673_1763 region=1 run=R_2009_09_23_17_22_23_
AAGCAAGTGGTATCAACGCAGAGTACATGGGGAGGGTTCCGTTACTAACATGTTTACTTCCATTGTAGGTAACGTATTTGGTTTCAAAGCCCTACGTGCTCTACGTTTGGAGGATCTACGAATTCCCCTCCCTTATT
>F2WVVLU01BQ5IW length=106 xy=0602_0806 region=1 run=R_2009_09_23_17_22_23_
CTGTCTATCAATAACTGCATGCATTGCACGGTGAATGTGAAGAAGTAGGCCATTGTCGCGGCAATAATGAGCCAAAGTAGTATTTGCGGTGAATCCCNCTAGTAGT
>F2WVVLU01BTQHY length=350 xy=0631_2516 region=1 run=R_2009_09_23_17_22_23_
TCCGATTGTCGGAGAGGTATCTCTGGGCCCACTCGGTAATGTACGTCACTTAAGCCTTGCAAGCATTGCAACTAATGAGTTAGTTGCGGGATGATGTATTACGAAACGAGTAAAGAGACTTGCTGGTAACAAGATTGAACTAGGTATTGAGATACCGACGATCGAATCTCGGGCAAGTAACATACCGATGACAAAGGGAACAACGTATGTTGTTATGCGGTTTGACCGATAAAGATCTTCGTAGAATATGTGGGAACCAATATGAGCATCCAGGTTCCGCTATTGGTTATTGACCGGAGACGTGCCTCGGTCATGTCTACCCCATGTACTCTGCGTTGATACCACTGCTT
>F2WVVLU01B4RRV length=99 xy=0757_1289 region=1 run=R_2009_09_23_17_22_23_
AAGCAGTGGTATCAACGCAGAGTACATGGGCATCGAGTAGACCCTGTTATTGTGAGAATTCTTAATTCAAGAGTTATAGGGAGGGACTTATGTCACCAC
>F2WVVLU01A5I95 length=58 xy=0355_3915 region=1 run=R_2009_09_23_17_22_23_
CGAAAGCGAGTCTTAATAGGGCGATTGTCACTGCTTATGGACCCGAACCTGGGTGACT
>F2WVVLU01CDEA2 length=420 xy=0855_2332 region=1 run=R_2009_09_23_17_22_23_
TTTGGCTTGCCCAAAGTTCCCGAACTCGGGAAATTACACGCTGATGAGAAGAACTTGGTTAGAGATATCCACATTTTTGTATACTTTGCCGTGCGTCACATTTTTTCCTCTTACACGTCCAGTATGGTTCTGTGGTGCAAAGAGAGGAAAGCGTTATCCCAGATGCAGGAGATTCCATTTCCCATGTAGCAACTGAGTGAGAACCGTGTTAACATTGAAAAATTTTGAATTATGTCAACGAGTGAACTACTGACAAGTGGCACAACTTGCTATGTGCTGTATACAAGGTTGCACCTTGCTGTCACCGTCACCACTTCTCCCCGAGCAAGTGCCTATGATACCTTGAAATGGTATGATTGACACTGTTAGAAAAAAAAAAGAAAAAAAACAAAAAGTAACTCTGCGTTGATACCACTGCTT
>F2WVVLU01B7YM4 length=236 xy=0793_2702 region=1 run=R_2009_09_23_17_22_23_
CAGAAGCTAATAGTGGGTTCAGAACTGGAACTCGAACAGCAGCTGTGCCTAACCAACCCACGCTGTTTTATTCTCGTTGAACGAGCAGGTGATGCTGGGTACAAAACGCAGGGGTGTGGTCCAGGAGCAGTGTAGTACTACGTGCAGCGTCACAGTGATGGGAGTGACCCCATCGTCTCATCTCACCCCGAAGACAGACACCCGGGACATGCTATCTCAGCTTTTTTTGTTTCATG
>F2WVVLU01B9EGP length=61 xy=0810_0231 region=1 run=R_2009_09_23_17_22_23_
TCCGTTCCCTTAACCAAGCCACTGCCTATGAGTCGCCGGCTCATTCTTCAACAGNNNNGCG
>F2WVVLU01B9FHA length=245 xy=0810_1548 region=1 run=R_2009_09_23_17_22_23_
AAGCAGTGGTATCAACGCAGAGTACATGGGAGTTCATGCCATCTGCTAGCCGAGCACCACGCTTAGATGAGTCTGTTCTGTCGAGTTTGTAATGATGGATAATTTGTTTCCCTTTCTGTAACTGATGCTAGGGCTTGTATTACAGATTAGTTAGATTGGCGTTTTAAGTCACTTTATGTCCAGATCATTTCAGGCACCATGATTATATCCGTTTTTAAACAAAAAAANAAAANAAAAANAAAAAN
>F2WVVLU01A7KO7 length=184 xy=0379_0761 region=1 run=R_2009_09_23_17_22_23_
CGTAGTGAAGCGAGTCTTAATAGGGCGATTGTCACTGCTTATGGACCCGAACCTGGGTGATCTATCCATGACCAGGATGAAGCTTGGATGAAACTAAGCAGAGGTCCGAACCGACTGATGTTGAAGAATCAGCGGATGAGTTGTGGTTAGGGGTGAAATGCCACTCGAACCCAGAGCTAGCTGG
>F2WVVLU01A2KVR length=181 xy=0322_1189 region=1 run=R_2009_09_23_17_22_23_
AAGCAGTGGTATCAACGCAGAGTACATGGGTCAAAGAGGAAGGCTTGCGGTGGATACCTAGGCACCCAGAGACGAGGAAGGGCGTAGCAAGCGACGAAATGCTTCGGGGAGTTGAAAATAAGCATAGATCCGGAGATTCCCAAAAAGAAAACAAAGTAACTCTGCGTTGATACCACTGCTT
>F2WVVLU01BEH8L length=254 xy=0458_0579 region=1 run=R_2009_09_23_17_22_23_
AAGCAGTGGTCTCAACGCAGAGTACATGGACAACTGTTTGGACTGATGGACTTACCAGTCTTGATCGTTACAAAGGACGATGCTATCACATCGAGCCTGTTGCTGGGGAAGACAGCCAATGGATCTGTTATGTAGCTTATCCATTAGACCTATTTGAAGAGGGTTCCGTTACTAACATGTTTACTTCCATTGTAGGTAACGTATTTGGTTTCAAAGCCCTACGTGCTCTACGTTTGGAGGATCTACGAATTCCC
>F2WVVLU01CDX1G length=489 xy=0861_3330 region=1 run=R_2009_09_23_17_22_23_
TTAATAGAGAAAAGACTTGCCCATTATTATTAAGAGTGTTCTGTGCAATGGGACATCATAATAATTTATCAGAATACTATCGTGGCGCTGTACCTGGGAATGAACTTCAAATTTATACATGGATGGATGCTACACTACGCGAATTGACTGGTTTGATAAAAGAGGTAAACATTGAGTCTCGAGTCCGTGGAACAACATTTGATTTTGTTCTAGTATCACCAGAATATAATAACCCAAGATTTAATGCATTTGAAATCGGACTTACTGTTGCTGGAAATAGATCTCCAGATGATTCGAAAACTTTAGGGAACACAAGATTTACTATTGGTGATTATTTGGATGTTTGCATAACTCCTCCAGAACGTTTTATGAGAAGACCAGCAACAATGCGCTACCGTAAATAATTATATTTGTAATATTGTAATTCTCTTTTTAAATAAAAAAAAAAGAAAAAAACAAAAAGTAACTCTGCGTTGATAACCACTGCTT
>F2WVVLU01BW11F length=78 xy=0669_1793 region=1 run=R_2009_09_23_17_22_23_
AGCAGTGGTATCACGCAGAGTACATGGTCAAGAGGAAGGCTTGCGGTGGATACCTAGGCACCCAGAGACGAGGAAGGG
>F2WVVLU01BYNR5 length=104 xy=0687_2899 region=1 run=R_2009_09_23_17_22_23_
GACTCATAGGCAGTGGCTTGGTTAAGGGAACGGAACCCACCCGGACGCCGTACGCGAAAGACGAGTCTTAATTAAGGGCGGATTGTTCACTGCTTATTGGACCC
>F2WVVLU01B6RVG length=218 xy=0780_0522 region=1 run=R_2009_09_23_17_22_23_
GGTTCAGAACGTCGTGAGACAGTTCGGTCCATATCCGGGTGTGGGCGTTAGAGCATTGAGAGGACCTTTCCCTAGTACGAGAGGACCGGGAAGGACGCACCTCTGGTGTACCAGTTATCGTGCCTACGGTAAACGCTGGGTAGCCAAGTGCGGAGAGGATAACCTGCTGAAAGCATATAAGTAGTAAGCCCATGTACTCTGCGTTGATACCACTGCTT
>F2WVVLU01BPNTA length=132 xy=0585_0828 region=1 run=R_2009_09_23_17_22_23_
TCTCCGACTCAGGGCGTAATCCAGGAGCATATAGCAACGAGCCGACGATCATGTTTGTTCGACGAAAGACACACCACCTGAAGCATTCACTTCTTTGACATGCCCATGTACTCTGCGTTGATACCACTGCTT
>F2WVVLU01BWSEZ length=175 xy=0666_1609 region=1 run=R_2009_09_23_17_22_23_
AAGCAAGTGGTATCAACGCAGAGTACATGGGCATCGAGTAGACCCTGTTATTGTGAGAATTCTTAATTCAAGAGTTATAGGGAGGGACTTATGTCACCACAAACAGAAACTAAAGCAGGTGTTGGATTTAAAGCTGGTGTTAAAGATTATAAATTGACTTACTACACCCACAGAT
>F2WVVLU01AUF0Q length=103 xy=0229_2568 region=1 run=R_2009_09_23_17_22_23_
AGCAGTGGTATCAACGCAGAGTACATGGGAGACAACCTGGCGAACTGAACATCTTAGTAGCCAGAGGAAAGAAGCAAAGCGATTCCCGTAGTAGCGGCGAGCG
>F2WVVLU01B8Q9H length=352 xy=0802_2931 region=1 run=R_2009_09_23_17_22_23_
GAGGCTCTCGAAGGAGCGCTCGTTAATTAGTTGCTCCCACGAACGAAATCACTAATTAAGGAACGAGTTGTTCGGTCTGGCGATCTCCCAGGCCGAACGAGTCAGCGCCATATCGGGTTTTAATTCGAACAAGACTCAAATATGTTATTTCCTCTGGTCCATATTACTTGTCCTAGTCTCTCCCTAATAATAAAGCACGGATTGGGTCTCCGGGTTCACCGTCGTGGTGTTTTTGCAAAAACATCCCTAGCTTTTTCTTAAATCAACCCGCAATCCTTCTGTAAGTCAATCCGAACTGGTTCAGGAAACAAAAAAGAAAAACAAAAGTAACTCTGCGTTGATACCACTGCTT
>F2WVVLU01A0P9T length=156 xy=0301_0879 region=1 run=R_2009_09_23_17_22_23_
TTTCTATGGTAAACGATGAACTTGTTCCTCTTGGGGGGTTCGTAGCGCAGAGTATAGCACCGACTTGACTAAACAACTATGCAACTTACAGTTTTATTGTATTAGCTTTTACTATGTTGTAATATGGTTCTGGTGTAGGCAGGCACCACATAAGAG
>F2WVVLU01BGDC2 length=294 xy=0479_1556 region=1 run=R_2009_09_23_17_22_23_
TTCCACTTATAGTCCTTCACAAAGTGCAGATTTGTCTACTTTATTTGATGTTGGTGGTATTTTGGTGGAATTGCTGCAGGAATATTTAGTGATATGTTTGGAAAAGTGCATGTACATGTGCAGTCATGTTATTTTGGTCATTCCATCTCTATATGCTTACAATTTGTTGTCTTCGGTCAATTTAATGGTAAACATTGCTTTATTAGTTATTGCTGGTGGTTTAGTTAACGGGCCATATGCACTGATTACTACTGCGGTATCTGCTGAACTAGGAACACACAGTTCTTTAAAAGG
>F2WVVLU01BI6EW length=162 xy=0511_1446 region=1 run=R_2009_09_23_17_22_23_
AAGCAGTGGTATCAACGCAGAGTACATGGGAGAGGAAGGACTTGCGGTGGATACCTAGGCACCCAGAGACGAGGAAGGGCGTAGCAAGCGACGAAATGCTTCGGGGAGTTGAAAATAAGCATAGATCCGGAGATTCCCAAAAAGAAACAAAGTAACTCTGCG
>F2WVVLU01BY9MT length=291 xy=0694_2547 region=1 run=R_2009_09_23_17_22_23_
TGGTGAACCTGGTAAAGGAATGCGGGTGAATGGTGAGCCTGGAATGAAGGAGAACCAGGACCTTTGGGTGATCCAGGAACACCAGGCGATGTTGGTGAAAGGAGAAAGGGCTTAATAGGAACACCAGGACCAAGAGGTCGTGATGGTTATCATGGACCTGCAGGACCAATTGGACAAAAGGTGATCGAGGAATTGATGGCTTGAATGGATTACCAGGACGACCAGGGCTTAAAGGAGAACCAGGATTGGATGGAATGCCAGGTGCAGCTGGGTTGCGAGGACCTCCAGGAC
>F2WVVLU01BNJFA length=318 xy=0561_0132 region=1 run=R_2009_09_23_17_22_23_
CATATTCTTATCTTGACCATCTCCAGAATTCATATTACTTAAACTCAGCAGTACCAGATTTAGCTATAGTGCCAAGATTTTACTAGATCTTCACGAGTCATACCAATTCCCGTATCAGTTATATGCAACATTCCGGACTCTTTGTTGACCTTAATTCTGATAGAAAGTTCATTAGTTGCGTCCAAAAGATTACTATTAGACAATGCCAATAATCTTATTTATCTAAAGCATCTGAAGCATTTGAAATAAGTTCTCTTAAATAAATTCTTTATTTCTATATAACGAGTTAATAATAAGTTTCATCATTCGATTAACTTC
>F2WVVLU01CB86T length=360 xy=0842_2291 region=1 run=R_2009_09_23_17_22_23_
TAATTCTTCTATTAGTCTCTTCTCTAACTTGTCAACATGCAACACATCACATGGGCCACAAATTGAAGAACCATTACTGTTTTGTATTATTTGAAGCATATACCTCATTCTCTTCAGGAGAAGACGGTTTGGTAGCCGATTCTGGAATGTCCGAAGCAAAGAATACGTATTAACCATAGCCAGCTTAGATTGGGAGTCATGCTCTTCCCACAGTAACTGCAGCTTGGATGGAGCAGACTTGCCATCTTTGGAACCAATCAAAATATGATCTTGGAGATTGTATGTTATACCATCAACAATACAGGAGTTGTAATAAGTTATGTTGCCCACCCCATGTACTCTGCGTTGTATAACCACCTG
>F2WVVLU01BUEM1 length=57 xy=0639_1035 region=1 run=R_2009_09_23_17_22_23_
CTGACCGCGTGCCTGTTGAAGAATGAGCCGGCGACTCATAGGCAGTGGCTTGGTTAA
>F2WVVLU01BMGHU length=385 xy=0548_2928 region=1 run=R_2009_09_23_17_22_23_
TTTGACATACTCGTGTATTGGTTTATATGTGTTTATTTTGGAATCATATATATCGATTGAACTATCCAAGACGTCAATTGATGGCTCTATTGGATTGTAATTATATCCATAAGGATATGAGAATCCTAGAGATCTCTGCCGCCTTTGGATCAACTTATTAAATCGTTGACCTCTTTGGTTATGAAAAGTTGCATCAACAATTCCGCAAACAATTAACAGACATGAAGCAATTAATATATGCATTATCACGAGCTAATTTTACTGTTAACAGTTACTTTAAAACTATAATAGTATACGGTTGTTTTATTAATATCATCCAATAGATCACAATAGGCCGGTTGTTTTATATTAACTCCCCATGTACTCTGCGTTGATACCACTGCTT
>F2WVVLU01CBSBT length=260 xy=0837_0919 region=1 run=R_2009_09_23_17_22_23_
AAGCAGTGGTATCAACGCAGAGTACATGGGAAGAGGAAAGGCTTGCGGTGGATACCTAGGCACCCAGAGACGAGGAAGGGCGTAGCAAGCGACGAAATGCTTCGGGGAGTTGAAAATAAGCATAGATCCGGAGATTCCCAAATAGGTCAACCTTTTAAACTGCCTGCTGAATCCATGAGCAGGCAAGAGACAACCTGGCGAACTGAAACATCTTAGTAGCCAGAGGAAAAACAAAGTACTCTGCGTTGATACCACTGCTT
>F2WVVLU01BJC82 length=141 xy=0513_2116 region=1 run=R_2009_09_23_17_22_23_
AAGCAGTGGGTATCAACGCAGAGTACATGGGACTGTCGGTCTAACGAACTGCAGTGTTTCTGCCAGCTCGTGTGTATTGGCATTGTCAGTATCAGTATGAGAAATAATAGAAGAGTACCCCAGTATATAGCAACGTAAAAA
>F2WVVLU01B3EFA length=259 xy=0741_2868 region=1 run=R_2009_09_23_17_22_23_
AAGCAGTGGTATCAACGCAGAGTACATGGGCAAGCGTTGTGCTGCTAGGCGAAGCGGTTGAGTGCCGCACCCTAGATGGCTAAAGTCCAGTAGCCGAAAGCATCACTAGCTTACGCTCTGACCCGAGTAGCATGGGGCACGTGGAATCCCGTGTGAATCAGCGAGGACCACCTTGCAAGGCTAAATACTCCTGGGTGACCGATAGCGAAGTAGTACCGAAAAAGAAAACAAAAGTAACTCTGCGTTGATACCACTGCTT
>F2WVVLU01BD50Q length=372 xy=0454_1128 region=1 run=R_2009_09_23_17_22_23_
TTTTGGTACCTCCACTGTTCCAGCTGATGGTTTTGTTATTTCTTGGGCATCTTTGGGAGCGACTGACTGATGTTTTTCCTTTTCTTATTCTTTCCAGGAATGATTGGATTTTCAGGCTGGATTGAATCCTCTTGTGCATTTCCATGTGATTCTTGCTGAAAAGAATTGCTTGGAATTACCCCAAGAGAATTAGTGTTTGTTTCCAATGAAGGCTTATCCAAGCTATTCACATCCCTGGTTTTGTAATCATTAGTTTCTCTAACAGGATCTACAGCTGACATGTTAACAGAATCAGTCCTTCTAGCCCTTTTGCGCTCCTTTTCCTGAGAGGGATCATCCAGTGCATGAAGCTCTGCGTTGATACCACTGCTT
>F2WVVLU01BIGIB length=94 xy=0503_0641 region=1 run=R_2009_09_23_17_22_23_
AAGCAGTGGTATCAACGCAGAGTTACATGGGCTAAGCAGAGGTCCGAACCGACTGATGTTGAAGAATCAGCGGATGAGTTGTGGTTAGGGGTGG
>F2WVVLU01BR8LP length=131 xy=0614_2299 region=1 run=R_2009_09_23_17_22_23_
GGACAATGTCAAGCGTGTGCAGCTTGCTGACACCTACATGAGCCAGGCAGCTCTGGGTGATGCTAACCAGGATGCGATGAAGACTGGTTCCTTCTACGGTTAGAACATTCTCCATACACACCCACCACTCT
>F2WVVLU01CDDT3 length=56 xy=0855_1721 region=1 run=R_2009_09_23_17_22_23_
CATACTTGTTCAACTTATCTCTTTCAACTTGGATACCATGAGGCGGGCCTTGGAAG
>F2WVVLU01BZ0FK length=247 xy=0703_0414 region=1 run=R_2009_09_23_17_22_23_
AAGCAGTGGTATCAACGCAGAGTACATGGGGCTGCTAGGCGAAGCGGTTGAGTGCCGCACCCTAGATGGCTAAAGTCCAGTAGCCGAAAGCATCACTAGCTTACGCTCTGACCCGAGTAGCATGGGGCACGTGGAATCCCGTGTGAATCAGCAAGGACCACCTTGCAAGGCTAAATACTCCTGGGTGACCGATAGCGAAGTAGTACCAAAAAGAAACAAAAGTAACTCTGCGTTGATACCACTGCTT
>F2WVVLU01BH2C3 length=115 xy=0498_2789 region=1 run=R_2009_09_23_17_22_23_
AAGCAGTGGTATCAACGCAGAGTACATGGGGTATCAACGCAGAGTACATGGGGAGGAGCAATACAAGCGTTGTGCTGCTAGGCGAAGCGGTTGAGTGCCGCACCCTACGATGGCT
>F2WVVLU01B0ARQ length=84 xy=0706_1524 region=1 run=R_2009_09_23_17_22_23_
GGTGGTTCCGTTCCTTAACCAAGCCACTGCCTATGAGTCGCCGGCTCATTCTTCAACAGGCACGCGGTCAGAGATCACTTTCCC
>F2WVVLU01B0UEV length=86 xy=0712_2405 region=1 run=R_2009_09_23_17_22_23_
AAGCAGTGGTATCAACGCAGAGTACATGGGAAGCGTTGTGCTGCTAGGCGAAGCGGTTGGGTGCCGCACCCTAGATGGCGTAAAAG
>F2WVVLU01B5BDZ length=168 xy=0763_2133 region=1 run=R_2009_09_23_17_22_23_
AAGCAGTGGTATCAACGCAGAGTACATGGGCATCGAGTAGACCCTGTTATTGTGAGAATTCTTAATTCAAGAGTTATAGGGAGGGACTTATGTCACCACAAACAGAAACTAAAGCAGGTGTTGGATTTAAAGCTGGTGTTAAAGATTATAAATTGACTTACTACACCC
>F2WVVLU01B9DDL length=174 xy=0809_2919 region=1 run=R_2009_09_23_17_22_23_
TTACAATGTATATCATTAAGTACAATGAGTTTATCAATATTATCAAAGGTGGGTCGTGTTCACATTGAAAATACATTATTTTGTAAGTGGTTCATTAGTTAAGAAGTTAATGGTATAATGGTACTAGGAGAACACAGAAATTAACGGATGATTGAATAGTTTGTTTGGGTAACC
>F2WVVLU01BAFHE length=55 xy=0411_2896 region=1 run=R_2009_09_23_17_22_23_
CGGCCAATAACCATGAGCAGCCACAATATTATAAGTTCTTCCTCTTGCCAATTGT
>F2WVVLU01A3HJ7 length=245 xy=0332_2581 region=1 run=R_2009_09_23_17_22_23_
AAGCAGTGGTATCAACGCAGAGTACATGGGTCCCGCCGCTCAGGCGGCCGCCGAGTACCTATCCAAGCTTGCCCTCCCAGAAGGGGAGCAAGGACAACATCACCGTCCTCGTGGTCGACCTCAAGGCGCATAGGAAGTTCAGGAGCAAGACTGACAATAACAGCAGATAGTTATAAGCAACCTATAGGAAGCTCAAGACCAAAACCTGATGACAGTGACAGTGCATATACAAATTATTTTTGTTT
>F2WVVLU01BES89 length=264 xy=0461_2571 region=1 run=R_2009_09_23_17_22_23_
TTCGGTTTGCCACGGCACCCACATCCTTCCTTGCAGCACCTGTTGATAGGGGAATGAAGAAGTGCTCCGAACCATCATCACTACTCTTGTCCTGTGGACTCTCCATGTTGCTCAATGGCTTTGATAGAGCAGCTTCACGAACAGAACGTCTGATGTCATGAGACAAAATAACCATCATTTTCTGCAAAGAGAATATAGAGTAGCTAATAATTAAATGAAACAAGACTCATACAAAAGCAGACTACAATCAGACAAAATAACAAC
>F2WVVLU01AMXZM length=156 xy=0144_0768 region=1 run=R_2009_09_23_17_22_23_
AAGCAGTGGTATCAACGCAGAGTACATTGGGTAAGGCAGTGGTATCAACGCAGAGTACATGGGTCTCATCAGTTAGGTATGTGCCTGCCGCCGCCCTCCTTTCGTAAGATATCTGTACGGGACCCCGACTAGTACTCTGCGTTGTATACCACCTGC
>F2WVVLU01BA483 length=310 xy=0419_3525 region=1 run=R_2009_09_23_17_22_23_
TTAACACCAAATAGAACCGTTTTAGAATGGCGTTTAGTATTTGGATTATGATGATAGTAATGACAGCATCATCTGTAGTATATGGACTATTTGGATCCGGTGAGTTACAACCATGGGATGACTTGGAACAATATTATCTCAAAGAAAAGAAAGACAAAGAGGGGATTACCTATGGACGAAAGATTAAGTATAATTTATTCAAAATCCATAGAAGATGGAAATCGTCAATAATTAGAACCTTGACTAATTAGACTTATAAAACTATCCTACACTGTAATTATATTGTTAAATATAGTTACCTATTAATTTA
>F2WVVLU01B8PIY length=175 xy=0802_0680 region=1 run=R_2009_09_23_17_22_23_
TTTGGATTAATGTTCTGGACTGTTGAATCTTGATGCTTTTGGGGATTACATCCTTCCGTTTATTCTATGTTTATGATCTCATTGTATCTACGAGCTCCGCCAAACCTAGGGGTAAATTGGAAGCGCGGGATGCTTTAGTGCGTATTCAGAACGGGTGTTGATTATTTCATAGTTA
>F2WVVLU01CDOMY length=417 xy=0858_3432 region=1 run=R_2009_09_23_17_22_23_
TTTTTTAATTTGCGTACTTTTTTCAAATCAGTGTATTCTTTCAAGTTCGTGTAATTTTATCAAATTCAAGTGTTTTTTCAAATCCATGAAGTGTTTTTTAAATTCACAAACTTGTTTCAAATCCGCATACTTTTTAAAGTTCGTGTATTTTTTTCAAATCCATGTTCCTTTTCCAATCCATGAACTTTGTTTGAAATTCAGATACTTGTTTCTAGTTGACATAATTATTCAAATCCACACTTCTTTCTAATTTGCATAAAAGAAATTCAAATCCACGTACGTTTTCAAGTTTGCATAAAACTTTCAAATCCAAAAAAATAGTACGCGAATATGAATAAGTACGTCAATTTTAAAAAAGTACATGAATTTGAAAAACCACATGAACTTCCCATGTACTCTGCGTTGATACCACTGCTT
>F2WVVLU01BP7W5 length=54 xy=0591_2311 region=1 run=R_2009_09_23_17_22_23_
TATTGGGCAGTCAAATTGTGACAGGTGTACCTGACGCCATTCCGGTAATAGGNC
>F2WVVLU01CBZZB length=339 xy=0839_2645 region=1 run=R_2009_09_23_17_22_23_
CGGAGACCTCGAGGGCATGCTGGCGAGGGACGGGGCATCCCGGATAAGAGAGTGCATTCTGTCTCCCTACGCTTCTGCTGTTCGATGAGCCGGGCTGCTATGGAGCGTTTCTGACTTCATTCATCGATGTGTGCACTACATTGAGGCACCGTCGTCAGGTAAGTTACGGAATGCAGATTCAGCATGTGAGGCCATCAGGCTCCCTGTGTTTATGGGATGCAAATCAACCCTTGGTAAATGTGAAGAGGGGTGATCTAAGACCATGTCAAACCTCAGATCTCACATGTTGATCCAACCCTCCACAATCCCATCTCTGTCTCCTCTCAGTATCAAGGTTTG
>F2WVVLU01BCVN8 length=98 xy=0439_2502 region=1 run=R_2009_09_23_17_22_23_
AAGCAGTGGTATCAACGCAGAGTACATGGGGTCTTAGAACTCCAGGAGCATCAGCAGTTTCACTAAAATTGTAACGTAGTACAGNGAGTACTAGTATG
>F2WVVLU01BFEWD length=126 xy=0468_1947 region=1 run=R_2009_09_23_17_22_23_
CTATCCATGACCAGGATGAAGCTTGGATGAACTAAGCAGAGGTCCGAACCGACTGATGTTGAAGAATCAGCGGATGAGTTGTGGTTAGGGGTGGAATAGCCACCTCGGACCCGACGAGCTAGCTGG
>F2WVVLU01BX3FR length=327 xy=0681_1109 region=1 run=R_2009_09_23_17_22_23_
TTCTAATCCGGCGACGATCAGAACAACTCCATCATCGTCTCCTGAATCTTCTTCATATCCATTATCTGATTCTGATCCTTCAGAGCTTGTTGTACTATAAGCCATGCGGTCATCGTGTTCATAGAATCTTCCACGTCTGGGTATGTATTGTGGATCATTAGTATCATCATCCACAGGCACAGGTACTGCAGGTTCTGCAGGTGCTGAAGGATCTTTGTTTCTTCACTAGAGTCTTCTTCACCGTCACCTCCCTCTACTTCTTGTTGTGAACTGGTCTCATTATCGGGAACATTTTCTTGTTGAATTACATCTTGAGGCTGTTCTTTT
>F2WVVLU01AWU9T length=190 xy=0257_0959 region=1 run=R_2009_09_23_17_22_23_
AAGCAGTGGTATCAACGCAGAGTACATGGGGAATCAAATTACGAAGAGAATTTGAACTTTATGGTCCTATAAAAGAATTGTTGTCACACATAATAAGATTGATGGTAAACCGAGAGGGTATGCTTTCATTGAGTACGAATATGAACGTGATATGCATTGTAAGTAATTAATGTTTAAATTATTTTTATTT
>F2WVVLU01AVVYK length=425 xy=0246_0250 region=1 run=R_2009_09_23_17_22_23_
TTCCGGGTCAGAAAGGGTTGCAGTATTGACAACTTTCTGCTCAAGTGAAAGAACCTCCTCGGCAGTTTTGGAACTCTTCTCCTTGCAGCTGTAGATTGTTCATCTTCCTGTGGATTGAAATAGGGTTCAGCTTTTGGGCAACGTTCCACATAACGTGCATACACAAGTTTGTTGAAGTTCATTCGTATTTCTTCCCTTGCTGGTCGGATGGTGCCTTCTGGCACTTTAGAGATTGTGCGTCCCACAAGTTGGTCAAATGTTAGCCTACCATTCTGAAGCAATCCCTCAATAAGAGTTTCTGACTCTGGAATGTCCGCGCGGATAACAGAGATGAACTTTGAGAAGCGCAGCCGATGCAGGACATTGTCGAAGATGGCCAAGTAGAGCGTGATGGTCCTGTCGCCTCTGGGCGATGAGAAGGCCTG
>F2WVVLU01BYGKT length=415 xy=0685_1755 region=1 run=R_2009_09_23_17_22_23_
TTTATTGTCCTTAATCCACTAAATAATTTCCTCACAGTAGCTTTCCTTTCCTCATCTTCAGCCTCGTCAGATGGTTGGGTAGGCTTAGATTGAGTAATGATATAATCAATGTTCTCAGCAGTGAGGAGAAACATGATCTTTCTCTTCCAGACAGTAAAATTTGAACCATCCAATTTATAAGACCTAAGCAACTCAGCAAACACACTGTTGGAGGCCATTGGGTAAGGTAATTACCTTAGCAAAATTCCAGAAATTAGTCTGTAGCAGCAGCAACAATGAACAAGGTCGTGAGTTGCAGATTCCCAGTAGCCAGCGGCAATGGTTAATTCCTGTAGTACGTGTTGATGTCCACACCGTACAGCAGTTTGACAGCTATCCAACAGCAGCTTGTGGACACACTAGGCGGTGAAGACGG
>F2WVVLU01B3UUY length=94 xy=0746_3688 region=1 run=R_2009_09_23_17_22_23_
AGCAGTGGTATCAACGCAGAGTACATGGGAACTAAGCAGAGGTCCGAACCGACTGATGTTGAAGAATCAGCGGATGAGTTGTGGTTAGGGGTGG
>F2WVVLU01B2VN6 length=344 xy=0735_3140 region=1 run=R_2009_09_23_17_22_23_
GAATTGTTTACTAGAGGGCGGTAATTGCGAGAGATCACGAGGTCGGCTTTCTTGTCCCTAGATGGCCGCTTCGGTTCACCACCGGATCTCCTGAGTCGAGAATTAGGAGAGGCTTGAGACTACGAGGGAAAGTAGGTTGTTGTGCTGCAATGCGGACGTCGAGCCGCGGGCCCGCAGGCATGATCTGATGAGTGATCAGACAATGGAAGCAGCATGTTTCCGTGGACGCTTGTCGGCCAGAAAAGACTCCCTTGTAATGAGCGCATGCACTGCTTTCAGTTGTGCTCTGTGCCTTGATTTGGGCTTCCATATCGCTGAACGTCAGAATCAGGTACCAAACCAAG
>F2WVVLU01BWWUO length=217 xy=0667_3262 region=1 run=R_2009_09_23_17_22_23_
GGGTTCAGAACGTCGTGAGACAGTTCGGTCCATATCCGGTGTGGGCGTTAGAGCATTGAGAGGACCTTTCCCTAGTACGAGAGGACCGGGAAGGACGCACCTCTGGTGTACCAGTTATCGTGCCTACGGTAAACGCTGGGTAGCCAAGTGCGGAGAGGATAACTGCCGAAAGCATATAAGTAGTAAGCCCATGTACTCTGCGTTGATACCACTGCTT
>F2WVVLU01AW7W4 length=204 xy=0261_0966 region=1 run=R_2009_09_23_17_22_23_
TCCAGGTGCAGGTAGTCCGCATCTTCACAGACATGTCTATTCACCGAGCCTCTCTCCGAGACAGTGCCCAGATCGTTACGCCTTTCGTGCGGGTCGGAACTTACCCGACAAGGAATTTCGCTACCTTAGGACCGTTATCGTTACGGCCGCCGTTCACCGGGCTTCGGTCGCCGGCTTCCCTGTCATCAGTTCACCAACTTCCCT
>F2WVVLU01BC736 length=204 xy=0443_2244 region=1 run=R_2009_09_23_17_22_23_
AGCAGTGGTATCAACGCAGAGTACATGGGTCAAAGAGGAAGGCTTGCGGTGGATACCTAGGCACCCAGAGATGAGGAAGGGCGTAGCAAGCGACGAAATAGCTTCGGGGAGTTGAAATAAGTCATTAGATCCGGAGATTCCCAAATAGGTCAACCTTTAACTGCCTGCTGAATCCATGAGCAGGCAAGAGACAACCTGGCGAAC
>F2WVVLU01BJ789 length=491 xy=0523_1339 region=1 run=R_2009_09_23_17_22_23_
TTTTTGCTTTAGTTAAAAGTTTTAGGAATGGCAATGATAATGGAAGGTCGATTAAACGATTATCTTGAAGAACTTTTGCTAGGAACATGCCAAGGAACCAAAAATGTTTTACAGCTCTATCGCAACATGGAGAATCTTGAGGTAATGGTGCTGGGTACAGTCCACCCGTTCGTCTAACATAATAACCAGGTGGTTTTGCTCCTTCTTCAAGCCAAATGCATTTACGGGTCTCTTCTGGCATTTCATCATTACACATCCACATGCAGAGATCTTTTCGCTGAAACTCGGCAGCAATTAATGAATAAAATTCTAATGTGGGACCTAATCCGGTACCTTCTTCACCCATGAACTCAACTTCCAATACTGTTTGTCGATCAATGTGAGCCCGCATAAGTTGTCTACCCCATGCAAGTATATTTTCACCTCGTGGTATACGGACTCGATCATGTTTTAAACGACCGACTCTGTACTCTGCGTTGATACCACTGCTT
>F2WVVLU01ASQPY length=91 xy=0210_0948 region=1 run=R_2009_09_23_17_22_23_
AAGCAGTGGTATCAACGCAGAGTACATGGGGAGGTGCACCCGACCCACGACTGCCAACGAAACTTTACCGTACCCCAAACCCGGGACCGGA
>F2WVVLU01B9BP4 length=224 xy=0809_0778 region=1 run=R_2009_09_23_17_22_23_
TGGCACGCTCCTCTCTTCTGTGCTTCCTTCTTCTTCTCCTTGTCAGAGCCCAGCTTGATAAATACTTCCTCAGCATCCTTCTTCACTGACAGTTGCTGCATGGACTGCAGCTCCTTGTCAACTTCAACCTTTCTCTCCTCAGCCTTTAGTGCGAGTATCGCTTTCCGCTTCTCCTCCAACACTTTCTCATACTCCTCCAAGGTCATCTCCTTATCTTCCCACTG
>F2WVVLU01B0Y4H length=156 xy=0714_0319 region=1 run=R_2009_09_23_17_22_23_
GCCGTAGCGAAGCGAGTCTTAATAGGGCGATTGTCACTGCTTATGGACCCGAACCTGGGTGATCTATCCATGACCAGGATGAAGCTTGGATGAAACTAAGCAGAGGTCCGAACCGACTGATGTTGAAGAATCAGCGGATGAGTTGTGGTTAGGGGT
>F2WVVLU01BM8VS length=308 xy=0557_2854 region=1 run=R_2009_09_23_17_22_23_
AAGCAGTGGTATCAACGCAGAGTACATGGGGTATATCGAAGTCCTAGATAGGAAAGTAGAGTAGGCACAGATCCTCCACAAAAGGCAAAATGTATATGAAAAAAGAATTGATTGAACTTTCCAACGGACTCATTCCATGAGTAAACGATTGAATGGGATTCGCTTGGGCAATGAAATCAAGTCCTGGTCCCCTTTTCTCTCTTATTGAATTAACTAATTCATTTCCTTTTTACTTTTGGATTTTTTTTTTTTTGTTATTTGTATTTTGGTCCAATTATTTCAACAAAAAAAAAAGAAAAAAACAAAAA
>F2WVVLU01A8DP5 length=70 xy=0388_1515 region=1 run=R_2009_09_23_17_22_23_
GCCGAGTGGAAGGGCCGTCGCTCAACGGATAAAGTTACTCTAGGGATAACAGGCTGATCTTCCCACCAAG
>F2WVVLU01A86TY length=452 xy=0397_2372 region=1 run=R_2009_09_23_17_22_23_
TTTGATAATGTTGGCACATGATAATGTCGGACTGCAAGGGGATTTCCTTCTCAAGAACTCAGTTTATGCTACAAACGATGTGAACTGCTTAGATTCTTGTGTTTTTGTAAGACTTCTCTTCATTTTATCTGGGATTGTGCGGCGATCTGGGGATTGCACATTAGGATATTGAGGATGGAATTTGCTACAGTTGTGTTGGTTGTATGAGAGCTTGGGCATAGCGCATTTTTTGGAATTCTGGACATAAGAGCCTTAAGGAATGACGATATGGATTATGATGGTACAGTGACTAGGAATTTGCTTGGGAGTCCAATGCATGAGGAATGAGTTTGCTTCCTACTTGTACTCTCCACATGGTTGTAGTTTGCATGCACTAATTGCATTCAGTACCAGATGTTTGCATTTCCTTGAGCTCTTTTCGCTTTCATTTGGTTAGTCCAATACCGGTGAGG
>F2WVVLU01BOLPT length=51 xy=0573_0607 region=1 run=R_2009_09_23_17_22_23_
CAGGAGTATTAGCCTTGCAAGGTGGTCCTTGCTGATTCACACGGGATTCCA
>F2WVVLU01BCDTK length=313 xy=0433_3942 region=1 run=R_2009_09_23_17_22_23_
AAGCAGTGGTATCAACGCAGAGTACATGGGGGAGAGCAATACAAGCGTTGTGCTGCTAGGCGAAGCGGTTGAGTGCCGCACCCTAGATGGCTAAAGTCCAGTAGCCGAAAGCATCACTAGCTTACGCTCTGACCCGAGTAGCATGGGGCACGTGGAATCCCGTGTGAATCAGCAAGGACCACCTTGCAAGGCTAAATACTCCTGGGTGACCGATAGCGAAGTAGTACCGTGAGGGAAAGGTGAAAAAGAACCCCCAGTGGGTAGTGAAAAAAAAAGAAAAAAACAAAAGTACTCTGCGTTGATACCACTGCTT
>F2WVVLU01AG8Q9 length=86 xy=0079_1027 region=1 run=R_2009_09_23_17_22_23_
AATTTGTGGTTATCAACACTTTGCCACCGTTTGACATATTGTTCCCTTCCTTTTCTAGTGAGTTCTTCTGAAATAGAGGTCAATTT
>F2WVVLU01ANXRJ length=59 xy=0155_2077 region=1 run=R_2009_09_23_17_22_23_
CCTCCTCCACCTCGTTGATCACCTGTGTGGCGTCAGTGCACCCGACATAGGCAGCTTCC
>F2WVVLU01BR1RZ length=171 xy=0612_1645 region=1 run=R_2009_09_23_17_22_23_
TGGTGCCACCAAAGGGCAACCACCAACACAAAGTTTGGTGAACAAGCATTCAGGATAAATGGTTCTTTCTTTTAAGTAAGAACAACATTGTGTTGATAAAAGCGCCATTTATTGGGGAAACAACAACATTGTTGTGAAAAAACAAAAGAAAACAAAAGTAAAACTACTGCG
>F2WVVLU01CA7E4 length=68 xy=0830_2494 region=1 run=R_2009_09_23_17_22_23_
ATAGACAATCGGCTTTCCAGGCGAATCTCCCAACGAGGGCTCAGGCGTGAGCCCCTCCAGCACACAAA
>F2WVVLU01CCW2O length=65 xy=0850_0478 region=1 run=R_2009_09_23_17_22_23_
TTCTTCTAGTACTCAAGGCTCTTTATTTGGCGGTGTATATGATACCTGGGCCCCTGGGGNGGGGA
>F2WVVLU01BC3SY length=84 xy=0442_0752 region=1 run=R_2009_09_23_17_22_23_
TGTCCTGGATCTTGGCCTTCACATTGTCAATGGTGTCTGAGGACTCAACCTCCAGGGTGATGGTCTTGCCAGTAGGAGGTCTGA
>F2WVVLU01BVH7S length=371 xy=0651_3174 region=1 run=R_2009_09_23_17_22_23_
TTCTCCACGGCATATGCATAGTATAGATCGACAGATTCACAGTAACATCTAAACCCACCACAATGGACAAGAAACTACCAAGGGATGAAGAAAGAACTCGAGCATGCAAGCCACAACATAAAGGATTCCTTGTCCAAGCACCATCCAATAGAAGATTTTAAGAGATGCTGCCAGGTTCTGTTCATCATCCTTGTACTTATGCTGTAAGCTCAAGCTTGCTAGGCAGATACGCAACATTGCTGCTGGAACCTGGAAGTTGCCAAAATGACACCACCACCAAGGCACACACTTGGACCATCATGATAATAGACACGTCCATGAATGGATCTAAGCGTAGCATGTACACCCTGTATCCCTAGCGCAACAATCAT
>F2WVVLU01BX7P6 length=527 xy=0682_2572 region=1 run=R_2009_09_23_17_22_23_
GGTTGTCTCAGGGACGGTGAGGGTGAGCTGGTTAGCTCTGTCAAGGAGAAACTGCTCGGTGCGCACACGAGAAGTGCCGTGACCGTAGTTGCGGAAAGGATCGGCGAAGGGCTGGAGGTGCTCGAATGACTTGGCGTCGGTCTGCTCCTGGGAAGCGTCGGTGCGGCCGGGTGCGAAAGGAACGGGGAGGCCGGAAGCCTTCTCCAAAGCTGCAACACCACCAAGGACGATCAAGTCGGCGAGAGACACCTTCTTGCCGCCGGCGCCGTTGAAGTCCTTCTGAACCTTCTCGAGGGCGGAGGGGACTTCGCTGAGCTCGCGCGGGTTGTTGACCTCCCAGTTCTTCTGGGGCTCAAGACGAATGCGAGCACCGTTGGCACCACCACGCTTGTCACCGCCACGGAAAGTGGAGGCACTTGCATAAGCAACTCTGATGAGCTTAGTGTTGTCAACACCAAGCCCAAGGATAGCCTTCTTCAGCTGGGAAACGTCGTTATCGTTGATCCCATGTACTCTGCGTTGATACC
>F2WVVLU01AQF9Y length=64 xy=0184_0596 region=1 run=R_2009_09_23_17_22_23_
ACAAGGTTAGAATCCGAGCTCTTCCAGAGTGGTATCTCACTGATGGCTCGGGCCCNCCGGACGG
>F2WVVLU01A4NWX length=212 xy=0346_0127 region=1 run=R_2009_09_23_17_22_23_
AAGCAGTGGTATCAACGCAGAGTACACGGGACTACCCGCTGAGTTTAAGCATATAAATAAGCGGAGGAGAAGAAACTTACAAGGATTCCCCTAGTAACGGCGAGCGAACCGGGAGCAGCCCAGCTTGAGAATCGGGCGGCTGTGCCGTCCGAATTGTAGTCTGGAGAGGCGTCCTCAGCGACGGACCGGGCCCAAGTCCCCTGGAAAGGGGC
>F2WVVLU01BXOIR length=176 xy=0676_2257 region=1 run=R_2009_09_23_17_22_23_
AAGCAGTGGTATCAACGCAGAGTACATGGGGTGTAGCTGGTGTATTCGGCGGTTCCCTATTCAGTGCTATGCATGGTTCCTTGGTAACCTCTAGTTTGATCAGGGAAACTACTGAAAATGAATCTGCTAATGAGGGAAAAAGAAAACAAAGTAACTCTGCGTTGATACCACTGCTT
>F2WVVLU01BWVFS length=261 xy=0667_1430 region=1 run=R_2009_09_23_17_22_23_
CAGCCTAACCGTGAACGGGTTGTGGAGAGCAATACAAGCGTTGTGCTGCTAGGCGAAGCGGTTGAGTGCCGCACCCTAGATGGCTAAAGTACCAGTAGCCGAAAGCATCACTAGCTTACGCTCTGACCCGAGTAGCATGGGGCACGTGGAATCCCGTGTGAATCAGCAAGGACCACCTTGCAAGGCTAAATACTCCTGGGTGACCGATAGCGAAGTAGTACCGAAAAAGAAACAAAGTAACTCTGCGTTGATACCACTGCT
>F2WVVLU01B66VX length=145 xy=0784_3595 region=1 run=R_2009_09_23_17_22_23_
AAGCAGTGGTATCAACGCAGAGTACATGGGCCATGCCAGGTGTTATACCGGTAGCTTCAGGTGGTATTCATGTTTGGCATATGCCAGCTCTGACCGAAATCTTTGGGGACGGATTCTGTATTACAATTTGGTTGGAGGGAACTTT
>F2WVVLU01BZHLQ length=103 xy=0697_0588 region=1 run=R_2009_09_23_17_22_23_
AAGCAGTGGTATCAACGCAGAGTACATGGCGCCGGAGGTAGGGTCCAGTGGCCGGAAGAGCACCGCACGTCGCGCGGTGTCCGGTGCGCCCGCCGGCCGCCAT
>F2WVVLU01B6M61 length=110 xy=0778_2651 region=1 run=R_2009_09_23_17_22_23_
TGATCTATCCATGACCAGGATGAAGCTTGGATGAACTAAGCAGAGGTCCGAACCGACTGATGTTGAAGAATCAGCGGATGAGTTGTGGTTAGGGTGGAATAGCCACCTCG
>F2WVVLU01B7YEF length=91 xy=0793_2389 region=1 run=R_2009_09_23_17_22_23_
AGCAGTGGTCTCAACGCAGAGTACATGGGATCCATGAGCAGGCAAGAGACAACCTGGCGAACTGAACATCTTAGTAGCCAGAGGAAGAAGC
>F2WVVLU01BUXQR length=169 xy=0645_1217 region=1 run=R_2009_09_23_17_22_23_
AAGCAGTGGTATCAACGCAGAGTACATGGGCATCGAGTAGACCCTGTTATTGTGAGAATTCTTAATTCAAGAGTTATAGGGAGGGACTTATGTCACCACAAACAGAACTAAAGCAGGTGTTGGATTTAAAGCTGGTGTTAAAGATTATAAATTGACTTACTACACCCAC
>F2WVVLU01B8I7W length=64 xy=0800_0698 region=1 run=R_2009_09_23_17_22_23_
TTGACTACTGAACCATGCCTGGATCGTCGGAGCGGATTGGATGATCGGGCCGAGGGCTGCCCCT
>F2WVVLU01B6T35 length=411 xy=0780_3427 region=1 run=R_2009_09_23_17_22_23_
GGTTTTATTTCAATGGGACTTTCATTTTCCATATATATTTGTGGTGAAAGGTTGCCCGTCATTGATGAGGTCTGCATGCATGGATTTGTTCTATGTGCTACGGTCGTGCTAAAAGTTTACGCCATTTGTTTATGCGTATACTAGAAAGTCTCTTCAAGTTTTATGGTATATGTGCAAATTATCTTCCCAAAACTATGACCTTGATTGCAAGCTCAGATAGCTTTTTATGCTTTTTTCGAAAAGAGGGGACATCCCTCAGGCTCTGCATCGAGTGATGCACAAGCCTTTTACTTATCATATCAAAGTTCATCATCCAACCATAACAAAGTTCAACCAATAAATTGTCACACATGACTGCCCCAAGGGCAAAAAAAAGAAAACAAAAGTAACTCTGCGTTGATACCACTGCTT
>F2WVVLU01B9AW2 length=147 xy=0808_3828 region=1 run=R_2009_09_23_17_22_23_
AAGCAGTGGTATCAACGCAGAGTACATGGGCTTACTACTTATATGCTTTCAGCAGTTATCCTCTCCGCACTTGGCTACCCAGCGTTTACCGTAGGCACGATAACTGGTACACCAGAGGTGCGTCCTTCCCGGTCCTCTCGTACTAGG
>F2WVVLU01ARPMK length=288 xy=0198_2026 region=1 run=R_2009_09_23_17_22_23_
TTTCACACAAGAAGAAGAACCGAGACCGAATTAAACTTTTGTCACCAGCTCTAGATTCTGTTTACAACCTTCGTCTTCTCACAGTTCCGGTACAAAACAGGCGGTAAATACAGCTAGAATGTATGTATTGTAAACAAACCAGACAAGACACAAACGAGCCATGAGATAAAAGCCCAACACTGCTTACCAGGAGGGTCTACACAGCAGCAATCAAGATACACAAGTCAAGTCTACACAGCGGCAGCAGCAGCAGCAGCAGCCATGTACTCTGCGTTGAGACCACTGCTT
>F2WVVLU01AZGQ5 length=67 xy=0286_3327 region=1 run=R_2009_09_23_17_22_23_
ACCAAGCCACTGCCTATGAGTCGCCGGCTCATTCTTCAACAGGCACGCGGTCAGAGATCACTTTCCC
>F2WVVLU01BH6TG length=76 xy=0500_0370 region=1 run=R_2009_09_23_17_22_23_
CAAGGGACAGTCTCAGGTAGACAGTTTCTATGGGGCGTAGGCCTCCCAAAAGGTAACGGAGGCGTGCAAAAGGTTT
>F2WVVLU01AUXGT length=406 xy=0235_0603 region=1 run=R_2009_09_23_17_22_23_
GCGTGATACATGCTGCTCCCAGACACGTAGGTAGATAACTCCCTCCTGATTGAGCAATAAATAGTTAGCCCACTGCCAATAAATAGTACTAAACATTAAGTAGAGTTCTTACCGAGTGTTCATTAGGACCACATGTCGGTATGGCGTGGTACGGTCGTCTGACATGTGTAACATTATTTGTCTGACATGCATCACTATGCCAATGACATCTGGGAAAAATAGATGTGAATTTGTTAAGAAAGTCTGGCTGAACTACATGTCAGCAAAATTCATAGTGAGACTCATGGTTTAGAATGCAAGGACGTATATTGACTGATCTGACTATTTTCATTTTCATTGGCGCCGAGTAAACCATGGTGATAGAAAAAAAGAAACAAAAGTAAACTCTGCGTTGATACCACTGCTT
>F2WVVLU01CE2MM length=173 xy=0874_2684 region=1 run=R_2009_09_23_17_22_23_
AAGCAGTGGTATCAACGCAGAGTACATGGGCCATTAGACCTATTTGAAGAGGGTTCCGTTACTAACATGTTTACTTCCATTGTAGGTAACGTATTTGGTTTCAAAGCCCTACGTGCTCTACGTTTGGAGGATCTACGAATTCCCCNCCTATTNTAAAACTTAAACCTACGACC
>F2WVVLU01BBOD9 length=51 xy=0425_3759 region=1 run=R_2009_09_23_17_22_23_
TCAAAGAGAGGTGAAGATACTATAACAATGTGTATCAGGCTGCCTGTTTCC
>F2WVVLU01B1CUC length=332 xy=0718_1714 region=1 run=R_2009_09_23_17_22_23_
AAGCAGTGGTATCAACGCAGAGTACATGGGCTTACTACTTATATGCTTTCAGCAGTTATCCTCTCCGCACCTTGGCTACCCAGCGTTTACCGTAGGCACGATAACTGGTACACCAGAGGTGCGTCCTTCCCGGGCTCTCTCGTACTAGGGAAAGGTCCTCTCAATGCTCTAACGCCCACACCGGATATGGACCGAACTGTCTCACGACGTTCTGAACCCAGCTCACGTACCGCATTAATGGGCGAACAGCCCAACCCTTGGAACCACCTACAGCTCCAGGTGGCGAAGAGCCGACATCGAGGTGCCAAACCTTCCCGTCGATGTGGACTCTT
>F2WVVLU01B8NK8 length=95 xy=0801_2266 region=1 run=R_2009_09_23_17_22_23_
AAGCAAGTGGTATCAACGCAGAGTACATGGGTAAGCTTCATCGTCGAGAGGGAACAGCCCCGGATCACCAGCTAAGGCCCCTAACTAGCCGCCTC
>F2WVVLU01BXF92 length=61 xy=0673_3864 region=1 run=R_2009_09_23_17_22_23_
CTGTTGAAGAATGAGCCGGCGACTCATAGGCAGTGGCTTGGTTAAGGGAACGGGAACCACC
>F2WVVLU01BO84P length=358 xy=0580_2279 region=1 run=R_2009_09_23_17_22_23_
TTTGGCATTTGGGATATGTTGCAGTAACATATCCCAAGCTTACCTTCTGATACAGCCACTGCATTTACTTTTGTAGGTGTCCATAGCCTCAAGCTCACCGTGTTTTGAACTAAAGCAAAACTCTGACAAAAAGGAGTTTGAATCGGGCTATGTATAACATAAAAGGAACCAATCACACGCACAAGCATAACTGAAAAGGATTCTGAACCCCCTTCCAACATACACCATACTTCTCCAGATCCAGAGAAAGAAAAGACGCATCACTAAACCATGGCATAGCATCACAACATATATACAAGACAGTTCATCAGCAAAAAAAAGAAAGAAACAAAAGTACTCTGCGTTGATACCACTGCTT
>F2WVVLU01AVFCS length=150 xy=0240_3306 region=1 run=R_2009_09_23_17_22_23_
AAGCAGTGGTATCAACGCAGAGTACATGGGCTGGAGATAAGCACAAACTGCGTTATAAACTATTGAAGAAATCAAAAGTAATCATGGATACCTAAATGGGGAGGAATCTAGAATAAAACAAAATAGATAAAAAAAGAAAACCTCGATTGG
>F2WVVLU01A9ZTN length=440 xy=0406_3081 region=1 run=R_2009_09_23_17_22_23_
TTTTATAGAAAGTAATGAACTAATTTCAGTCTACTTCTTATTTTCATTTAGAAATATATAAGGAACTAGAACAAAATCAGCACCTTTGTGCAAATCCATACAACCTGGAAAGCCATAGAAAATCAAAGTTTTAAATAGTTTTAGCGTCGCTATAACTTTTGGAAACCGCTTCTACCGAAGCTATGCACTTTTAATTCTAAAGACGCTACTAGCTTGCTGTATCCCACCAAAGAGCCAAATTTGGAGTCATTTAGTGTGTCCCGCTGCAACCAGAGGAGGGACGCAACCGAGTTCCACAAAGCAATCCATCTGCCTTATTATTCCTTCTTGTTTGTTATATACTAGAAGGGTTGGGCGCGCTTTGCTGCGCCATTGATGTTGTTGGGTTTTCATAATTTTTTTACTTCCATCTGTTTCAAAATACAAAGTGTATTAGTTTT
>F2WVVLU01AKXI2 length=60 xy=0121_1068 region=1 run=R_2009_09_23_17_22_23_
TAGTACCCAGGGATGCGTTGTGCTCACGGAAGATGACCAACCTTGCTGAACTCGAGGCAA
>F2WVVLU01B3NFV length=264 xy=0744_2265 region=1 run=R_2009_09_23_17_22_23_
AAGCAGTGGTATCAACGCAGAGTACATGGGCCAAAGAGGAAAGGCTTGCGGTGGATACCTAGGCACCCAGTGACGAGGAAGGGCGTAGCAAGCGACGAAATGCTTCGGGGAGTTGAAAATAAGCATAGATCCGGAGATTCCCAAATAGGTCAACCTTTAAACTGCCTGCTAATCCATGAGCAGGCAAGAGACAACCTGGCGAACTGAAACATCTTAGTAGCCAGAGGAAAAAACAAAGAGTACTCTGCGTTGATACCACTGCTT
>F2WVVLU01BTYQO length=361 xy=0634_0910 region=1 run=R_2009_09_23_17_22_23_
AAGCAGTGGTATCAACGCAGAGTACCATTGTGTGGGCAGTGCAATTGTACATAAGAGGACCATTATTACCGCTCTCGGAAATTGGTGTCCGGAACATTTCGTGTGTACAAATGAGAAGTGCAGACGTCCATTACAGGACATTGGTTTGTGGAGGAAGACAATGGCCTGTACTGCGAATACTGTTTCGAGCAATATCTCGCTCCAGTGTGCTCAAAGTGCTCCAAGAAATTAAAGGGGATTGTCTGAATGCTATTGGAAAACAATTCCATCCCGAATGTTTCAATTGTACATATTGTGGCAAACTTTTCGGTAACAGCCCGTTCTTTTGGAAGATAGTCTTCCATACTGTGAAAAATGATTG
>F2WVVLU01BVQ4S length=264 xy=0654_2442 region=1 run=R_2009_09_23_17_22_23_
TTTCCTCGGGCCAGACGGACATTGGTCCTCGAGTGCAAAGGCAGAAGGGAGCTTGACTGCAAGACTCACCCGTCGAGCAGAGACGAAAGTCGGCCTTAGTGATCCGACGGTGCCGAGTGGAAGGGCCGTCGCTCAACGGATAAAAGTTACTCTAGGGATAACAGGCTGATCTTCCCCAAGAGTCCACATCGACGGGAAGGGTTTGGTCACCTCGATGTCGGCTCTTCGCCACCTGGAGCTGTAGGTGGTTCCAAGGGTTGGGGC
>F2WVVLU01B3G01 length=474 xy=0742_2147 region=1 run=R_2009_09_23_17_22_23_
AAGCAGTGGTATCAACGCAGAGTACATGGGGACGACGGACAAACGCGATGCGACCGACGGCGCACTGTATAAATATTAATAATAATAATAATGAAATGAAATAATAATATCACGGACTGCGACGCGACAAATGCGATAGAGTAAAATTATTCGATTGTCGAATAATAACGTTTTCGTTGTGTATCGAACGGACGACAAACGACGGGAAGGCGACGACGGAGGGACGTTGAAGGCAGACGTCGACAACGTTCGGAACGATAATGTATTACGAATTACGATAATAACAACGAATTATACGATTTGTTGTAGAGCGTTTAATAAATTGTATATTTTATATTATTATTTGGCGCGACGACGACGGTGCCGTTGTTGTTGTTATCGTAGCAGCAGCAGTAAAAACCGGGGCGGCGTCGCTGTCGGTGGGCCGTCATCGTTGATTTTCCGCTGTGCTCAACAACACGCGAATCGCGCTCG
>F2WVVLU01CA0FS length=225 xy=0828_1638 region=1 run=R_2009_09_23_17_22_23_
AAGCAGTGGTATCAACGCAGAGTACATGGGGTGGAAATGCCACTCGAACCCAGAGCTAGCTGGTTCTCCCCGAAATGCGTTGAGGCGCAGCAGTTGACTGGACATCTAGGGGTAAAGCACTGTTTCGGTGCGGGCTGCGCGAGCGGTACCAAATCGAGGCAAACTCTGAATACTAGATATGACCCAAAAAGAAAACAAAAGTACTCTGCGTTGATACCACTGCTT
>F2WVVLU01A8EHD length=63 xy=0388_2495 region=1 run=R_2009_09_23_17_22_23_
CCACCGGAGCCGTAGCGAAGCGAGTCTTAATAGGGCGATTGTCACTGCTTATGGACCCGACCT
>F2WVVLU01B0Q3Z length=80 xy=0711_2221 region=1 run=R_2009_09_23_17_22_23_
AAGCAGTGGTATCAACGCAGAGTACATGGGGAAGGTCATCGTCTCTGACCGTGTTGTGGACTCCCCTTCGTCTGTCTGGT
>F2WVVLU01BBS3D length=122 xy=0427_1655 region=1 run=R_2009_09_23_17_22_23_
GCAGTGGTATCAACGCAGAGTACATGGCAAGGAGGAGCCTCAGGTTGCTGGCGCCCAGGAGGGACAAACTGGGACAGTGGAATCAGTGCCCACCGAAATGGCGTTGATGCCCCTCGTATCCG
>F2WVVLU01BR8RG length=56 xy=0614_2506 region=1 run=R_2009_09_23_17_22_23_
AGGGCTTCCCTGTAGTTAGCTGGGTTCATCTGATAGGTCTTCTTATCCCAACCGTA
>F2WVVLU01A8QG9 length=554 xy=0392_1659 region=1 run=R_2009_09_23_17_22_23_
TTAGTAGGCAAACTGGTGCGCCATTAGTAGGCCTTTCCTAGTAGTGACTAATTATGTTTTGCACACCAAACAAGGCTGAGTATTATTGCACATCAAGAAAGATGAAAATGATGTTGTAACGGAGATGAGTTGCTCCTTCGATGTCATGATCATCCAGTTTTTGAGTGGCCAAAAGTGCTTCCTCTGGTGCCTGAGAACCTGCAAACTTTGGAGCCTTAACGGGATCCCACGAAGGCGGCGGCTCGTCCATTCCCACTATAAACCATGGCTCAGGTACCTCGGGGTTGTTGGCGTCGAGGTAGGAGGGGTGGTCGGTCGACAGCAAATTCGAGTTGGGGTGGCCGGCGGCGAGCTTGGGGTCGGAGCCGTGCGGTAAGGAGGGTGCGAGCGGCCTCGGTCAACGCCTGATCCGACGGTTGGCTAGCACGGCGGCGACCGGTGGGTACGTATAGGGCCGGCGGCGGCGGTTGGTGGTACCGGAGAAGGTCTTCTTGAGCCTAGAGCCCCTCGCCTCCCACGCAGCGCGGTACCGTCTTCGACTCGAACTCGGGAAT
>F2WVVLU01A4IC6 length=268 xy=0344_1128 region=1 run=R_2009_09_23_17_22_23_
AAGCAGTGGTATCAACGCAGAGTACATGGGTCAAAGAGGAAAGGCTTGCGGTGGATACCTAGGCACCCAGAGACGAGGAAGGGCGTAGCAAGCGACGAAATGCTTCGGGGAGTTGAAAATAAGCATAGATCCGGAGATTCCCAAATAGGTCAACCTTTTAAACTGCCTGCTGAATCCATGAGCAGGCAAGAGACAACCTGGCGAACTGAAACATCTTAGTAGCCAGAGGAAAAGAAAGCAAAAGTACTCTGCGTTGATACCACTGCTT
>F2WVVLU01A9RJY length=124 xy=0404_0556 region=1 run=R_2009_09_23_17_22_23_
AAGCAGTGGTATCAACGCAGAGTACATGGGGAAACTAAGCAGAGGTCCGAACCGACTGATGTTGAAGAATCAGCGGATGAGTTGTGGTTAGGGGTGGAAATGCCACTCGAACCCAGAGCTAGCT
>F2WVVLU01A0TB1 length=294 xy=0302_0751 region=1 run=R_2009_09_23_17_22_23_
AAGCAGTGGTATCAACGCAGAGTACATGGGAAACGGGTTGTGGGAGAGCAATACAAGCGTTGTGCTGCTAGGCGAAGCGGTTGAGTGCCGCACCCTAGATGGCTAAAGTCCAGTAGCCGAAAGCATCACTAGCTTACGCTCTGACCCGAGTAGCATGGGGCACGTGGAATCCCGTGTGAATCAGCAAGGACCACCTTGCAAGGCTAAATACTCCTGGGTGACCGATAGCGAAGTAGTACCGTGAGGGAAAGGTGAAAAGAAAAACAAAAGTACTCTGCGTTGATACCACTGCTT
>F2WVVLU01AZKMC length=322 xy=0288_0146 region=1 run=R_2009_09_23_17_22_23_
TTATGTTTGTTTTAAGCATTACAAATTCTGCATTATCAAAAATCTTCCCTTATATCTAAAAGTAAATGAACTTAATTTGATATTAAACATAAAATTTAATTCATTAACTAAAATAGACTAAAATCTATTAGCAAATTGATATTACTTTAATCTAAACAGGGAGTATTTTTTTCCTATTTGGAGCAAATAATTTATTTAAAGGATGACTTTTTCTAGATGTTTGCTTTTTGTTTATTGAGAGCAAAAACTTTCCAGGTACGTGTGTTGAGTGGGTTTGTGTAGACGTAACATATTCAGTGCATCTTCCAATTTAAACCATTTG
>F2WVVLU01AN4JO length=310 xy=0157_2674 region=1 run=R_2009_09_23_17_22_23_
ATCATGGCCTTTGGTTGGCCAATGACTCGAGGAAACACCAAAGGCTGGAGATGACATGGGGAACTTGCCGTTGTTTCCATTTTGGTACACCGAAGTGCTCAAGCGCTGCCACACCAAAGACAGGCCCTCAATAAATTTCATAGCAGAGGACCTTACATCCTTATTTTCGTGGGAAAGAGGGACAATAAGAGAAGGGAACAAAGTAGAAGCTGCATACACAAGCTCTCATCCATACTACTACTTTCAGATAAAGCGCACGTTGAACAAATTGACGCAAGCACAAGAAGACTCTCTGCTTGAACTCCAGCAG
>F2WVVLU01CA377 length=262 xy=0829_2453 region=1 run=R_2009_09_23_17_22_23_
CGAGCCGATCTTGAGCTAATGTTGGCTCGCTCGATTTAGCTCGATAGCTCCACAGAATATCATTATGTTAAATGATCATGCCATATATTAAACGAAATAAGATAATTTAGTACCATATATGTTGTCAATAATTTTTCCTATTTATTTACCAACGAACATGGAAACTTAATTAAGTGCAGAGAAGATTTAGGCATAATTATGTCACGCGGTCGACTATGTGTTAAATATCTTATATTTTGGTCAAAGGTTCTTAGCATAATTC
>F2WVVLU01APMB0 length=269 xy=0174_2750 region=1 run=R_2009_09_23_17_22_23_
AGCAGCTAATCGAGTGGCTTTAGAAGCCTGTGTACAAGCTCGTAACGAAGGGCGCGATCTTGCTCGCGAAGGTAATGAAATTATCCGAGCAGCTTGCAAATGGAGTCCTGAACTAGCCGCAGCTTGTGAAGTATGGAAGGCGATCAAATTCGAGTTCGAGCCGGTAGATACTATTGATAAGTAGATAAAACTAAAGATAAAGAAGAGAAGGTATAAATAAAAGAAACGAAAAGAAACAAAAGTAAACTACTGCGTTGATACCACTGCTT
>F2WVVLU01BGPDV length=403 xy=0483_0753 region=1 run=R_2009_09_23_17_22_23_
AAGTTCTCGCGAGGACGTGAGGCCCAGATGGAGCTGAGGGCGCGGAGGCGGCGGTGGTACTCTCCGAGGGAGACGAAGCACCGGGCCGTCTGCCTGGTGGTGAGGATCCGCCGCATGTGATGCAGGGTTTGCTGTCTCAGGTTGTCGGCTTCACGATAAAGCTCTCGAGGTTGTCGAGCCTGTCAAGAGCTAGAGCCATGAGACCGGTATAGTTGGCAACATCTGCACCGTCATTGAGAGGGCCAGCGCCCACCGCGTCGGCAAGTGACTGGTGCAGCTGCTTTAGCCCCTGCTCGAGCGCCTCCTCGGCTTGCTCCGATGACTGCTGCAGGTTGCACATCCCCACGCAGCTGCTGTTCCGTTGACGGATCAAGCTGAGGTATCAGCATCTTGAGGATTTCTG
>F2WVVLU01BDEXU length=67 xy=0445_2896 region=1 run=R_2009_09_23_17_22_23_
ATCGCTCTGGATACATTAGCATGGGATAACATCATAGGATTCCGGTCCTATTGTGTTGGCCTTCGGG
>F2WVVLU01B12JT length=247 xy=0726_2263 region=1 run=R_2009_09_23_17_22_23_
AAGCAGTGGTATCAACGCAGAGTACATTCTGCGATTGCATCCAGTTTAGGCCTTTAGGTACCTTGTTATGTATCATGAGCGTTAATTCGCAGGTATGACCTAATTTAAGTGTTTATCAAGTAACAAGTATCATTGCTGGTGCTTCTGGATTATGTTTCCGCAACCTTGGTCTTGCTCACTGAGATAACTAGATCTATTCATGCTGTAGTAAAAAAAANAAANAAAAGAAAACGAAAAACGTAAAAAC
>F2WVVLU01AW4WZ length=326 xy=0260_1169 region=1 run=R_2009_09_23_17_22_23_
GTTACTTGAAGAAGGCAACTTGCGTCGGTTATCAGGCACTGGCAAAGCTAAATCTAAGTTTGAGAAATACCAGGGCAAGAGTGAATTTAAACAGTATCCTGCTGCTGCTGACTCCACTCTACCCACCAAAAGATCACATTCAGAATCAGAAGATAAGAAGCCCTTAGTTGAGGAAATTGAAGTTCCCAAGAAGAAATTAAACTGGAACCTGGAGCGGGACCTTCATCTTTAGTTACAGAAGTTAAATCTGAGCCAGAGGATGATGATGAATCATCCAAGAAGAAAAAAGAAAAACAAAAAGTAACTCTGCGTTGATACCACTGCTT
>F2WVVLU01BST2W length=383 xy=0621_1462 region=1 run=R_2009_09_23_17_22_23_
TACTAGGAATAATGTGCACTACACGAGAAACAGCTAATGGTGCACAACTCAACAACGAAAGGAAGACTAGAAGTCTGTTCAAAGAGGCAATTCTCAATCGAATGGGAGCGAGTGAACTGCAGTATATTATATCACTTTAAATCAAGTTCGGTCGCGTGAAAGTATATAACGCTTATATACTTCAAGCGGGAATCCATATCCGGACGATAACCAGTGTGAGGGAGTAATGACATTTATTGGTCATTCATTCAATGATGTCAAATAAAATTACAATAGCTCGGTCATCATAGAAATTCGTCTAATCTGTGGTCCTGGGTAAATAAAATAACCGAGATAACGTTTAGGGGAGATTGATTATCGATTTAGTTATACATATGTCGCAT
>F2WVVLU01BR4NZ length=97 xy=0613_1293 region=1 run=R_2009_09_23_17_22_23_
AAGCAGTGGTATCAACGCAGAGTACATAGGGGTTTTGATCCTTTTGTTCCGGGGGGAGTAGCTTCTTCATCATATTTGTCTGCGGGGTACGATTGGG
>F2WVVLU01B3CY3 length=260 xy=0741_0989 region=1 run=R_2009_09_23_17_22_23_
AAGCAGTGGTATCAACGCAGAGTACATGGGTCAAAGAGGAAGGCTTGCGGTGGATACCTAGGCACCCAGAGACGAGGAAGGGCGTAGCAAGCGACGAAATGCTTCGGGGAGTTGAAATAAGCATAGATCCGGAGATTCCCAAATAGGTCAACCTTTTAAACTGCCTGCTGAATCCATGAGCAGGCAAGAGACAACCTGGCGAACTGAAACATCTTAGTAGCCAGAAGAAAACAAAGTACTCTGCGTTGATACCACTGCTT
>F2WVVLU01ALQYB length=55 xy=0130_2337 region=1 run=R_2009_09_23_17_22_23_
CCGTAGCGAAGCGAGTCTTAATAGGGCGATTGTCACTGCTTATGGACCCGAACCT
>F2WVVLU01BW8MY length=355 xy=0671_2152 region=1 run=R_2009_09_23_17_22_23_
TTTGACAGTCGATGATATTATCGTTAATATTACAATATTAATGTCGTCGCGCAATAAACAAGAGTTGTGTGGGCGCTAAGTTCCTATAAATATAATGTATGAATGATATTATTGCCTGCACCGTCCAAGGGGTTTGTTTGTGTTTTCTACAAATTTATTATTACCTATTGTTGGCGTGCGATCACGTCATAAATTCTAGATACGGCGATGTCGTGATGAGGAGAGGGATGCGTTCGACGGTAGGACGGATTTCGATTTGTAGGAGAGGCCAACGTCTTTTCGAATTGCAAATTGTTGCAAAATATGTTTGGGTGTGTGTGTGCGTTTTTATTCTACAATTTTATTTTATTGGCAC
>F2WVVLU01A7VIO length=377 xy=0382_2494 region=1 run=R_2009_09_23_17_22_23_
TTCCAACGCGTGTGCAAGTTACCATTCTTGCCTAACTCGGCCATCGAAGCCGCTGTCGCGGCACCGGTGGCCAATAGAACCATGATTACCTGGGACATTGACAGCACAAGGAGGAAAATATATCATGTGTTGCCGTCCGTTAATACTGGTTTGAAATTTGCCAGATGTGCCACAGTAGTAGGTGCCTACAATACAAAGTACAGCACCAGCAGTTTCACTCAAGCCACTGGTTCTGGATAGTTGCAAAAAGATTCTTGATTAGATCGAGTGCTGTGTTTTTATAGTAGCACCGTCATAAGGCTCGAAATTTATCAGATATCCCTGGATTGTGTAGGAGCATCTAAATTTAAGATCAATACACTTAGTCTAAGTTGGTT
>F2WVVLU01AVBG1 length=70 xy=0239_2371 region=1 run=R_2009_09_23_17_22_23_
AATGGAATTCGAAGGGTATTCAGAACATAATCTCGTCAACAATACTTCGTCTACCCACTTCTCTTCTAGG
>F2WVVLU01BP63Q length=257 xy=0591_1252 region=1 run=R_2009_09_23_17_22_23_
AAGCAGTGGTATCAACGCAGAGTACATGGGGATATGACGGAGCAGTTTGGGCTGGTGTTGTCCATGGCTGTCCCACTACGTGTTATACCTAAGAAATATTGTAAGGTTGGTCACAGTGGGAGTATCATATGAAGTACTACCTCCATCTCAGTTTACAAGGCTTGCATGTGTATCTAGGTCGTCAATTTAACTTATGTAAAATAAAGTGTTTAACATAAAAAGAAAACAAAAGTAACTCTGCGTTGATACCACTGCTT
>F2WVVLU01B20VJ length=361 xy=0737_1693 region=1 run=R_2009_09_23_17_22_23_
TTTTACTTCTTAGGTGCCAAATTGCCTTTTGTGAACCACTAGCACAAACAAGATTGATAATTGCACCTTTGCAGTTTCACACAAAGTAGACAACATTAGAGGCCTACTGCCATTTTTCATGAATTTTATAGCCCTTTCCCTATATCCCACCGATTTAATGGATTTTTAGACATTTACCGAAAAAGGTTTTCGCCCCCTTTATAAATAAAGCAAACAGCCAAAGAGCACACATACAAGGACTAGTCCAGAGCACACACACCCAAGTCTCACAAGAGGAAGTACAATAGGTTCTGCTGAGGGCACAACTCAACAAGCCCAAAAAAAAGAAAAACAAAAAGTAACTCTGCGTTGATACCACTGC
>F2WVVLU01B1DTO length=61 xy=0718_2986 region=1 run=R_2009_09_23_17_22_23_
TCACCTCGTCCTCCGGGTGGTGCACGGTGAGCACCTCGAACCGCCTCGCCGGACGTCTCCT
>F2WVVLU01BM8DD length=153 xy=0557_2191 region=1 run=R_2009_09_23_17_22_23_
AAGCAGTGGTATCAACGCAGAGTACATGGGAACGCAGAGTACATGGGGCAAGGACCACCTTGCAAGGCTAAATACTCCTGGGTGACCGATAGCGAAGTAGTACCGTGAGGGAAAATAAAGAAAACAAAGTACTCTGCGTTGATACCACTGCTT
>F2WVVLU01A7HVD length=97 xy=0378_1191 region=1 run=R_2009_09_23_17_22_23_
AGCAGTGGTATCAACGCAGAGTACATGGGAAGGTTTGGTCATGTTAACACATGGTCATATTGAGTTGGCCATGCTAAGGAAAGTTAAGTGCAAGAAC
>F2WVVLU01BE41S length=355 xy=0465_1470 region=1 run=R_2009_09_23_17_22_23_
AAGCAGTGGTATCAACGCAGAGTACATGGGGACAAACAAATTTGTTCCTGAATCGAGCTGAACTCTCTGTTCCGCTCCGAATTTCTCACCTTTGATTTGTCGTTAGCCCGATTATGAGGGCTAAATGGCGTAAGAAGCGTATGCGTAGGTTGAAGCGCAAGAGGAGGAAGATGCGTGCAAGGTCCAAGTAAACCTCGTGGCCCGCACCGGACATACTATCATGTTTGGTAAACATTAAGCGATTATGAAACTTTTATATTGATTCATCTAAACAGTAATAAACTCTTTCTGTTCAACATAAATAAAAAAANAAAAGAAAAAACAAAAAGTAAAACTACTGCGTGTATACACTGNT
>F2WVVLU01BVA6X length=344 xy=0649_2263 region=1 run=R_2009_09_23_17_22_23_
GTTTCAAGGGACAGGTGTACTTCTACTGGCCAGACGGACTTTACGTATTTTTGTCTTACACAAGTTCACTTCATGTTTACATTACTACTTATATAAAAGAACAGCCCTATGTATATCAGATCCTAAATTTTATACTGATGAATGGATTAATCATCGCATAAATCAAGAATCAGAACAAAGAAGTCCTAAGTATTGATGAAATTGGATGTATGTATTACTTATGTTAAGACGAGAAATTAATAATATTATAATAAAATATTTATCATAGTTGGTTGGCAAGTTGTCAATTAATCAAACAAAAAAAAGAAAAAACAAAAAGTAACTCTGCGTTGATACCACTGCTT
>F2WVVLU01BH6XZ length=82 xy=0500_0533 region=1 run=R_2009_09_23_17_22_23_
AAGCAGTGGTATCAACGCAGAGTACATGGGGTTGTGGTTAGGGTGAATGCCACTCGAACCCAGAGCTAGCTGGTTCTCCCCG
>F2WVVLU01B6JYZ length=322 xy=0777_2569 region=1 run=R_2009_09_23_17_22_23_
CATCATACAGCAACAGACACCATGGATCTACTTCTGCTACTCATCTCGCTTCTTATGGTCACTACAGGATAGGGAATCTGGCTTGCGAGTTTTGCCGATGCGACCATGACGGCGATGCCAAACTCTGAGGAGATACCAAAGGTGTACTGGGATAATCCTGTTGTGCTTTGTTTCTGTATGATCTAAAACTACAAGGATCTTGTGCAGTTCCGATGTTCTGGAATGAGTACGAATCTTACTATATCTGAACTTGTGAAATTAGTCTGAGTCTGACAGCGTTGCAACCAAACCAAACCACAAGGGTCTTGTGCAGTTCAGATGT
>F2WVVLU01BBFAM length=102 xy=0423_0156 region=1 run=R_2009_09_23_17_22_23_
CGACTCATAGGCAGTGGCTTGGTTAAGGGAACGGAACCCACCGGAGCCGTAGCGAAAGCGAGTCTTAATAGGGCGATTGTCACTGCTTATGGACCCGAACCT
>F2WVVLU01A4EY5 length=240 xy=0343_0831 region=1 run=R_2009_09_23_17_22_23_
GACACTTCTGGTTCAGCTCAAGACAAGTTGGGTTGCAAAGCTTTGTTTGGTGCGTTGCTGCATTGTCTTCAAAGCCTCTTATCATTAAACAATATAGCAATCACACTGACCTTTGCCATCCAGTATGTAGGGACAGTTGTCCAAGATAGTTTTGCCTATAGTGAATCACAAGTTTGGCTGCCAAGGTTTAGATTCATAAAGATTTATGTTGTTATAGTTGGATTATCTTCCCATCTCAGA
>F2WVVLU01BH68N length=90 xy=0500_0917 region=1 run=R_2009_09_23_17_22_23_
AAGCAGTGGTATCAACGCAGAGTACATGGGCAAGCGTTGTGCTGCTAGGCGAAGCGGTTGAGTGCCGCACCCTAGATGGCTAAAGTACCA
>F2WVVLU01B5RRM length=366 xy=0768_2880 region=1 run=R_2009_09_23_17_22_23_
TTGACACACATTTCCCATAAAACTTCCTGAATTTCATCTTTAGAAATTCCAGATCGTTCAACAGCAGCTTGAATAGCTATAGCACCCAGTTTAGTAGCAGAAAGACTTTTCAATGATCCACCAAAAGAACCAATTGGAGTTCTAGTAGCACTGACAATAAAAACAATCTCTCAAAGTTGATGTTGTGGATAAAGACCGCTGGGTATAAGTTATTAGGCTCTTTCCTGTTTAAATCTCAACATGATAATGATTTATTTATTGTTAACACTACCTTTTCGTCCAACGACTATTATGTGAATATTGAGTACGAGCTCGTGAAACTTGTAGCTGACTGTCCCCATGTACTCTGCGTTGATACCACTGCTT
>F2WVVLU01AL6XW length=121 xy=0135_2578 region=1 run=R_2009_09_23_17_22_23_
TGTTATGTAGCTTATCCATTAGACCTATTTGAAGAGGGTTCCGTTACTAACATGTTTACTTCCATTGTAGGTAACGTATTTGGTTTCAAAGCCCTACGTGCTCTACGTTTGGTAGGGATCT
>F2WVVLU01BY6SJ length=57 xy=0693_2961 region=1 run=R_2009_09_23_17_22_23_
GCGGTTGCAACCTAGACAAGAAGCAGGCATAGGATCTTGCATTCTTTCTTTCCTTAC
>F2WVVLU01B32M9 length=294 xy=0749_1491 region=1 run=R_2009_09_23_17_22_23_
AAGCAGTGGTATCAACGCAGAGTACATGGGTATTGAGACCGACGCCTGAAGAAAGAAGCAGTGGCCGGCTGAAAAGAGAAGAAATTCAAGGGCTTTGTTCCCAGCCGGCTGAGAAAGAGTCGGGCCGACTGCTAGCTAAAAGAGAAAAGAAGAGAGGGAAAGAGAAGAAAGTCAGAGGCCGACTGCCTGCTAGCCGGCTTGATGAAAAGAGGTGGAGGCCGGCTGCGCGTGTACGGGCTGGCTAGAAAAGTCAAGGCCGGCTCCCCCATCGAAAAAAGAAAAGAAAAGAAAGGG
>F2WVVLU01A3VYK length=91 xy=0337_0762 region=1 run=R_2009_09_23_17_22_23_
CCGTTCCCTTAACCAAGCCACTGCCTATGAGTCGCCGGCTCATTCTTCAACAGGCACGCGGTCAGAGATCACTTTCCCNCCACCTGCTTGG
>F2WVVLU01A05JA length=381 xy=0306_0180 region=1 run=R_2009_09_23_17_22_23_
TTAAGTACTACGATTGTATGTTTAGTAGAAGCAGATAATGATTATTGTTATATTCATTGCATATATCTTTAGTCAATTGTTATTCACCATCTTTAAATTAGTTGAATTTGAATTTTGTCATACTAAATTTTACACGCACAGTTTAAACTGCATTCTTAGGTCTGTAAGGGTAGATTTAAACTGTTGAGATGTTGAGCCTTTTCTAGAACTAGGCTTATTAAATACTGTAAAACTATAAATACCTTTGTATTGTATTGCTCATACAATCATGAGCTATGATATTTGTATGAATATCAAAAATAAATAATAATTAATATTATTTATAATGAAAAAATAAACAAAAGAAACAAAAGTAAAACTACTGCGTTGATACCACTGCTT
>F2WVVLU01B1AQ9 length=209 xy=0717_3107 region=1 run=R_2009_09_23_17_22_23_
TTAATTTATCATTAGTCTGGTCAGATGTTTGGAACAACCTTGTCCAGTCATGGCAAATGTAAATGAAGTATTTAAACATGCAAAACGTTTGGGTTATAGTGATCATGATACAAGTGCTGTGTATATCCGAACTAAATTTTGATTTATAGAACTTTTTCATAATCTTAATTTTCCTTTTTTTTTNTTTTNTTTTATTTATATATATATAT
>F2WVVLU01B9PTF length=254 xy=0813_2657 region=1 run=R_2009_09_23_17_22_23_
GAAGGGTTCTGTAATACCCATAAATGTAAAGGAAACATCATGTGATGCATCTCAACCTTTGATAGAAGAAGCAACTGGCTGAGGCTGCCCTAGCATGAGGTCAAACTGTCGATTGCAGAGCAATAAATAAATATCACAACTAACGTGGAAATACGTAGAGAGACAACCCGAGAAATTTTTCAGGTGCAGCACACACTCCTGAAACCAGACGGAACATGCCGTGCAACCCCGCCACAACCTTCCTAGAAAATAAC
>F2WVVLU01CBSFW length=206 xy=0837_1066 region=1 run=R_2009_09_23_17_22_23_
AGTTATACCCAGATCCTCGTTCTAAGGTTGAACAACAAATAGGCATCTTTACAGTTGTTACAGTGTTGTTATCATCAGATGACGATCCGTATCCACCACCACCAGGAGTCAATAACAAAATGTGTCTCCGGGATCAATGTTGACTGCAGTTTTAGCACCTAGTCTAATTTCCTTCCATCGTGTTTATTAATAAATTTCTTCCTTTT
>F2WVVLU01BQZ5J length=352 xy=0600_2037 region=1 run=R_2009_09_23_17_22_23_
AAGCAGTGGTATCAACGCAGAGTACATGGGGCTCCCGTGCTATGCAAAGACTGATGGCATTATGATTGTTATTTGCTTTCACGCTACCATTTGTCATTGTTGCATATTATGCTCCTAAGTTGTGGTCCACTAATTTTGTAAATATAATGTGTTGAAATTTACTGGTTTGAAGGTAATCAGGGCTTTGTTAATTTGTTTCACTTTCCACACACAATGCCGTGCTTCCTGTGAAATTATTTGTTTGGATCACTTCAATATTCCACCATTTATTTGACAAATTCAAAGCACCGTTCAGCTGTTTGCATGATATTTATGTTAATGAGAATGTGACTATGTTGCATTTTGACCCTTC
>F2WVVLU01BO5VQ length=369 xy=0579_2164 region=1 run=R_2009_09_23_17_22_23_
TACGTGGACTGGTATGGACGGTCAACGGGCACCTTGACTGGGTATGGGACTTGCTTCTCGACTGGGTATGGGACGTGCTTCTCGACGACCACCGTGGTAGGGCTTCGGCACGTGGACGGCGTACGGCCTGTCGACGGGCACCTTCACTGGGTATGGCACTTCCTTGTAGACTGCGTACGGCTGTGGCACGGGAACTTTGACGGTGTATGGCACGGGTTTCTCGACGTGCACTGGGTATGGGCGAGGTACGTGCACTGGGTAAGGGCGGTCGACGGGCACGGCAACCTTTACGGGGTATGGCACGTGCTTCTCAACGGGCACGGGGTACGGGTGTCCGACCCCATGTACTCTGCGTTGATACCACTGCTT
>F2WVVLU01AR0T7 length=284 xy=0202_0173 region=1 run=R_2009_09_23_17_22_23_
AAGCAGTGGTATCAACGCAGAGTACATGGGTCAAAAGAGGAAAGGCTTGCGGTGGATACCTAGGCACCCAGAGACGAGGAAGGGCGTAGCAAGCGACGAAATGCTTCGGGGAGTTGAAAATAAGCATAGATCCGGAGATTCCCAAATAGGTCAACCTTTTAAACTGCCTGCTGAATCCATGAGCAGGCAAGAGACAACCTGGCGAACTGAAACATCTTAGTAGCCAGAGGAAAAGAAAGCAAAAAAAGAAAAACAAAAGTAACTCTGCGTTGATACCACTGCTT
>F2WVVLU01B60N2 length=148 xy=0782_3728 region=1 run=R_2009_09_23_17_22_23_
TACTTTAATTGCACATCGACCAATTGCACGAACTGCTTTGCGCACAAATCAACATCAACTTCAGTGGCATACTCTTTAGTTCTGAAGAACTTGTGCTATATTTGCTTGTGATGCTAAGCGTATCATAATATCCAATTTTCTAATTTAC
>F2WVVLU01BU984 length=279 xy=0649_1046 region=1 run=R_2009_09_23_17_22_23_
AAGCAGTGGTATCAACGCAGAGTACATGGGGAGGAGCAATACAAGCGTTGTGCTGCTAGGCGAAGCGGTTGAGTGCCGCACCCTAGATGGCTAAAGTCCAGTAGCCGAAAGCATCACTAGCTTACGCTCTGACCCGAGTAGCATGGGGCACGTGGAATCCCGTGTGAATCAGCAAGGACCACCTTGCAAGGCTAAATACTCCTGGGTGACCGATAGCGAAGTAGTACCGTGAAGGGAAAAAAAGAAAACAAAAGTAACTCTGCGTTGATACCACTGCTT
>F2WVVLU01B5Z12 length=152 xy=0771_1336 region=1 run=R_2009_09_23_17_22_23_
AAGCAGTGGTATCAACGCAGAGTACATGGGGAGACAGAGTTGGCAAGCGCAGACAGACAGAGCTTGAGAGAGCGCGCGCGAGATGGCAGCCTCCATGATCACCTCGCCGATTGTGGCGCCGACGAGCGTCCCNCCTCTCCGCCGGTCGTCTC
>F2WVVLU01BUTGS length=347 xy=0643_3866 region=1 run=R_2009_09_23_17_22_23_
TTATATAATGCTGCTTGGAGTCCTTCTTCAAACGAGTTCTGTGTTATTTATGGTTTTATGCCATCAAAAGCAACTTTATATAATTTAAAATGTGATGCAGTGATGGAATTTGGGACTGGAACCTTCAACGCAGTTTACTACAATCCATTTGGGAATAATATCCTTTTTATATCAAAATATAATTATTAAATTTTAAAAAGAAATGTTGTTGCACATATTAATTTCTTTAACTTTATAAACACTTCTTCTTTTGGCTGGGTTTGGTAATGTGCAAGGAAATGCAGAATTATGGGATATAAACGAAAAAAAAGAAAAACAAAAAGTACTCTGCGTTGATACCACTGCTT
>F2WVVLU01BOTM8 length=348 xy=0575_2690 region=1 run=R_2009_09_23_17_22_23_
AAGCAGTGGTATCAACGCAGAGTAAGAGTCTACCCTTTCAGAGAAGGTGTTTTGATTACTTGCCTGTGAAGCAGGAAGAAGACTAGGGTAGTCAGCGATGATGGCCACTTCTGTGCCATCATAGCTCATCTGGTAAAACACTCCCTCCGCGAGCACCACAAATATATCCGGATCCTCTTCAAACCCGGGATCAAGCTCCCGGTTGTGATCCTCCGGCTGCGGGGCGGGACTATGAAATCCCTCGGTGACCTTTCACCAGTGCTGTCATAAGCAAACAAGCTAGAAATTTANCAAAGGCAAATTCGGAGATGGAAGGACCCCATGTACTCTGCGTTGATACCACTGCTT
>F2WVVLU01A6L6E length=222 xy=0368_1076 region=1 run=R_2009_09_23_17_22_23_
AATTTCAACCAATCTGTAGTTGATAGTCAAGGTCGCGTTATTAATACTTGGGCTGATATCATCAACCGTGCTAACCTTGGTATGGAAGTAATGCACGAACGTAATGCTCACAACTTCCCTCTGGACTTAGCTGCTGTTGAAGTTCCATCTATTAATGGATAAGGTTTTCTTGCTAACATATAAGAAAAGAAACAAAGTAACTCTGCGTTGATACCACTGCTT
>F2WVVLU01BMYIR length=168 xy=0554_1713 region=1 run=R_2009_09_23_17_22_23_
AAGCAGTGGTATCAACGCAGAGTACATGGGCATCGAGTAGACCCTGTTATTGTGAGAATTCTTAATTCAAGAGTTATAGGGAGGGACTTATGTCACCACAAACAGAACTAAAGCAGGTGTTGGATTTAAAGCTGGTGTTAAAGATTATAAATTGACTTACTACACCCA
>F2WVVLU01BFVL7 length=241 xy=0473_3133 region=1 run=R_2009_09_23_17_22_23_
GTGAGCAATGACAAGTGTGTCTGCTGCCAACCTGTGAAGGTTGGCTCTGCCAAACCCTGCTCTTCCTCTCCGAGGCTCACATTGCGCGATGGCCATTACCATCTACGACTTCACAATAGTGGTGATATGTCCATATTCATGGAATTTTGGGTTGGATTGTAAGGTGTTGTGTTGCCATTAAATTAGATTGATTTATTAAACTAGAGGACGGTCGATTTGCTGATCATGCACTGGTAGAAAA
>F2WVVLU01BZ1H8 length=270 xy=0703_1806 region=1 run=R_2009_09_23_17_22_23_
GAATGCACCTGGTGCAGCAGCTAATCGAGTGGCTTTAGAAGCCTGTGTACAAGCTCGTAACGAAGGGCGCGATCTTGCTCGCGAAGGTAATGAAATTATCCGAGCAGCTTGCAAATGGAGTCCTGAACTAGCCGCAGCTTGTGAAGTATGGAAGGCGATCAAATTCGAGTTCGAGCCGGTAGATACTATTGATAAGTAGATAAAACTAAAGATAAAGAAGAGAAGGTAGAAAAAGAAAACAAAAGTAACTCTGCGTTGATACCACTGCTT
>F2WVVLU01A2MLK length=429 xy=0322_3414 region=1 run=R_2009_09_23_17_22_23_
GTTGTACTAGTTAAACACGACGTAAAGATCACTGATCTTCTTGAGTTCCTCGAGGGCTGCAAGCGCCTTGGCTTGCTCTGTGCTTCCGGGACCATTTTGCACTGATGCCATGTGTGAATTTGGTCGAAAGTGTAGTTCAATAACCTGAATATTTTCAACCATTGATTCGCCAAAAGACCTTAATGTTCCGACCAACTCCTTATCAGCCACCTTCAAACTTGGGCCTACGTCAGAACATATGCTATGCTCCTGATTTGGTTGACAATCCACCGATTCAAATGTTTGATCTGTAATTGCTGATCCATCAGTCTTACCATCACTCTGACAGGGTTCGTCAGTCTTATCATTATGCACAGACAGTGGGTCTGGCTCATTAACCACCTTGGCGCCATGGGAAACCCCATGTACTCTGCGTTGATACCACTGCTT
>F2WVVLU01BLUI0 length=329 xy=0541_3130 region=1 run=R_2009_09_23_17_22_23_
AAGCAGTGGTATCAACGCAGAGTACATGGGGTGGAGGAACTTTAGGACATCCTTGGGGAAAGTAGCACCTGGTGCAGCAGCTAATCGAGTGGCTTTAGAAGCCTGTGTACAAGCTCGTAACGAAGGGCGCGATCTTGCTCGCGAAGGTAATGAAATTATCCGAGCAGCTTGCAAATGGAGTCCTGAACTAGCCGCAGCTTGTGAAGTATGGAAGGCGATCAAATTCGAGTTCGAGCCGGTAGATACTATTGATAAGTAGATAAAACTAAAGATAAAGAAGAGAAGGTATAAAAAAAGAAAACAAAAGTAACTCTGCGTTGATACCACTG
>F2WVVLU01B36QM length=224 xy=0750_2700 region=1 run=R_2009_09_23_17_22_23_
AAGCAGTGGTATCAACGCAGAGTACATGGGTGATGGGGATAGATCATTGCAATTGTTGGTCTTCAACGAGGAATGCCTAGTAAGCGCGAGTCATCAGCTCGCGTTGACTACGTCCCTGCCCTTTGTACACACCGCCCGTCGCTCCTACCGATTGAATGGTCCGGTGAAGTGTTCGGATCGCGGCGACGGGGGCGGTTCGCCGCCCNCCGTCGCGCGAGTACACT
>F2WVVLU01A6X6H length=171 xy=0372_0247 region=1 run=R_2009_09_23_17_22_23_
AAGCAAGTGGTATCAACGCAGAGTACATGGGAAGCATCACTAGCTTACGCTCTGACCCGAGTAGCATGGGGCACGTGGAATCCCGTGTGAATCAGCAAGGACCACCTTGCAAGGCTAAATACTCCTGGGTGACCGATAGCGAAGTAGTACCGTGAGGGAAAGGTGAAAGAA
>F2WVVLU01BA0LJ length=324 xy=0418_1589 region=1 run=R_2009_09_23_17_22_23_
AAGCAGTGGTATCAACGCAGAGTACATGGGTTTGATATGCTCACAAAAGTGTTTGATGAATTGGTTATTTGAAGTTCAAATTGGTTTGTTGAAGAATGTCGACTCTATCCTGGACAACACACAGCCTCCTCCCAGTGGGGCCCATCATGCTCAGGTCGTTCGTCGCTGCCACCTCCGGCCGTTCAACTACGCAGCGCTAAGACGTTCACCGCCATCAGAAACAGTGGCGAGCACGAAGACACCCTCTCATGCTCAGTGCTCTGTCCAGCATAACACAAGAAGTTCATGTAAAACAGCTGCGAACATTCAGGTACATCAAAGAAT
>F2WVVLU01A0G88 length=441 xy=0298_1482 region=1 run=R_2009_09_23_17_22_23_
TTTGCATGGGAGCCTGTCGGTTCCAAATTTGCCATCATTCACGGTGATCAGCCCAACATTTGTGTATCTTTCTATGGTGTTAAAACTGGACAGACACCTGCCCTTCTTAAAAGTTGGAGAAGAAATGCTGCAATCATCTATTTTGGTCTCCCACTGGCCAGTACATTGTTTTGGCTGATTTACGCTCATCCAGTGGAGTCTTAGAGTTTGTTGATACGAATGACTTTAATGTCATGACTCAACAAGAACATTTCCAAGCTTCTGATGTTGAATGGGATCCCACTGGTCGATATGTTGTCACTGTTTGCTCATTTTGGAAGGCCAAGGTTGATACTGGATATTCAGTGTGGTCCTTCCAAGGGAAGATTTTGAGACGCTTTAAACTCTGGAGCCTTCTGTCAACTGCTTTGGCGACCTCGTCCACCATCCCTGCTGTCTGTT
>F2WVVLU01B4636 length=278 xy=0762_0692 region=1 run=R_2009_09_23_17_22_23_
AAGCAGTGGTATCAACGCAGAGTACATGGGGAGAGCAATACAAGCGTTGTGCTGCTAGGCGAAGCGGTTGAGTGCCGCACCCTAGATGGCTAAAGTCCAGTAGCCGAAAGCATCACTAGCTTACGCTCTGACCCGAGTAGCATGGGGCACGTGGAATCCCGTGTGAATCAGCAAGGACCACCTTGCAAGGCTAAATACTCCTGGGTGACCGATAGCGAAGTAGTACCGTGAGGGAAAAAAAAGAAAAACAAAAGTACTCTGCGTTGATACCACTGCTT
>F2WVVLU01BCNQ6 length=446 xy=0437_0432 region=1 run=R_2009_09_23_17_22_23_
GTTGCAATTCAGTATCTGTAGTAGAATTAGGTAATAGTAACCCATTTGTTGCCAACTGTCATACGGCCAACAATGCGACATCCAGCAACAGACGCATGGATAACTGGTATAATATCAGATAATTCTGATTCAAATACACTGTAAAATGTTTCTGAAGCACCAATTCCAACCAAACAATAGGAATTTGTCAACTTGCTGAATACGCCTATTTCGTTGTTGTTTCAAACTGTGCTCGGACTGCCATTATTGAATTACAATATATTGCCAACCAGTCGTTATTACTTATACTTTTTCCTAAAAACGAACAAATACGAGCTGTTAGCCTGTTTAAAACCCTGATCTTTAAATATTAATTAAATTACTTTAACTTATTCGTTCTACTTGTTTTGTTGTCAACCCCCACCTAGTTACGTTACCTTCGTCGGTTCGGTTAGTTAACCTAACCC
>F2WVVLU01B16TO length=308 xy=0727_3706 region=1 run=R_2009_09_23_17_22_23_
AAGCAGTGGTATCAACGCAGAGTACATGGGAAGCAGTGGTATCAACGCAGAGTACATGGGAAGCAGTGGTATCAACGCAGAGTACATGGGAAGCAGTGGTATCAACGCAGAGTACATGGGAAGCAGTGGTATCAACGCAGAGTACATGGGAAGCAGTGGTATCAACGCAGAGTACATGGGCTGCATCTGTGAGGGCAATTATGCGACTGGGCAGTACCGGACTATCTGTAGAGGCCCTAAGTTCGATACTGCAGAATCTGTATGATGTGATTGGTCTTAAGGCCCATGACTATATTTCCTTTCATGGT
>F2WVVLU01BORXZ length=145 xy=0575_0485 region=1 run=R_2009_09_23_17_22_23_
AAGCAGTGGTATCAACGCAGAGTACATGGGCTTACTACTTATATGCTTTCAGCAGTTATCCTCTCCGCACTTGGCTACCCAGCGTTTACCGTAGGCACGATAACTGGTACACCAGAGGTGCGTCCTTCCCGGTCCTCTCGTACTA
>F2WVVLU01BY9R5 length=356 xy=0694_2739 region=1 run=R_2009_09_23_17_22_23_
CGGAGCCGTAGCGAAAGCGAGTCTTAATAGGGCGATTGTCACTGCTTATGGACCCGAACCTGGGTGATCTATCCATAACCAGGATGAAGCTTGGATGAAACTAAGCAGAGGTCCGAACCGACTGATGTTGAAGAATCAGTGGATGAGTTGTGGTTAGGGGTGAAATGCCACTCGAACCCAGAGCTAGCTGGTTCTCCCCGAAATGCGTTGAGGCGCAGCAGTTGACTGGACATCTAGGGGTAAAGCACTGTTTCGGTGCGGGCTGCGCGAGCGGTACCAAATCGAGGCAAACTCTGAATACTAGATATGACCCAAAAAAAGAAAAACAAAAGTACTCTGCGTTGATACCACTGCTT
>F2WVVLU01BOPYB length=417 xy=0574_2001 region=1 run=R_2009_09_23_17_22_23_
TTTTTGCTGGAACATGGTGATGGGAACCGACAGAGTTGGACGACGCCGGCGATGCTACAACCGTCAACAGTGGGAGCTACAAGCAGCGATGGCGAGATGGAAAGCTGTGACCATGGAGTTGATTTGCTGGGACGGGGGACGACTGTGGTGGCGGAGTTGCAACGGTGGTTGGTGGTGGAGATGGGACCGTGCCCCCTGCTTCATCCACAGGGCCATCGGGAGCTGCAATGGCAACCTCGGGCACGACGGCGACCTCACGCACGAAGACGGCGACTTGGTGCAGCGCGCCTGCACGAGCAAACCGACGGCGACCTCGCGCGCGACGACGGCGACTTGGTGCAGCGCGCCTGCACGAGCAAACCGCGGCAAGCGCGGTCACGGGGCGCCGACGAGCGTATGTAGTGCGGCCGTGCCGGG
>F2WVVLU01BKZQ0 length=105 xy=0532_0106 region=1 run=R_2009_09_23_17_22_23_
AAGCAGTGGTATCAACGCAGAGTACATGGGGGCGCGTGGGCATCTTCTCGCGAGGGCCCGCCCCCGCGGACGCCACAGCGAGATCGTGAGCGCGACCGGGAGAAC
>F2WVVLU01BEK9W length=184 xy=0459_0418 region=1 run=R_2009_09_23_17_22_23_
AAGCAGTGGTATCAACGCAGAGTACATGGGTCAAAGAGGAAAGGCTTGCGGTGGATACCTAGGCACCCAGAGACGAGGAAGGGCGTAGCAAGCGACGAAATGCTTCGGGGAGTTGAAAATAAGCATAGATCCGGAGATTCCCAAAAAAGAAAACAAAAGTAACTCTGCGTTGATACCACTGCTT
>F2WVVLU01B8KG3 length=255 xy=0800_2325 region=1 run=R_2009_09_23_17_22_23_
ATTGCATTATAACCAAGGTACAGTTCCACGCTACAAGGCTCTCCACCTTGAATATAAGGACAGTTGTTCCTATCGACTTCACTAGATGTTGAAGACGGAAACACAACATTTGTTCTACAAGGCAGTTTTCTAGCATGCTCTCATTGCGCTTCTGAATGATATTCCAAGCATTCAAAACCTGACTCTGCAAATCTTGTTCAACGACTAGAGATGCAATGGGATTTAGGTCACCAACACAAGCTCTCCCAGCTTAAG
>F2WVVLU01BMRO9 length=271 xy=0552_1067 region=1 run=R_2009_09_23_17_22_23_
AAGCAGTGGTATCAACGCAGAGTACATGGGCGACAAGACGTAAATCGAAAGAGGTACTGCAGCAGAAGCAGAAATTAGAAGCTTAGAAATGAATAGGACTGGGCAAACAGAAGAATCATGTCCAATTGTGTATTTGCGCGCATGTGCCAGGGCCAGGCCCCAGGTGCTGCTTATTACTAGTATGAAATGATTTGCATGCCAAACTAAATGTTTCAATCTTCAAAAAAAGAAAAAGAAAAACAAAAGTAACTCTGCGTTGATACCACTGCTT
>F2WVVLU01BDTLN length=398 xy=0450_1417 region=1 run=R_2009_09_23_17_22_23_
TCCCCAGTTCAAGAAGAAGATTCGTTCCAACCCACTACATGTACAAGGGAAACGAATGGCGCTGCAGACAGGCCACGAACTCCTCGCGGTCAGCCTAGACATTGAGAAGAACATGCACGAGGTCACTTTGTCCGTTCTTGGTACTGCAAGGGGAGGACGACGTGGTGGCCGATCCTGAGGGGAGGCAGGCTGCTACACGAGAGGGCATCGAGCAGGGACAAGACCTTGAAGCTGTACCCCGGGATGTGGCACGTTCTCACGGCTGAGCCGCCGGTCGATGTGGAGCGGATCTTCACAGACGTGATTTCGTGGCTCGAGGAGAGGGCGGCGAGCGCCGGCAGGTGATAAAATGTGTAGTGTAGGTGACTGCTTTGCAGAATGCAGAGATATTCTTTTTC
>F2WVVLU01A1AI3 length=363 xy=0307_2557 region=1 run=R_2009_09_23_17_22_23_
AAGCAGTGGTATCAACGCAGAGTACATGGGGAGAACCTCGTCGCTTTCGCGCGGGAACACCTCGGCATGAACATCTCTGCCGTTAGCTACCTCGCTAGAGCGTTACCTGCTCAGACTAATGCCCAGTATCGTGTGATGCGTTCAACTTGACATGGAAGCTTCTCCTGAATAATACTATGTGTAAAAATCCAGGAGAATTTGTCAAGGTTTGTTACGACGACGACGTCTGCTACTATGTATGCAGTTGCTTAATTGTGAGTGTGTCTGCTGTAAGATTTGAAAGTTGCATGAAGTGCTCAATATATACAAGTTGTACTACGAAAAAAAGAAAACAAAAGTAACTCTGCGTTGATACCACTGCTT
>F2WVVLU01BMPVR length=296 xy=0551_2805 region=1 run=R_2009_09_23_17_22_23_
GGAACCGCCGACATTCACCGTTGAACCGGAGAACATGTACCAGCGCAAATCAGCGAATCGGTGGAATGCATTGTGACGCACAAGAAGCTGAAGGAACCCAAAGACCCCAAAATTACAGTGGCAAAGAAGAGATGGCGCTCCGTTGCCAAAAGGTCGTCACAGCATACACGGTGGTAATATCACAATAGAAACCTACAGAAAACCGAATTTCGGATATTATCACTGTGTCGCGAGTAACGAAGTTGCCACAATAGTTACAACCACTCATTTGGTCGTCGAAGGCACTCAGCCGCACG
>F2WVVLU01ATPIT length=54 xy=0221_0995 region=1 run=R_2009_09_23_17_22_23_
GACCCGGTAAGGTGATGTCATGCCTAGCACACCTGGCCCGAGGCCCCGTCGTTA
>F2WVVLU01AMZ8C length=438 xy=0144_3674 region=1 run=R_2009_09_23_17_22_23_
TTGGTTACTTTATCAGTTAAACCTTGTGCAACCATCTTTGCTAAGGTTTTTCTTTACTCTGAGCTTGTCTTGCGAGTTTAGCACTTCCATGACCAAAACGTAGCAATATAATTCTTCATATGAGCAATCTGATCTTGTTCCCAATTGTATTGTTTCATCTGATTTTCTTAATTGTTCTTCTCTAGTGCGAACAAATGCATCATAATTACCTCCATAAGATTTAAGCCTCTTTTATTCCAAGTGAATAGTATTAGTACATATACCATTCAAAAAATACTTGAGAGTGTGATATTATAACCAAAATACCTCTTGTACGATTTCTAATTCTTCTTCAAGCCAGACACATGCATCTAAATCCAAATGGTTGGTAGGCTCATCAAGTAACAACAAATGTGGTTTGACATAAAAAGACTCAAGCTAAAGCGATTCTCATTCTCC
>F2WVVLU01BV6XZ length=150 xy=0659_2453 region=1 run=R_2009_09_23_17_22_23_
GTGGCTCTTCCATTGTGCAAGCAAGATTGGTTGGATTAGCTCACTTTTCCGTGGGTTATATATTCACTTATGCAGCTTTCTTGATTGCCTCAACATCAGGCAAGTTTGGTTAATTTAGTTTGTTTTTGTTACTGTATTCAGCACCCTAAC
>F2WVVLU01BWWQ3 length=263 xy=0667_3133 region=1 run=R_2009_09_23_17_22_23_
TAACCAGCTGTATCAACAATCAATGTGCCACAGAACCACAATTATATGTCCACAACAGTACCAAAGTGATAAGCGAATAGTTGTAGTCAAGTTCAGTGAATGAATCTCTAATCATGAAAACAGGAAGTTCAACTAGAAGAGAAACATAATCAGGGCCTGATCCGGTCAAACCACCAAAGAATTCAAAACCAACGCATATGTCCCGCTTTGAACTGCTTCAAACTAGCCGAATAAGCCTTGGTCTGAACCAATCAGCCGGACCA
>F2WVVLU01B6QGM length=112 xy=0779_2788 region=1 run=R_2009_09_23_17_22_23_
AAGCAGGTGGTATCAACGCAGAGTACATGGGCGGATCGCGGCGACGGGGGCGGTTCGCCGCCCCGACCGTCGCGAGAAGTACCACTTGTAACCTTAACTTCATTTAGTAGGA
>F2WVVLU01B018C length=385 xy=0715_0250 region=1 run=R_2009_09_23_17_22_23_
TTTAAATATTCCTGAACTAACCCCTTTCCCTTCATGCCTATTTCACTGGCAAGTCAGCCGAGGTCGAGCAGCCGGTGGACGCGCCGCCGGTGTGACCTGTGGCTGTGGGCATTGACCGCTGATGTCTGTGACCCCACCCGCCTCCTCGCTGGGTGGCTAGCCGCCGCTATCGGCAATCGTGAGTCGTGACTTGGTGTTGTGCGTGTGGACGAAGGAACAAAGACTATTGAGTCTACCATGCTCGAGATCCTCCGGCTGGCTGGCTTTGTGTGTTGGAACGATCTTCTTGTGATGCTCACGACCCAACAATACAGCACTCCTCGCCCCAAAAACCAAAAAGTAAGTGATCAATCTGTACATAACTACACTGCATATATGTATACCT
>F2WVVLU01CBWYS length=101 xy=0838_2834 region=1 run=R_2009_09_23_17_22_23_
AAGCAGTGGTATCAACGCAGAGTACATGGGCTTTCTGGTACGAATGGGCCACTTCAAATAGGTTCATTGCTCCGGCCCAGAATAACGATTAATTACCGGCC
>F2WVVLU01BBI4S length=281 xy=0424_1034 region=1 run=R_2009_09_23_17_22_23_
AAGCAGTGGTATCAACGCAGAGTACATGGGGAGGAGCAATACAAGCGTTGTGCTGCTAGGCGAAGCGGTTGAGTGCCGCACCCTAGATGGCTAAAGTACCAGTAGCCGAAAGCATCACTAGCTTACGCTCTGACCCGAGTAGCATGGGGCACGTGGAATCCCGTGTGAATCAGCAAGGACCACCTTGCAAGGCTAAATACTCCTGGGTGACCGATAGCGAAGTAGTACCGTGAAGGGAAAAAAAAGAAAACAAAAAGTACTCTGCGTTGATACCACTGCTT
>F2WVVLU01B0BN4 length=132 xy=0706_2690 region=1 run=R_2009_09_23_17_22_23_
AAGCAGTGGTATCAACGCAGAGTACATGGGATAAGCTTCATCGTCGAGAGGGAAGCAGCCCGGATCACCAGCTAAGGCCCCTAATAGACCGCCTCAGTGATAAAGGAAGGTGGGGGTGGCAAAGAACAGCCA
>F2WVVLU01B3Q8E length=78 xy=0745_3084 region=1 run=R_2009_09_23_17_22_23_
CCAAGCCACTGCCTATGAGTCGCCGGCTCATTCTTCAACAGGCACGCGGTCAGAGATCACTTTCCCNCCACCTCGCTT
>F2WVVLU01B709S length=191 xy=0794_2014 region=1 run=R_2009_09_23_17_22_23_
TACCTCATCCGCGAGGACGGCGAGCCCAGTCTCAGACTCTGGGCCCAGACTCTGCTCGTTGAGGACCGCGCTGACCAGGGCGTCAGCGGTGCGCAGTTTGTCGGTATGCTGAGGGAGAAGGTCATTTCTTAGGGAGCCTGGTCTGAGATTGGCGTTTTGAGGAAGCGGGGTTTTCATGATGGTGGGTGGGG
>F2WVVLU01BY5XW length=404 xy=0693_1858 region=1 run=R_2009_09_23_17_22_23_
GTTGGACAAGTCCAGGTGAGAGACTTTCAATGGAGCGATTTCCTTGGTGGGTATCTCCGTTAGATTGAGACCACTCAAGTTCAGCTTGTTGTTTTCACCCTATCCTTAATGTTGACCACAGTCATTTTATTTCGTTGTGGTACTGGGTAACTGTTAATAGACGCGTGTGCGATATCTGTAGATACGTCTGTTAGCGGTCTTTCCGTGTGTGAGTTGTAGTATTATTTGAATGTGACTGTGGCTGCTGCAAATCGCACAGTTACCGTTATTGCGATCGTGTGGCGCTAAAAAACGAATGAACACAAAAAACCGTCGCAAAGCCGAAGCGCGTGTGGGTCACGGGTTCGTCGGACGCAGCGGTAAGCCGTAAAGTCCCCATGTACTCTGCGTTGATACCACTGCTT
>F2WVVLU01BZIQ3 length=96 xy=0697_2077 region=1 run=R_2009_09_23_17_22_23_
TTACTAACATGTTTACTTCCATTGTAGGTAACGTATTTGGTTTCAAAGCCCTACGTGCTCTACGTTTGGAGGATCTACGAATTCCCCTACCTTATT
>F2WVVLU01BP284 length=168 xy=0590_0358 region=1 run=R_2009_09_23_17_22_23_
TTGGCTGTCTTCCCCAGCAACAGGCTCGATGTGATAGCATCGTCCTTTGTAACGATCAAGACTGGTAAGTCCATCAGTCCAAACAGTTGTCCATGTACCAGTAGAAGATTCGGCAGCTACTGCAGCCCCTGCTTCTTCGGGCGGAACCCCACGGCGTGAGGACGTTAC
>F2WVVLU01B2KON length=265 xy=0732_1189 region=1 run=R_2009_09_23_17_22_23_
AAGCAGTGGTATCAACGCAGAGTACATGGGTCAAAGAGGAAAGGCTTGCGGTGGATACCTAGGCACCCAGAGACGAGGAAGGGCGTAGCAAGCGACGAAATGCTTCGGGGAGTTGAAAATAAGCATAGATCCGGAGATTCCCAAATAGGTCAACCTTTTAAACTGCCTGCTGAATCCATGAGCAGGCAAGAGACAACCTGGCGAACTGAAACATCTTAGTAGCCAGAGGAAAAAACAAAAGTACTCTGCGTTGATACCACTGCTT
>F2WVVLU01A08ON length=132 xy=0307_0165 region=1 run=R_2009_09_23_17_22_23_
AAGCAGTGGTATCAACGCAGAGTACATGGGGAATCGGGCGGCTGTGCCGTCCGAATTGTAGTCTGGAGAGGCGTCCTCAGCGACGGACCGGGCCCAAGTCCCCTCGGAAGGGGACGGCCTCGGGAGGGGTGG
>F2WVVLU01BHHT3 length=134 xy=0492_0761 region=1 run=R_2009_09_23_17_22_23_
AAGCAGTGGTATCAACGCAGAGTACATGGGATCGCTGCTGCGGACGGCCTTTTGACCGAAGGAGGCTTGAAGGGGAAATTTTCCTTTGAGGAAGCTGAAAGTGAAGACTTGTTTCTGGGGAAAGGACTGGAAGT
>F2WVVLU01CAXXU length=196 xy=0827_2496 region=1 run=R_2009_09_23_17_22_23_
CTCGGGCCAGACGGACATTGGTCCTCGAGTGCAAAGGCAGAAGGGAGCTTGACTGCAAGACTCACCCGTCGAGCAGAGACGAAAGTCGGCCTTAGTGATCCGACGGTGCCGAGTGGAAGGGCCGTCGCTCAACGGATAAAAGTTACTCTAGGGATAACAGGCTGATCTTCCCACGAAGTCCACCAATCGACCGGGG
>F2WVVLU01BZ813 length=71 xy=0705_3401 region=1 run=R_2009_09_23_17_22_23_
GCTGACGTACTCGTAGGAGCTGAGGACGGCCTCGTGGGTGCCGTCGCCCGTCGGGCGGCCCTCGGAAGGAA
>F2WVVLU01ATBOS length=60 xy=0216_3546 region=1 run=R_2009_09_23_17_22_23_
AGTGAGATACCACTCTGGAAGAGCTCGGATTCTAACCTTGTGTCAGACCCGCGGCCGAAC
>F2WVVLU01CCLSO length=323 xy=0846_2246 region=1 run=R_2009_09_23_17_22_23_
ATCCGGGCCTGACGGCTTGGGCGCCGGGACGGCGAGGTCCTCCTCGCCGTAGATGTGGCGGAGGCGGGCGGCGGTGATGGGCGGGGAGGGCATGGCGGCGAGCTTGACGAGCTCCTCCCTCCAGGCCCACATGGTGGAGGACATGGCGGAGTTGGCGGCGCGGAGGGAGGACTTGCGGGCCTCCAGCTCGTCGATCTCGCCCTGCCGCTCCGACGACCGGAACGCCAGCGCCACGAACGAGACCAGCAGCAGCGCGCTCGTCACCTTCTCCGGGTTCGCCGACAGCTTCGCGCCGATCCCCGCCAGCGCCGCCGCCGCCACTC
>F2WVVLU01AZ6SA length=96 xy=0295_0200 region=1 run=R_2009_09_23_17_22_23_
AAGCAGTGGTATCAACGCAGAGTACATGGGAGAAATCATGGTATGCATTTCCGTGTATTAGCTAAAGCATTGCGTATGTCTGGGGAGGATCATATC
>F2WVVLU01BKE77 length=493 xy=0525_2181 region=1 run=R_2009_09_23_17_22_23_
TTGAATATTTCTTGATCTATAGTAACTGTACCATCGGGCTTAACAACTACTACTAAAGTATCATCAGCTTCTTCATCTTCTTGTTCTTCATCTGCTACCTCAGTTATTCTTGAACACGACATAATAAATATCACCGGTTCGGTCACAGGTATTGAATATAATCGAGTCTTGCGAGTCTTCAACGCTACCGCCGACGGTTCGGCGTCGTTATCACTGCTGGCTGGCTGGCCAACACGATCCGACGCGTTCGTCTGAACTCATCGCAGCGGTCTGTGCAAGTGTAGGTATTGCCCGTTCTACTTGCGCTACTGCGCTTATAGGTACGGCGTTCGCGGGATCGGATTACCAAATTCCCGCCGAGTAATGGGTTCTTGTCTTCTCGAATTCTCGATTTAACTTATTGTTAACCGTATTGATATTAGTAGTCGCAGATCTGTGCACTGTCGCGATATTTTGTGTTTTCCCCATGTACTCTGCGTTGATACCACTGCTT
>F2WVVLU01AV64D length=161 xy=0249_2427 region=1 run=R_2009_09_23_17_22_23_
GTAGCTACCGAGATCAATGCAGTTAATTATGTCTCTCCTAGAAGTTGGTTATCAACTTCTCATTTTGTTCTAGGATTCTTCTTTTTGTTGGGCCGATTTATTGGCATGCAGGAAGAGCCCGACGCTGCTGCAGCAGGTTTTGTAAAAGGGAAAGTCGATCG
>F2WVVLU01A3RNA length=56 xy=0335_3364 region=1 run=R_2009_09_23_17_22_23_
TTGTACACAGGCTTCTAAAGCCACTCGATTAGCTGCTGCACCAGGTGCATTTCCCA
>F2WVVLU01CBTX1 length=352 xy=0837_3015 region=1 run=R_2009_09_23_17_22_23_
AGAAACATGTGAGGCTATAGATTTCCATCATGAAATGAGTTAGTACTGTTGCTGCGCGCTAGGCTAAGCACACTGCCAGACAAACTATCTTGTTCAAGACTTGATGCTTCGGCAATCGCTAAGGCACTAAAGCCTAAACGGGCTGACTCTTCATCAAATTGTTCTAGTTCTCTCTCTTGTTTTTCACGAAGGAGACGAATACGTTCCCCGCGCTCTTGCAGAAATTGTTTTGTTTCCATTTCCATCTTTTGCTCAAGTAATGATCTTCGAACTGAAATACGATCCTCTAATTCTTTTTCTTCACGATTTCTTTGAGCATCTGCCCATGTACTCTGCGTTGATACCACTGCTT
>F2WVVLU01B9US4 length=456 xy=0815_0934 region=1 run=R_2009_09_23_17_22_23_
GTTTTTGTTTCTGGGATGCTAGTAAACCCTAGTATCAAACTATCAGTTCTATTTTCTCACTTGGTCATCCGTTTGCAAGACAGCGCAATAATGGAGGTACCCATGTGAGTGTCCATGAAAACACAGATCTGTTGTATAGAGTTCACATCCATTGGGTACAACTTTGGACTTACATTTCTAATTTATGTGAGTCGCTAGTTCTTACATTATTTTGCTCACATCCAAATCTGTTGAAGACTCAAAACACACTGCATTTGTATGAGGTACCCACATTACAGAGATAATTTTGCAACATTTGCTGAAGGTTCTATCTAAGTTTTGCGAAGACATAGATTGTCTTGTTTTTGCACATGAAGCTGTGTCTAGCCAAAATACCCAATATTTTTTATTCATCACCACATCTATTGGAAAAAAAAAGAAAAAAACAAAAGTACTACTGCGTTGATACCACTGCTT
>F2WVVLU01B6ZLK length=380 xy=0782_2342 region=1 run=R_2009_09_23_17_22_23_
AAATCATAAGGCCAAAGTGTTTTCTGTGAGCTCATACAGACGTAAACACATTTAGTTATATAGTAGCCATGACCTATTTCGTAAGGAAACAGTGAAGCGGCTGAGATTCGTCAATTAAGTGCACAAGAAGCACAAGATGACGCCACCAAATGGTTACAAGATGGAGGAGATGTAGCTATATTGGATGGCACTCATATAACACAAGCTCGCCGTCAAACAGTATACGATCATTTTGCTAAAGTCATGGGATATAAGGTATTATTTATTGAGTGTAGTTTAGTGACGATGAGATGCTTATTGAGCACAATGTCAAAGAAGTGATGCCAATTTCAGTAAGGACTATAGAAATATGTCCTAGTGAGAAAGCTCTCGATGATTTT
>F2WVVLU01BVXDC length=299 xy=0656_2334 region=1 run=R_2009_09_23_17_22_23_
AGGTAAGGGCACAGCAAGGTACTTTGCCTGTGCCGGCAGGATGCACCGACCAGACTACCAAGAACTTCGACCCAACGGCGAGGAGTGACGACGGCAGCTGCCTTTACACCTTTAATCATGCCAATTTAATATCTGATATTTTATCCTTTGTACCTAAGTACCGCATCGCATCCGAGCGATTGCTGGGCATGTTTTGTTAATATATAAAGATATTGAGTATACCTATTTGGTAAAGACAAATAGAACTGCTTATCATTTGTCAAAAAAGAAACGTAAACTCTGCGTTGATACCACTGCTT
>F2WVVLU01CEJB7 length=194 xy=0868_2261 region=1 run=R_2009_09_23_17_22_23_
CAAAATGAAACTTACCATGGCCTACATCAGCACTCCGTACAAAGCTGCCGCGTATGTTTAGCATTTTGTTACTCCGCTCAGGGCCATCATCACTCTCGGAAGGGACGAACTTTCTTAAGAAGCAAATAAGATATTCTCCGTACGTAGTAGTGTTTCTCTAATTACCGTGAAGATCGATCGATGTAGACCCCACT
>F2WVVLU01CA83Z length=393 xy=0831_0589 region=1 run=R_2009_09_23_17_22_23_
TTTAAATCGCCACCTTTACCACAAGCAAAGTCTAATACATGCATTTTCCATCATGAATTCTACTGTCTCTTAGCATTGTTACTGCTTCCTGGATAAGAGTTGATTTAACCCAATTGTTAAAATTGCGTAAATACAAGATACGAGATTCATTTCGTGCTGATAAATTATTTTCTTCCGTTATCGTAGTGGCGAGCAATGGTTGCAGACAATGATTCTTCAGTTTTTGTTGACTTCTGACATGTTTAGCGATCAAAAAAAGTTAGTATTTGTCTCCAATAGTGAATACTCAAATTAACAAAATAATTGTTAAAATTAGTAATTTTAAAGTTATTAGCATTGAGTACAATATTTTATACTCAATAGTATTAGCAGATCCCATGTACTCTGCGTTGA
>F2WVVLU01AI9HP length=225 xy=0102_1083 region=1 run=R_2009_09_23_17_22_23_
GGAACCCACCGGAGCCGTAGCGAAGCGAGTCTTAATAGGGCGATTGTCACTGCTTATGGACCCGAACCTGGGTGATCTATCCATGACCAGGATGAAGCTTGGATGAAACTAAGCAGAGGTCCGAACCGACTGATGTTGAAGAATCAGCGGATGAGTTGTGGTTAGGGTGAAATGCCACTCGAACCCAGAGCTAGCTGGTTCTTCCCCGAAACTAGCGTTGTAGGC
>F2WVVLU01BGDP0 length=94 xy=0479_2022 region=1 run=R_2009_09_23_17_22_23_
AAGCAGTGGTATCAACGCAGAGTACATGGGAACGTAAGCAGAGGTCCGAACCGACTGATGTTGAAGAATCAGCGGATGAGTTGTGGTTAGGGTG
>F2WVVLU01AXJXT length=213 xy=0265_0159 region=1 run=R_2009_09_23_17_22_23_
AAGCAGTGGTATCAACGCAGAGTACATGGGCTCGGCAATATGGAATCTGATGCCGGTAGTGGTATTTATGAGGTGCCTTTAGACGTTACCAAGACCAAGGGTCTTGTACAAGAGCCTGCTTCAGCCATACTAGCACCGTCCAGTATTATACAGAAAGCATCGCCCCAACTAACAGAGGAGGACACAGAGAATTAAGTAACCGGACCGACCAAC
>F2WVVLU01B06O7 length=182 xy=0716_1945 region=1 run=R_2009_09_23_17_22_23_
CTAAGTCCAGTAGCCGAAGCATCACTAGCTTACGCTCTGACCCGAGTAGCATGGGGCACGTGGAATCCCGTGTGAATCAGCAAGGACCACCTTGCAAGGCTAAATACTCCTGGGTGACCGATAGCGAAGTAGTACCGTGAGGGAAAAAGAAACAAAGTAACTCTGCGTTGATACCACTGCTT
>F2WVVLU01A4WQZ length=93 xy=0348_3385 region=1 run=R_2009_09_23_17_22_23_
AGCAGTGGTATCAACGCAGAGTACATGGGACATGTGTTACTATCTTTCAGTCGGTCGGTCGGTCGGTCAGTCGGTGATGCAGCAATCCCTCCT
>F2WVVLU01BWB5O length=430 xy=0661_1018 region=1 run=R_2009_09_23_17_22_23_
CTTACAGAACAATAGCACAAATAACACAGATGAATCACTGTCTGGATTCATGAGAGATCTGTAGTTCAGCCATAGAGCTGATCTGATGAATACACCTGGAGCAATGAGAGAGGAAAAGTTAGGACCATGTTTCCAGAGGAGTGGTGCGATTCTGGATGTAGAAATACGTACCTAGGGAAGCAAGCAAGCCAGCAACAGCCAACCAAACAACCATTTGACGCCCTCGAGTAGCTGATTGAGTAAGCCACCTGTGGGACAAATAGGGCTCCTCACGGGGAAGAACCTGCAAAATACATGGGAAGATAAACTTCCTTCTTAGAGAGAATTTTTTAAAGACAAAGAAAAATTAGTTTAACAAGTCAGAGAAAAAATTAATGCATGAATTAGAAAATCTTTTTTCCCCATGTACTCTGCGTTGATACCACTGCTT
>F2WVVLU01A4M1R length=129 xy=0345_3101 region=1 run=R_2009_09_23_17_22_23_
AGCAGTGGTATCAACGCAGAGTACATGGGCACGCCACGATTTGCCGGATACGCAGGACTGCGCAGTCACACGCTTTCCGACCAATAGTCCTCAGCTGCGAGTCGTCGAATGTTCAAATATTTATATTTT
>F2WVVLU01A5FHG length=164 xy=0354_3090 region=1 run=R_2009_09_23_17_22_23_
CAATAATTGCACTCTTCTATTCATCACAAGACACCATTCACTAGTACATTTATTCAACATATATTGAACATTTGTTATCTTCACTCAAGTTTGCTACAACCATGAAGGTAATACATAAGTCGACATACAAGACGTGTCAAGTTTCCCACCACANATAGTTAGTA
>F2WVVLU01CD2X5 length=275 xy=0863_1499 region=1 run=R_2009_09_23_17_22_23_
AAGCAGTGGTATCAACGCAGAGTACATGGGGTCCGAACCGACTGATGTTGAAGAATCAGCGGATGAGTTGTGGTTAGGGGTGAAGTGCCACTCGAACCCAGAGCTAGCTGGTTCTCCCCGAAATGCGTTGAGGCGCAGCAGTTGACTGGACATCTAGGGGTAAAGCACTGTTTCGGTGCGGGCTGCGCGAGCGGTACCAAATCGAGGCAAACTCTGAATACTAGATATGACCCAAAAAAGGAAAACAAAAGTACTCTGCGTTGATACCACTGCTT
>F2WVVLU01AWEIT length=55 xy=0251_3827 region=1 run=R_2009_09_23_17_22_23_
AGCGAAGCGAGTCTTAATAGGGCGATTGTCACTGCTTATGGACCCGACCTACGGG
>F2WVVLU01A11YN length=309 xy=0316_1245 region=1 run=R_2009_09_23_17_22_23_
TTCCTTGTTAGATCCTATTTCAATCGGAACTTTCCGCGTCGATCCTTTTATTACGTCTTGTTTTACTCCTATATTGGGAGTTACTCTACGTATTGCTTGACGTAAACCAATAGTGGATTTGTTTCTGTCTTTGTTGAATCTTTTCTACGGCTCGATAGAGAATTTGATAAGCCAATGATTTTTCCGTTCTTTCATAATACGGTTAGCCACCATGTTAACTAATCGATTACGAAAATTAGGATCGGATTTTGCAGTTCTTTTTCTTGCAGTACCTCGACGTGACATGAGCGTGAAAGAGGTTCAAGAATT
>F2WVVLU01BJF28 length=181 xy=0514_1698 region=1 run=R_2009_09_23_17_22_23_
AAGCAGTGGTATCAACGCAGAGTACATGGGTCAAAGAGGAAGGCTTGCGGTGGATACCTAGGCACCCAGAGACGAGGAAGGGCGTAGCAAGCGACGAAATGCTTCGGGGAGTTGAAATAAGCATAGATCCGGAGGTTCCCAAAAAGAAAACAAAAGTAACTCTGCGTTGATACCACTGCTT
>F2WVVLU01BOM8C length=347 xy=0573_2570 region=1 run=R_2009_09_23_17_22_23_
AAGCAGTGGTATCAACGCAGAGTACATGGGGAACGTAAGTCGACCTATTCAATACATCCTAAGTTTAAAAGATAAAGGAGAAATCAAGGGTCTTCTTGGTAGATGTGGCGATTATGGGCAAGTAGAAGGCAAATATGATATTCCTGCGTGTACAGCTTGTGGTTCTACAGATCAAATTGTTGTTGAAACATCAGATGCAGCACACGCATGTATTCAAAAATTGAGGACAAATAATATTGGTCGACTGACATTTTCAATCATGCCCCTAAGTTCTAAAATTGAAACCCCATGCAGACGCAAATAATAACTATCCTGAAAATGCCTAAAAAGAGTTTTTGATTTTATTC
>F2WVVLU01BP0OI length=233 xy=0589_1120 region=1 run=R_2009_09_23_17_22_23_
AGGTAGTCCGCATCTTCACAGACATGTCTATTTCACCGAGCCTCTCTCCGAGACAGTGCCCAGATCGTTACGCCTTTCGTGCGGGTCGGAACTTACCCGACAAGGAATTTCGCTACCTTAGGACCGTTATTGTTACGGCCGCCGTTCACCGGGCTTCGGTCGCCGGCTTCCCTGTCATCAGTTCACCAACTTCCTTGACCTTCCGGCACTGGGCAGGCGTCAGCCCCACTACA
>F2WVVLU01BZCAS length=67 xy=0695_1906 region=1 run=R_2009_09_23_17_22_23_
GGGCACGTGGAATCCCGTGTGAATCAGCAAGGACCACCTTGCAAGGCTAAATACTCCTGGGTGACCC
>F2WVVLU01BF6OZ length=89 xy=0477_1105 region=1 run=R_2009_09_23_17_22_23_
AAGCAAGTGGTATCAACGCAGAGTACATGGGGAAGCCAGAGTGCCTCCTCCTAGCAAGCTATATACCTACATAGTACAGCCATGGCCCC
>F2WVVLU01ASKD7 length=311 xy=0208_0941 region=1 run=R_2009_09_23_17_22_23_
CAGATGAGGAACATGCTCGGATGATGGCTAGGTTTGATGAGCTTGAAATGTTAGAAAGGAAGCTGGAAGTACTTCCGAAGATGAAGGTGACGACGACGACGATGAAGATGAAGATGCTGAAACAAGTGAGGATGGTGAGGAAAACGGGGACACATTAAGTTACGGCAATGAGCATGACAATGTTAGTTTGGTGCCTCAGTTTCTGGAAGTGGTGGTAACGACCAGCGTCAAGGAAATGGCCAGCTGAAGAGTGCACTAAAGAAGCTAGGAAAAAAGAAAACAAAAGTAACTCTGCGTTGATACCACTGCTT
>F2WVVLU01CDB7Y length=386 xy=0854_3724 region=1 run=R_2009_09_23_17_22_23_
AAGCAGTGGTATCAACGCAGAGTACATGGGGACAGCATGCATGCACCGCAACCTTGGCATTGCGGCTCAATTTAAACAACGGGAGAACCCTCGTTGGTATTTACAGGTTTGTGATCTGATACTTTTGTTATGTTCCTACGGCTGCCTTGAGAAAGTACAAGATTGTGTCATGGAAGAAGAGTTTGAGGATCTCAAAGATTTGCTCGCTTCTTTTAGACTTTATTTGTAATCGCTGTAGTGAGCTCATGTATCTCTACCATGTACGATTTGCTACTATAATATATCATGGTATTGATTGTAAAAATTGATTCTTTCTATCCCTAAAAACTTATTCTTTCTTCAACAAAAAAGAAAACAAAAGTAACTCTGCGTTGATACCACTGCTT
>F2WVVLU01BCED8 length=70 xy=0434_0590 region=1 run=R_2009_09_23_17_22_23_
TCTTAATCATTTCTTCACATGTACCCGCAGTCGCATTCAAGTAATGCCCCTTGATTTCTACCGGTTTCGG
>F2WVVLU01BU2RC length=126 xy=0646_3622 region=1 run=R_2009_09_23_17_22_23_
ATCAGGTGCCACAGCATCATCAACGAATCCATGGGTGACAAAGAACCTCATGAGCAGAGAGTCGCTTTTGTAGGATCCCCTGCAAAAGCATAGTACGGTACTAGATCTTTAGCGCTGTCAGAGATA
>F2WVVLU01AYMCZ length=346 xy=0277_0801 region=1 run=R_2009_09_23_17_22_23_
AGGGATTGTTTATCAGCATTTTGCACCGGTGGGACCAGAGCAGCAGATCGTCAGCTGCTGCTTTAGCAATGTGGCGGACGCCAGGAGTTTCATTTCTGAACACCTTTGTGTTGTGACGCTTCTCAGTATTCCATGGGATATGAATGATCATGATGGAGCGAACCTTATTTGAAAGTGCCCCACCAAGCCAAACTTCCACAGGTTGTCCGGCCTTCCGTTGAAGATACTCCTTAGGCCGTCCCAAACAGGCAGTAGATTATTGCAGTAGAGCAGAAGGTGAGCGTTGCACTCGGTTGCGCCACAGAAATGGCATGCATCCGAAGTAGCGATAGATCTCCGAAGTCTT
>F2WVVLU01AN96Q length=440 xy=0159_1792 region=1 run=R_2009_09_23_17_22_23_
CATAATTCTAACACTGGTTCTGTATCGTCGTGTATACAAACACAGTCCATAGTTCTGTCCACCAGTCAGTTTCAGAGCAGACTTCTTGTCAACACCAGCCGGTAGTTTCTCAACCACGAGTTTTGTGGATTTCCCTGAACTGCACTCCACTCATCATTAATGTAGTGACAGCAGTGAAGAAATGTTGATTACACAAATAGAAGTCATAACGTTGATTTCACAAATAATATATGTTTGCAATTGGACTTGCTATGATACTATGTTTTAGATGACGAAGACTACGATAGCATTCGCCATCGACTTAAAACGTCGCGACATCCGACGCGTAATACGTTTAAATTTGTGAAAATCATTTGAATTTACAGTAGAGAATTTAGTATTTTGTCAAAGGCGAATTGGAAAACGTCTTCCCCATGTACTCTGCGTTGATACCACTGCTT
>F2WVVLU01AU8XD length=182 xy=0238_3167 region=1 run=R_2009_09_23_17_22_23_
GAAGGGCGCGATCTTGCTCGCGAAGGTAATGAATTATCCGAGCAGCTTGCAAATGGAGTCCTGAACTAGCCGCAGCTTGTGAAGTATGGAAGGCGATCAAATTCGAGTTCGAGCCGGTAGATACTATTGATAAGTAGATAAACAAAAGAAACAAAGTAAACTCTGCGTTGATACCACTGCTT
>F2WVVLU01ASSWP length=85 xy=0210_3783 region=1 run=R_2009_09_23_17_22_23_
AAGCAGTGGTATCAACGCAGAGTACATGGGCAAAGACGATTCCCGTACGTAGCGGCGAGCGAAATAGGGAGGCAGCCTAAACCCG
>F2WVVLU01AS0GW length=51 xy=0213_1294 region=1 run=R_2009_09_23_17_22_23_
GAGAGCAATACAAGCGTTGTGCTGCTAGGCGAAGCGGTTGAGTGCCGCACC
>F2WVVLU01CBQKN length=318 xy=0836_2741 region=1 run=R_2009_09_23_17_22_23_
AAGCAGTGGTATCAACGCAGAGTACATGGGGTGTAAGTTTAATCACTTTTGCACCGTTCGCAATAGTTCTGGTGACATTTGGAGCATTTATAATCTGGAATGGTGGCATAGTACTAGGTGCCAAGGAAGCTCATGTTGTTTCACCACATTTTGCACAGTTATTGTACTTTGGTCTAGTGTCAGCTACTGCCCTCCTACCGTGGCATTTTACTCCCCGGACGAGTATCAGACTTGTTCCACTGGTGTAGAAAGAACAAAACCTTTAGTTCTCTGGCAATGCTGATAGCTCTTGGTTTAAGCTTTGTTGGCTATACATTT
>F2WVVLU01BHZ0Y length=135 xy=0497_3856 region=1 run=R_2009_09_23_17_22_23_
AAGCAGTGGTATCAACGCAGAGTACATGGGATAACTAGCACTGAAATCGTCTTTACATCGGATGGTTCGGTGTTTGATGATCCCTACCTTATTGACCGCAACTTCTGTATTTATTATCGCCTTCATCGCTACCCT
>F2WVVLU01AULNI length=150 xy=0231_1676 region=1 run=R_2009_09_23_17_22_23_
TCATAGGGTCTTCTGTCCAGGTGCAGGTAGTCCGCATCTTCACAGACATGTCTATTTCACCGAGCCTCTCTCCGAGACAGTGCCCAGATCGTTACGCCTTTCGAGCGGGTCGGAACTTACCCGACAAGGAATTTCGTCTACCTTAGGACC
>F2WVVLU01AZMPK length=473 xy=0288_2854 region=1 run=R_2009_09_23_17_22_23_
TTTTAGAAATTTAGAAGAAGTTCTACTGAAGGACTGAAAGATGGCCAAAGAAGAAGTAGATGACCTGTTGCCTGACAAGGATGCTGCCAAGGAATTTTATGCTCGATATGAACCCAAGGAGATTCTAGGAAGGGGAATAAGCTCAACAGTACGTCGCTGCATTGAAAAAGAGACAGGGATTGAGTTTTGCAGCCAAAATTATTGATTTGAGTAATGATTCACATGATGGTGGTGGCGATGGGAAAACCATGCTTGAAGCAACTATAGAGGAAGTGAAGATTCTTCGATTAGTTGCTGGGCATCCTTATATCATTGAAATGCATGATGTCTTTGAGTCAAGTACTTTTATATTCCTAGTATTTGTAGCTATGTAAAAATGGAGAATTGTTTGACTACCTGACAACTGTTGTCACCCTATCTAGAAAAAAAAGAAAAAAACAAAAGTAACTACTAGCGTTAGATACCACTAGCTT
>F2WVVLU01BJTUH length=93 xy=0518_3143 region=1 run=R_2009_09_23_17_22_23_
AAGCAGTGGTATCAACGCAGAGTACATGGGCATCGAGTAGACCCTGTTATTGTGAGAATTCTTAATTCAAGAGTTATTAGGGAGGGGACGTTA
>F2WVVLU01B007F length=126 xy=0714_3017 region=1 run=R_2009_09_23_17_22_23_
GTGTTTGTGTGGTGTGTGTGGTGTCTCCGTGTCTGTGCGCCTCGCTCGCGCTCAGCACCGTGTCAGCTGCCGTTCTCCGCGGTGCAACGTCAGGGTGCCTAAACGTCCTGCGCCACACCCGGTTAC
>F2WVVLU01AVESN length=90 xy=0240_2581 region=1 run=R_2009_09_23_17_22_23_
CAGGCATGTACAACAAGGGTATCTTCCAGACCGACAATGTCAGCGACGAGTCCGTCGTCAAGATCGTCGACACCTTCCCAGGACAATCCA
>F2WVVLU01BD6N0 length=149 xy=0454_1966 region=1 run=R_2009_09_23_17_22_23_
AAGCAGTGGTATCAACGCAGAGTACTTATTTTGGGGTTTTTCGTTTTTTATTTTTTGGTTTTTTAGTTTTTAAGTTTTTCTTTACTGGGCTCCGCCCGCGACGACCGTATCGGTGTCTGCAAGGGTATCTTCCAGACCGACAATGTCAG
>F2WVVLU01B3I5O length=97 xy=0743_0810 region=1 run=R_2009_09_23_17_22_23_
GTGATCTATCCATGACCAGGATGAAGCTTGGATGAACTAAGCAGTGGTCCGAACCGACTGATGTTGAAGAATCAGCGGATGAGTTGTGGTTAGGGTG
>F2WVVLU01BUK6N length=249 xy=0641_1325 region=1 run=R_2009_09_23_17_22_23_
AAGCAGTGGTATCAACGCAGAGTACATGGGCAGGAGGGGCTTCGGCGCCGGCGGCAAGCCGGGGAAATGAGCTGACGCTCCCAGCACGGTGGATGCTTGCAAGCTGCAATGTTAAATTATTAATACAGTACAGTAATTAAATGTGTGCGTGTGTGCGTTGTTTGGATGATTGTTGGTTGTATCCAAGAGAGTTTCATGATAACGTGTGCGTCATGGCTTCGCTAAAGGTTTCCAGGCCCAGGCCATTCC
>F2WVVLU01BTFGA length=271 xy=0628_0488 region=1 run=R_2009_09_23_17_22_23_
AAGCAGTGGTATCAACGCAGAGTACATGGGGAGGAGCAATACAAGCGTTGTGCTGCTAGGCGAAGCGGTTGAGTGCCGCACCCTAGATGGCTAAAGTCCAGTAGCCGAAAGCATCACTAGCTTACGCTCTGACCCGAGTAGCATGGGGCACGTGGAATCCCGTGTGAATCAGCAAGGACCACCTTGCAAGGCTAAATACTCCTGGGTGACCGATAGCGAAGTAGTACCGAAAAAAGAAAAACAAAAGTACTCTGCGTTGATACCACTGCTT
>F2WVVLU01ATFH5 length=245 xy=0218_0299 region=1 run=R_2009_09_23_17_22_23_
GTTTGGACTGATGGACTTACCAGTCTTGATCGTTACAAAGGACGATGCTATCACATCGAGCCTGTTGCTGGGGAAGACAGCCAATGGATCTGTTATGTAGCTTATCCATTAGACCTATTTGAAGAGGGTTCCGTTACTAACATGTTTACTTCCATTGTAGGTAACGTATTTGGTTTCAAAGCCCTACGTGCTCTACGTTTGGAGGATCTACGAATTCCCCTACCTTATTCTAAACTTAACTACGA
>F2WVVLU01A221H length=229 xy=0328_0147 region=1 run=R_2009_09_23_17_22_23_
TGGTTAAGGGAACGGAACCCACCGGAGCCGTAGCGAAAGCGAGTCTTAATAGGGCGATTGTCACTGCTTATGGACCCGAACCTGGGTGATCTATCCATGACCAGGATGAAGCTTGGATGAAACTAAGCAGAGGTCCGAACCGACTGATGTTGAAGAATCAGCGGATGAGTTGTGGTTAGGGGTGAAATGCCACTCGAACTCAGAGCTAGCTGGTTCTCCCCGAAACTAG
>F2WVVLU01CFKJ7 length=99 xy=0880_1349 region=1 run=R_2009_09_23_17_22_23_
CAATCACCCTATCTAGGTGTACAGCACTAACTATGGACATGGTTGAACGCTTACAAAGACAACAGGATTGCCGATGGCTGTATCCCCTGCCTTACGGTT
>F2WVVLU01BSN7F length=218 xy=0619_2041 region=1 run=R_2009_09_23_17_22_23_
GAATGGAACTGCGCAAGCTCTGTTGGATATGCTTGTGGGTCTATATATCTCCATTTCTTGTGAAGGTCATATGATAACACGAGATGATGTGTCATGCAAAGGCGATGCGGTTTCATCGGATGATTTGGCCCAAAGTACACATTGCCAACATCCCCATCGTAGAAATAAGGATATCCTGTCTTCTCCAACATGACCTCGCTCTCGAGCGGCCGCCTGCT
>F2WVVLU01A3V21 length=188 xy=0337_0923 region=1 run=R_2009_09_23_17_22_23_
TTCGTAATTTATAAATCAATTTCCTGCACTATAATTTAATCCGTTTCTACTCTGACGTACTTATTTAAATTTATTCAATTTCAATAAATTTAAGAATTTAACAGTATATAGTATATACCCAAACGTTCCAAACTCGAAATTCAGAATCAGATCAATTGTAGTTAATATATATTTTTTNTTTTAGTTAC
>F2WVVLU01B07AT length=266 xy=0716_2723 region=1 run=R_2009_09_23_17_22_23_
AAGCAGTGGTATCAACGCAGAGTACATGGGTCAAAAGAGGAAAGGCTTGCGGTGGATACCTAGGCACCCAGAGACGAGGAAGGGCGTAGCAAGCGACGAAATGCTTCGGGGAGTTGAAAATAAGCATAGATCCGGAGATTCCCAAATAGGTCAACCTTTAAACTGCCTGCTGAATCCATGAGCAGGCAAGAGACAACCTGGCGAACTGAAACATCTTAGTAGCCAAAAAAGAAAACAAAAGTAACTCTGCGTTGATACCACTGCTT
>F2WVVLU01BIH28 length=375 xy=0503_2690 region=1 run=R_2009_09_23_17_22_23_
GGACGTTGAAGTGGAAGAGCCATGAGATGACGAAGGCGAAACCAATGCATGCCAGAAGGAAGTTGAGGAACCGATGCCCTTGCCAAAATCTCCTGGTTTCGTTTGGTAAATGCATGCCCGGCTGCTGTGGTGTTCGATTCGTTCGACTGCTCCACGAACTCCGGATCGCCTAACACAACCACGTTGCATGCGGTTGAGCTGCAGATCTCACAGGTCTTGTTGCCTCTGATCTTGAACCAGGTCTCGGCGCACTGCTTGTGGGAGTAGGAGAGGTCGCCCTTGCAGGAGCAGCCGAGCGTGATGCCGGCGCCGGACTCGGCCGCCGCGCTCCCCTCGACCTACCCAAAACCAAAATACCCAACGAAAACGGGGGGG
>F2WVVLU01BTE6D length=108 xy=0628_0131 region=1 run=R_2009_09_23_17_22_23_
AAGCAGTGGTATCAACGCAGAGTACATGGGGAAAGATAAGGGACAGAAAATAAGAAAGAAAACAAAACGTAATTCTAATAAAGACAAAAGGAAGAGAGAGGGAGTTCG
>F2WVVLU01BTV17 length=368 xy=0633_1533 region=1 run=R_2009_09_23_17_22_23_
AAGCAGTGGTATCAACGCAGAGTACATGGGGTTGGGCGAGATTCAAGAAGCAATTGACCTTATTAGTAAGTGTACTGAAATAGGTCTTTTCCTTGATTGCATTAGCTATTCTACAGTAATACATGAGCTCTGCAAGAAGGGTGATACAAATAAAGACGTTTGAGCTTTGGAATGAAATGCTGTACAAGGGATTGAAGCCTGATATTGTAGCATACAATATTTTGATAAGGTGGTGCAATGTTAATGGTGAACTTGAGAAGGGTTTGGGAATATACAATGATATGATTAAGAAAGGGGTGCAACCGAACTGGCGCACATACAGAGCTCTTTTCTTAGGAACTTCTCTGATGACCAGAAAGCGAGATACT
>F2WVVLU01B647W length=125 xy=0784_1434 region=1 run=R_2009_09_23_17_22_23_
AAGATGCGGACTACCTGTACCTGGACAGAAAGACCCTATGAAGCTTTACTGTTCCCTGGGATTGGCTTTGGGCCTTTCCTGCGCAGCTTAGGTGGAAGGCGAAGAAGGCCCCTCCGGGGTCCGGG
>F2WVVLU01BQ6VF length=355 xy=0602_2553 region=1 run=R_2009_09_23_17_22_23_
CGTGACCTGAAGTATGAAACAACATATCTCTGAAGAATAAAGAACTAGCTCTAACATATCTATGAAAGAATACACCTCCGAGGAACTAGCTTTGAACATATCTCTGAAAGAATAGAGAGCATGCAAAGTTCAAGGAAGAATAAGCAAAATGGCACACTAGTACGCAGTAGTACGAGTCCAGTCTTGTACGTGCTAGTATTATATTTGAATAGTAGCTAGAATTGAAGTTCAGGTAACCATGGCACACACATAGCTTCAGTCATGTACACACACACACTGTAATAGTAGCTGCAATTAAATTTCAAATAACCATGGCATCCATAACCCCATGTACTCTGCGTTGATACCACTGCTT
>F2WVVLU01APH91 length=381 xy=0173_1591 region=1 run=R_2009_09_23_17_22_23_
TTTTCATAAGGTTTGTGAAAATAACAATTTTCTTACACTAAGGATGTGCCCAGCTTCCATGGCAGAGTTAAGTTGGTTAGTACATTAGTGGGTGTGTTATGTATTCGCGAGGTTATGTCCAGTATAATACTTAATTCCTTGTAACCATAAATGTGAGCTAGGAAGAATAAAATTTGTGCTCTATTGAACTTACTGTAGAGCGGAGCAAGACGATCGAAGAGAGGGAGGGATTACAAATATTTCATTCATGGCAGAGTTAGAAGTAGAACGAGCAATGTAGATGGACAATTATGCTTTCTTAAGAGTATATATTTTTCATGTGAACTAAAAAAAAAAAAAGAAAAAAACAAAAAAGTAACTACTGCGTTGATACCACTGCTT
>F2WVVLU01BOVCD length=404 xy=0576_0795 region=1 run=R_2009_09_23_17_22_23_
GGTTAGCCGAAAGATGGTTATAGGTTTAAGGACACAAGGTGACCCTGCTTTTCAGGGTAAGAAGGGGTAGAGAAAATGCCTCGAGCCGAGGTCCGAGTACCAAGCGCTGCAGCGTTGAAGTATGAGCCCCGTGGACTAGCGATTGCTTCTCCACGAGGCTCATATCAGGCGCTACGGCGCTGAAGTATGTAACTGATGCCATACTCCCAGGAAAAGCTCGAACGACCTTCAACAAAAGGGTACCTGTACCCGAAACCGACACAGGTGGGTAGGTAGAGAATACCTAGGGGCGCGAGACAACTCTCTCTAAGGAACTCGGCAAAATAGCCCCGTAACTTCGGGAGAAGGGGTGCCCCCTAAAAAAAAGAAAAACAAAAAGTAACTCTGCGTTGATACCACTGCTT
>F2WVVLU01BZUDK length=322 xy=0701_0758 region=1 run=R_2009_09_23_17_22_23_
AAGCAGTGGTATCAACGCAGAGTACATGGGTGTTTAAAACTTGTAAATTGGGCGTCTTTGGGAAAATGGTTATTTCTTATGTTGTCATAGCCATGGGATGTGAGCATACAAGGGAAGGAGAAAGATTTTGGTACTTATGAATCATGTGATTCGCTTATATCACAAAAAATAAGGTTGCAGAGTGGCCCTGATAATCAGTCTAGAATCAGTACAACGAGCAATTACGTTTTGTTATGATGATCCACTAGTCTAGATTATAGCAGAACTATTATTCTCTGAAAAAAAAGAAAACAAAAGTAACTCTGCGTTGATACCACTGCTT
>F2WVVLU01AXV8N length=91 xy=0268_3813 region=1 run=R_2009_09_23_17_22_23_
AAGCAGTGGTATCAACGCAGAGTACATGGGTATACCAAGAAGTTACAAAAGTTGTCCCTGTAAACCAACCCACCCTAAACCGAAGAAATAA
>F2WVVLU01BP98Y length=216 xy=0592_1232 region=1 run=R_2009_09_23_17_22_23_
AAGCAGTGGTATCAACGCAGAGTACATGGGCAACATCCTTATGCATCCATTCCACATGTTAGGTGTAGCTGGTGTATTCGGCGGTTCCCTATTCAGTGCTATGCATGGTTCCTTGGTAACCTCTAGTTTGATCAGGGAAACTACTGAAAATGAATCTGCTAATGAGGGTTACAAAAAAAAGAAAAACAAAAGTACTCTGCGTTGATACCACTGCTT
>F2WVVLU01A7929 length=242 xy=0387_0899 region=1 run=R_2009_09_23_17_22_23_
GACCGCGTGCCTGTTGAAGAATGAGCCGGCGACTCATAGGCAGTGGCTTGGTTAAGGGAACGGAACCCACCGGAGCCGTAGCGAAAGCGAGTCTTAATAGGGCGATTGTCACTGCTTATGGACCCGAACCTGGGTGATCTATCCATGACCAGGATGAAGCTTGGATGAAACTAAGCAGAGGTCCGAACCGACTGATGTTGAAAAATCAGCGGATGAGTTGTGGTTAGGGGTGAAATGCCACT
>F2WVVLU01AZS44 length=86 xy=0290_2998 region=1 run=R_2009_09_23_17_22_23_
AAGCAGTGGTATCAACGCAGAGTACATGGGTGCTTCCGTTGACTTGTTTATGTCGAGCACTTGTATTCGAGCCCTCGAGGCCCTCG
>F2WVVLU01B4MJH length=335 xy=0755_2699 region=1 run=R_2009_09_23_17_22_23_
AAGCAGTGGTATCAACGCAGAGTACATTGGGTTAAGTCTCGGTCAAGACGTCCATCTTCCACCGGCCAATGGTGCTGACGTGACTGACCAGATTGGTTTTGGCACGGCGACCGTGGATGGAACAAGATCGAAGGTGTACTCACTTCGGCGGAGCCTTGTTCTTTTCCGTTGATGTTGAATCCTGCTCCAAGTTCTCCAACCGCAAGTAGCTACTTTTGAAGCCCACTAATCACATGCCAGGTTACACCAGGAACCACCACAGATCTGGTATGTGGCACGAAAGGGTTGTATCCCCTCGTACAGGTTGGCAACTTTTTCTCGCCTAATTTGTAGAG
>F2WVVLU01BNIAJ length=82 xy=0560_2761 region=1 run=R_2009_09_23_17_22_23_
AAGCAGTGGTATCAACGCAGAGTACATGGGTGCCACTCGAACCCAGAGCTAGCTGGTTCTCCCCGAAACTAGCGTTGTAGGC
>F2WVVLU01CFHJI length=369 xy=0879_1532 region=1 run=R_2009_09_23_17_22_23_
TTCTCGTTGTATTTGTGGTTTATGCGAAGAAGCATGTCCTACAGCTGCTATTCAATTAATGCCTGATTTTGAATTATCAGATTTTAAAGACAAAATTTAGTGTATGAAAAGAAGACTTATTGATTTCAGGACCAGGAAAATATCCAGATTATGACTTTTATAATTTTCTGGCGTAGTTATTAAAGATAAAAAGTAAGGTGAATTGTCAAGTGAATTAAAACCTGTTAATGTGAAAGATTTATTACCATAAGGAGGAGTAGTTCAATGGAATTTGTTTTTACTACATGTTCTTCGATAGCAGTTATTTCTACTCTATTGGTTATTATTCAAAAAAACGACAGTGTATTCTTTATTATATTTAATAATTTC
>F2WVVLU01APJM1 length=272 xy=0173_3355 region=1 run=R_2009_09_23_17_22_23_
GGTTCGGGTCCATAAGCTGTGACAATCGCCCTATTAAGACTCGCTTTCGCTACGGCTCCGGTGGGTTCCGTACCCTTAACCAAGCCACTGCCTATGAGTCGCCGGCTCATTCTTCAACAGGCACGCGGTCAGAGATCACTTTCCCCTCCCACCTGCTTGGGTAGGCTCAGCACGGTTTCTACGTTCTATTTCTACTACCCACCTGGGGGTTCGTTTTCTACCTTTCCCTTCACGGTACAACTTCGCTATCGGTCACCCACGGAGGTATTTAG
>F2WVVLU01BXRJQ length=460 xy=0677_2084 region=1 run=R_2009_09_23_17_22_23_
TTTTCCATTAAACTTAAAACGATTTTCGGATTATGTGCCTGTTACCCGATTGCAGTCGTGTAAGGTTTTATGATGTACGCAAACATTAGGGATATATTTTTCTTTCAAAGTATGCAAAATAGCAATGCACAGCTGTGCGGAACAAGCAGCTGGTAGTTACTCGCGTCCTGGGAATATTCACGAGTTTTTTCCCTTCTCCCAGTCATCGTTATTTTATAAATGCTCTTTCAGAATTCCAGGACCCCTCTCATCATTACGGTTAACGTGAACACGATGCAGCAGATCACCGACCACTTGATCTTATACGAGAAAAAATGTAACTGTCCACTAGTCGTCCAACTGTATTTATATATATGAGTATATTGAATCGTATTATTTATTTCCGCCTAAATATAAATTTTTATGTTTTTAAAAAAAAAAGAAAAAACAAAAAGTAACTACTGCGTTGATACCACTGNTT
>F2WVVLU01A82J5 length=122 xy=0396_0931 region=1 run=R_2009_09_23_17_22_23_
AAGCAGTGGTATCAACGCAGAGTACATGGGTCTCATCAGTTAGGTATGTGCCTGCCGCCGCCCTCCTTTGAAGATATCTGTACGGGGACCCCACTGTACTCTGCGTTGTATACCACCTGCTT
>F2WVVLU01CCPYG length=381 xy=0847_3542 region=1 run=R_2009_09_23_17_22_23_
TTTCTGGAGTCTGCAAGACTGTTGTTGTTTTGGTTTCCGCCTCTTAATGATGTCATGAAGTAGTAGTATCTCGTATGGTTCCTGCTCGATGATGATGATGAGTTGAAGCGGGTTCCTGCGGTCCGACTCCAGCAGGCCTACGGATATAGTAGTAACTGGTAGCTAACCTAACTTGGCGCGTGATGCCATGAGCTATGTCATGTTCCTTGTTATATGCAATTAGAGACTTTCAACATGTAGATTTGCTTCCAAGACTTCTGTCATAGAAGAGTACCTTTCCTGTTATCCCACGGTACCATCTTGAATTAATGAATCTTGGCTACCTTTTAGTTCGAAAAAAAAGAAAAAACAAAAGTAACTCTGCGTTGATACCCACTGCTT
>F2WVVLU01BEX4N length=127 xy=0463_0693 region=1 run=R_2009_09_23_17_22_23_
AAGCAAGTGGTATCAACGCAGAGTACATGGGAACTAAGCAGAGGTCCGAACCGACTGATGTTGAAGAATCAGCGGATGAGTTGTGGTTAGGGGTGAAATGCCACTCGAACCCAGAGCTAGCTGGTTC
>F2WVVLU01BDFXC length=145 xy=0446_0078 region=1 run=R_2009_09_23_17_22_23_
ATCAGGGAAACTACTGAAAATGAATCTGCTAATGAGGGTTACAAATTTGGTCAAGAGGAAGAAACTTATAATATTGTGGCTGCTCATGGTTATTTTGGCCGATTAATCTTCCAATATGCTAGTTTCAACAACTCTCGTTCTTTAC
>F2WVVLU01BP3N0 length=322 xy=0590_0894 region=1 run=R_2009_09_23_17_22_23_
TTTTCTTCCACATAGCAGATTGAAGCTATAAAATCTTCTATTGCTAAAGACAATATTACAAACAAACATGCTTCACAATAAAGTTTAGTGCAAAGTTATAAATGTGAGTAAAATACAAAGAATGTAGGATAACATTCTTTCTTTCTTCTTGCCAGAACCCTTTACTTCGGCAGCATGCTCTTCAGCTGCCTTCTTCTCCTCTCGAGATTAGACCATCTATGGTTGTGGTGATGCCGTCCACAGATCTGCCATGATGTTCATCATCTCCTAGAAGCAGAAATTCAAAGAAGCCGCCATGTACTCTGCGTTGATACCACTGCTT
>F2WVVLU01BQK42 length=90 xy=0595_3060 region=1 run=R_2009_09_23_17_22_23_
AGCTAGTGATGCTTTCGGCTACTGGACTTTAGCCATCTAGGGTGCGGCACTCAACCGCTTCGCCTAGCAGCACAACGCTTGTATTGCTCT
>F2WVVLU01B0JNE length=59 xy=0709_0744 region=1 run=R_2009_09_23_17_22_23_
GATACATTAGCATGGGATAACATCATAGGATTCCGGTCCTATTGTGTTGGCCTTCGGGA
>F2WVVLU01A05YC length=219 xy=0306_0722 region=1 run=R_2009_09_23_17_22_23_
AGATGTTTCAGTTCGCCAGGTTGTCTCTTGCCTGCTCATGGATTCAGCAGGCAGTTTAAAAGGTTGACCTATTTGGGAATCTCCGGATCTATGCTTATTTTCAACTCCCCGAAGCATTTCGTTCGCTTGCTACGCCCTTCCTCGTCTCTGGGTGCCTAGGTATCCACCGCAAGCCTTTCCTCTTTTGTACCCATGTACTCTGCGTTGATACCACTGCTT
>F2WVVLU01BE69Q length=87 xy=0466_0252 region=1 run=R_2009_09_23_17_22_23_
AAGCAGTGGTATCAACGCAGAGTACATGGGGAGGAGCAATAACAAGACGTTGTGCTGCTAGGCGAAGCGGTTGAGTGCCGCACCCTA
>F2WVVLU01BLNNY length=407 xy=0539_2428 region=1 run=R_2009_09_23_17_22_23_
GTCTGAACACCAAATCAGCTCACTTAGCTGTGCTTAGGATGAGGTCAGTTGAGCAGGAGAATGCGAGCATGGAGGGTGTGTCATGATCATTGAATTTGCAAAGGAAGTAGTCAATAACGAGCAAGCAGTAACAGCTTGCATCCTCCATTTCAAAGTGCTGAGCACCAAAGCTCCATCATTTTATTGTCCTTGCTTCAAACGCAGACTTTGCCTCAAATCACATTTTGGTCGAGGCAGTGAGATCCGAAGAGGGGTGGTCACGGCGGACGGGGCGAGGGCACCCTCGAGTCGCCCTCAGGTGAGCGACGCGAGTGGAGGGGGAGTGATCCTTCCGCTGCCTGAAAAATGAATAATCTGAGGCACTTGTTCTTGGTGTACCCATGTACTCTGCGTTGATACCACTGCTT
>F2WVVLU01B2OY1 length=264 xy=0733_2651 region=1 run=R_2009_09_23_17_22_23_
AAGCAGTGGTATCAACGCAGAGTACATGGGTCAAAGAGGAAGGCTTGCGGTGGATACCTAGGCACCCAGAGACGAGGAAGGGCGTAGCAAGCGACGAAATGCTTCGGGGAGTTGAAAATAAGCATAGATCCGGAGATTCCCAAATAGGTCAACCTTTTAAACTGCCTGCTGAATCCATGAGCAGGCAAGAGACAACCTGGCGAACTGAAACATCTTAGTAGCCAGAGGAAAAAACAAAGTAACTCTGCGTTGATACCACTGCTT
>F2WVVLU01AVV9G length=254 xy=0246_0642 region=1 run=R_2009_09_23_17_22_23_
ATGCCCATCCAAACTCCCACACAGTGCGGTTCCCTAAATTTAATTCAGCTGCGAAACATACTGGATACACAATCAACGCTATCAATAAGGACAATAATGCAAGTAACATAACGTAAACAGCTACTCTGTAGAACTTGTACTTGGTCCGTTGATCTTTGCTTCTCAACCCAAGCCCCGTTAAACGTAAGTAGCCACCTATGTCTGTTACTAATGTAACTATACACAAAGACTGCAGCCACCTCTTATGTATCCAA
>F2WVVLU01AU7YW length=287 xy=0238_1926 region=1 run=R_2009_09_23_17_22_23_
AATTAGCCGGGAGCAGCAAGTTCGGTCAGTCGTGCTCTGTCGATTCTCTTTCAATCGGGAACCTGTGTATGGTAGCTAAGCTGAATCATTCCAGATGCATGTCACACATGTATAAATGTTGATTGACAATGAACATCTAGGCAGAACCAGCTAGGACAATGTGTACCCTTAGCTTAATGGTGTTTCAGTGGTGCCTGAGTGGCAATCACCATACTGAACTTTTGTAATGTCAAATTAATGGCGTTTCAAAAAAGAAACAAAGTAACTCTGCGTTGATACCACTGCTT
>F2WVVLU01BYNNA length=56 xy=0687_2724 region=1 run=R_2009_09_23_17_22_23_
TTAGCCGCAGCCTATATAGGTGAATCCATGGAGGGTCATCATTGAATTGACATTTT
>F2WVVLU01B6WT9 length=272 xy=0781_2863 region=1 run=R_2009_09_23_17_22_23_
AAGCAGTGGTATCAACGCAGAGTACATGGGCAAGCTTTGTGCTGCTAGGCGAAGCGGTTGAGTGCCGCACCCTAGATGGCTAAAGTCCAGTAGCCGAAAGCATCACTAGCTTACGCTCTGACCCGAGTAGCATGGGGCACGTGGAATCCCGTGTGAATCAGCAAGGACCACCTTGCAAGGCTAAATACTCCTGGGTGACCGATAGCGAAGTAGTACCGTGAGGGAAAGGTAGAAAAAGAAAACAAAGTAACTCTGCGTTGATACCACTGCTT
>F2WVVLU01AX19V length=402 xy=0270_3441 region=1 run=R_2009_09_23_17_22_23_
TTTATCTAATATCTTCTAATCCAGCCGAACCAGAAATGTTTGAACTCAAAGTGCATAAACCTAAAGACAAACAAGTATGGATACAATCTATTCGTTCAGCTGTGCAAGAATGCCCTGAAGAAGAAGATGATGGATATGTAACCTTCAGTTTTGAAGAAAGACAAAGGCAGTTAGAAACTAAGAAAACAATATAAGAGAAATTGTTGGAGTTTTAAGGCAAAAGATGTGGAACAAGCTTTGATTCTGGAAGAAAAATGGGGTTACAACTAAAGCTTTTAGCATCTGCTGGAGTAGAAAGTTTACCAATTGAAACTCCGTCATATTGTCATTTGGTTACTGAGCATCAAGATTCAGAAAAAAAAAGAAGAAAACAAAAGTACTCTGCGTTAGATACCACTGCTT
>F2WVVLU01B9GFI length=50 xy=0810_2780 region=1 run=R_2009_09_23_17_22_23_
GATCAAAGACATCATATATAAGTTTTAATAATATTTTCATGAACAGTTTT
>F2WVVLU01BIJ8F length=304 xy=0504_1373 region=1 run=R_2009_09_23_17_22_23_
TTATATTTCTTTCGACAAATTACATCGAGATTAATATAGAATGACATGACATAATAAATACTACTCAGTTTTCCGTGGCATATATTTATATATATATATACACATATAGACATAGGTATGTGTGTGTGTGTGTACGCAAACGCAATATACTATGCGTATAAGGAAACAAAGCTATTTTACGACATTTCGTTGCTCAATTCGACCTTGTTATATTACTACCCTGCACCAAGTTGAAATAATATAACGGTCGACGCGATTATTTTGTTATATAGTATAAGTAAACGAAAATACGTTATGATCGATG
>F2WVVLU01BV0FR length=75 xy=0657_2213 region=1 run=R_2009_09_23_17_22_23_
GACGTAATGGAAGCAATGCAATCTGAGGATTCGAATCATCCTTTGTTGTTTCAAACTCCCACCATTCTTTCCCCA
>F2WVVLU01B7ZFB length=93 xy=0793_3717 region=1 run=R_2009_09_23_17_22_23_
AGCAGTGGTATCAACGCAGAGTACATGGGACCGAATTTGACATGGGAGGAGTCCGTTAAGAGAGACCTGAAGGATTGGGGTAGTCACCGAACG
>F2WVVLU01BEIFA length=286 xy=0458_0820 region=1 run=R_2009_09_23_17_22_23_
AAGCAGTGGTATCAACGCAGAGTACATGGGGAGGAGCAATACAAGCGTTGTGCTGCTAGGCGAAGCGGTTGAGTGCCGCACCCTAGATGGCTAAAGTACCAGTAGCCGAAAGCATCACTAGCTTACGCTCTGGCCCGAGTAGCATGGGGCACGTGGAATCCCGTGTGAATCAGCAAGGACCACCTTGCAAGGCTAAATACTCCTGGGTGACCGATAGCGAAGTAGTACCGTGAGGGAAAGGTAGAAAAAAGAAAACAAAAGTAACTCTGCGTTGATACCACTGCTT
>F2WVVLU01A51PI length=136 xy=0361_3220 region=1 run=R_2009_09_23_17_22_23_
CAGTGGTATCAACGCAGAGTACATGGGTTGATAGTCAAGGTCGCGTTATTAATACTTGGGCTGATATCATCAACCGTGCTAACCTTGGTATGGAAGTAATGCACGAACGTAATGCTCACAACTTCCCTCTAGACTT
>F2WVVLU01BX83B length=199 xy=0683_0245 region=1 run=R_2009_09_23_17_22_23_
TAGCGAAGCGAGTCTTAATAGGGCGATTGTCACTGCTTATGGACCCGAACCTGGGTGATCTATCCATGACCAGGATGAAGCTTGGATGAAACTAAGCAGAGGTCCGAACCGACTGATGTTGAAGAATCAGCGGATGAGTTGTGGTTAGGGGTGAAATGCCACTCGAACCCAGAGCTAGCTGGTTCGTTCCCCCGAAACC
>F2WVVLU01CBL8W length=231 xy=0835_1230 region=1 run=R_2009_09_23_17_22_23_
CTTCCGTCGAATTCACCGGAGAGCTGAAGGTTTGTGTGGATGCATGGTGGCAAGGCGAGATGAAACCCAAGAAAGCCTGGAAGGTTTTCAAGCCCAAGAAAGCTGGTAGGAACTATGGCACCTTCAATCTTGTCGGCATGTGTAAGATGAAAGTCACCGTTGCCTGGTCGCTTCTTTCCTACTATCCGGTTAACCGCCCCAATAGTCCTTACGGTTCACTGGCTTTACTCA
>F2WVVLU01BXLWR length=239 xy=0675_2969 region=1 run=R_2009_09_23_17_22_23_
AAGCAGTGGTATCAACGCAGAGTACATGGGAAGCAGTGGTATCAACGCAGAGTACATGGGAAGCAGTGGTATCAACGCAGAGTACATGGGAAGCAGTGGTATCAACGCAGAGTACATGGGAAGCAGTGGTATCAACGCAGAGTACATGGGGTCCCGTACAGATATCTTCAAAGGAGGCGGCGGCAGGCACATACCTAAACTGGTTGAGACCCATGTACTCTGCGTTGATACCACTGCTT
>F2WVVLU01BR94J length=151 xy=0615_0177 region=1 run=R_2009_09_23_17_22_23_
TGATCAAGAAGGGTAAGATGTGCTGCCTCTTCATCAACGATCTTGACACCGGTGCGGGTCGGATGGGCGGGGCCACACAGTACACCGTCAACAACCAGATGGTGAACGCCACCCTCATGAACATCGCCGATGCCCCACCCAACCGTACGGC
>F2WVVLU01BSKMT length=80 xy=0618_1507 region=1 run=R_2009_09_23_17_22_23_
TTGGCTCTTGCCTGACACTGGACAAGTTTGAGAAGATGGTGCGGCCATTCGCCATGCCCCNCCGAGTCCCGTTCCCGCTC
>F2WVVLU01B532D length=84 xy=0772_2435 region=1 run=R_2009_09_23_17_22_23_
AAGCAGTGGTATCAACGCAGAGTACATGGGGTTCCCGGGTATTGCTGACCGTATGAGCAAGGAGATCACTGCCCTTGCCCCAAG
>F2WVVLU01BZ6UJ length=104 xy=0705_0537 region=1 run=R_2009_09_23_17_22_23_
CGCAACTTCGGGACAAATGGTAAGAAGGGAGCAGTGTGGTTTCATTATGAGGCAGCTGAGTCCTTGTTGGTTGCGCGCTGAAAGAGCGCGCCCNCCTNTCGCGT
>F2WVVLU01BEII6 length=402 xy=0458_0960 region=1 run=R_2009_09_23_17_22_23_
ACTATGTCACCCGATGTTGTAGCCGGTGACTCCGCCTCAGCAACATCTACGTTATCCTCCTGTAAACCCACATTCTCGGGTGTAGTTTGGGCCACATCCTCACTACCAGTAAGGTGCCCGACAGCAGCTGCCAGTTCAGTTTCATCATTACCAAGTAATGCAACATTTTCTGCAACAGGAGCATCAGACAGGCTAACATCTTGACTACTTACAGCACTCTCTGATCTTAAGGTGGACACACGATGGCTCTGCCTCAACTGCCCGAGCTCCCTTGCCGCCACAGATGGCTGTCGCTCCTCTTCAGCTGGAGCCACCGCGTTCCTCAAGAACCTTACCCTAAGCAATCCCTGAATGCGGCTGCGGCTGCGCTGGCCCATGTACTCTGCGTTGATACCACTGCTT
>F2WVVLU01BXIXE length=282 xy=0674_3200 region=1 run=R_2009_09_23_17_22_23_
AGGAGAAGACTAGAGTCACTGCATTCCTTATTTTCTTTTCTTTATCAATGGCATGCATTCATATTTAGTCTTCATTGCTTCTATCTTGACATCCCTCTTCTCAACCAGCGAATGACACAGAGTTGTTGGAATTAATCTTCAGTTGTAACAAACTGAGAGATAAGGGGGAGCTAAAACCTCCCACGTACATAGCCCTGATGGGGGCATCAAACCAACGACTTGGTCTCGGTCCCGACTCCTGGCACCTAATATAAAAAGAAAGGACCCCTCCCGTGGAAAAAC
>F2WVVLU01A23MO length=138 xy=0328_0910 region=1 run=R_2009_09_23_17_22_23_
AAGCAGTGGTATCAACGCAGAGTACATGGGAGGTCCGAACCGACTGATGTTGAAGAATCAGCGGATGAGTTGTGGTTAGGGGTGAAATGCCACTCGAACCCAGAGCTAGCTGGTTCTCCCCGAAACTAGCGTTGAGGC
>F2WVVLU01BTOXW length=265 xy=0631_0498 region=1 run=R_2009_09_23_17_22_23_
AAGCAGTGGTATCAACGCAGAGTACATGGGTCAAAGAGGAAAGGCTTGCGGTGGATACCTAGGCACCCAGAGACGAGGAAGGGCGTAGCAAGCGACGAAATGCTTCGGGGAGTTGAAAATAAGCATAGATCCGGAGATTCCCAAATAGGTCAACCTTTTAAACTGCCTGCTGAATCCATGAGCAGGCAAGAGACAACCTGGCGAACTGAAACATCTTAGTAGCCAGAGGAAAAAAGAAAATAACTCTGCGTTGATACCACTGCTT
>F2WVVLU01A3X8N length=262 xy=0337_3717 region=1 run=R_2009_09_23_17_22_23_
AAGCAGTGGTATCAACGCAGAGTACATGGGCGGACTCCTAGCGAGCGAGCATGGCTGCGCGCGTGCGTACCACGAGATGGTTAGTTTGTAGCCTATGCAGCTATATTATCGCTAAATAATGCCTCTCGTTGTACGTGTGCCAGTGGTAAAAGAAACTGTCTGATTGTGTAGCTTAATTGTCTTCTGGATCTGTGGATGGATAGATATTAGCCCTCTTTGTTGAAAAACCTAAAAAACAAAAANAAAAAGAAAAAAGAAAAAA
>F2WVVLU01BN55B length=164 xy=0568_0909 region=1 run=R_2009_09_23_17_22_23_
AAGCAGTGGTATCAACGCAGAGTACATGGGTCAAAGAGGAAGGCTTGCGGTGGATACCTAGGCACCCAGAGACGAGGAAGGGCGTAGCAAGCGACGAAATGCTTCGGGGAGTTGAAATAAGCATAGATCCGGAGATTCCCAAAAGAAACAAAGTAACTCTGCGT
>F2WVVLU01BXQ4N length=258 xy=0677_1541 region=1 run=R_2009_09_23_17_22_23_
AAGCAGTGGTATCAACGCAGAGTACATGGGGAGGAGCAATACAAGCGTTGTGCTGCTAGGCGAAGCGGTTGAGTGCCGCACCCTAGATGGCTAAAGTCCAGTAGCCGAAAGCATCACTAGCTTACCCTCTGACCCGAGTAGCATGGGGCACGTGGAATCCCGTGTGAATCAGCAAGGACCACCTTGCAAGGCTAAATACTCCTGGGTGACCGATAGCGAAGTAGTACCAAAAAAGAAAACAAAAGTAACTCTGCGTTG
>F2WVVLU01BDZJJ length=97 xy=0452_0925 region=1 run=R_2009_09_23_17_22_23_
TTGCTGGTCCAACATGTGGATGTCTTGATCAGTGTCTGGATATTGTTGGCTCTCCGATCCATCTGAATCTGCTAGCCGCCACTAGGTAGTATATATT
>F2WVVLU01BAG07 length=309 xy=0412_0809 region=1 run=R_2009_09_23_17_22_23_
ATTCTGTCCATAACTTGACTGTTGTTGTTGATATGCTTGTTGTGCAGCTTCTTCAGCAGCATTCTGTTCCAACGATTGAAGAATTTCAGCGGGTATTGGTGGTGGTGTAGGCAAATGAGAGCCTTTTGGAACAAATCCATTTTCATCAGCAGTGTAAGTTACTGTAATGAGTTTTCCATCTTCTCCTGGATAGCTGAAAGATACATAGACAGATTGAATTCCTTCTGGGCCACCTGGCTTAAAGTTGACCATACTCTGATACCGAAATACCATTGCCAGCCCATGTACTCTGCGTTGATACCACTGCTT
>F2WVVLU01A50GB length=60 xy=0361_1593 region=1 run=R_2009_09_23_17_22_23_
GCTCTCTTAATCATTCTTCACATGTACCCGCAGTCGCATTCAAGTAATGCCCCTTCCGTA
>F2WVVLU01BL23J length=135 xy=0544_1949 region=1 run=R_2009_09_23_17_22_23_
AAGCAGTGGTATCAACGCAGAGTACATGGGGCACGTGGAATCCCGTGTGAATCAGCAAGGACCACCTTGCAAGGCTAAATACTCCTGGGTGACCGATAGCGAAGTAGTACCGTGAGGGAAGGTGAAGAACCCACC
>F2WVVLU01BB7PS length=58 xy=0432_0126 region=1 run=R_2009_09_23_17_22_23_
GGTACCGCTCAAGGAGCCGGAACTGCCATTCTAACTCTTCTTGGGGAGTTCCATCCAC
>F2WVVLU01B7TYD length=209 xy=0792_0723 region=1 run=R_2009_09_23_17_22_23_
AAGCAGTGGTATCAACGCAGAGTACATGGGAGTATACAAAGTCAACACCAATGATTAAATAGAATTTATGGCTACACAAACCGTTGAAGATAGTTCTAAACCTAGGCCAAAACGAACTGGTGCAGGTAGTTTCCTGAAACCCTTGAATTCGGAATATGGGAAAGTCGCCCCGGTTGGGGTACGGTACTCCTTTTACTTTGGGGGTCGGG
>F2WVVLU01B3EDX length=251 xy=0741_2819 region=1 run=R_2009_09_23_17_22_23_
AAGCAGTGGTATCAACGCAGAGTACATGGGTACACCATCTTTATCTGTTTCTGGTGGATTTTCTGAGAGATTTTGAGTGTGGAGATATTCTTTTATTATTCTTTTAGAGGGGCTTTGTTTTAAAATTTTAGTGGAGGTTCCATTGCAACGTCTGGTTAATCAGAAAAGATTGGGCCAGGGATCGACAAAGACAGCCTCGGCCCGTCCGATTTCTGTGGCCCACGGGAAACCCCACGTTGTTCCTCGCCAAA
>F2WVVLU01A1CJJ length=140 xy=0308_1069 region=1 run=R_2009_09_23_17_22_23_
ATTCCGCAGTGAACTTGGCAGGCCGTCCTTGGGCAGAGATTTGATGGCAGGACAGTCTCTGATCTCTAATTCTTGCAGAGAGCTTGGTAGTCCGTCCTTGGACAGCAATTGGATGGCTGGACACCCACCAATGTAGTAAT
>F2WVVLU01AXVBJ length=353 xy=0268_2621 region=1 run=R_2009_09_23_17_22_23_
GCATAAGGAGTGTTGTGCTCTGCCTGGAAGTACAATCAAAATAAAAGTTAAAGAAAAGTAAAACCAAAAGAAAAGAAATTAACCTAAAAGGAACAATAACCAATACAAGAAAGACTTCCTTGACCAATAGGTAATCAAGAAACAGCAGTAGCAGCTGCAACAGGAGCTGAATATGCAACAGCAATCCAAGGACGCATACCCAGACGGAAACTAAGTTCCCACTCACGACCCATATAACAAGCTACACCAAGTAAGAAGTGTAGAACAATTAGCTCATAAGGACCACCATTGTATAACCACTCATCAACAGATGCAGCTTCCCACCCATGTACTCTGCGTTGATACCACTGCTT
>F2WVVLU01B1UW0 length=263 xy=0724_0562 region=1 run=R_2009_09_23_17_22_23_
GGAGGAGGTAAGGGCACAGCAAGGTACTTTGCCTGTGCCGGCAGGATGCACCGACCAGACTGCCAAGAACTTCGACCCAACGGCGAGGAGTGACGACGGCAGCTGCCTTTACACCTTTTAAGCATGCCAATTTAATATCTGATATTTTATCCTTTGTACCTAAGTACCGCATCGCATCCAAGCGATTGCTGGGCATGTTTTGTTAATATATAAAGATATTGAGTAAAAAGAAACAAAGTAACTCTGCGTTGATACCACTGCTT
>F2WVVLU01A8YRJ length=232 xy=0395_0109 region=1 run=R_2009_09_23_17_22_23_
AAGCAGTGGTATCAACGCAGAGTACATGGGGGTTACAAATTTGGTCAAGAGGAAGAAACTTATAATATTGTGGCTGCTCATGGTTATTTTGGCCGATTAATCTTCCAATATGCTAGTTTCAGCAACTCTCGTTCTTTACACTTCTTCTTGGCTGCTTGGGTAGTAGTAGGAATCTGGTTCACTGCTTTAGGTATTAGTACTATGGCTTTCAACCTAAATAGGTTTCTAATTT
>F2WVVLU01BX4FS length=88 xy=0681_2406 region=1 run=R_2009_09_23_17_22_23_
AAGCAGTGGTATCAACGCAGAGTACATGGGGACTACCCGCTGAGTTTAAGCATATAAATAAGCGGAGGAGAAGAAACTTACAAGGATT
>F2WVVLU01CBGMJ length=511 xy=0833_2137 region=1 run=R_2009_09_23_17_22_23_
TTCACATAAACTAGATACATGATTTACATTCAATATTTATTTTACGAGTATATCTATTAAGCGCGAATGAAGTAGTTTAGTTGACAGACATTCACATCTGTGATAAAATATTACACGATTGGGTCATATTATTCTTATACCGCATTTTTTAAGGAAAAACAACAATTCTCGTCGTTTGTATTTATATCTCACCTGTTAATATTATTGTCATAAAAAATAAATTTAAATAATTTTATTGAAATTAATAATTTTATAAATGTAGAAAAATTATATTTACTTAGTAATTATACATTTGATATTGTAGGACTTGGCATAGTTTTGGGTAGCTAAGTCCTCCAAGCTCCCCCATAATTGCGTAAAATTGCCGTAGGTATACCTAATAACGATGTGTATTTCTGATAACTTCTTATAGAAAGTGAAACGTAATACTCATATATAATTTAATATAAAATTACACCAAAAAAAAAAGAAAAAAACAAAAAAGTAAACTACTGCGTTGATACCACTGCTT
>F2WVVLU01BY1P0 length=131 xy=0692_0486 region=1 run=R_2009_09_23_17_22_23_
AAGCAGTGGTATCAACGCAGAGTACATGGGGCAGCAATCCCTTCTGTCATGGATTGGGATGTGATGTTGGAATATCCTANGTTTGAACNCGGTTTAAATGGAGAAATGCAAGTCGTCATAGCTGCGAAAAA
>F2WVVLU01AZ8TS length=111 xy=0295_2846 region=1 run=R_2009_09_23_17_22_23_
AGAACTGTCTACCTGAGACTGTCCCTTGGCCCGCGGGTCTGACACAAGGTTAGAATCCGAGCTCTTCCAGAGTGGTATCTCACTGATGGCTCGGGCCCCNCCCGGACCGGG
>F2WVVLU01BE8YG length=50 xy=0466_2438 region=1 run=R_2009_09_23_17_22_23_
TGCTGGAGCTTGCAGTCGTTGATCCTCTGGTTGGCGTAGCTCTGGGCGAA
>F2WVVLU01AZX1E length=460 xy=0292_1152 region=1 run=R_2009_09_23_17_22_23_
GGGTTGCCCTCAATTTTGACGCTCCCGACCACGGCGGCCACTGAGATGTGTGTGAGAGAAGGGCGTGCCGGCGAGCATGGCACAGGCTGAGAAGAGGGAGGCGAACCTCCCGACAACCACGACAGCAAGAGGAGTCACCAGCCGGCCGTGCAGAGTGTTGGACGCCATGGACGCCATTATATGCGTCAGTTTCATATATCGTGCTTTGGAGCTTTGCAAAGATACTAATACAGAGAGGGGGTTAGTGATGGAGGCAAAGGGATCTTCTATGCCTGATTTCTGGGTTTCTTGATTACACGAACCCGCTAACGGCTCAACGTGGTGATCATCGAAATGCCCAACTTCCAACACTAGGTAGTTTCAGTGGATTACAGTTCCTGCACAACCAAGAATTCAGATTATGAGGTGGTAAAAAAAAAAGAAAAAACAAAAGTAACTACTAGCGTTGATACCACTGCTT
>F2WVVLU01AY3OG length=293 xy=0282_2766 region=1 run=R_2009_09_23_17_22_23_
ATATGCCAGCTCTGACCGAATCTTGGGGACGATTCTGTATTACAATTTGGTTGGAGGAACTTTAGGACATCCTTGGGGAAAGTAGCACCTGGTGCAGCAGCTAATCGAGTGGCTTTAGAAGCCTGTGTACAAGCTCGTAACGAAGGGCGCGATCTTGCTCGCGAAGGTAATGAAATTATCCGAGCAGCTTGCAAATGGAGTCCTGAACTAGCCGCAGCTTGTGAAGTATGGAAGGCGATCAAATTCGAGTTCGAGCCGGTAGATACTATTGATAAGTAGATAAAACTAAAGAT
>F2WVVLU01BN6KZ length=82 xy=0568_1473 region=1 run=R_2009_09_23_17_22_23_
AAGCAGTGGTATCAACGCAGAGTACATGGGTCAAAGAGGAAGGCTTGCGGTGGATACCTAGGCACCCAGAGACGAGGAAGGG
>F2WVVLU01B80O6 length=178 xy=0805_2872 region=1 run=R_2009_09_23_17_22_23_
TGGGATGATGCAACCATTTCAGAAATGTTCGCATTGACCAACCATCAGATGACTCTCCATGTGATCCTGCTACAGATAAATCATTGCTGCAGACTGAGAGACCTGTCTATATAGTTGATATCCTGGTGAGCGACGTGCTTTCCTCATTGAGTCTGTATCAATCCCTAGAGAATGCCCC
>F2WVVLU01CA792 length=59 xy=0830_3608 region=1 run=R_2009_09_23_17_22_23_
CAACTACAAGGAACAGGCAGCCTGATACACGTTGTTATAGTATCTTTCACCTCTCTTTT
>F2WVVLU01BFJVM length=226 xy=0470_0208 region=1 run=R_2009_09_23_17_22_23_
AAGCAGTGGTATCAACGCAGAGTACATGGGCGAAGCGGTTGAGTGCCGCACCCTAGATGGCTAAAGTCCAGTAGCCGAAAGCATCACTAGCTTACGCTCTGACCCGAGTAGCATGGGGCACGTGGAATCCCGTGTGAATCAGCAAGGACCACCTTGCAAGGCTAAATACTCCTGGGTGACCGATAGCGAAGTAGTACCGTGAGGGAAAGGTGAAAAGAACCCCACC
>F2WVVLU01CEP9F length=116 xy=0870_3041 region=1 run=R_2009_09_23_17_22_23_
AAGCAGTGGTATCAACGCAGAGTACATGGGGGAGGAGCAATACAAGCGTTGTGCTGCTAGGCGAAGCGGTTGAGTGCCGCACCCTAGATGGCTAAAGTCCAGTAGCCGAAAGCACN
>F2WVVLU01B0OA5 length=364 xy=0710_2687 region=1 run=R_2009_09_23_17_22_23_
TATGAGACAGCACGCTGATGCACCACGATATTCCATGGTTTAGGATCGGAACTAAATCTTGAGATCTTACAATATTCTAAAAGGCATCTATAGCCTGCATATAACCGACTCAGGCACAAATCAGCATTGATCGAGCAGGCATCATATGCATACACTAAAATGCAGCTAATGATGTAGCCTGCTGATTTTCTGGACCTGGCTTGGATAATGGTTAATGTACCCAATTGTTATTCACTCTATATCCTCCATCTCCTTATCGGTCGATTAATTTACCACACATAGCAAAGGTCCAAAGCTGACATTGCAACCAACTTTACTCATCTCTAGACTAGTAAACACGAAGTATGCTGTTAGGGACTGTGTG
>F2WVVLU01AY4W2 length=95 xy=0283_0276 region=1 run=R_2009_09_23_17_22_23_
ATCTTCTCATGGCAGCAAGGAATATCAGGAGATGGCTTGCCAGCCTTCACCTCTGGGTCATCCCTCATGACAACAATGATGCATCAAGGACGAAC
>F2WVVLU01BT45R length=71 xy=0636_1037 region=1 run=R_2009_09_23_17_22_23_
TCTCAGGCGGCGGCCGCGGCATTGAGAGAGTAGATATATCTGTTGATGGGGTAAACGAATGGGTTGGTAAG
>F2WVVLU01AORFX length=211 xy=0164_3675 region=1 run=R_2009_09_23_17_22_23_
ATTAAACGACGCGCAAGAATTCTTTCTCCATTCAGCATGGGTTATCATTGCAATATTGTTAACTATTGTATTGAGTGCTATAGCCGTCTACTATTGGATACTGTTTTATCCAATTATGTGCAAGAAAGAGCGCAAGTATGATGTTATGCAAATGTCTGCCAAACCTTAACAATCAAGTATCCAATTCAACAATTAAATAAAACAAATAATA
>F2WVVLU01CDNH7 length=232 xy=0858_1965 region=1 run=R_2009_09_23_17_22_23_
AAGCAGTGGTATCAACGCAGAGTACATGGGGCTAACCTGACAATTGTGCAACTTGTGCGTGTGTGAGCTCTAGTAATTGGTTCAGTATGTGTAGTAGCAGGGGCTATGTGTGTAAGGTTGGTCGTAATGGTAGTATCATAAATAGTATTATGCATGCCAACTAAGCAATTTTGATGAGGTGTCATAGTATTAAAAAGAAAACAAAAGTAACTCTGCGTTGATACCACTGCTT
>F2WVVLU01B2COP length=68 xy=0729_3111 region=1 run=R_2009_09_23_17_22_23_
GTGGGTTATATATTCACTTATGCAGCTTTCTTGATTGCCTCAACATCAGGCAAGTTTGGTTAATTTAG
>F2WVVLU01B2XDK length=354 xy=0736_1254 region=1 run=R_2009_09_23_17_22_23_
AAGCAGTGGTATCAACGCAGAGTACATGGGGTAGGTGGGCCGGATATGGCTTTCCCTAGACTAAATAATATTAGTTTCTGGTTATTACCACCTAGTCTAATATTATTTTATTTGCTGCAACAATAGAAAATGGAGCAGGAACAGGTTGAACTCTATATCCCCCATTATCAGGAATACAAAGTCACAGTGGACCTAGTGTAGATTTAGCTATATTTGCTCTTCACTTATCAGGAATAGGTAGTTTATTAGGAGCAATGAACTTCATTACTACTATATTAAATATGAGAAGTCCAGGAGTAAGACTTCACAAATTAGCTTTATTTGGATGAGCAGTAGTAGTTACTGCAGTATTAT
>F2WVVLU01BGZB2 length=385 xy=0486_1360 region=1 run=R_2009_09_23_17_22_23_
TTATTCCTTCACTCCATGGTCCCATTTGGTGAGAAATTTGAGCTCCATCTTCTATATAGAAGATAAATGCCCAGTTGCGAAATTCTAACCTCACTTTGTTGTTATTATTGCCAGGTTACATTCTGGGTTTGGAGTATGTGAGGGCTTACAGCTATGCAGACGTGGAACAACAGCTATTGCCAACATGGAGTTACTCATGGAAAGTCTATGTTGTGACCGCTACCCTCATCCCACTTACAGTGTGTGCCTTCTTTTCTGGTGGTTCCCTAATCTGTGGAAAAACCACCCAGTGGCACGTAAACTGGCTCTCTATGCCAACCCAGGAGCCACTTGGTGGGCTGTAGCTTCAGATATCAACATTGAATTTAGAAGAATTAATAAAATT
>F2WVVLU01BGJ4S length=404 xy=0481_2138 region=1 run=R_2009_09_23_17_22_23_
GGGTTTGATGTTTTAAGGTCTCTAATGACATGGACTGAAGCTAGTAACGGAAGACATTCGCTTTGTGACAGGAACGTAGAATGATGACACTTCGTGACTGGGCACGAATTCATGATGCGAGAAATGGCACGTCTGGATACTGAAGATGATGGCTGTTCAGTTGGACGGGTATGATGAGGCGCACCACCGGTGGCAGATGGCATCTTGCTAAGACTATCGTCTGAAGTACGAGTGTCACGGTCATTCATTTTATGAAACATTTGCAGTCTTATCAATGGGAATCTGACGAATCATCATATCCTCGAATAGATCTACATACCTAATGCAGCAAGCGTGTGCCGTGATCTACAAAAAAAAAAAAAANAAAAAAGAAAAAAACAAAAAGTAACTACTAGACGTTAGAA
>F2WVVLU01BFS0Z length=109 xy=0472_3873 region=1 run=R_2009_09_23_17_22_23_
AAGCAGTGGTATCAACGCAGAGTACATGGGAGGCACCGGGAAGAAGTTCTCCTCACCCAGCAGTAAACCCTACCCGGCAATGCGTTCCCTCGGTTCAGCTGGAACGAGC
>F2WVVLU01AZ361 length=480 xy=0294_0939 region=1 run=R_2009_09_23_17_22_23_
CCCGGAAGCTCTTGAGGAGATGTATTACTTCAGTGACTACGACCATGATGACACCATTGATTGGTACTTCGACCCTGACCACTCGGTCCACTCCTACTTGAGCGACTACCACCGCCTTGTCCTTAAAATGGAGATGGCACGAGGTACCTTGACTGGGAGAAGTACTGCTCATGGTTTACTACCTACGAAACAGATGAAGAGTATCTCAAGTACTTTGAAAAATATCAAAGAAGATCAAGGTATGCATCATCAGATGTAGCTATGAAGGTTTAAGATAATCTAATTTCTTCATCTTTATGGGCTACCAATAACCTTGATCTTTTGGGACAATGGATTAAACGTTACATGGAATTTGAACGAGGATCTCCTGAGGTAAACATGCCCTAAAGAAAACCATGTCGAGTAAAAAGTGGATAGAGATGGAAGCTAGAGGATTTCGGCAAGCAGTGGAGATCGCGGTAGACTTTCCCACATGAGCTT
>F2WVVLU01BBV9T length=219 xy=0428_1679 region=1 run=R_2009_09_23_17_22_23_
TGCTGCTAGGCGAAGCGGTTGAGTGCCGCACCCTAGATGGCTAAAGTCCAGTAGCCGAAAGCATCACTAGCTTACGCTCTGACCCGAGTAGCATGGGGCACGTGGAATCCCGTGTGAATCAGCAAGGACCACCTTGCAAGGCTAAATACTCCTGGGTGACCTATAGCGAAGTAGTACCAAAAAGAAAACAAAAGTAACTCTGCGTTGATACCACTGCTT
>F2WVVLU01BU3NJ length=227 xy=0647_0685 region=1 run=R_2009_09_23_17_22_23_
AAGCAGTGGTATCAACGCAGAGTACATGGGGTCGTCGCCGGTGGACCTGCGGGGATCGACGGTCACGTACAAGATGGAGCTCCAGTTGTACTGGCCCCCGTACGCCCCTTACGCTCCAACTCCGCAGTAGCCATCGCCTCCGGCCATTATACATGTATGTACGATGAACCACTGCCAACTCCGCAGTAGCCATACGTCCCCGAATCCCGTTANATACATGCATGTAC
>F2WVVLU01BNAIR length=273 xy=0558_0881 region=1 run=R_2009_09_23_17_22_23_
AAGCAGTGGTATCAACGCAGAGTACATGGGGAGAGCAATACAAGCGTTGTGCTGCTAGGCGAAGCGGTTGAGTGCCGCACCCTAGATGGCTAAAGTCCAGTAGCCGAAAGCATCACTAGCTTACGCTCTGACCCGAGTAGCATGGGGCACGTGGAATCCCGTGTGAATCAGCAAGGACCACCTTGCAAGGCTAAATACTCCTGGGTGACCGATAGCGAAGTAGTACCGTGAAAAAAAGAAAACAAAAGTAACTCTGCGTTGATACCACTGCTT
>F2WVVLU01BCAAZ length=141 xy=0432_3481 region=1 run=R_2009_09_23_17_22_23_
AAGCAGTGGTATCAACGCAGAGTGTAATATTAGTCAGAGTAGCATATTATGTATTGTAAATTTAGTGTTGTTTTGGATGAATTTCATTTGCTCTATAATCTATTTGAAACATTGATTGTGTATATAATTTCAATACCTATG
>F2WVVLU01BAZF0 length=202 xy=0418_0094 region=1 run=R_2009_09_23_17_22_23_
GGCGACTCATAGGCAGTGGCTTGGTTAAGGGAACGGAACCCACCGGAGCCGTAGCGAAAGCGAGTCTTAATAGGGCATTGTCACTGCTTATGGACCCGAACCTGGGTGATCTATCCATGACCAGGATGAAGCTTGGATGAAACTAAGCAGAGGTCCGAACCGACTGATGTTGAAGAATCAGCGGATGAGTTGTGGTTAGGGT
>F2WVVLU01CBPF5 length=163 xy=0836_1283 region=1 run=R_2009_09_23_17_22_23_
AATAAGGATGGCCATACTTCTTGTCCAAGTTCCCATTGAACACCTAAGGTAGCCTTCTTCTGAGATGTACTATCATCTTATCACCTTCATAGGAGGAGGATTTCATCCTCCTTTGTCAGCCAGCTAACTGTATGTACTTCTGATTTGTGCTTCCAAACATTGC
>F2WVVLU01BWH16 length=506 xy=0663_0476 region=1 run=R_2009_09_23_17_22_23_
TTTTTGACATCTCGTGACTTGCAAATAGCTGGTTTTAAAGGTGAAAGACTTGAAAAAATGATAGAAAAGTGGAAGAATACAAAAGGTCATGTAGGTTACTATCATTGTCATAAATGTTATATATCATTTAGTACAGCCATTGATTTACGGCATCATGTGATGAATCATCCTCCGGCTTTACAATCTAATGCTTTGAAAAAACTACCTGATATTGTTACCAAAGTTTGTGAACTATGTTTATATTGTGATAAAAAAATTGAAAATGAAGAAGATCGAAAAAGCCATTTGTCCAAGATGCACCCACCTAAAAGAAGATGTCATATATGTACATACTGTCAACTCAACTTTTTTGATTTGTACACATTACATAAACATATGTGTACCACTCATGAAGATGTGTATTATGGCTGTGCAGAATGTAAAGAACGATTTATTTCTAGAGAGTTAGCTAAAAACCATAAAACCATTTGTTTGAATAACTTATGTATAAAATTAGAATCTGATAA
>F2WVVLU01AW1DT length=160 xy=0259_0687 region=1 run=R_2009_09_23_17_22_23_
TGTCTATTCACCGAGCCTCTCTCCGAGACAGTGCCCAGATCGTTACGCCTTTCGTGCGGGTCGGAACTTACCCGACAAGGAATTTCGCTACCTTAGGACCGTTATTGTTACGGCCGCCGTTCACCGGGCTTCGGTCGCCGGCTTCCCTCGTCATCAGTTC
>F2WVVLU01B4CY7 length=267 xy=0752_2593 region=1 run=R_2009_09_23_17_22_23_
AAGCAGTGGTATCAACGCAGAGTACATGGGTCAAAAGAGGAAAGGCTTGCGGTGGATACCTAGGCACCCAGAGACGAGGAAGGGCGTAGCAAGCGACGAAATGCTTCGGGGAGTTGAAAATAAGCATAGATCCGGAGATTCCCAAATAGGTCAACCTTTTAAACTGCCTGCTGAATCCATGAGCAGGCAAGAGACAACCTGGCGAACTGAAACATCTTAGTAGCCAGAGGAAAAAAACAAAAGTACTCTGCGTTGATACCACTGCTT
>F2WVVLU01BOU8C length=295 xy=0576_0650 region=1 run=R_2009_09_23_17_22_23_
AAGCAGTGGTATCAACGCAGAGTACATGGGTGTGTACAAGCTCGTAACGAAGGGCGCGATTTTGCTCGCGAAGGTAATGAAATTATCCGAGCAGCTTGCAAATGGAGTCCTGAACTAGCCGCAGCTTGTGAAGTATGGAAGGCGATCAAATTCGAGTTCGAGCCGGTAGATACTATTGATAAGTAGATAAAACTAAAGATAAAGAAGAGAAGGTATAAATAAAAAAGAAACGAAATAAAAAGAGAAAAAAAAGAAAAAAACAAAAAAGTAACTACTAGCGTTGATACCACTGCTT
>F2WVVLU01B31AL length=90 xy=0748_3835 region=1 run=R_2009_09_23_17_22_23_
AAGCAGTGGTATCAACGCAGAGTACATGGGAAGCCAGAGTGCCTCCTCCTAGCAAGCTATATACCTACATAGTACAGCCATGGCCCCNCC
>F2WVVLU01BZ98N length=262 xy=0706_0837 region=1 run=R_2009_09_23_17_22_23_
AAGCAGTGGTATCAACGCAGAGTACATGGGTCAAAGAGGAAAGGCTTGCGGTGGATACCTAGGCACCCAGAGACGAGGAAGGGCGTAGCAAGCGACGAAATGCTTCGGGGAGTTGAAAATAAGCATAGATCCGGAGATTCCCAAATAGGTCAACCTTTAAACTGCCTGCTGAATCCATGAGCAGGCAAGAGACAACCTGGCGAACTGAAACATCTTAGTAGCCAGACGAAAAACAAAGTACTCTGCGTTGATACCACTGCTT
>F2WVVLU01CC0UL length=399 xy=0851_1275 region=1 run=R_2009_09_23_17_22_23_
CCAGAATAGAACATCTTGTCTTAGCTGGTCTACACAATCTTTGAGTAAGATTGATGCATACAACTATGGCTTAGTATGATAACTTGAGACATGCCTGAGCTAGTATATATCACGTGAAAGCCAAACTGGTAGCAGGAACTGCAAACTCTAGAATGGCCCAAAAAGTTTCAATAAACCTGGCCCTATTTATTATGGAATCAATACAAGTCTGGAAGTTTCAAAAGGAAGATTTCATGACTTCAGAACCAGGTAGGTTAATTTCAGTCCCTATGGCAAAATTTGAAAATAAATGCAAGCATGAAGGTAAAACTCAAATCTGATATTAATCAATGTAATCAGAACATCGACTATATTTAAAGCTAAACTATTCGAAAGATAAACTTACACAGTTGAAAACTG
>F2WVVLU01B7605 length=185 xy=0796_1287 region=1 run=R_2009_09_23_17_22_23_
AAGCAGTGGTATCAACGCAGAGTACATGGGCGTCTCGAGCATGACCACGGAGGAGTCGGCCGCCGTGCCGGCGAGGGATCGAGGAGCCGACTACCACCGCCGCTCAGACACCGCTGGTCTGAACCTTGACCTGAACCTCGATCTCGCCGTCTCATCTTCTTGGCTCTGATGTGATCGATGGCCCN
>F2WVVLU01AYVUW length=238 xy=0280_0822 region=1 run=R_2009_09_23_17_22_23_
AAGCAGTGGTATCAACGCAGAGTACATGGGCCATGCCAGGTGTTATACCGGTAGCTTCAGGTGGTATTCATGTTTGGCATATGCCAGCTCTGACCGAAATCTTTGGGGACGATTCTGTATTACAATTTGGTGGAGGAACTTTAGGACATCCTTGGGGAAATGCACCTGGTGCAGCAGCTAATCGAGTGGCTTTAGAAGCCTGTGTACAAGCTCGTAACGAAGGGCGCGATCTTGCTCG
>F2WVVLU01B6HBO length=204 xy=0776_3234 region=1 run=R_2009_09_23_17_22_23_
CCATATAGAACATGACAAGTAGAGTTGCCGATCTGAGCTAAGATGTGCACAATCTGGAATGCAAATATCTTAAGTCATCCGGTTGTTCCTGACTAACGGACTGCTATTCTTCTCACATAGCAAGTCATTTTGTGTGTAAATTCCATTCAATGAAGAATATAGAAGGCTTAGCTATGCTGTATATGCACTACTCACTTTATTTCG
>F2WVVLU01BT55V length=289 xy=0636_2337 region=1 run=R_2009_09_23_17_22_23_
GAAGAAGAAGAGCTAGAGTTAAGAAGAAGATGATAGACGAAGAGAAGAGAATAGCATATCAAGAGAAACGTAAACAATGGGAAATCAGAGAAACCAAAAGAAAGAAACAAAGTAACTCTGCGTTGATACCACTGCTTCCCATGTACTCTGCGTTGATACCACTGCTTCCCATGTACTCTGCGTTGATACCACTGCTTTCCATGTACTCTGCGTTGATACCACTGCTTCCCATGTACTCTGCGTTGATACCACGTGCTTTTCCATGTACTCTGCGTTGATACCACTGCTT
>F2WVVLU01ARPF4 length=60 xy=0198_1794 region=1 run=R_2009_09_23_17_22_23_
TTCCTCTGCGTTCGATGCGGTGGTCGCATAGACACCGATGTCATTCGGCAGAAGTCCCTC
>F2WVVLU01A4RRY length=282 xy=0347_1036 region=1 run=R_2009_09_23_17_22_23_
GTTCTTGTCAAGAGACTTTGATGATCTCAAGATCCGAGAGAAACATTCTGGCTTCCTGCACTTTGCTGAGCGCATATGTTACTCATACTTCCGAGTCGCACTTCAAATTTATCATCAAGAAGCACACTGCTTGCTTGGATATCTCTGTGAACGAATGGTGGGCTGCACTCGTCATGAAGGAAGCACATGGCCTCAGCTACACCAGTGGCGATCTTCAGTCTAGTTATCCAATCCGATGAGTGCAAGCCATCTTCAGTGTCCACAGGTTTCTTGTGCAATGCG
>F2WVVLU01BPE8H length=271 xy=0582_1999 region=1 run=R_2009_09_23_17_22_23_
AAGCAGTGGTATCAACGCAGAGTACATGGGGAGAGCAATACAAGCGTTGTGCTGCTAGGTGAAGCGGTTGAGTGCCGCACCCTAGATGGCTAAAGTCCAGTAGCCGAAAGCATCACTAGCTTACGCTCTGACCCGAGTAGCATGGGGCACGTGGAATCCCGTGTGAATCAGCAAGGACCACCTTGCAAGGCTAAATACTCCTGGGTGACCGATAGCGAAGTAGTAACCGAAAAAAGAAAACAAAAGTAACTCTGCGTTGATACCACTGCTT
>F2WVVLU01BU5F6 length=332 xy=0647_3012 region=1 run=R_2009_09_23_17_22_23_
TTAGTAGTTTTAACAGACAGCCTACTTTACATAAATGAGTATGATGGGTCATAGAGTCAGAGTCTTACCATGGTCTACATTTAGGATGAATTTAAGTTGTACATCTCCTTACAATGCTGATTTTGATGGTGATGAAATGAACCTTCATGTTCCTCAATCTATGGAAACAAGAGCTGAAGTAGAAAATATTCATATTACTCCTAGGCAAATTATTACTCCCCAACGCTAATAAACCTGTCATGGGAATTGTACAAGACACATTGACAGCTATCAGAAAAATAGACAAAAAAAAGAAAAAACAAAAAGTAAACTCTGCGTTGATACCACTGCTT
>F2WVVLU01B8HVN length=388 xy=0799_3057 region=1 run=R_2009_09_23_17_22_23_
TGGATACCTATTATACCTAATATACACGTCACCATTGCCTCTAGACTAGTTATAGTTCTCCATCGATCGAGTATAGAATAATTTATTTATATCAATCATTCAATCGTAATGTCGGTGTTCTATGAGAATGTAGACTACGATGGCTTGTTGGCAAAATGGACCAAAATACATTTGTGATCGATGTCCGTGAACGTCACGAGCTTGCTGCGACTGGATCGTTACCCAACAGTTTAAACGTTCCACTCGGCGAGTTAGAAAATGATTTAAGTTTGCCTGCTGAAGTATTCGAGAAAAATACAACGTGCCCAAACCCGACAAAGATAACAACGAAATCGTATTCTCCTGTGCCCGGGGAAATAGAAGTCGCCGTGCAGCTGAAATCGCTTTC
>F2WVVLU01B9TVO length=71 xy=0814_3826 region=1 run=R_2009_09_23_17_22_23_
TAGTCGGCAAGGGTGCGACCATCCTCCAGCTGCTTGCCAGCGAAGATAAGGCGCTGCTGGTCCGGGGAGTG
>F2WVVLU01A2SR4 length=94 xy=0324_3234 region=1 run=R_2009_09_23_17_22_23_
AGCAGTGGTATCAACGCAGAGTACATGGGCAAGCGTTGTGCTGCTAGGCGAAGCGGTTGAGTGCCGCACCCTAGATGGCGTAAAGTTACCACGT
>F2WVVLU01BVGGC length=410 xy=0651_0890 region=1 run=R_2009_09_23_17_22_23_
TCGCCCTATTAAGACTCGCTTTCGCTACGGCTCCGGTGGGTTCCGTTCCCTTAACCAAGCCACTGCCTATGAGTCGCCGGCTCATTCTTCAACAGGCACGCGGTCAGAGATCACTTTCCCCTCCCACTGCTTGGGAGCTCAGCACGGTTTCACGTTCTATTTCACTACCCACTGGGGGTTCTTTTCACCTTTCCCTCACGGTACTACTTCGCTATCGGTCACTCAGGAGTATTTAGCCTTGCAAGGTGGTCCTTGCTGATTCACACGGGATTCCACGTGCCCCATGCTACTCGGGTCAGAGCGTAAGCTAGTGATGCTTTCGGCTACTGGACTTTAGCCATCTAGGGTGCGGCACTCAACCGCTTCGCCTAGCAGCACAACGCTTGTATTGCTCTCCCCCCACTGTACTC
>F2WVVLU01B8JK2 length=426 xy=0800_1172 region=1 run=R_2009_09_23_17_22_23_
TTTTCCTGCTGTTTTCGCATTTATTTAAAAAGTACCGAATAGATAAAACTGTCTACAAAAAACCTCCCTCGAAGTTTAAAAATGAAGGTTATTATCTTGGTCTAAAACGTGCTGACGGACACAACAATAAAAACCATACATATAATATATGTATCGTTATTAAATCAATATTGTATTCTTATTAAAATCAAAAATTGTTTTAAAAAAACTTTTAACGTTTGAATGGTTGAAAAACCCTTTACAAAAATCATGATAAGAATGCAGGGTATAAACAAATATGTACCTACTGTGGATAATCTTCATGGACAAATTAGAGTAATTTGAAAAATATTACACTTAATTTAGCTGTATAATATATGTATTTATTGTGTACAGATTTATATTGCTATCATGCGGTTAACTTGTAACTTCTAAGCCTTGGCTTGT
>F2WVVLU01AUYX5 length=425 xy=0235_2523 region=1 run=R_2009_09_23_17_22_23_
ATGTTGTCGAATCCGATGATGCGGACATACGCGTCAGGGTACTCCTTCTTGACCTCCTCCACCTCGTTGATCACTTGTGTGGCGTCGGTGCACCCGACATAGGCAGCTTCCACATTGTCCAGTACCGGCCATCATAGTACCCAGGGGAGTGCGTTGTGCTCACGGAAGATGAACCCAACCTTGCAGAACTCGAGGCAAGGCACCCACTTGGGAGCGGGATCAGGTAGTCGACCTGCTTGAGGAGGGCCTCCGTGCTGAGCGGTGGCCAGTAGGACAGGGTCTCGAACTTCTTGATGCCCTCAATGGGCCACACCTGCATGCACCTGATCCTTCCACCGTTGCTGACGCTGCCGAGGCTAGCGCCGTTGGAGCGGCGGCTGACGGGGAGGCCGGCGCCCATGTACTCTGCGTTGATACCACTGCTT
>F2WVVLU01AU0SO length=61 xy=0236_0822 region=1 run=R_2009_09_23_17_22_23_
TTGAAGGCCATGGAGTGTTCTCTGTGCGGTAGCCCATTGTGCTTCCCTCTCCCCTTGTCCG
>F2WVVLU01B3SNZ length=265 xy=0746_0845 region=1 run=R_2009_09_23_17_22_23_
AAGCAGTGGTATCAACGCAGAGTACATGGGCAACCTAAATGGTTTCAATTTCAACCAATCTGTAGTTGATAGTCAAGGTCGCGTTATTAATACTTGGGCTGATATCATCAACCGTGCTAACCTTGGTATGGAAGTAATGCACGAACGTAATGCTCACAACTTCCCTCTAGACTTAGCTGCTGTTGAAGTTCCATCTATTAATGGATAAGGTTTTTCTGCTAACAAAAAAGAAAACAAAAGTAACTCTGCGTTGATACCACTGCTT
>F2WVVLU01A960Y length=109 xy=0409_0128 region=1 run=R_2009_09_23_17_22_23_
CGGAAGAGGAAGCGCTCCTGAACGTCAACGTGCGGGATGGGCAGGTGCTTGACGGAGATGAAGACGATGACGGAGTGGACGGTGGGGATCTTCTCGATGAGGTGGGGAA
>F2WVVLU01BIUP4 length=216 xy=0507_2682 region=1 run=R_2009_09_23_17_22_23_
AAGCAGTGGTATCAACGCAGAGTACATGGGCCAGGCAATAAAACTTTTCCAACTTTATGGGTTACAAGCTGTTCAATTACAAAATATTAGTATGAATATGAACACAGCAGTGATTGAAAATAGTGAACCAGATGGAGAGATTAATTGGGAAGAAGTCATTAATGATTCTGAAGATGAAGATGACACTTCTTTCAAGATGACAAGTTCTCAGAAATC
>F2WVVLU01BIUY5 length=384 xy=0507_3007 region=1 run=R_2009_09_23_17_22_23_
AGCGCATGCGAGCCAGGGAACTGAAATAATCAGTATTTATGCCCAATGGTGGGCTGCTTGGATGAACAGGGTCACCAATGCAGAAGCGTAATGGGCTCAAAGGACTCAAGGGGCCAACATTATCCGTTTGCGGGGGTACCCACTGCAGAGGAACTTGTAAAGAATTTATCCTTGTTCTAGTCTGTATGGGTGCAGTTGGGCTCCCCACAAATCGTGGCAAATTTTCAATACTTGATAAGCTGTTGTGCCGAGCAAAAGACGTGGCCGAAGGACATTTTGGTGGAGTACTGCCATTGCTGATAGGACTAGTTTGTTGCACTCCAGGTGTTGCTCCTCCAGAGGAGGCACTGTCACCCCATGTACTCTGCGTTGATACCACTGCTT
>F2WVVLU01A29NN length=272 xy=0330_0529 region=1 run=R_2009_09_23_17_22_23_
AAGCAGTGGTATCAACGCAGAGTACATGGGTCAAAAGAGGAAAGGCTTGCGGTGGATACCTAGGCACCCAGAGACGAGGAAGGGCGTAGCAAGCGACGAAATGCTTCGGGGAGTTGAAAATAAGCATAGATCCGGAGATTCCCAAATAGGTCAACCTTTTAAACTGCCTGCTGAATCCATGAGCAGGCAAGAGACAACCTGGCGAACTGAAACATCTTAGTAGCCAGAGGAAAAAAGAAAACAAAAGTAACTCTGCGTTGATACCACTGCTT
>F2WVVLU01A6FYX length=183 xy=0366_1223 region=1 run=R_2009_09_23_17_22_23_
AAGCAGTGGTATCAACGCAGAGTACATGGGTCAAAGAGGAAAGGCTTGCGGTGGATACCTAGGCACCCAGAGACGAGGAAGGGCGTAGCAAGCGACGAAATGCTTCGGGGAGTTGAAAATAAGCATAGATCCGGAGATTCCCAAAAAGAAAACAAAAGTAACTCTGCGTTGATACCACTGCTT
>F2WVVLU01A2SUF length=178 xy=0324_3317 region=1 run=R_2009_09_23_17_22_23_
TTTTCATTGCAGCTTCTCAGATAGCACATGAGAAGACATTCTGTATAAAGAAACTGAACTTGCACCATATCTGCCCAGTAGTAGGAGAGAGCACAAAAGTTACTGCTAAGTGGTTGGCACATGAATGTGAGCAACAGTTGAGGACAGACCCCAACACACCTGTCCAGACTATAATTTC
>F2WVVLU01BEIWG length=183 xy=0458_1438 region=1 run=R_2009_09_23_17_22_23_
AAGCAGTGGTATCAACGCAGAGTACATGGGTCAAAGAGGAAGGCTTGCGGTGGATACCTAGGCACCCAGAGACGAGGAAGGGCGTAGCAAGCGACGAAATGCTTCGGGGAGTTGAAAATAAGCATAGATCCGGAGATTCCCAAAAAAGAAAACAAAAGTAACTCTGCGTTGATACCACTGCTT
>F2WVVLU01BKHEE length=352 xy=0526_0900 region=1 run=R_2009_09_23_17_22_23_
AAGCAGTGGTATCAACGCAGAGTACATGGGGCGTCTTCGTTGTTGTCTACCTCTTCTCTGCGATCTTCCTTTCGTTCTACATCGTCATGCAAGTCATGTTGGTCGTCGGCACTCTGCTGGAACGCTGGCCGCTGTGGCACATTGGATTCGGCGTTGCGGCTTTTGTCATCGGTCAGATCTTGCTTTACGCATTCTCCGAGACAATCTGCACCAATGTGCAACACTACATGGACGGCCTCTTCTTTGCGACTCTCCTGAACCTTCTTGCGGTCATGATGGTCTACAAGTTCTGGGACGCGATCACCCAAGAAGACCTCGAATTCTCCGTCGGCCAAACGCCCACAACTGGAGG
>F2WVVLU01B8KVT length=221 xy=0800_2855 region=1 run=R_2009_09_23_17_22_23_
AAGCAGTGGTATCAACGCAGAGTACATGGGAACGCAGAGTACATGGGAGCCCTGAACTTCTGTCTAGCACTAAGACCACCTCTTCTGAAGTTGTCGCCTGAGCTCGTCAATTTTTGCAAGAAGCACTGCAAATTGCAGAGGCTGATGAAACAGTATGGGTCACCAAGCTGATGAATGCTAAAAAAGAAAAACAAAAGTACTCTGCGTTGATACCACTGCTT
>F2WVVLU01B48R2 length=464 xy=0762_2848 region=1 run=R_2009_09_23_17_22_23_
AAGCAGTGGTATCAACGCAGAGTACATGGGCACCTCACGCACTTCCGGAGGGACTTCGGGCTGCCCAACCGGCTGCGCGCGCTGCTGGTGCGCCACCCGGAGCTCTTCTACGTCAGCATCAAGGGCGTCCGGCATTCGGCGTTCCTGGTGGAGGCGCTCGACGACGAGGGAAGGCTTCTCGTGGAGGACGGGATGCTGGTTGGGAGGGACCGGCTGGAGGAGCTTGTCCGGGAGGGCAAGAAGATCAGTCGGGCTCGAAAGAAGGGTGTTTTCCGGTTGATGGCGACAGTGACGAGGATGATGAGGAATATGATAATGTAGCAGAGGGTTCGTCAGAGTTGGATGGTGATTTCGGGGACCTGTTTGAAGAAGACAGTGTCGCTGGGGAAGACTGGAATGAGGTGGGTGATGGAGGCGGAATCGAGGGGGATGGCGACGACGAAGATGATCCTGAAGCTGATGCC
>F2WVVLU01B036D length=279 xy=0715_2771 region=1 run=R_2009_09_23_17_22_23_
GTGTTGTTCGACATTCTCTAAGGGCAAAGCGGCCTAGTGCACTGGTATGAATATTTTGAATGGTTCAGGTCTTTGCTGCCTGGTTGCAAAGGAATATCAAATATAGCATGCAATACGATAATGTTTGAACACACGTCGTTTGATATATGTGTGCACTCTTATAATTTTCAACAAGGTGGAGCTGGCTTTCAGAACGAGGGCTGGCTGTCGCCAAGCTCAAACATAAGCACTGGGCCCCATGTTGTCGCTAGCTCCAGTGGCTGCTGTGTTTTGTTTCTA
>F2WVVLU01BL142 length=287 xy=0544_0708 region=1 run=R_2009_09_23_17_22_23_
AAGCAGTGGTATCAACGCAGAGTACATGGGGGAGGAGCAATACAAGCGTTGTGCTGCTAGGCGAAGCGGTTGAGTGCCGCACCCTAGATGGCTAAAGTCCAGTAGCCGAAAGCATCACTAGCTTACGCTCTGACCCGAGTAGCATGGGGCACGTGGAATCCCGTGTGAATCAGCAAGGACCACCTTGCAAGGCTAAATACTCCTGGGTGACCGATAGCGAAGTAGTACCGTGAGGGAAAGGTGAAAAAAAAGAAAAACAAAAGTACTCTGCGTTGATACCACTGCTT
>F2WVVLU01BZXV2 length=133 xy=0702_1216 region=1 run=R_2009_09_23_17_22_23_
ACGAACACACACTCTCTCTACTTATCATTGTTGTCACTTTCTCTTCGCACATATACTCTTTGCACACTTACTCATTCTCCTTCACATGCCGTAATAACTTCGTATAGCATACATTATACGAAGTTATACGAGT
>F2WVVLU01BXKET length=248 xy=0675_1027 region=1 run=R_2009_09_23_17_22_23_
TTCACCTTTCCCTCACGGTACTACTTCGCTATCGGTCACCCAGGAGTATTTAGCCTTGCAAGGTGGTCCTTGCTGATTCACACGGGATTCCACGTGCCCCATGCTACTCGGGTCAGAGCGTAAGCTAGTGATGCTTTCGGCTACTGGACTTTAGCCATCTAGGGTGCGGCACTCAACCGCTTCGCCTAGCAGCACAACGCTTGTATTGCTCTCCCCCCACTGTACTCTGCGTTGTATACCACCTGCTT
>F2WVVLU01CFR23 length=319 xy=0882_2909 region=1 run=R_2009_09_23_17_22_23_
AGACGACGAAAGCTCTTTCATTGATCAAGGGAAGCATTTGATACCTTGGATGGGCGACGACACATTAAAATAGACAGATATGATTGTCGCGGGGCTTTAAGTGACCTAAAGTCTGTAGAAGCCTTACCGTTTGGTCAAAGTCGATGGGAAGGATTGACCGCCGATGAAAAGAAATAGAACAATTATGTGATGAAGAAAGGTATAAGTCTCTCAATGATAAGAGTGAAGAAGAATCAATTTATCAAGAGGAAGAACTTAAACGGCTCCACCAGGCTTTAAAAAAAAGAAAAAACAAAAAGTAACTCTGCGTTGATACCAA
>F2WVVLU01BAOUM length=224 xy=0414_2748 region=1 run=R_2009_09_23_17_22_23_
AAGCAGTGGTATCAACGCAGAGTACATGGGATAGAAGATGCTAGGGCATGTAAATCTGTTTCTGAGGAATTGGTGTGGCGTTCTACCTTGCGGACATTTGGTTTCTTGTGTCAACTGTGTGCCTGCTCTTAAAACCTGTGCTGTATGTCGGGAACCATTTTCCGCAACTGTTAGAGTTTATTTATCTTAGTGATAACTTTTTAGATTGTATATATTTTTAAATT
>F2WVVLU01AXRBS length=148 xy=0267_1542 region=1 run=R_2009_09_23_17_22_23_
AAGCAGTGGTATCAACGCAGAGTACATGGGATTCCACCAGTGCATAATATTTACCCTCAAGTACCAGAAAATGTTAATGAGTCTCCAGTCACATCTAACCCAGAAATAATATCAATACCCACGATAANAAGAAGAGTTACTAAGTTAC
>F2WVVLU01CFH1Y length=278 xy=0879_2196 region=1 run=R_2009_09_23_17_22_23_
AAGCAGTGGTATCAACGCAGAGTACATGGGGGAGAGCAATACAAGCGTTGTGCTGCTAGGCGAAGCGGTTGAGTGCCGCACCCTAGATGGCTAAAGTCCAGTAGCCGAAAGCATCACTAGCTTACGCTCTGACCCGAGTAGCATGGGGCACGTGGAATCCCGTGTGAATCAGCAAGGACCACCTTGCAAGGCTAAATACTCCTGGGTGACCGATAGCGAAGTAGTACCGTGAGGAAAAAAAGAAAAACAAAAGTAACTCTGCGTTGATACCACTGCTT
>F2WVVLU01BSJV0 length=129 xy=0618_0542 region=1 run=R_2009_09_23_17_22_23_
GGGATTCACCGCAAATACTACTTTGGCTCATTATTGCCGCGACAATGGCCTACTTCTTCACATTCACCGTGCAATGCATGCAGTTATTGATAGACAGAAAATACATGGTATGCATTTCCGTTGTATTAG
>F2WVVLU01BFFMN length=53 xy=0468_2893 region=1 run=R_2009_09_23_17_22_23_
AACTTGCCTGATGTTGAGGCAATCAAGAAGCTGCATAAGTGAATATATAACCC
>F2WVVLU01BB19H length=108 xy=0430_1251 region=1 run=R_2009_09_23_17_22_23_
AAGCAGTGGTATCAACGCAGAGTACATGGGTGCCGCTCCAGGCCGTGCTCAGCGCACTCTACTACGACTGCCTCTACCGCGCCGTGGACATCTACCTCAAGGCNCACC
>F2WVVLU01AYY8G length=289 xy=0281_1102 region=1 run=R_2009_09_23_17_22_23_
TGCAGTATATTGCTATAAGGTTGCGTATTAGCTTCAAGTGATTTACTCTTATTGGTATCTTGACAAAGCTTGAAGTATATGTTGGTGTCTTGATAGATACAAGCCTCCCTCTTCTGCCTTCTTTCTTCCATCCTCTTCAGGTCGCTAGCACATGTGAATGGTTCTCGTCAAGAGCATGCTTGTGACATCATTACTATATGTGATGTAGGGCAAAATGATGTTGTCAGAAAGTAAACAACATTTAACCAAAAAGAAAACAAAAGTAAACTCTGCGTTGATACCACTGCTT
>F2WVVLU01B04S4 length=310 xy=0715_3590 region=1 run=R_2009_09_23_17_22_23_
AAGCAGTGGTATCAACGCAGAGTACATGGGGAGGGGACGTATCGCCGTTTAGGTCGACGGAAGTTTGTAGGCAATAACAGGTCTGTGATGCCCTTACGATGTTCTGGGCCGCACGCGCGCTACACTGATGTATTCAACGAGTATATAGCCTTGGCCGACAGGCCCGGGTAATCTTGGGAAATTTCATCGTGATGGGGATAGATCATTGCAATTGTTGGTCTTCAACGAGGAAATGTTGTTTCTTTGACACTAGCTGTATAATCGCTGCTGTAATAAAATGGGTAAGAAAAATAAAAAANAAAANAAAAAA
>F2WVVLU01A52YB length=198 xy=0362_0737 region=1 run=R_2009_09_23_17_22_23_
ATGAGCCGGCGACTCATAGGCAGTGGCTTGGTTAAGGGAACGGAACCCACCGGAGCCGTAGCGAAAGCGAGTCTTAATAGGGCGATTGTCACTGCTTATGGACCCGAACCTGGGTGATCTATCCATGACCAGGATGAAGCTTGGATGAAACTAAGCAGAGGTCCGAACCGACTGATGTTGAAGAATCAGCGGATGAGT
>F2WVVLU01B3JTF length=218 xy=0743_1665 region=1 run=R_2009_09_23_17_22_23_
TTCTTGGCTGCTTGGCCTGTAGTAGGAATCTGGTTCACTGCTTTAGGTATTAGTACTATGGCTTTCAACCTAAATGGTTTCAATTTCAACCAATCTGTAGTTGATAGTCAAGGTCGCGTTATTAATACTTGGGCTGATATCATCAACCGTGCTAACCTTGGTATGGAAGTAATGCACGAACGTAATGCTCACAACTTCCCTCCTAGACTTAGTCTGCT
>F2WVVLU01B7DZG length=253 xy=0787_0506 region=1 run=R_2009_09_23_17_22_23_
AAGCAGTGGTATCAACGCAGAGTACATGGGAATCAGCGGATAGTTGTGGTTAGGGGTGAAATGCCACTCGAACCCAGAGCTAGCTGGTTCTCCCCGAAATGCGTTGGGGCGGCAGCAGTTGACTGGACATCTAGGGGTAAAGCACTGTTTCGGTGCGAGCTGCGCGAGCGGTACCAAATCGAGGCAAACTCTGAATACTAGATATGACCCAAAAAAAGAAAACAAAAGTAACTCTGCGTTGATACCACTGCTT
>F2WVVLU01CEAH5 length=275 xy=0865_3099 region=1 run=R_2009_09_23_17_22_23_
AAGCAGTGGTATCAACGCAGAGTACATGGGACGTGAACCGTGCTGAGCTCCCAAGCAGTGGGAGGGAAGTAGATCTCTGACCGCGTGCCTGTCGAAGAATGAGCCGGCGACTCATAGGCAGTGGCTTGGTTAAGGGAACGGAACCCACCGGAGCCGTAGCGAAAGCGAGTCTTAATAGGGCGATTGTCACTGCTTATGGACCCGAACCTGGGTGATCTATCCATGACCAGGATGAAGCTTGGATGAAACTAAGCAGAGGTCCGAACCGACTGATG
>F2WVVLU01BAUDZ length=62 xy=0416_1733 region=1 run=R_2009_09_23_17_22_23_
TGACCAGAACTGTTAACGAACCAAGCAATCAGGAATAGTTAGTCATGGGGAGTCGTTACCTT
>F2WVVLU01AS6MV length=90 xy=0215_1093 region=1 run=R_2009_09_23_17_22_23_
AAGCAGTGGTATCAACGCAGAGTACATGGGCTACCCGCTGAGTTTAAGCATATAAATAAGCGGAGGAGAAGAAACTTACAAGGATTCCCC
>F2WVVLU01A0V1S length=108 xy=0303_0174 region=1 run=R_2009_09_23_17_22_23_
GACTCGCTTTCGCTACGGCTCCGGTGGGTTCCGTTCCCTTAACCAAGCCACTGCCTATGAGTCGCCGGCTCATTCTTCAACAGGCACGCGGTCAGAGATCACTTTCCC
>F2WVVLU01A4ULL length=360 xy=0348_0599 region=1 run=R_2009_09_23_17_22_23_
TCAATGTCGTACGCCAAGTCACGCACGATCTTGATCCATTCCTGATGAGCCTCGGCAGCGTCGCTCGCATGCTGATGATTACCATCATCTACGATGGCGGTAGCAATGATCGAACACTCCCTTGGTATGTGTTCGATGTCATGCTCCAGTTCCGCCAGCAGCCTGCGCCTTCTCAGAAAGAAACCGGCGAGCTTAGGCGCGATCTTGGCCGCCACCGTGGCGACCGCAGTTAATTCGATCATTGCCGCGCCGGAATTCCCACTGAGATCATAATCTTGTCCGCCCTCATGGAAACTCGTGGATACAGAAAATAAGTTCAGCAACTCATCACGGATATCTTATCTCTACATCTCGGGGTCT
>F2WVVLU01BAUJM length=346 xy=0416_1936 region=1 run=R_2009_09_23_17_22_23_
GAGAACCACGGGCCAGCTCTTTCTTCCCATAAGGCCCTCCTGCCAGTACAAGATATCCTAATGGCCTGCTTTGTACCTTCAATATTTCATTGAGTTCATTTTGTGATGTGTCAAAGTCACAAGAATGTGTAATGTCTATGAATCTTGTAACCTTCGATGGGCAAGGAAAGGTAGACCAAGTAGTCTAACACGACTGGTTCGAATTTTGGGGTAATGACTTCTTGTACGATTTGGGAAGGTATACAATCTTTTCTAGCAGACACCTGAGATTTTATCCCTTTGAAACAGTACAAAAAAAAANAAAAGAAAAACAAAAAGTAAACTACTGCGTTAGATACCACTGCCT
>F2WVVLU01A86QL length=348 xy=0397_2251 region=1 run=R_2009_09_23_17_22_23_
GTGATGCCGGCTTTGATGGACAGCTAGGGTTCCTTTTCCCTTTTCTTTTCCCTTTTCGTTTTCGTTTATTGTCTATTCCTCCTCGATCACGCGTCCTCCATGAATCAGGTTTGGACCATCCTACTGTGGTTTGTGCGAGCAGGAGCAGGAAGACTGCAAGTGCAAGCATGGTGGATTGGGATCTCAGAAAGAACCAGCCCATGTTCTTCTTAGGTAGTGCTAGTCCTGGTTTGTTGTACAATTGGTGTTAGTGGTGTTTATCATTGCTGAATCTAATTGTTATTGATAATTATAGGAGCAGATTTCATGCTCAGTCAACATCTGATGTGACAAGGATACTATTCTGGT
>F2WVVLU01ANX6H length=271 xy=0155_2615 region=1 run=R_2009_09_23_17_22_23_
AAGCAGTGGTATCAACGCAGAGTACATGGGGAGGAGCAATACAAGCGTTGTGCTGCTAGGCGAAGCGGTTGAGTGCCGCACCCTAGATGGCTAAAGTCCAGTAGCCGAAAGCATCACTAGCTTACGCTCTGACCCGAGTAGCATGGGGCACGTGGAATCCCGTGTGAATCAGCAAGGACCACCTTGCAAGGCTAAATACTCCTGGGTGACCGATAGCGAAGTAGTACCGAAAAAAAGAAAACAAAAGTACTCTGCGTTGATACCACGGCTT
>F2WVVLU01AQ2CS length=372 xy=0191_0538 region=1 run=R_2009_09_23_17_22_23_
CGACGGTGCTACTATTTGAATTGTTGGATGTCGAACATCCAGCTGCTCGAGTCCTTGTTGAATTGGCTCAGTTACAAGATGAAGAAGTTGGTGATGGCACAACATCAGTTGTTATAATAGCTGCAGAATTACTGAAAATGCAGATGAGTTGGTTAAACAAAATAACATCCAACTTCTATCATAAGCGGATATCGATTGGCATGCAAAGAATCTTGTAAATATATACAAAACAGTTTAACTGTAAATGTTGATGATTTACGTCGCGATTGGTTGGAAAATGCTGCTACTACATCTATGTCTAGCAAATTAATCATGGCTGATTCAGAATTCTTTTCCAAAAATGGTTGTAGATGCATGCATGCTTGTGAAACG
>F2WVVLU01BOY90 length=158 xy=0577_1798 region=1 run=R_2009_09_23_17_22_23_
TGTCACTGCTTATGGACCCGAACCTGGGTGATCTATCCATGACCAGGATGAAGCTTGGATGAAACTAAGCAGAGGTCCGAACCGACTGATGTTGAAGAATCAGCGGATGAGTTGTGGTTAGGGGTGAAATGCCACTCGAACCCAGAGCTAGCTGGTTC
>F2WVVLU01AK8CH length=402 xy=0124_2799 region=1 run=R_2009_09_23_17_22_23_
AAGCAGTGGTATCAACGCAGAGTACATGGGGAACGTGAACAAATTGGCCAAACTGCGGCGGAACATAAATGCAAATCAAGCTGCGTCCACGCCTGTTAGAAAACACAACTAGCATACGTTGACTCAACTGTTAAACCACCTCGTGGCATTGCTAAAACAGGCAAAATTCCAAACGGCTTCTGCTGATACTAGGCGTAATATCTTAAACAAATCTATGATGGGAGGACATTCTACTGCTGAAGCACTGTCTGCCAACAAGAGATCCACCACTATGGCTACTGGTGTACCAATTGCTCTGACTTCTGCCCATTCGCCGTCCAGTGCGATGAAAAAGAAAAGACTCCTTTGATGCAAAAAGGCGTTACAACTCATAAAATCTACACACAGGCGTTAAATTACTTC
>F2WVVLU01CABGZ length=278 xy=0820_2049 region=1 run=R_2009_09_23_17_22_23_
AAGCAGTGGTATCAACGCAGAGTACATGGGGGAGAGCAATACAAGCGTTGTGCTGCTAGGCGAAGCGGTTGAGTGCCGCACCCTAGATGGCTAAAGTCCAGTAGCCGAAAGCATCACTAGCTTACGCTCTGACCCGAGTAGCATGGGGCACGTGGAATCCCGTGTGAATCAGCAAGGACCACCTTGCAAGGCTAAATACTCCTGGGTGACCGATAGCGAAGTAGTACCGTGAGGGAAAAAAAGAAAAACAAAAGTACTCTGCGTTGATACCACTGCTT
>F2WVVLU01BLACL length=349 xy=0535_1555 region=1 run=R_2009_09_23_17_22_23_
ACGAACAGGGTGTTAAGGATTGTTTAGGTGTATAGAATACTTTGCTGATTTCGTTAAGTTTACTCTGAAGCAACTCTTGAGGATTGAAATCATTTCAGAATATAAATCGTTTGTTTCCTGCCATGTGTGGTAAGGGTTTGCTTGCCTCTGGTCTTTCTCACCATTGCCTTTTTGTTCAATACAGTTTGTATATTTGTTTGGCAAATGCGATTCATAGTAAATAGAGTCGCTCACCCTATTGGACAAATGAAATAACAAGAGTTATTGGTTCAGATAAGATATATGTCACTTCCTTCAGTGTTTCCAAAAAAAGAAAACAAAAGTAAACTCTGCGTTGATACCACTGCTT
>F2WVVLU01A2L6Q length=96 xy=0322_2880 region=1 run=R_2009_09_23_17_22_23_
AAGCAGTGGTATCAACGCAGAGTACATGGGCCATTAGACCCTATTTGAAGAGGGTTCCGTTACTAACATGTTACTTTCCCATTGTAGGTAACGTAT
>F2WVVLU01AOEKT length=59 xy=0160_3387 region=1 run=R_2009_09_23_17_22_23_
CCACCGGAGCCGTAGCGAAGCGAGTCTTAATAGGGCGATTGTCACTGCTTATGGACCCG
>F2WVVLU01BATJQ length=179 xy=0416_0644 region=1 run=R_2009_09_23_17_22_23_
AAGCAGTGGTATCAACGCAGAGTACATGGGGCGTCCCACCGCCAGCAACGGCGGAGGCCGCGTGCTCCCCGCCCGCCGCATGAGCCTGAGTCCTGCGGAATTGCATCATGTTGGTTATGCAGCTGTACCATGTAATGGAATTGCATCAAGTTGATTCAATAATTTCTTCCTGAGTTTTG
>F2WVVLU01B7EP1 length=223 xy=0787_1463 region=1 run=R_2009_09_23_17_22_23_
TTCTTCAACATCAGTCGGTTCGGACCTCTGCTTAGTTTCATCCAAGCTTCATCCTGGTCATGGATAGATCACCCAGGTTCGGGTCCATAAGCAGTGACAATCGCCCTATTAAGACTCGCTTTCGCTACGGCTCCGGTGGGTTCCGTTCCCTTAACCAAGCCACTGCCTATGAGTCGCCGGCTCATTCTTCAACAGGCACGCGGTCAGAGATCGCTTTTCCCCT
>F2WVVLU01BESUI length=193 xy=0461_2040 region=1 run=R_2009_09_23_17_22_23_
AAGCAGTGGTATCAACGCAGAGTACATGGGTCTCATCAGTTAGGTATGTGCCTGCCGCCGCCCTCCTTTGAAGATATCTGTACGGGACACCCATGTACTCTGCGTTGATACCACTGCTTCCCATGTACTCTGCGTTGATACCACTGCTTCCCATGTACTCTGCGTTGATACCACGTGCTTCCCATGTACTCTG
>F2WVVLU01AV2GT length=113 xy=0248_0491 region=1 run=R_2009_09_23_17_22_23_
AAGCAGTGGTATCAACGCAGAGTACATGGGCATCGAGTAGACCCTGTTATTGTGAGAATTCTTAATTCAAGAGTTATAGGGAGGGACTTATGTCACCACAAACAGAACTAAAG
>F2WVVLU01B3EGB length=401 xy=0741_2905 region=1 run=R_2009_09_23_17_22_23_
TTTAACTTTATTCAGAAATGTTCATCGTGTACCTGAAACGTACAACATGTATTCAAATGTAGACATATATTTGAACAAATAAACAACAAAGGAAAGAAACTAAGACATTGATAAAGACCAAATATAAGAAATATATGAAACTATCCGAAACGGTCAAAACCGGTAGAACGTTCCATGAACTGTTTTTAGTTAGTGATTTTTTAAGGTCAATTTTGAGTAGTTTTGTCCTTTTAGACAAGGCAATTTTGAGTAGTAGTTGCATAAACTGATGACAGCGGCGCGCTTTCGGCTCACTTCAGTGCTTATAGTCGTCGCTAGGTGGTTTACGGATCTGGATGTAATTTTATTTCCTAGTGTTCGTTGTACTATCATGATTGAAGATGAATAGATTAGAAGTTTTT
>F2WVVLU01AZWTR length=60 xy=0291_3677 region=1 run=R_2009_09_23_17_22_23_
GTCGTCTCCTCCAGGCGCTCAGACTCTGGAGCACGCCGCTGTAGCCGGGCCGCCCNCCTC
>F2WVVLU01BWMF4 length=481 xy=0664_2066 region=1 run=R_2009_09_23_17_22_23_
TTTTATAAGGGCAGTGTTTAGTTCCCTTCACCACATACCTGGGTGGGCTCGGAGGGATCTACAACAAAAATGGTTCCGTTGGACAGCCAATTTGGCAAGAATATCGACAACTTTCTCCTCAATTCTTCTGAATAATTCTCCCACATATCAAGTGCTAACACAACATCATCCCATTCAATAACAGAATCCACACTGCTATATGATCCAAATATGGTTTGTGCAAGTCCATGGTTACACGGTAATGGAAGTTCCGTTCCACTTGATTGCTGTACTTGTATAGTAGGGTAGCAAACTGTTTCTGAACCACCAGTAGTCTGGTTTCTCCTTGCTGCCAGCTCAGGTGCTTTCCAGTAGTAAAATTGCACCACCTAATTAAGAAATTTGAAATGAATGCAACTCAATTAACAGAAAAGAATGTCAGATGTAACCTAGTTGAAAGATGTAGGTAAAAAAACTATACGTTTGTATCAAAAAAATTGTT
>F2WVVLU01CA2ZX length=128 xy=0829_0859 region=1 run=R_2009_09_23_17_22_23_
GTTAAGGGAACGGAACCCACCGGAGCCGTAGCGAAAGCGAGTCTTAATAGGGCGATTGTCACTGCTTATGGACCCGAACCTGGGTGATCTATCCATGACCAGGATGAAGCTTGGATAGAAACTAAGCA
>F2WVVLU01BIXK5 length=417 xy=0508_2295 region=1 run=R_2009_09_23_17_22_23_
AAGCAGTGGTATCAACGCAGAGTACATGGGGCAGTGGCTTGGTTAAGGGAACGGAACCCACCGGAGCCGTAGCGAAAGCGAGTCTTAATAGGGCGATTGTCACTGCTTATGGACCCGAACCTGGGCGATCTATCCATGACCAGGATGAAGCTTGGATGAAACTAAGCAGAGGTCCGAACCGACTGATGTTGAAGAATCAGCGGATGAGTTGTGGTTAGGGGTGAAATGCCACTCGAACCCAGAGCTAGCTGGTTCTCCCCGAAATGCGTTGAGGCGCAGCAGTTGACTGGACATCTAGGGGTAAAGCACTGTTTCGGTGCGGGCTGCGCGAGCGGTACCAAATCGAGGTAAACTCTGAATACTAGATATGACCCAAAAAAAGAAAACAAAAGTAACTCTGCGTTGATACCACTGCTT
>F2WVVLU01B9V0X length=88 xy=0815_2511 region=1 run=R_2009_09_23_17_22_23_
AAGCAGTGGTATCAACGCAGAGTACATGGGGAAGCCAGAGTGCCTCCTCCTAGCAAGCTATATACCTACATAGTACAGCCATGGCCCC
>F2WVVLU01BIS5X length=276 xy=0507_0659 region=1 run=R_2009_09_23_17_22_23_
AAGCAGTGGTATCAACGCAGAGTACATGGGGGAGGAGCAATACAAGCGTTGTGCTGCTAGGCGAAGCGGTTGAGTGCCGCACCCTAGATGGCTAAAGTCCAGTAGCCGAAAGCATCACTAGCTTACGCTCTGACCCGAGTAGCATGGGGCACGTGGAATCCCGTGTGAATCAGCAAGGACCACCTTGCAAGGCTAAATACTCCTGGGTGACCGATAGCGAAGTAGTACCGTGAAAAAAAAGAAAAACAAAAGTACTCTGCGTTGATACCACTGCTT
>F2WVVLU01BF6GZ length=349 xy=0477_0817 region=1 run=R_2009_09_23_17_22_23_
CGACCAGGTTACATATCTTCTGTACTAATGTATCATAGCTTTGTACATGTTGTTCCCGCAGTACTACAATCTCTAGATATAGGGTTGATAGAAAGATTTGCTTGAATCAGATAAACAACATGGATTAATGTTTACATTGTTAAAAAGAAGGCCATGAAATTCCTATAGGAAACCACAAGGACCACGTAGGCCACTAAAGTTGTATAGAAAGGACAAGAACCTGAAAATAAGGCTGACATATAAAGATTTGGTTGACTCGCATGGCATGAGAATATGGAAAAGAGAAACGGACTTGGTGGACGCAGCAAAAAAAGAAAACAAAAGTAACTCTGCGTTGATACCACTGCTT
>F2WVVLU01A2174 length=396 xy=0327_3186 region=1 run=R_2009_09_23_17_22_23_
AAGCAGTGGTATCAACGCAGAGTACATGGGTCAAAGAGGAAGGCTAGCGGTGGATACCTAGGCACCCAGAGACGAGGAAGGGCGTAGCAAGCGACGAAATGCTTCGGGGAGTTGAAATAAGCATAGATCCGGAGATTCCCAAATAGGTCAACCTTTAACTGCCTGCTGAATCCATGAGCAGGCAAGAGACAACCTGGCGAACTGAAACATCTTAGTAGCCAGAGGAAAGAAGCAAAAGCGATTCCCGTAGTAGCGGCGAGCGAGATGGGAGCAGCCTAAACCGTGAAAACGGGTTGTGGGAGAGCAATACAAGCGTTGTGCTGCTAAGCGAAGCGGTTGAGTGCCGCACCCTAGATGGCTAAAGTCCAGTAGCCGAAAGCATCACTAGCTTACGCT
>F2WVVLU01AI2YO length=263 xy=0100_0814 region=1 run=R_2009_09_23_17_22_23_
AAGCAGTGGTATCAACGCAGAGTACATGGGTCAAAGAGGAAAGGCTTGCGGTGGATACCTAGGCACCCAGAGACGAGGAAGGGCGTAGCAAGCGACGAAATGCTTCGGGGAGTTGAAAATAAGCATAGATCCGGAGATTCCCAAATAGGTCAACCTTTTAAACTGCCTGCTGAATCCATGAGCAGGCAAGAGACAACCTGGCGAACTGAAACATCTTAGTAGCCAGAGGAAAAACAAAGTACTCTGCGTTGATACCACTGCTT
>F2WVVLU01BM69U length=309 xy=0557_0768 region=1 run=R_2009_09_23_17_22_23_
AAGCAGTGGTATCAACGCAGAGTACATGGGAGCAGCCTAAACCGTGAAAACGGGGTTGTGGGAGAGCAATACAAGCGTTGTGCTGCTAGGCGAAGCGGTTGAGTGCCGCACCCTAGATGGCTAAAGTCCAGTAGCCGAAAGCATCACTAGCTTACGCTCTGACCCGAGTAGCATGGGGCACGTGGAATCCCGTGTGAATCAGCAAGGACCACCTTGCAAGGCTAAATACTCCTGGGTGACCGATAGCGAAGTAGTACCGTGAGGAAAAAAAGAAAAGAACAAAAGTACTCTGCGTTGATACCACTGCTT
>F2WVVLU01BI98T length=317 xy=0512_2315 region=1 run=R_2009_09_23_17_22_23_
CTTACCGTTGATCCGAGTCGATTTCCAGTTTGAATGTTGCTGTTGCAATTTTGAACGTGATAAGCATTGTTGATGCTTCCGAATACAAACTAACAAATGATCTAAGACGTAAATAGATTCGTAAATATACTGTGTAAGAGTTAGAAACTAGTAAACCGATTGTATGTGTTATACAATTAACCATCAACAATGTTAATTTGATTTAACTTGTTAGAAAATAACATTAAAATTAATCACCGAAAGCTATTTTCTTCGCCGTGAATCCGTGATGTGATTGAAGCCTAAAGCCCATGTACTCTGCGTTGATACCACTGCTT
>F2WVVLU01CCIU0 length=220 xy=0845_2538 region=1 run=R_2009_09_23_17_22_23_
AAGCAGTGGTATCAACGCAGAGTACATGGGGCCACTCGAACCCAGAGCTAGCTGGTTCTCCCCGAAATGCGTTGAGGCGCAGCAGTTGACTGGACATCTAGGGGTAAAGCACTGTTTCGGTGCGGGCTGCGCGAGCGGTACCAAATCGAGGCAAACTCTGAATACTAGATATGACCCAAAAAAAGAAAAACAAAAGTACTCTGCGTTGATACCACTGCTT
>F2WVVLU01BBX0O length=286 xy=0428_3942 region=1 run=R_2009_09_23_17_22_23_
AAGCAGTGGTATCAACGCAGAGTACATGGGGGAGAGCAATACAAGCGTTGTGCTGCTAGGCGAAGCGGTTGAGTGCCGCACCCTAGATGGCTAAAGTCCAGTAGCCGAAAGCATCACTAGCTTACGCTCTGACCCGAGTAGCATGGGGCACGTGGAATCCCGTGTGAATCAGCAAGGACCACCTTGCAAGGCTAAATACTCCTGGGTGACCGATAGCGAAGTAGTACCGTGAGGGGAAAAAAAAAAGAAAAAAACCAAAAAGTACTCTGCGTTGATACCACTGCTT
>F2WVVLU01BGR8W length=233 xy=0484_0366 region=1 run=R_2009_09_23_17_22_23_
GCATAACCAATGCAACACAATCCATTACCTCCTTGAATATGCCATCCTCTGTTTGTCCCAAAGGGCGCCTTCCACAGAGCAAAATGTAAGTTATAACTCCTATGCTCCAAACATCCGACTCAGGTCCAGACCGCCGTTTTAATACTTCTGGTGCAACATAATAGGCACTGCCAACTATATCACGGAACTTCTTCCCTGTAATCATGTATTTAAACTTGATGTATGAGCCCGGA
>F2WVVLU01AUZIG length=482 xy=0235_3254 region=1 run=R_2009_09_23_17_22_23_
TTTGAGATAATCTTTGCACTCCAATAAAGTGTTAATAGAACAATTACTGTTATGATAGAAAGTAGAGCATTCCAAAGGACACTAGTTTTACATCGACCTCTTGGAGACTTTTCTTCAGACAGCTTACGAGAATAGAGAATGTCAACATCGGATTCGATAGTGACAACATCCATTTTACTACCTAATCAATGGAGATACAAAGACAGCTGCACAAAAATTTGAGTAATATCCAAGATCTACAATCTACAAATAACAATAACAATAGGTTATTTCAGTCATGTGTAGATAGATATTATTTTGAAAAGACGATACAAGGGGAAAGATTTGCAGACTAGATACATTGCTGTAAAGTTTAACTGATGATAAAACTAAGAACTCAAGACTCTAGAGGGTATCTGAACTGGAAACTACTACCGAAATACAATAGCGGTACTACTAGGTAGTAGTAGTAGGTAGCCCATGTACTCTGCGTTGATACCACT
>F2WVVLU01AF073 length=268 xy=0065_1953 region=1 run=R_2009_09_23_17_22_23_
AAGCAGTGGTATCAACGCAGAGTACATGGGGAGAGCAATACAAGCGTTGTGCTGCTAGGCGAAGCGGTTGAGTGCCGCACCCTAGATGGCTAAAGTCCAGTAGCCGAAAGCATCACTAGCTTACGCTCTGACCCGAGTAGCATGGGGCACGTGGAATCCCGTGTGAATCAGCAAGGACCACCTTGCAAGGCTAAATACTCCTGGGTGACCGATAGCGAAGTAGTACCGAAAAAGAAAACAAAGTAACTCTGCGTTGATACCACTGCTT
>F2WVVLU01AUI3H length=266 xy=0230_2459 region=1 run=R_2009_09_23_17_22_23_
AGCAGTGGTATCAACGCAGAGTACTATGGCTTTCAACCTAATGGTTCAATTCAACCAATCTGTAGTTGATAGTCAAGGTCGCGTTATTAATACTTGGGCTGATATCATCAACCGTGCTAACCTTGGTATGGAAGTAATGCACGAACGTAATGCTCACAACTTCCCTCTAGACTTAGCTGCTGTTGAAGTTCCATCTATTAATGGATAAGGTTTTCTTGCTAACATATAAAAGAAACAAAGTAAACTCTGCGTTGATACCACTGCTT
>F2WVVLU01B6KG3 length=287 xy=0777_3221 region=1 run=R_2009_09_23_17_22_23_
AAGCAGTGGTATCAACGCAGAGTACATGGGAAGCCTGTGTACAAGCTCGTAACGAAGGGCGCGATCTTGCTCGCGAAGGTAATGAAATTATCCGAGCAGCTTGCAAATGGAGTCCTGAACTAGCCGCAGCTTGTGAAGTATGGAAGGCGATCAAATTCGAGTTCGAGCCGGTAGATACTATTGATAAGTAGATAAAACTAAAGATAAAGAAGAGAAGGTATAAATAAAAGAAACGAAATAAAAGAAGAAAAAGAAAACAAAGTAACTCTGCGTTGATACCACTGCTT
>F2WVVLU01AX06Y length=209 xy=0270_2040 region=1 run=R_2009_09_23_17_22_23_
TCGAAGAGAAGGGCCGTGAATCACTTACACTGGCACACAGTTTATGCGGCGTCGATCGGTGTGCATGCAGCATTGAATATTTGAAGTAGGATCATTTTCCGCACACTTTACTAGACGATTTGGGGCATGAGTTCTCAAGGGTTTGTGACTTAGGCCAGGTTTTCGGATGGTGCTCGCCTGTGTAACAGAATGAACATATAATTTGCCCC
>F2WVVLU01BV3SG length=437 xy=0658_2462 region=1 run=R_2009_09_23_17_22_23_
TACTACACTGCTCCATGACTTGGTGGTCCGGAGAAGAGAGGACAACTGCACGACGATGATGCATGCAATTGCAGCAACCGCGCGGAGACGATGCACCGGGTCTTCACAGCAGAAAGCTCTTTTACCGGTGCTGGTATGTACCGACAAACCATTCACCGGTCATTTTGCTCGTGATTCGTGTTGTGGTGTAGTACAAAGTTGAGTCATCTATTTTAAAATGGAGGGACTATAAGAGTGCATTTGTGGCGGTCAATCCTTTGTATATAGTTAAATCAATGTCAGATTAATAGGGCCCACGTCAGTCCCTTTTACAGTGGAATGTACACATGCATGCAACATCTCTCCTCTCTCTCTACCAAACAAATCCATGCATTTTATTTTTGTTTAGTAAAAAAAAGAAAAACAAAAAAGTAACTACTGCGTTGATACCACTGCTT
>F2WVVLU01A3F3R length=94 xy=0332_0693 region=1 run=R_2009_09_23_17_22_23_
AAGCAGTGGTATCAACGCAGAGTACATGGGCAAGCGTTGTGCTGCTAGGCGAAGCGGTTGAGTGCCGCACCCTAGATGGCGTAAAGTACCACGT
>F2WVVLU01B38YE length=164 xy=0751_1476 region=1 run=R_2009_09_23_17_22_23_
AAGCAGTGGTATCAACGCAGAGTACATGGGATTCATGGCCACGCGCGCACCTTCCTCCCTCTGGCTCAGATGCCATGGCGTAGTTCATCCCAAGGCGCGTACCGCCTGGCATCAGACTGCCCAAAGACCAAGCACTGTTTCCAGGCGCCCTCGTGAGNGNGTGT
>F2WVVLU01B9I0F length=124 xy=0811_2029 region=1 run=R_2009_09_23_17_22_23_
CGTTCTTTACACTTCTTCTTGGCTGCTTGGCCTGTAGTAGGAATCTGGTTCACTGCTTTAGGTATTAGTACTATGGCGTTTCTAACCTAAACTAGGTTTCGTAATTTACTAACCAAACTACTTG
>F2WVVLU01B8X77 length=364 xy=0804_3765 region=1 run=R_2009_09_23_17_22_23_
AAGCAGTGGTATCAACGCAGAGTACATGGGAGTCTTCACAAGCCATCTGAAGTGGACGCCGATAACATCATTAAACCCAACTCTTGAGGAGTTACCGGCTGAGCATCGCCAGGCTCATGAGGAGTACTCCCTCCATTCCAGAATATAAGGTGTATTGGTTTCGTGCAAGTCAACCATTTTAATGTTTGACCAAGATTATAGAATAAATAACAACATCTACAATACCTAATAGATAAATTATGAAACTAATTTTCTATGATGGATCAAGTGATATAAATCTTGTATTGTAGATGTCAATATATTTTCTAAAACTTAGGTCAATATGCACTTGTTTGACTTTTGATAAAACAAATATACTTTATAT
>F2WVVLU01BA2N8 length=151 xy=0419_0182 region=1 run=R_2009_09_23_17_22_23_
AGCAGTGGTATCAACGCAGAGTACATGGGAGCCGCGACTCCACAACCACGTTCCTCTTCCTTGTCGCTGCTCACGAACCAGTGCAAGCTCCTCACGCCGACGGCCGTCATCGTCGCTGCCGTTCCATCGCTCCTGCTCGCCGGCCACCCGT
>F2WVVLU01BL6G5 length=55 xy=0545_2231 region=1 run=R_2009_09_23_17_22_23_
AAGAGGTCAAGAAGGAGTACCCTGACGCGTACGTCCGCATCATCGGAGTTCGTAC
>F2WVVLU01B4VU6 length=360 xy=0758_2496 region=1 run=R_2009_09_23_17_22_23_
TTTTCTTAGTCTAATAATAACAATGCTAAATAAATGTGTAATATTAACTGAACCAAGGGTTTTAGTGTAATAATCAAGCATACAAAACTTGTGAGATTTCTGATAATAGACTAAACCAAATATGTTAAAATGTCAAAAATGCTTCACCGATATGGTTTAGAAAAATATCAAAATATTATATTATAAACAGTTCAAACACTTTAGTAGTAATAGTATGTCTTTAATATATCACAAGATCAGATGTATGTTTGAAAATGATACAAATTGTCTTGGTTAGTTCTAACAAGCAAATAATGGATACAAAAATATTTAAAAATAAAACTAGTAGAAAAGAATAAGAATATATTTACAAGGAGATAA
>F2WVVLU01CAE0Y length=68 xy=0821_2560 region=1 run=R_2009_09_23_17_22_23_
TGAAGATGGCCCGACCCATCAACCCATTGTAGTTCTTTACTTGGTGAGCTTCCGCGCAACTGCCGAAC
>F2WVVLU01BZSQG length=152 xy=0700_2726 region=1 run=R_2009_09_23_17_22_23_
TATCGTGGCGTCCAGCCATCCAGGATATCGCGTCGTAGTTCCCAGACGAAACGCCATTCTCCAAGTAAGTTTATCCATCTTCAGTGTGTCCGATCCACAAAATCGCCGTATTTGAGCTCATGTATGTCCTCCTAAACTTTTGATCTTATTTA
>F2WVVLU01B8A4K length=444 xy=0797_2498 region=1 run=R_2009_09_23_17_22_23_
CAATCACCACGATGACCTCAACCTTGAGAGCACAGACGGCGTATTCGATGGCCTATCCAACACCGGCGTACTTGTTCTTGCAGTAGGAGGGGACCATGTTGGCGATGTTGCGGATGGTGAAGGCCTCGCCGGGCTCCAGGCCCAGGGTGACCGAGGGGCACACACGGGAGTCGGCGCACGCGAACACCATGTACTTGGGCGCCTGGCCGGCCTCGGTCTTGAGGCGCTCCACGGCGGCGTCCATCAATGCGGGTGCGACGGGGGCGGCCTGGACGGGGGTGTTCCTGATGAGCTTGGGGCGGAAGGAGGGAGGGAGTTTGGAGGGCGCGGGGGTGCCGAGGCTGGCGACGATGGTGGAGGAGCGGGCACGGGGCGCGACTACGGTTGCGTAGCACCAGTTAGCCGCGGCGGTCGCCCATGTACTCTGCGTTGATACCACTGCTT
>F2WVVLU01BXXXY length=304 xy=0679_2180 region=1 run=R_2009_09_23_17_22_23_
AAGCAGTGGTATCAACGCAGAGTACATGGGCATGTAATCGCCCCGCGAGCCTAATAATAATAATATCATAGATCACAAATACGAGGTGAATACAATAAAATAATGTGCCCGGCGACGATACAATTACCAGCCGACAGGTTAACGTGGAATTCACAACTCTAATGCAGCACGACGACGATTACAAATTCACAAGTCGTTTTGTAATTCACGATGATCGCTAGCAAGAATTGACTATCCTAAATCTGGTGAAACAACGATGTATATGAGAAGGAAACAAACCTAGGTACGCTGACGGTATCTTATC
>F2WVVLU01BG3ML length=152 xy=0487_2827 region=1 run=R_2009_09_23_17_22_23_
AGCATTCTTACTATCAAACAACATCTGCTGTTCCTAATGATCTTCCTGATCTATCATAGTGAACTGTAGCAGTTTTAAAGGTTCCAAATTCATCAAAAGTTACCTGTATATCAGTTGATGTAACTCCAAATACCAAATTTGAGATGNACTAT
>F2WVVLU01B5UDM length=130 xy=0769_2168 region=1 run=R_2009_09_23_17_22_23_
AAGCAGTGGTATCAACGCAGAGTACATGGGTCTCATCAGTTAGGTATGTGCCTGCCGCCGCCCTCCTTTGAAGATATCTGTACGGGACCCAAAAACAAAACAAAAGTACTCTGCGTTGATACCACTGCTT
>F2WVVLU01B2917 length=137 xy=0740_1309 region=1 run=R_2009_09_23_17_22_23_
AAGCAGTGGTATCAACGCAGAGTACATGGGGCACGTGGAATCCCGTGTGAATCAGCAAGGACCACCTTGCAAGGCTAAATACTCCTGGGTGACCGATAGCGAAGTAGTACCGTGAGGGAAAGGTGAAAGAACCCCAC
>F2WVVLU01BD85L length=372 xy=0455_1095 region=1 run=R_2009_09_23_17_22_23_
AAGCAGTGGTATCAACGCAGAGTACATGGGCATAAGCTGCGGAATGGAGCTTCCGGTTGGAATATTTCATCTCCCTTGTTATCAATTATGGAGATCGTCATGCTCAATATTTGTACGGCTATCTGCAATACATGGATAAGGAGAAAGATGTGTCCTGCACTTCATTTTGCTGCCCTTCTTTGCACTATTTGTAGGTTTACTGTATATTTTGCTCCTTCCGAAGGAACTATATTTATATTCCGAACATACCATGCCCGTGCAAACCACTTTGCACAAGCGATTAGTGAAGAAACTATTAATTGTCCCGGAATAAGAAAGCTACGCCTCGCTGATTGTAAGGAAAAAAAGAAAACAAAAGTAACTCTGCGTTGT
>F2WVVLU01B50GD length=271 xy=0771_1851 region=1 run=R_2009_09_23_17_22_23_
AAGCAGTGGTATCAACGCAGAGTACATGGGGAGGAGCAATACAAGCGTTGTGCTGCTAGGCGAAGCGGTTGAGTGCCGCACCCTAGATGGCTAAAGTCCAGTAGCCGAAAGCATCACTAGCTTACGCTCTGACCCGAGTAGCATGGGGCACGTGGAATCCCGTGTGAATCAGCAAGGACCACCTTGCAAGGCTAAATACTCCTGGGTGACCGATAGCGAAGTAGTACCAAAAAAAGAAAACAAAAGTAACTCTGCGTTGATACCACTGCTT
>F2WVVLU01AOB5J length=107 xy=0160_0245 region=1 run=R_2009_09_23_17_22_23_
AACAACATGATCTATTGATGGCCTAACATTTGGATTTGATCCCAACACTCAGTAATTAATTCCTGGAACGGTCGAGGGCATTGTTCAAATAATGGTGGTCGGGTTCC
>F2WVVLU01A4QGG length=80 xy=0346_3422 region=1 run=R_2009_09_23_17_22_23_
AAGCAGTGGTATCAACGCAGAGTACATGGGTGGGAGGGGAAAGGGTAGGAAGTACTCTGACCGCGTGCCTGTTGAAGAAT
>F2WVVLU01BRIFC length=365 xy=0606_1142 region=1 run=R_2009_09_23_17_22_23_
TTGTGTTCTGAATTCGGCGTGTAATTCAGCTATAAATTATTTACATGTTAAAGGGAGAATAAAATCGAAATTTTGAAACGACATACTCGGACAAGTTACGATTGGATAGAAAGCGAGCTAACCAAGGACGCCGCCTCAATAAAACAGTAAATCTTTACGCCCAGTTATTCGGACAACCGTAATAACGTCGTTAGGCGGCATCCCTTTAGTTGTGTTAGTTTTACAAAATGTTTTGTCAACAGTACCCTTGTAAATTTCTGGTTATCTTTTTGGGGATTTTTATGTTGACAAGTCTTGAACTAAATGGTCTTATTAAATGACAAGCGTTGGTAATAAATTGTGATGTGTATGTCAAACGATACTAT
>F2WVVLU01BAC3B length=404 xy=0410_3893 region=1 run=R_2009_09_23_17_22_23_
ATTTCTAATACCATACATTGTGGATACTACTACACAGATATTTAGGGGTACACACACAAACACTATATTCATGCAAATATCACAAAGTAATCTAGAAAACATGTGATCTTATCTTTCTTCTTTTCTAGCATTTAAGAGGATCTACTTAATTTTTTGTAGGTAAAAATAACATTGAACAAAAACCTAAATGTACACTTGACATGTTTAGGCTTTGAAACAATATATGAACTAAGATTGCAATTCGAAACAAAAGAACTTATAAAAGGTAAATACAAAGTTAGTATAAATAATGATATTTATTTAAGTCTCGTACCATGGCACAACAATTGTTTATATTGGTCCTCGGGTTTACCCACTGGGTACTGGGTTGGCTGCCCATGTACTCTGCGTTGATACCACTGCTT
>F2WVVLU01AU8HW length=385 xy=0238_2610 region=1 run=R_2009_09_23_17_22_23_
AAGCAGTGGTATCAACGCAGAGTACATGGGGAGTTACGTGTTTCTAATGAAAGATGCATTGCCAGTGGTTGGGGCAAAATAGTATTCGGTAAAACCGGCGAGTATCAAGTCATTTTGAAAAGCATAGATTTGCCGATCGTACCATATGATCCATGCTTGGAACTGTTGAGAAAACTAGGTTGGGAATTAATTACAAATTACATGAAAGTTTCATTTGTGCCGGCGGGGAAAAAGGCAGAGATACTTGCAAGGGAGATGGCGGTAGTCCTCTGGCGTGTCCACTTGATAATAATCCCGAACAGTATCAACAGGCTGGAATGGTAGCATGGGGAATCGGATGCGGAGACGAGACACCCGGAATATACGTGAACGTGGCTCTGTTCAG
>F2WVVLU01A5RIL length=182 xy=0358_2299 region=1 run=R_2009_09_23_17_22_23_
AAGCAGTGGTATCAACGCAGAGTACATGGGTCAAAGAGGAAGGCTTGCGGTGGATACCTAGGCACCCAGAGACGAGGAAGGGCGTAGCAAGCGACGAAATGCTTCGGGGAGTTGAAAATAAGCATAGATCCGGAGATTCCCAAAAAAGAAAACAAAGTAACTCTGCGTTGATACCACTGCTT
>F2WVVLU01A1UUV length=62 xy=0314_0229 region=1 run=R_2009_09_23_17_22_23_
TTACGCTTAAGGGAAGAAATGTTCTTGGTGGATGCAGGCCTTGGTACCCCAAACTTTAGTTA
>F2WVVLU01BV86I length=314 xy=0660_1256 region=1 run=R_2009_09_23_17_22_23_
TTCGCAGTCTTGACAGTCGTAGACCAGCAGATCTTGTGAATACATATATGACAGCTCAGCTAAATCGTCTGAAGTTTAGGTGACCGCACTGACAGAATCATAACAGATGTTGTAGCATTTGGTGTATATTTGTTGATAACTTTGTTCAAGTAGAACAAAGAAGTTAACCTGTAAATAGTACGTACGTGATACAGAGTTCAAGCTCGGGAATTGTTCTTAGTTTAGAACACCTATCGAGAAAATAGAACATGGTTAGGATAAGTGATTTCAGTTCAAAAAAGAAACAAAGTAACTCTGCGTTGATACCACTGCTT
>F2WVVLU01CAS7A length=59 xy=0826_0452 region=1 run=R_2009_09_23_17_22_23_
TGAGTCGCCGGCTCATTCTTCAACAGGCACGCGGTCAGAGATCACTTTCCCNCCCACCT
>F2WVVLU01B1CLW length=363 xy=0718_1410 region=1 run=R_2009_09_23_17_22_23_
TTGGATGACTGGTTGGAAATGATGGAGGCGGAACCGAATACATATAGACATCATCATCATCATCAATTTCCTGCTTGGCTTTACCGTATGGGGAATTATATAGCATGAGCGAAGAACTTGAGAGAGGATAGATCCTGTGTGATGAACCAGCCGGAGATCTATAAGAGCATGAAGCGGGGTTGCTACTTAACCAATCATCATCATCCAAAGTGATTGGCTGTTCTGCATTGTTCTTGGCAAACGGCGTGTTGAGTAAAAGAAGAGAGGAGTCAACGCCGTCAATAGGAACAAGACTGTCTTTTCTGTCCTCTGAGCACAGATGAGTGATGTCTTCCCATGTACTCTGCGTTGATACCACTGCTT
>F2WVVLU01BEHKQ length=166 xy=0457_3816 region=1 run=R_2009_09_23_17_22_23_
AAGCAGTGGGTATCAACGCAGAGTACAGGGACGTAGTCAACGCGAGCTGATGACTCGCGCTTACTAGGCATTCCTCGTTGAAGACCAACAATTGCAATGATCTATCCCCACTCACGATGAAATTTACCCTAACGAATTACCCGGGTCCCGTCGTTCGGGCCCGAAA
>F2WVVLU01BUY7Z length=63 xy=0645_3133 region=1 run=R_2009_09_23_17_22_23_
ACTTATTCTTTATTCTTCTATTTGAATCCGAAGAAGAAGAATAAATTCATTAGAATAATTTTT
>F2WVVLU01BJ7SX length=158 xy=0523_0751 region=1 run=R_2009_09_23_17_22_23_
AAGCAGTGGTATCAACGCAGAGTACATGGGAGCCGTTCCGGCAATGGTGTATCCTCGGTCAAGGGTTTGCTGGATATCTGCATTTCCTCTGGCGTTCGTCTCGACGACGACGGCAGTCGACGGCAGGAGATGGTTTCATTTGTGGATTGGCCCNCCGC
>F2WVVLU01A59MA length=214 xy=0364_1184 region=1 run=R_2009_09_23_17_22_23_
ACATTGCTTTGTGATGAAGTGACACATAGTTGAAGATTTATATGGTAAATTTCATGGCACACAACGGGAGCATGTTGTTAGATTTATTCCAAAGAAGAAAGGTTAGTTGCAGCTGCAAAAGGTTTGAGTTTTCTGGAATCCCTTGCTCTCATTGCTTAAAAGTACTTGATATTAATAATATCAAGCATATCCCCGGAGAATATATCTTGAAAAG
>F2WVVLU01BKUTB length=332 xy=0530_1901 region=1 run=R_2009_09_23_17_22_23_
ACCATTATCAATTGCGTCTTGCAACCGCTATATAGCTCTGTTCTAAGTGTCCCTTGATGCATCCTGTACCAATTCAGCTTCCATTGCTCAATGCATGTTGCTGCATCAACAATGAACTGAAGGAACAACTTGCCACTCGTTTGCAAGACTACTGACTGGTTCACTCGTTGCTGGATGCGATATGCATAATACTGCATCATGGTACGTGATTATTCAACATGGTGGCCGGGGCTAGTGCTTATGGGTTTGTCAATTTCAGATCGACCCTCTGAAACAGCAGATGACTTCGCACCTAATGAAGGTTTTAGCAATCGCCAACCGTCGCTCGACCG
>F2WVVLU01AKK2Y length=503 xy=0117_1320 region=1 run=R_2009_09_23_17_22_23_
GTTGTAGAGTTGTGTGGGTACAAATGGCAGTACCAAGCCCTATCTAATTTCCAAGTAGTCAGTAATATATTTCACATAAGGATAACAAAGTTTATGGATCTACTATTGGGAGTAGCTCAAGGACTAAAACCAGAATAGTTTGAAGAAATGTAGTCCTGTGGTAAGAGAAATTAGTCAATACTGCAGTGGATGAATTTAACTGTAAAATGCAAGACGAATATATAGTGCAGTAGATGAAAACGAAACACCGAGTTAGAAGTTTCTTGTCATTGTGAAAACAAATTCTTAAACGACACTAGTTTCAAGCTGCAATATATAAAATACTTGATGACTGATGAACAAACATAGGAGAGTTAAGGCCATGACCAGGAGTCGCGGGGAAGTGAGTTCTCTGGCTACCAAGTCAATAGCTTTAGGAACACATGCTACATCCTGATTATGAAATGATATCTTCGCCAGTTACCAGTCACCGCCCCATGTACTCTGCGTTGATACCACTGCTT
>F2WVVLU01AX0BU length=170 xy=0270_0920 region=1 run=R_2009_09_23_17_22_23_
AAGCAGTGGTATCAACGCAGAGTTACTATTGGGTTTCTTTAAAGTTTAGGTAAGGCTTGCGGTGGATACCTAGGCACCCAGAGACGAGGAAGGGCGTAGCAAGCGACGAAATGCTTCGGGGAGTTGAAAATAAGCATAGATCCGGAGATTCCCAAAAAAGAAAACAAAGT
>F2WVVLU01BPVBP length=466 xy=0587_2371 region=1 run=R_2009_09_23_17_22_23_
AAGCAGTGGTATCAACGCAGAGTACATGGGCGTTACTTTGAAGAAATTAGAGTGCTCAAAGCAAGCCATCGCTCTGGATACATTAGCATGGGATAACATCATAGGATTCCGGTCCTATTGTGTTGGCCTTCGGGATCGGAGTAATGATTAATAGGGACAGTCGGGGGCATTCGTATTTCATAGTCAGAGGTGAAATTCTTGGATTTATGAAAGACGAACAACTGCGAAAACATTTGCCAAAGGATGTTTTCATTAATCAAGAACGAAAGTTGGGGCTCGAAGACGATCAGATACCGTCCTAGTCTCAACCATAAACGATGCCGACCAGGGATCGGCGGATGTTGCTTATAGGACTCCGCCGGCACCTTATGTGAAATCAAAGTCTTTGGGTTCCGGGGGGAGTATGGTCGCAAGGACCGAAAAAAAAAAGAAAAAACAAAAGTACTCTGCGTTGATACCACTGCTT
>F2WVVLU01B4Y88 length=300 xy=0759_2794 region=1 run=R_2009_09_23_17_22_23_
AATGCTTTCGGCTTCTTTACTTTTACTAGTCCGTGATATAAGGGCCTCTTTGATTCGCAGGATTTTAAAATAGTAGGAATAAAAGTAATAGGATTGGGGTGGGCATGCCAAATTAAATCCTATAAGATTAGCAAGGAGTGTTTGATGCCATATGGAAAACAAAGGAATTATAAAAAGAATTGGAGTGGATGTTAGAATTTTCTATGAAATGTAGTATAAAAGAATCCAATAGGAAAATTTACTATGGTATCTAATCCTATGAATCAAAGGACCAACATAGGAAAATTTACTAAGGATTTC
>F2WVVLU01CCN0N length=185 xy=0847_1029 region=1 run=R_2009_09_23_17_22_23_
AAGCAGTGGTATCAACGCCGAGTACATGGGTCAAAAGAGGAAAGGCTTGCGGTGGATACCTAGGCACCCAGAGACGAGGAAGGGCGTAGCAAGCGACGAAATGCTTCGGGGAGTTGAAAATAAGCATAGATCCGGAGATTCCCAAAAAAGAAAAACAAAAGTAACTCTGCGTTGATACCACTGCT
>F2WVVLU01AFDW5 length=54 xy=0058_0423 region=1 run=R_2009_09_23_17_22_23_
TAACGTCACCACTTGGAGACCATTCTTCTGGTGTATATATCGGGCTGTACCCAC
>F2WVVLU01BG8G0 length=81 xy=0489_0914 region=1 run=R_2009_09_23_17_22_23_
GCTGGGCTTGGGCACGGAGAAGCGCTCGGTAGGGATGTGGTAGGGCGGATCTACTGGTTTGAAGACGGTGGGCATGCCCCA
>F2WVVLU01A5QZI length=378 xy=0358_1612 region=1 run=R_2009_09_23_17_22_23_
AATGTTGTGGCCGCTGACGCTCGGGCAGAGCAGCTCACGAAGAGGAGGCCATGACCATTGACGCAAGCCGGCCTCGATGCTGCCGTGCGTTGGGTGAGCGCACTCGCTGTTGATGTGCATGCGTGAGGTGAGCTTGGTCGCCACGCTTGGTGTCGCCGTCGACGCACGGGGCAGCTCGCCGGTCGCCGGAGCGCTGCTGCTCGGGAGCGAAGGCCGTGCCGATGAGCTGCTCGGGTGGCCTGTGCTACTGCTGCTCGACGAAGGGTTGCACCACCAAGTTGCTGCGGTACAGCCCCAAGGCCGACGAGGGCTGATGACGGCTAGCCGGAGCCGGCAGCCTCCTCCCCCNCCCNCCTACTCGTCTCGTCGTCGTACGTA
>F2WVVLU01B8K4B length=200 xy=0800_3161 region=1 run=R_2009_09_23_17_22_23_
AAGCAGTGGTATCAACGCAGAGTACATGGGTCTCATGGAGAGTTCGATCCTGGCTCAGGATGAACGCTGGCGGCATGCTTAACACATGCAAGTCGAACGGGAAGTGGTGTTTCCAGTGGCGAACGGGTGAGTAACGCGTAAGAACCTGCCCTTGGGAGGGGAACAACAACTGGAAACGGTTGCTAATACCCCGTACGGGC
>F2WVVLU01BZGTY length=101 xy=0696_3684 region=1 run=R_2009_09_23_17_22_23_
GGTCGCCGACCATGAGGACTGCACCTCTGCATCTGATGAAGCCAGTAGGCACCAACACTTGCAGGTTCCTGTGTCAAGATATGCCCNCCTATTGTAGAGTA
>F2WVVLU01B4441 length=53 xy=0761_2227 region=1 run=R_2009_09_23_17_22_23_
AGTCGCCGGCTCATTCTTCAACAGGCACGCGGTCAGAGATCACTTTCCCNCCA
>F2WVVLU01BRJB1 length=331 xy=0606_2319 region=1 run=R_2009_09_23_17_22_23_
TTCTGGGATGCCCGGAACTCTGCGGCGGCGCGCGCCGCCGGGAAGAGGAAGATCTCATGGCAGGATCAGTTGGCTCTTAGAGTATAGGTTGCTGGATTACAATGTCAAGTGTGGTTTTAGCAGGAGTCATGCCTCATCTCTGGTCCTCGAGCTGTAAAAGAATCCCTCCTTCGAGTCATCAGTGGATGTGTAGTTGCTTCGTGGTGCATCATCAGTGGATGTGGATAAAATGAACCATAAGTTCGATCTGAGAAAGAAGATGACATAGTTGATAAGAAAAAAANAAAAAGAAAAAACAAAAAGTAAACTACTAGACGTTGATACACTAGCT
>F2WVVLU01BS6LZ length=142 xy=0625_1317 region=1 run=R_2009_09_23_17_22_23_
AAGCAGTGGTATCAACGCAGAGTACATGGGTGGGGCACGTGGAATCCCGTGTGAATCAGCAAGGACCACCTTGCAAGGCTAAATACTCCAGGGTGACCGATAGCGAAGTAGTACCGTGAGGGAAAGGTGAAAGAACCCCACC
>F2WVVLU01A71P6 length=347 xy=0384_2348 region=1 run=R_2009_09_23_17_22_23_
AAGACCAACCGGGAGAGAATTCTTCACCTCGGTGATAGCCCGTGCCTCACCTACGTGTTGGATATTCCGAACTCTCATACCTACGTGTTGATGTCGTTTAGTATGTGTCATACGCCGAGTTAGCAAGTCCTGATCTATGTAATCTGCATCTGTAAGTACAAGAAAATTATCGTTATCAAGGTTATGGCCTGAGGCAAACAATTGAACTATTGATCTAGTAGCTATCTCATATGTGAGAGTTTCGTCTTGGCCAAACTGTGATCAGCCTGTAGTAGCTTGGTGTACGGCAAATCGATCCGATCAAAGGAAACCATGCACAGCTAACTGAGATTTTTTACACACCTTAT
>F2WVVLU01BSG17 length=288 xy=0617_0973 region=1 run=R_2009_09_23_17_22_23_
AAGCAGTGGTATCAACGCAGAGTACATGGGGGAGGAGCAATACAAGCGTTGTGCTGCTAGGCGAAGCGGTTGAGTGCCGCACCCTAGATGGCTAAAGTCCAGTAGCCGAAAGCATCACTAGCTTACGCTCTGACCCGAGTAGCATGGGGCACGTGGAATCCCGTGTGAATCAGCAAGGACCACCTTGCAAGGCTAAATACTCCTGGGTGACCGATAGCGAAGTAGTACCGTGAGGGAAAGGCAAAAAAAAGAAAAACAAAAAGTAACTCTGCGTTGATACCACTGCTT
>F2WVVLU01B8AZ8 length=434 xy=0797_2342 region=1 run=R_2009_09_23_17_22_23_
CATTGTAACTAGAGCGAATTCTGCTATAATGGTACTAGCAGATGGTGTTAACTGGGGTGTCAAGTCAAGGACTGCAGCTAGATCCGCTGTCCATGGTTGTGTTGACTATTTAAACAAACTTTGTTTACAAAAGACAAAGAATCACCTAAAACACTACAGATGTGCTCGTGACTTTACTGAGATCATTCCACGCTGCCCATAATATGATTCTACAAGAAGAAGGAACTTTGACTACTCTTACAGCAATTGTAGTACTTCCATCTACTGTTGATAATCATTATGTAGCTTGTTGTTGTAATGTTGGTGACAGTTTGGGTTATGTGTATAGTTCCAAGTATGGTGTAAGAGAACTTACTCAAGGCTCACATGATGTTCACAGAATGAGAGACATGAGAGATGTCATGGGAGCTTTAGGTCCTGTTGATGGACATAAT
>F2WVVLU01CEJBO length=345 xy=0868_2242 region=1 run=R_2009_09_23_17_22_23_
GCGGACTACCTGCACCTGGACAGAAAGACCCTATGAAGCTTTACTGTTCCCTGGGATTGGCTTTGGGCCTTTCCTGCGCAGCTTAGGTGGAAGGCGAAGAAGGCCCCCTTCCGGGGGGGCCCCGGGACGCCATCAGTGAGATACCACTCTGGAAGAGCTCGGATTCTAACCTTGTGTCAGACCCGCGGGCCAAGGAACAGTCTCAGGTAGACAGTTTCTATGGGGCGTAGGCCTCCCAAGAGGTAACGGAGGCGTGCAAAGGTTTCCTCGGGCCAGACGGACATTGGTCCTCGAGTGTAAAAAAAAAGAAAAAACAAAAAGTACTCTGCGTTGATACCACTGCTT
>F2WVVLU01CCZ83 length=94 xy=0851_0501 region=1 run=R_2009_09_23_17_22_23_
AAGCAGTGGTATCAACGCAGAGTACATGGGACAAGGGTTGATTTACCTCCACACTTAGCTACTCTAGGTTGGGGAGTAGGGCCAGGGGAGGGTA
>F2WVVLU01BBPV0 length=86 xy=0426_1598 region=1 run=R_2009_09_23_17_22_23_
AAGCAGTGGTATCAACGCAGAGTACATGGGGGAGGAGCAATACAAGCGTTGTGCTGCTAGGCGAAGCGGTTGAGTGCCGCACCCTA
>F2WVVLU01A6SEO length=75 xy=0370_0958 region=1 run=R_2009_09_23_17_22_23_
TACTGTTCCCTGGGATTGGCTTTGGGCCTTTCCTGCGCAGCTTAGGTGGAAGGCGAAGAAGGCCCCTTCCGGGGT
>F2WVVLU01BE7GF length=53 xy=0466_0493 region=1 run=R_2009_09_23_17_22_23_
ATTCTTCAACAGGCACGCGGTCAGAGATCACTTTCCCTCCCACCTCGCTTGGG
>F2WVVLU01BEP2U length=95 xy=0460_2548 region=1 run=R_2009_09_23_17_22_23_
AAGCAGTGGTATCAACGCAGAGTACATGGGTCTGTAGTTGATAGTCAAGGTCGCGTTATTAATACTTGGGCTGATATCATCAACCGTGTACTACG
>F2WVVLU01BB549 length=97 xy=0431_2187 region=1 run=R_2009_09_23_17_22_23_
AAGCAGTGGTATCAACGCAGAGTACATGGGTCAAAGAGGAAGGCTTGCGGTGGATACCTAGGCACCCAGAGACGAGGAAGGGCGGTAGCAAGCGACG
>F2WVVLU01A1161 length=209 xy=0316_1547 region=1 run=R_2009_09_23_17_22_23_
AAGCAGTGGTATCAACGCAGAGTACATGGGTCTCATGGAGAGTTCGATCCTGGCTCAGGATGAACGCTGGCGGCATGCTTAACACATGCAAGTCGAACGGGAAGTGGTGTTTCCAGTGGCGAACGGGTGAGTAACGCGTAAGAACCTGCCCTTGGGAGGGGAACAACAACTGGAAACGGTTGCTAATACCCCGTACGGGACGTCGAGGG
>F2WVVLU01BVXAR length=402 xy=0656_2241 region=1 run=R_2009_09_23_17_22_23_
AAGCAGTGGTATCAACGCAGAGTACAATAGATATCACAGCAGCAGCAACATCATATTGAGACATCTTGAGAACATACTCATTACTTTACTTATTCAGTGTAATCTGCCAAGTCCTTTGTGGTTACAGCACCCTACCACTATACGCCGTCGTCTCCCATGTGAGTTCAATTCATAAAGTGAACAAATTGTAGTTTTGTTGTGACTTAATGATTTTTGACTTGAACTTTACCGATGAGTATCCATTCTTGATTAATACAAAGCTTGATTTCACAAATTGGCACCATTTTAAAGTCTTTGTTGACATGATCAAACAAATATTTCTTATCTATCATTTTATTCTGATTTTTCTCATCGTATATTGGTGTAGATGGGGAATTCCTTCAAGAAGACTATATTTGTATG
>F2WVVLU01B9TSC length=65 xy=0814_3706 region=1 run=R_2009_09_23_17_22_23_
ATTAATGCCGGATAAAGGATTTGGATATAGTTTCCTTGTGACGGCCCAGGCGGCGGCGGTACTTG
>F2WVVLU01BIP8J length=474 xy=0506_0961 region=1 run=R_2009_09_23_17_22_23_
TTTTAGGCGATGACAGTCACTTAAGTATGTATAAACGGAGTAAAAATGTTTGACATCCAACAAATGTATGCACTAAAACATATATATGCTTGGAGAGATAAATTAGCCAGAGAATTAGATGAAAGTCCAGGATACTTTTTACCAAATCATATGTTGCTTAAAATATCAGAAATGTTACCCAAAGAATCATTTGGCATACTGGCTTGTTGTTCGCCAATACCGCCATTGGTTCGACAATGTCTTCATGAAATCCATTACATAATTAAAAAAGCAAGAGAACAAACTTTTGAAAATCAGACCGAGAAATTGAGTGAAGATAAAAGCTTTACACAAGATGTGGTCAAACATATAGATGTTGACATGATTAGCTTACATGATTATTCTAAATCAAAAGAAAATAGCAGAAGACTCATTACCTGCAAAAAAAAAAGAAAAAAAACAAAAAGTAACTCTAGCGTTGATACCAACTAGCTT
>F2WVVLU01BKK1E length=390 xy=0527_1520 region=1 run=R_2009_09_23_17_22_23_
TTTTAGTTTTAAAATTACTTAACCGTTTGGTACGACGTGCAGGAACAGCGCTTCCCCGTGTCTGAGGGGAGGGTGGGGAGGTGGTGAGATCCGGATCGATCGACGACTGTGCTTCACACCGCCGCTTGTCCGCGAAAAGTGTTGCGCGACGCTGGTGAATATCGCCGTGTTAGATAGGTACGTCGTATGCCGTGGGTTCGGTCTCAGGAGGACATATTATCATCAGCGTTCGGAGCCGGTGTAGTGGCGCGGACAAAACGGCCGGAACAAAATAACGTATCGCGAAAGCAAAGTGTGCGGTTCCGCGGGGGGAAGGACAACGATTTACTACTGCGGCGGCGGCACACTGACGTCGAACTCCCCATGTACTCTGCGTTGATACCACTGCTT
>F2WVVLU01BU7IM length=184 xy=0648_1596 region=1 run=R_2009_09_23_17_22_23_
CTCTAACAGGCCTCGGAGGACCGAACCCACGTATGTGGCAAATACGGGGATGACTTGTGGCTAGGGGTGAAGGCCAACCAAGATCGGATATAGCTGGTTTCCGCGAAATCTATTTCAGTAGAGCGTATGATGTCGATGGCCCGAGGTAGAGCACTCAATGGGCTAGGGTGGCCCCACTTGTCTT
>F2WVVLU01ARUUE length=184 xy=0200_0596 region=1 run=R_2009_09_23_17_22_23_
AAGCAGTGGTATCAACGCAGAGTACATGGGTCAAAGAGGAAAGGCTTGCGGTGGATACCTAGGCACCCAGAGACGAGGAAGGGCGTAGCAAGCGACGAAATGCTTCGGGGAGTTGAAAATAAGCATAGATCCGGAGATTCCCAAAAAAGAAAACAAAAGTAACTCTGCGTTGATACCACTGCTT
>F2WVVLU01A464G length=128 xy=0352_0446 region=1 run=R_2009_09_23_17_22_23_
CATGCTACTCGGGTCAGAGCGTAAGCTAGTGATGCTTTCGGCTACTGGACTTTAGCCATCTAGGGTGCGGCACTCAACCGCTTCGCCTAGCAGCACAACGCTTGTATTGCTCTCCNCAACCTCTCGTT
>F2WVVLU01BKUIC length=321 xy=0530_1506 region=1 run=R_2009_09_23_17_22_23_
TTACAATTTAGTCCTGCAGTGGGGTGTAGTAGTAGTAACGCAACAATGTACATTATTGCTGGGATGGGTATTATAATATTATTATCATATAATGTAATATACTATAATACGGTAAAACAAACGATAAACGGTAAGCATATTTTATATAATATTATAATAAAATGGCAGCAAAATGGGAGTTGAGATCGTCTAATAATAATAATGTATATAGTGAGTTAAGTAAAAAAATTAAATTAAAAAATTAAATCATGACTAGATTTTCAGTTCAATTATAGCGGCCCTGTGTGTATGTACAACGAAAATATTATTATTATTATGCAT
>F2WVVLU01BR4HX length=216 xy=0613_1075 region=1 run=R_2009_09_23_17_22_23_
AATACAAGCGTTGTGCTGCTAGGCGAAGCGGTTGAGTGCCGCACCCTAGATGGCTAAAGTCCAGTAGCCGAAAGCATCACTAGCTTACGCTCTGACCCGAGTAGCATGGGGCACGTGGAATCCCGTGTGAATCAGCAAGGACCACCTTGCAAGGCTAAATACTCCTGGGTGACCGATAGCGAAGTAGTACCGTGAGGGAAAGGTGAAAGAACCCAC
>F2WVVLU01CA9IE length=489 xy=0831_1108 region=1 run=R_2009_09_23_17_22_23_
TTTTCATATAGTTCGCACCATGTGTAAGGCAGTCTATATTTGTCCGGTGTAACTAGTTGAACGTCGTTGAAGCCAACCACAATGTTGTTGTTGTCTACCGACGCAACGCTGTTCATCTGTCTCATGACCAATCGTTTGAGTGTGTTGCTGTTCTCCAATGCCTTGATGACGCACTCTAGACAATTGGCGTCCATTACCGCGGGCATGGGATCCCGAGTACCATTCAGACCTAGCGAGCACAGTTCCGCCGACATGCTGAACGGCAGCTGGTCAACAGTCGTGTACAGGACATATTTCCGGTTGTGTTTCACTATAAGCAGGCAGTCCCACAGATCACCGTCGACAAACACCCGGAGACAACACACTCGCATTGTGCATGTATCGAGAAGCGTTGAAAGCCGAAAAGATCTACGATGGACATTATTTCACTTACAGCAGTGGATATTTTAAAATCAACTAAGTCTAATTTAAGTACATAACGTTTATCCC
>F2WVVLU01ARUWI length=257 xy=0200_0672 region=1 run=R_2009_09_23_17_22_23_
AAGCAGTGGTATCAACGCAGAGTACATGGGGAAGAATCAGCGGATGAGTTGTGGTTAGGGGTGAAATGCCACTCGAACCCAGAGCTAGCTGGTTCTCCCCGAAATGCGTTGAGGCGCAGCAGTTGACTGGACATCTAGGGGTAAAGCACTGTTTCGGTGCGGGCTGCGCGAGCGGTACCAAATCGAGGCAAACTCTGAATACTAGATATGACCCAAAAAAAGAAAAACAAAAGTACTCTGCGTTGATACCACTGCTT
>F2WVVLU01BYO4X length=185 xy=0688_0559 region=1 run=R_2009_09_23_17_22_23_
GAACCCACCGGAGCCGTAGCGAAGCGAGTCTTAATAGGGCGATTGTCACTGCTTATGGACCCGAACCTGGGTGATCTATCCATGACCAGGATGAAGCTTGGATGAAACTAAGCAGAGGTCCGAACCGACTGATGTTGAATAAATCAGCGGATGAGTTGTGGTTAGGGGTGGAAATGCCACTCGAA
>F2WVVLU01BO1ZN length=331 xy=0578_1217 region=1 run=R_2009_09_23_17_22_23_
CATTGCTTAGTATTAGATGGACAAAGGAATGAAGAAGGCGATGCTGAAATCGCTGATGTTCTACAAACTCCTTATCCGCTGGCGCTGTACCGATGAATGAAGCAGATGCTTTGGCAGCTGCAACAATTTCATGGTTATCCTTCTTGCGTACTCTCTCAACATACTTGACCGAGGATTCCACAAAGACAGACGGTAACAAGATTGCTCAAAGTACTATTTCCATTCGTCGATTATTGGCAAGCGCACGTGCTTGTCGACCAATCTTGACAGAAGAATCTTTGATCGAATTGAGGGATGTAAGTTACTCAAAACAGTATCCATCTGGCCACCG
>F2WVVLU01AQJZC length=109 xy=0185_1302 region=1 run=R_2009_09_23_17_22_23_
TGAAGAGGGTTCCGTTACTAACATGTTTACTTCCATTGTAGGTAACGTATTTGGTTTCAAAGCCCTACGTGCTCTACGTTTGGAGGATCTACGAATTCCCCTCCTTATT
>F2WVVLU01BHORV length=344 xy=0494_1561 region=1 run=R_2009_09_23_17_22_23_
CTTGGGTCAAGCCGAGTTTCAAGGAGGGAGGGGTGTTAGCAACCCTCCATGGGTGGGCCGTGGGCCGGCATGAGAGGTTTGGGCCTAGCATCCAGGCCATGGAGCCAACGACTACAAATACTTGAAAGGGTGGATCGAGCAGGTCATCCGATTGGATCACGACTGAAACGGCACGGCGGCTTCCTCTCCCACCTCTGGCTCTCCTCCACAATCCCCTTGTTCTTGCTTGTTCATGTAATCTAGCTACCCAAATCCTTGTATCTGTAAGTGATTCGTGAGATCAGTAGAGAGACCCTAGACAAAAAAGAAAAACAAAAGTAAACTCTGCGTTGATACCACTGCTT
>F2WVVLU01B349J length=198 xy=0750_0789 region=1 run=R_2009_09_23_17_22_23_
TCTCCGACTCAGCGAGACAGTGCCCAGATCGTTACGCCTTTCGTGCGGGTCGGAACTTACCCGACAAGGAATTTCGCTACCTTAGGACCGTTATTGTTACGGCCGCCGTTCACCGGGGCTTCGATCGCCGGCTTCCCTGTCATCAGTTCACCAACTTCCTTGACCTTCCGGCACTGGGCAGGCGTCAGCCCCNCCATA
>F2WVVLU01CB2DJ length=268 xy=0840_1653 region=1 run=R_2009_09_23_17_22_23_
AAGCAGTGGTATCAACGCAGAGTACATGGGGAGAGCAATACAAGCGTTGTGCTGCTAGGCGAAGCGGTTGAGTGCCGCACCCTAGATGGCTAAAGTCCAGTAGCCGAAAGCATCACTAGCTTACGCTCTGACCCGAGTAGCATGGGGCACGTGGAATCCCGTGTGAATCAGCAAGGACCACCTTGCAAGGCTAAATACTCCTGGGTGACCGATAGCGAAGTAGTACCAAAAAAGAAAACAAAAGTACTCTGCGTTGATACCACTGCTT
>F2WVVLU01B4JS4 length=64 xy=0754_3254 region=1 run=R_2009_09_23_17_22_23_
TTGCCTCGATTTGGTACCGCTCGCGCAGCCCGCACCGAACAGTGCTTTACCCCTACGATGTTCC
>F2WVVLU01BMKO2 length=337 xy=0550_0180 region=1 run=R_2009_09_23_17_22_23_
AAGCAGTGGTATCAACGCAGAGTACATGGGATCTGCGTTGCAAGAATGCAAGAAAGCTTGAGGAAGCCCATGCAGCAATCATAAATGAGAAAGAATCCGCAAAGTTAGCAATTGAACAGGCACCACCTAAGATAGTAGAGGTGCCAGTGGTGGATAACGCAAAAGTTGAGTTGTTGACAAGTCAAAACGAGGAACTTGAGACTGAGCTCGGTACGTTTAGAACGAAAGCTGAAGATCTTGAGAAGAAGCTTTTTGAGATTAAAAACAGTCTGACGAATTGTCACGTGAGGCACAAGAACGGGACTGCAAAATTAATGAACTCCAAGAGATGATTGCT
>F2WVVLU01BP0C6 length=286 xy=0589_0712 region=1 run=R_2009_09_23_17_22_23_
GTTCATCATGACACGTATCGTCATTGTCATATTGCCTTGCATGATCATGTAGTTGACATCGTATTTGTGGAAAAGCCACCATGCATAATTTTCATACATGTCACTCTTGAGTCATTGCCCATCCCGGTACACCGCCGGAGGCATTCATATAGAGTCATATCTTGTTCTAGTTTCGAGTTGTAATTCATGAGCTGTAAATAAATAGAAGTGTGATGATCATCATTATTAGAACATTGCCCCAAAGAAAAAGAAAAACAAAAGTAACTCTGCGTTGATACCACTGCTT
>F2WVVLU01BEWEV length=94 xy=0462_2565 region=1 run=R_2009_09_23_17_22_23_
AAGCAGTGGTATCAACGCAGAGTACTTGGGGCGAGCTCTCTCCTACTACCCCGGAGGAGTTTGGGAAGATGAAGGCGAAGGCGCCGGACAACTT
>F2WVVLU01B6WJE length=287 xy=0781_2472 region=1 run=R_2009_09_23_17_22_23_
AAGCAGTGGTATCAACGCAGAGTACATGGGAACTAAGCAGAGGTCCGAACCGACTGATGTTGAAGAATCAGCGGATGAGTTGTGGTTAGGGGTGAAATGCCACTCGAACCCAGAGCTAGCTGGTTCTCCCCGAAATGCGTTGAGGCGCAGCAGTTGACTGGACATCTAGGGGTAAAGCACTGTTTCGGTGCGGGCTGCGCGAGCGGTACCAAATCGAGGCAAACTCTGAATACTAGATATGACCCAAAAAAAAGAAAACAAAGTACTCTGCGTTGATACCACTGCTT
>F2WVVLU01CATRF length=259 xy=0826_1177 region=1 run=R_2009_09_23_17_22_23_
AAGCAGTGGTATCAACGCAGAGTACATGGGGGAGAGCAATACAAGCGTTGTGCTGCTAGGCGAAGCGGTTGAGTGCCGCACCCTAGATGGCTAAAGTCCAGTAGCCGAAAGCATCACTAGCTTACGCTCTGACCCGAGTAGCATGGGGCACGTGGAATCCCGTGTGAATCAGCAAGGACCACCTTGCAAGGCTAAATACTCCTGGGTGACCGATAGCAAAAAAAGAAAACAAAAGTACTCTGCGTTGATACCACTGCTT
>F2WVVLU01AQJ2L length=263 xy=0185_1419 region=1 run=R_2009_09_23_17_22_23_
AAGCAGTGGTATCAACGCAGAGTACATGGGGGAGGAGCAATACAAGCGTTGTGCTGCTAGGCGAAGCGGTTGAGTGCCGCACCCTAGATGGCTAAAGTCCAGTAGCCGAAAGCATCACTAGCTTACGCTCTGACCCGAGTAGCATGGGGCACGTGGAATCCCGTGTGAATCAGCAAGGACCACCTTGCAAGGCTAAATACTCCTGGGTGACCGATAGCAAAAAAAAAGAAAAACAAAAGTACTCTGCGTTGATACCACTGCTT
>F2WVVLU01AUEQF length=245 xy=0229_0901 region=1 run=R_2009_09_23_17_22_23_
AGCAACTGGAGCAGTTATGCTTCCAGGAACTTATGCTAAGGATACAGACACAAGAGCCCAGCATGCCATTCCCACAGAAACCAATGCAACTTCCCAGATTCTTCTTTCTTCTCAGAAGGCCTCAGCTTAGTATATTTATTAATAAATGGCCCATAAAATTAAATTTGAGTTTGTTAATTATTATTAATAAATACAAATTAGAGGTTTGAATTTCACACTGCTGAAAGCCACCATAATTTTTAAAG
>F2WVVLU01CB2E2 length=398 xy=0840_1708 region=1 run=R_2009_09_23_17_22_23_
ACTCTATTCTTACATTTCAAACTGTTCATTCTCTACCAAACGCCTAGTATTAGAGCCCTACCAAATGGAAATTAATTTTCAATACATGATTTCATCTATTAAAATGTCTGTAAGTATCTAGATTTTAAAAAGAATTGTTGAGTATTGATACATATCTGATACAAAATGTTGCGTTTGAAAAGACACATGGATGAGTAATATGTATTGAATTGTATGGAACTCAAACTTTGATACGAGTTTGTGTCTAATAACCATTGATACACACAGATTTTCTTCTAAAAAATTTTATATCATATTTGATTAGGAATATTAATTTACATTATTTTCTTTACTAATAATTGTTCAATTTTTTCTTCATATAAATTTAACTATCTTATTAATTATATATATTTAAGTTT
>F2WVVLU01ARP19 length=111 xy=0198_2591 region=1 run=R_2009_09_23_17_22_23_
AAGCAGTGGTATCAACGCAGAGTACATGGGGACAAAAACCGACATCCACCGCCGCCGTCGCCGCAACCTTACTGCGCGATCCACGAATACGCTGTCGCCGTATCTTCGGGA
>F2WVVLU01BECWI length=385 xy=0456_1856 region=1 run=R_2009_09_23_17_22_23_
AAGCAGTGGTATCAACGCAGAGTACATGGGATCCTTCGATGTCGGCTCTTCCTATCATTGCGAAGCAAATTCGCCAAGCGTCGGATTGTTCACCCGCTTAAGGGAACGTGAGCTGGGGTTAGACCGTCGTGAGACAGGTTAGTTTACCCTACTGATGCACGGTCGCACGCGATCGAAACCGCCTTTACGGCGGCAGTCGTTACGATAGTAATCCTGCCCAGTACGAGAGGAACGGCAGGTTCGGACATTTGGTTCGGCACTCGCCCGAGCGGGCGTTGGTGCGAGGCTACCATCCGTTGGATTACGCCTGAACGCCTCTAAGGCCGTATCCACTCTGGAGAAGAAAAAGAAAAACAAAAGTAACTCTGCGTTGATACCACTGCTT
>F2WVVLU01B1ZO9 length=52 xy=0725_2667 region=1 run=R_2009_09_23_17_22_23_
GTGTCAGAGCTCTCAACCTCAAGGGTGATGGTCTTGCCCGGTGAGGGTCTTC
>F2WVVLU01ATXCQ length=64 xy=0223_2952 region=1 run=R_2009_09_23_17_22_23_
AAGCCACTGCCTATGAGTCGCCGGCTCATTCTTCAACAGGCACGCGGTCAGAGATCACTTTCCC
>F2WVVLU01BE49I length=418 xy=0465_1748 region=1 run=R_2009_09_23_17_22_23_
GGTGTTGCGCACGTCACCGGTGACGCGATGGCTGTTCACCGACATGAAGAAGGATCTGCATCGTCGTCAATGTCTATCAGTACCATAGAGCCCATGACGACGATCGACTGCAGTCGAAAGAGGATTCACAGCGAAACAGTTGATTCAGATATCGATGAAAATACTAGAAAACACCAATAAGTTCAAAAATTTACCTAAGTATGTGGATTGTCAAGAAACGTTGGTCGAAATGTCATTTATTAAATGGTTAGCTGGTTTTCGGTTGGAATGCCGTATGATTTCATGCAGTACACATACAGAACTTTTCATTGGATTATTCAATTTTTTTGTTCTGAATATAGCACCAGAAATGGTTGACTGCAGAAATAAAATTAATAAATACAACTCTTTTGTAAATCTTATCTAGAACAAACCAATG
>F2WVVLU01AMDXG length=66 xy=0137_3442 region=1 run=R_2009_09_23_17_22_23_
GCAGCGCCTTATCTTCGCTGGCAAGCAGCTGGAGGATGGTCGCACCCTAGCCGACTACAACATCCA
>F2WVVLU01BRV5P length=101 xy=0610_2555 region=1 run=R_2009_09_23_17_22_23_
AAGCAGTGGTATCAACGCAGAGTACATGGGCCGGTCCAAGACCATGGCCATCACCGACATGGCCAGCGCGCTGCGGCAGGCCGGGGTGGCCCGTCCATTGG
>F2WVVLU01CBR2P length=275 xy=0837_0591 region=1 run=R_2009_09_23_17_22_23_
GTCCGCCGTTGAATTGACTCCCATTCATTTTGGAGCTTGCCCTGCAGCTATCTTAAGCCGCTGGACTTCTTCTCGCAGAGCGTCATTTAGAGCATCCCGTAGTTTAGCTTGCTCCTCCATGGACTGCAACCGAAGTTTGAGTTCTCTATTCTCGGTAGTTAAACCAGAAGTATCCCTCTGGAGAAGTGTAAGCTGTGCTGATAGCGTAGTGGCCTCGGTCTGCAGTGTCTGGACCTTCCTCTCTACCCATGTACTCTGCGTTGATACCACTGCTT
>F2WVVLU01BW6R5 length=57 xy=0670_3843 region=1 run=R_2009_09_23_17_22_23_
ACCGGAGCCGTAGCGAAGCGAGTCTTAATAGGGCGATTGTCACTGCTTATGGACCCG
>F2WVVLU01B23TP length=274 xy=0738_1419 region=1 run=R_2009_09_23_17_22_23_
AGCAGTGGTATCAACGCAGAGTACATGGGTCATGCTTCTTTGCGTCGATGTCTAAATCAGATTCCGTGAAGCACGCCATGAGGCCAGACGTGACGTTCATCGTGGGGCAGACCAAGATCCGGGCGCATAAGCTTGTCCTTGCCGTGCGGTCGCCGGTTTCTCGGCGGAGTTTCGATGGCACATGAATGAGAGTATCATAATCAGGGTCGACGACGACGACATGAGCGCCTCCACTTTCAGGGCCATGCTCCGCTTCATCTACACCGATGAGCTT
>F2WVVLU01BQNGW length=50 xy=0596_1982 region=1 run=R_2009_09_23_17_22_23_
CTTGATGTATTGCGAGCTTGCTATTATATTGGATCCTATGATGTTCTCCC
>F2WVVLU01BDJHS length=278 xy=0447_0606 region=1 run=R_2009_09_23_17_22_23_
ATTGTGCTAGCTGCAAGGTTTATCAATTCCCTTATGCCAGTTAGTTGGTGCTGATTAATGGCAGAACAATAGCAGACATAAGGCTTTTGTAGTCAGACTTATTTGATGAACCATTAAGTTGTTCAGAATCACTGCTGCTGTCTCCATTTGTGTATGCTTCATTAAAGTATACTTCATCTTCGATATCAACTTCTGAAATGGAATAGGATTTGACAAGTTTATCCAAAAGTGCATCGAGACGACTGCCTAATCCACATAGACCTACAACAGCACTTGAC
>F2WVVLU01BLXNL length=419 xy=0542_3087 region=1 run=R_2009_09_23_17_22_23_
TCTAGATGCCTCCAACATTTCTGCAGCTGTTGTTTAGTGTCTGCTTTACGCATATTTCCTCCAGAGTACAAATCATTCCTAAGCCTGTAGTTTGTTTGCAAGAAATTTGAACGATCATGAGGAATTCGCAGTCCACTGGCAGGCTTCACTGGAGGTAATGGTATTTTGTTTACTTCACGACTTGCAGTCATTAATACATCACGCGGAGGAGGTCGACAAAATATTCCGTCTTGAGCCAATTGTATTGCAATTTTTACATCGTCAGCATCAACATTCTTTTTTTGTCAAAGTTTGTAAATAGTCTTAGCATCGTCCAGAAGTAGTGTTGTATATCTGTAATTAAACTCCAAAAGAATGATTTAAAACTTAGTTGATCATAATCAGTTATTCCCATGTACTCTGCGTTGATACCACTGCTT
>F2WVVLU01BEHAH length=211 xy=0457_3447 region=1 run=R_2009_09_23_17_22_23_
TTTAGCCATCTAGGGTGCGGCACTCAACCGCTTCGCCTAGCAGCACAACGCTTGTATTGCTCTCCCANAACCCCGTTTCTACGGTTTAGGTCTGCTCCCCACTTTTCGCTCGCCGCTACTACGGGAATCGCTTTTGCTTTCTTTTCCTCTGGCTACTAAGATGTTTCAGTTCGCCAGGTTGTCTCTTGCCTGCTCATGGATTCAGCAGGCA
>F2WVVLU01BL51L length=396 xy=0545_1671 region=1 run=R_2009_09_23_17_22_23_
TCAGTGGATGAACTAGATGAATTAGAAGAAGAAGAAGAAGTAGAAGTAGAAGAAAGAAGCAAACGAAGTAATCGTGCTAATCGTAGTGGTGGTGGTAATAAGAGAATTCACAAGGATCTACATCTAAAGTTCCCACATTGAAATTAAGGCTTGGAAACGCAACAAGCAAGTTCTGATGATGATGCAGAAGGTGTAGGAACTGGAGACACTCAAGGTGATTCTGATGCTGAATTTGAGCAAAATGCTGCAAGAAGCTGAAGAAGGTGCTGCTGCAGAAGCTGAAGTTCCAGAAAAAAGTTAAGAAGATCCTGATGCTCCTAAAAAGAAAGACAAAACTAAATTAGGTAATAAAGAAAAAGAAAACAAAAGTAAACTACTGCGTTGATACCACTGCTT
>F2WVVLU01BJTI9 length=450 xy=0518_2739 region=1 run=R_2009_09_23_17_22_23_
ATTCTCATGATGTTCTTGATGCTACAATAATTCTTCCAACTTTGGCCACCGATTCAGACAGAAGATCTCGCAGTTCCTGCTTCAGTTGATAAACTGCTGTCTGATTTGCACAAAGATTCCATCAGATAAAACTACCACGGAAGCTATTGTGGAAGAAATACTTGGAACGGTCAAGTTGGAACTGCAATTTGAGGACAGAAGTATGCAGTTTACTGTAGTACCTGTGCAGGCTGCAATCATAATGCGGTTTCAAGAGAAACCAAGCTGGACTTCAAAGGCACTTGCTACCGAAATCGGCATACCTGTAGACTCTCTCAACAGAAGAATAGGTTTCTGGACAAGCAAGGGGGTCCTGACTGAATCGGTGGGACCAGATGCCGATGATCACATCTTCACAATTGTTGATAGCATGTCTGATGTCAACAAAAACAGCATCGTGAACGAAAGCTG
>F2WVVLU01BGWA4 length=352 xy=0485_1534 region=1 run=R_2009_09_23_17_22_23_
ATCTGCCTAGTTGGGCATTCTTCAGCTGGGTGACTTCCTTCACAATTAGGGCATTCATCCTTGTGTTCCTTATGGTTCTGGCCTATTTCTCCACAAGGCTTGTATGCACAAGGTTTCTTCATATCCTTTCCATAAGGCTTAAATTTCTGGGACACAAGACGGGATCTGTAGAGTCCACTTAAATTCTTTCCAAGTGGTTACTTCTTGCCATCCATTGATGGTTTGGTACATCCTCCACCAAGTAGCAGCACCTCTTTCAAAACATTGAAGAGCATGCCTGGTCATATCCCTTCCGACTATAGGGTTATTCTTCATGTGATCCTCCATGTTCTGAATCCATCGGTCCGTCTCC
>F2WVVLU01B9YA3 length=84 xy=0816_1373 region=1 run=R_2009_09_23_17_22_23_
ACTATGACAATCTCATTGAGAACGTCCATGGCCGCGGTGATCCGCTCCCACCTCGTGAGCTTTATGCACGACTCCTTGGTCGTG
>F2WVVLU01BPFZH length=451 xy=0582_2971 region=1 run=R_2009_09_23_17_22_23_
AAGCAGTGGTATCAACGCAGAGTACATGAGGTCATCATACTTGCAAATATGTGACAATACCAGATTTTCAAATGTCATGATCACTTTGGCTTGCCAAATTTTCCGTGGCAAAATTACAAAGCAAAAGGGGCCTATAACAATACAGTTGTAACTTGTAAATCATGTTGAGACATTTCCAGTAACATGCTAAATACCAAGTTAATATATGGGAGCTATTGACCCACCAATGCAAGTCACGGTGCACAGTCGAGTAACTAACAATGAAAATAATCTTTACTATGCAAGACTATTTGCACCAATAGTGTCGAACGCCAGAAACTGTCTCATAATGCGTGGGTCAACAGACTCGCTGACCTGGAACACTGAATGTGTTTGACAAGCATGAAGCGCTCAGAAGCCTCAGTGAAATCCAACCGAGAACCTTGGTTAATGGTTTCGATGAAAACAAACT
>F2WVVLU01AVROY length=91 xy=0244_2912 region=1 run=R_2009_09_23_17_22_23_
AAGCAGTGGTATCAACGCAGAGTACATGGGAAGGCCAGAGTGCCTCCTCCTAGCAAGCTATATACCTACATAGTACAGCCATGGCCCCACC
>F2WVVLU01A47CE length=56 xy=0352_0732 region=1 run=R_2009_09_23_17_22_23_
GATGGGTACAGCCCAATATATACACCAGAAGAATGGTCCCCAAGTGGTGACGTTTA
>F2WVVLU01BR4MF length=244 xy=0613_1237 region=1 run=R_2009_09_23_17_22_23_
AAGCAGTGGTATCAACGCAGAGTACATGGGCGAAGTCAATGGATTGTTTGGCACTCTAAATAGGATATCGAGCTTAAAGAAGTACATACGTACCAAAGGTCGCTTTTGTTTCCATTGCGTTGGTCCATGGTGTGTCACTTTCGGGGTTGAATGGAGTAATATTGAAGATGCCTTGGTGGCAAGCTGCAATCTCGATATACATGTACAGTGGGACAAAAAGGACTTTTGCCCCCACTTTGTTTTG
>F2WVVLU01AW7EC length=148 xy=0261_0290 region=1 run=R_2009_09_23_17_22_23_
GGCCCGAGCCATCAGTGAGATACCACTCTGGAAGAGCTCGGATTCTAACCTTGTGTCAGACCCGCGGGCCAAGGGACAGTCTCAGGTAGACAGTTTCTATGGGGCGTAGGCCTCCCAAAAGGTAAACGGAGGCGTGCAAAGGTTTACC
>F2WVVLU01BD3V4 length=52 xy=0453_2466 region=1 run=R_2009_09_23_17_22_23_
CTCTTGACCAATTGTAACCCTCATTAGCAGATTCATTTCTAGTAGTTTCCCN
>F2WVVLU01BT9ML length=249 xy=0637_2731 region=1 run=R_2009_09_23_17_22_23_
TCCTGCCTATACAGAACCACATCAATCGATGGTGATCAGTGGGGTAAACTAATCAGAGTTGTAAGGGGACCATAAGGAAAGGAAGGACAAACAAAAGCGACCAAGAAGAAACTTGCTCTGTGTACAGACCGATGAGAGTGCTGCAAGAGGAGATCTGAGTTAGCAACTTAGCATGAACAGGATCACTTCAATCATCAGTGCTGCAAGAGGAGATCAGATCCAATCGGAGCATACTGGAGCCGTCCCACN
>F2WVVLU01BJXFO length=172 xy=0519_3698 region=1 run=R_2009_09_23_17_22_23_
CCTAATGTTTGCTTCTGCAAATAGCAACATCAATTTGGGCAATTTTACTGTATCAAATGTCTGGATTGGGAATTACTGCTGGAGCCCATAGGTTATTGGGCCCGACTCGATCATACAAAGGAAAACTTACCATTACGTATTATTTTAATTGATTTTCTAATACAATTGCCTT
>F2WVVLU01CEDSH length=283 xy=0866_3263 region=1 run=R_2009_09_23_17_22_23_
AAGCAGTGGTATCAACGCAGAGTACATGGGGAGGAGCAATACAAGCGTTGTGCTGCTAGGCGAAGCGGTTGAGTGCCGCACCCTAGATGGCTAAAGTCCAGTAGCCGAAAGCATCACTAGCTTACGCTCTGACCCGAGTAGCATGGGGCACGTGGAATCCCGTGTGAATCAGCAAGGACCACCTTGCAAGGCTAAATACTCCTGGGTGACCGATAGCGAAGTAGTACCGTGAGGGAAAGGTAAAAAGAAAAAACAAAAGTACTCTGCGTTGATACCACTGCTT
>F2WVVLU01BGOL1 length=98 xy=0482_3847 region=1 run=R_2009_09_23_17_22_23_
AAGCAGTGGTATCAACGCAGAGTACATGGGGCATATAAAATAAAGCGGAGGAGAAGAAACTTACAAGGATTCCCCTACGTAACGGCGAGCGACCGGAG
>F2WVVLU01BJOWP length=70 xy=0517_0839 region=1 run=R_2009_09_23_17_22_23_
GTGAATGTGAAGAAGTAGGCCATTGTCGCGGCAATAATGAGCCAAAGTAGTATTTGCGGTGAATCCCCNC
>F2WVVLU01AROWI length=60 xy=0198_1088 region=1 run=R_2009_09_23_17_22_23_
CCTGCACACATCGTTCGGGCCGTATGTGGAACCTCGGCCGGACTCCCCGCCGGAGTGGAA
>F2WVVLU01A1FCJ length=199 xy=0309_0609 region=1 run=R_2009_09_23_17_22_23_
AAGCAGTGGTATCAACGCAGAGTACATGGGTCTCATGGAGAGTTCGATCCTGGCTCAGGATGAACGCTGGCGGCATGCTTAACACATGCAAGTCGAACGGGAAGTGGTGTTTCCAGTGGCGAACGGGTGAGTAACGCGTAAGAACCTGCCCTTGGGAGGGGAACAACAACTGGAAACGGTTGCTAATACCCCGTACGGC
>F2WVVLU01AYMI6 length=56 xy=0277_1024 region=1 run=R_2009_09_23_17_22_23_
GGCCAGAAGTGGCACATCTACTATGCCACCGAGCAACCTGAGCAGCCCACTGGTCA
>F2WVVLU01A3K3G length=193 xy=0333_3066 region=1 run=R_2009_09_23_17_22_23_
TAGGGCGATTGTCACTGCTTATGGACCCGAACCTGGGTGATCTATCCATGACCAGGATGAAGCTTGGATGAAACTAAGCAGAGGTCCGAACCGACTGATGTTGAAGAATCAGCGGATGAGTTGTGGTTAGGGGTGAAATGCCACTCGAACCCAGAGCTAGCTGGTTCTTCCCCGAAACTAGCGTTGTAGGCGG
>F2WVVLU01B9SXJ length=312 xy=0814_2597 region=1 run=R_2009_09_23_17_22_23_
AAGCAGTGGTATCAACGCAGAGTACATGGGGACATCACAAGAACACTCGAGAAGTTGAAAATTGTACATTAATATACTTTTTATTTATTTAACTTTATTGAATTGATGTACCTTTATATTTTTACCTTATATATATTTATGATTTTATTTGTATTTTTATTAATGAACATAACTACCATATTATTTATACTTACTACATTATTTTAAATATTTAACTTTATAATGTATTTCTGCATACTATCACATTTGAAATTTCAAGATATGTAAGAAATAAATTAAATTTTATACAGAAAAAAAAGAAAAACAAAAAGT
>F2WVVLU01B5RHP length=143 xy=0768_2523 region=1 run=R_2009_09_23_17_22_23_
GACTGTCAAGAACTAAGTTAAGTGTTGGGAAGGAAGATGGCGAGACGCAAATGGGCAGCCCAGATTGCGGACGGTGATGGTGGCCAGCGAGTTGCATCCTCAAATCCATAGTGAAGCTCCGGCCTCGCTGCTCGTTCCCNCCC
>F2WVVLU01A0IJH length=324 xy=0298_3147 region=1 run=R_2009_09_23_17_22_23_
CCTAGAAATTCAGTGTCAGCTTACCCTAACTGGAAGGGCGGTTTCCTCAAGTGGCTGGAGTATGCTTTGCATTTGATCCCTCTAAACCACCAGGAAGCCGGGTTGATCCAGAATTGGTTAGAATTGGAGATGAGTACTTACAACTCACACAAACATACCATCTGGCAACTAAAATGTATTTGCATGGTGGCAGCGATGGTTATACCATGTTAAAAGACGTTAAAGTTGTTATGGACGAGGAGGAATGCCCTGAATTAGGTTTGGCAATTCAAAATCATTTTTCAAGCTATCAATATGCGAATGGGTAAAACTAAACGCCATTCC
>F2WVVLU01BAXDL length=247 xy=0417_1511 region=1 run=R_2009_09_23_17_22_23_
GTCTCCGACTCAGAAGCAGTGGTATCAACGCAGAGTACATGGGGAAGCCTGTGTACAAGCTCGTAACGAAGGGCGCGATCTTGCTCGCGAAGGTAATGAAATTATCCGAGCAGCTTGCAAATGGAGTCCTGAACTAGCCGCAGCTTGTGAAGTATGGAAGGCGATCAAATTCGAGTTCGAGCCGGTAGATACTATTGATAAGTAGATAAAAAGAAAACAAAGTAACTCTGCGTTGATACCACTGCTT
>F2WVVLU01AVIMK length=377 xy=0241_3450 region=1 run=R_2009_09_23_17_22_23_
AAGCAGTGGTATCAACGCAGAGTACATGGGGTATACATATTTCCCGTGTCACTTACCAATACACATGCAGTTTATTTCTTGCCTGCTATATTCAGATGCGTCGCACAAGACCATTTTGAGCTACTTCATCAGCTATGAATGATCTGTAGTTCAGTATATGTGATATCTGAACTCTTGCGCTCGCTGCTTACGCCTGTATTCAAACTGCACTCTTTGATTTAGCTGCTAAAACATACCAATAAAATTGCTCTTTTCACCACTACAATCATCAGCCTATGCAATGGTTACAGTGCACCAAATATTTATACTAGAAGAAACTGGGGAGACGAAAAAAAAAAGAAAAAAACAAAAGTAACTCTGCGTTGATACCACTGCTT
>F2WVVLU01AUXJV length=154 xy=0235_0713 region=1 run=R_2009_09_23_17_22_23_
TTAATAGGGCGATTGTCACTGCTTATGGACCCGTAACCTTGGGTGTTTTATTTTCTTTATTCCATGACCAGGATGAAGCTTGGATGAAACTAAGCAGAGGTCCGAACCGACTGATGTTGAAGAATCAGCGGATGAGTTGTGGTTAGGGGTGAAA
>F2WVVLU01BRLKA length=447 xy=0607_1112 region=1 run=R_2009_09_23_17_22_23_
TTCGGGAGCTTGCATTCATCAATATCTTGGCATCCGTGAGTGACGTAAGGGTTGCCAGCATAATGGTCCCAGCACTTGCAGATATAGCCAGGAGTATGTGTTGAGTTGGCGCAAGAGCTGTTGCCGCTGATGCAGGCGTAGTCCGGAGGGGGTGGCTGTCCCTTGGCCGGACACGAAGTGTTCCCGGCGGCGAAATCGAGCGCGATTTGGACGCCCCGGGGGAATCTCTTAAGTAGCGTCCTGTTGCCCATGTCCAGTGTAGAGAAGTTGTACCATGACTTCTCCACCAGCATGGCATAGGAGCACGGGTAGTCTTCCCACCGCTTGTTGGGGACCTCGCCATTAATCGAAAAGCTTAACAAGCTGCCGAGGTTGTTGTCCGGCGTGATGGTTGTCTCGCAGCAGTCCCTCCCCGTGCCCATGTACTCTGCGTTGATACCACTGCTT
>F2WVVLU01B3EA8 length=342 xy=0741_2722 region=1 run=R_2009_09_23_17_22_23_
AAGCAGTGGTATCAACGCAGAGTACATGGGACAGGTAAATTTCTTGCCTGGCTGTCCTATCTTTGTTCAGCTCACGGATCCCAATTTACATACTGAAACTTGAATTGCACTGCAGATGGCGCCGATGGACAAGCTCGTGCACAGGGATTTGCGTCTAACATTTCAATGAGTCCGTTCCAGCAAGCGGTCCTCGGTTATCTGAAAAATGTGGGATTAGATACACTGTGACGCAAGGAGGTAAGAAGCAGAATGACACGGCTGAGCCTGATTATGAAAGCGTTCAACACAAAAAATAGAAGGGGATTGGGGTGAACGCTACCCCNCTACTATAGTGTATACGAC
>F2WVVLU01A0DED length=183 xy=0297_0579 region=1 run=R_2009_09_23_17_22_23_
AAGCAGTGGTATCAACGCAGAGTACATGGGTCTCATGGAGAGTTCGATCCTGGCTCAGGATGAACGCTGGCGGCATGCTTAACACATGCAAGTCGAACGGGAAGTGGTGTTTCCAGTGGCGAACGGGTGAGTAACGCGTAAGAACCTGCCCTTGGGAGGGGAACGAACAACTGGAAACGGTTA
>F2WVVLU01B6J8B length=81 xy=0777_2905 region=1 run=R_2009_09_23_17_22_23_
AAGCAGTGGTATCAACGCAGAGTACATGGGGAGGAAGAGTGGCGAGGAGTGAGAAGGAGAGCGGCGGCGGCGGCGGGTTCG
>F2WVVLU01BII1E length=261 xy=0503_3920 region=1 run=R_2009_09_23_17_22_23_
AAGCAGTGGTATCAACGCAGAGTACATGGGCAAGCGTTGTGCTGCTAGGCGAAGCGGTTGAGTGCCGCACCCTAGATGGCTAAAGTCCAGTAGCCGAAAGCATCACTAGCTTACGCTCTGACCCGAGTAGCATGGGGCACGTGGAATCCCGTGTGAATCAGCAAGGACCACCTTGCAAGGCTAAATACTCCTGGGTGACCGATAGCGAAGTAGTACCAAAAAAAAGAAAAACAAAAGTACTCTGCGTTGATACCACTGCTT
>F2WVVLU01B3MMO length=254 xy=0744_1214 region=1 run=R_2009_09_23_17_22_23_
ACATTGCCATTGTGGACTGTTGAGGCTGAATACCAGAACTTTCCAAGATTTGATGTTTGGCCATCATCTGAAGCAACACGAGGACCAATGAAACAACACAAGCTTCCCAGACAAACGAAGGAAGGCAGATAATAAACATGGCACGTATGGTTTTGTATTCCACTTCCGGTTTAAGGTACCAAGCTCTTGCTTCTGTAAAGCTGCACTGAGAAGGAAAGCGAGCAGCAAGAACAATCCTGGCTCTGCAAAACCCC
>F2WVVLU01BNXJ5 length=186 xy=0565_2067 region=1 run=R_2009_09_23_17_22_23_
AAGCAGTGGTATCAACGCAGAGTACATGGGTCAAAAGGGGAAAGGCTTGCGGTGGATACCTAGGCACCCAGAGACGAGGAAGGGCGTAGCAAGCGACGAAATGCTTCGGGGAGTTGAAAATAAGCATAGATCCGGAGATTCCCAAAAAAAGAAAACAAAAGTAACTCTGCGTTGATACCACTGCTT
>F2WVVLU01A23EP length=264 xy=0328_0623 region=1 run=R_2009_09_23_17_22_23_
AAGCAGGTGGTATCAACGCAGAGTACATGGGCTTACTACTTATATGCTTTCAGCAGTTATCCTCTCCGCACTTGGCTACCCAGCGTTTACCGTAGGCACGATAACTGGTACACCAGAGGTGCGTCCTTCCCGGTCCTCTCGTACTAGGGAAAGGTCCTCTCAATGCTCTAACGCCCACACCGGATATGGACCGAACTGTCTCACGACGTTCTGAACCCAGCTCACGTACCGCATTAATGGGCGAACAGCCCAACCCTTGGAACC
>F2WVVLU01A8DV1 length=112 xy=0388_1727 region=1 run=R_2009_09_23_17_22_23_
AAGCAGTGGTATCAACGCAGAGTACATGGGGACTACCCCGCTGAGTTTAAGCATATAAATAAAGCGGAGGAGAAGAAACTTACAAGGATTCCCCTACGTAAACGGGACGGAG
>F2WVVLU01BIOCS length=104 xy=0505_2618 region=1 run=R_2009_09_23_17_22_23_
AAGCAGTGGTATCAACGCAGAGTACATGGGCAAGGCTAAATACTCCTGGGTGACCGATAGCGAAGTAGTACCGTGAGGGAAGGTGAAAGAACCCNCCAGGTGGT
>F2WVVLU01BYC7B length=385 xy=0684_1477 region=1 run=R_2009_09_23_17_22_23_
AAGCAGTGGTATCAACGCAGAGTACATGGGCACTACGTGATGAAAATATAGAAGCGATAACTTTTAATGATGATATTGAATCCATTTTAACGACTACTGCAATCGACGGTCAGGCATTAACAACCGAAAACAGTATAGATTCGACTCAACTGCAGCAAGATTTATTTAAAACAACTACTTCAAATTCTATTGAAAATCAAACAAAATATTTCAATAGCAATTATGACGATAATTTATCGTCGACCACTATCACATCAGATATTTCTATTAACCCCAATATAATAACAAAAAAGTAGTCACTGAGCCACAGAATAATAAAAATAAAATAATTGAAACGACCGAGTTTTCGGAAAATTTAACGGAAAAAACTAAAAATACGATGTGT
>F2WVVLU01BWPDS length=445 xy=0665_1774 region=1 run=R_2009_09_23_17_22_23_
AAGCAGTGGTATCAACGCCGAGTACATGGGTCAAAGAGGAAAGGCTTGCGGTGGATACCTAGGCGCCCAGAGACGAGGAAGGGCGTAGCAAGCGACGAAATGCTTCGGGGAGTTGAAAATAAGCATAGATCCGGAGATTCCCAAATAGGTCAACCTTTTAAACTGCCTGCTGAATCCATGAGCAGGCAAGAGACAACCTGGCGAACTGAAACATCTTGATAGCCAGAGGAAAAGAAAGCAAAAGCGATTCCCGTAGTAGCGGCGAGCGAAATGGGAGCAGCCTAAACCGTGAAAACGGGGTTGTGGGAGAGCAATACAAGCGTTGTGCTGCTAGGCGAAGCGGTTGAGTGCCGCACCCTAGATGGCTAAAGTCCAGTAGCCGAAAGCATCACTAGCTTACGCTCTGACCCGAGTAGCATGGGGCACGTGGAATCCCGTGTGAATC
>F2WVVLU01B63NI length=269 xy=0783_3500 region=1 run=R_2009_09_23_17_22_23_
AAGCAGTGGTATCAACGCAGAGTACATGGGGATCTCTGACCGCGTGCCTGTTGAAGAATGAGCCGGCGACTCATAGGCAGTGGCTTGGTTAAGGGAACGGAACCCACCGGAGCCGTAGCGAAAGCGAGTCTTAATAGGGCGATTGTCACTGCTTATGGACCCGGACCTGGGTGATCTATCCATGACCAGGATGAAGCTTGGATAGAAACTAAGCAGAGGTCCGAACCGACTGATGTTGAAGAATCAGCGGATGAGTTGTGGGTTAGGGT
>F2WVVLU01B2NZ7 length=151 xy=0733_1397 region=1 run=R_2009_09_23_17_22_23_
ATACATAAGGTGAAGAGATACATAGTTGGTCTTTACAATTGTCACTTCACACAATTACATGAATAAAGCATTACATCATCCAGATACAATCAAGGTCCGACTACGGAACCCAAATAAAGAAGAACCCCAAATAGCGACAAAGGTACCCCGA
>F2WVVLU01BVSKE length=273 xy=0655_0204 region=1 run=R_2009_09_23_17_22_23_
AAGCAGTGGTATCAACGCAGAGTACATGGGGGAGAGCAATACAAGCGTTGTGCTGCTAGGCGAAGCGGTTGAGTGCCGCACCCTAGATGGCTAAAGTCCAGTAGCCGAAAGCATCACTAGCTTACGCTCTGACCCGAGTAGCATGGGGCACGTGGAATCCCGTGTGAATCAGCAAGGACCACCTTGCAAGGCTAAATACTCCTGGGTGACCGATAGCGAAGTAGTACCGAAAAAAAGAAAAACAAAAGTAACTCTGCGTTGATACCACTGCTT
>F2WVVLU01BSKVK length=346 xy=0618_1822 region=1 run=R_2009_09_23_17_22_23_
AAGCAGTGGTATCAACGCAGAGTACATGGGGTTTGCACTGACAGGCGAAATCCCTGTGTATAGACATGCTTTATTTCCAAGTTCTCAGCATAGATTGATATTTTTGGGCAGATTTGTACAAGAACTTTTGGATGTCTGGATCGTCCTTTGCTGAAAATTGATGAAGGACTTTATCTTTTTACAAAGAACTCTGTTTCTACAAAGCGGTCTTTTGTATAAATTGCTGAAGAACTTTATTATTGTATGTAACAGAGAATGTTTTTCTTGCCATATTCATGTGAATGGAACTTTATGTTTAAACGAAAAAAGAAAAACAAAAAGTAACTCTGCGTTGATACCACTGCTT
>F2WVVLU01BRK3T length=120 xy=0607_0519 region=1 run=R_2009_09_23_17_22_23_
TAATTACATTAAAGGATTTGTAATCTTAGACGTGTTTAAATATATTATCTAATAATTATGTTAATAGCCGTATTCGTCGTTATCAATCTTTTGGAGATTTTAGTATTACCCCACGGTCCG
>F2WVVLU01BV7D7 length=262 xy=0659_3037 region=1 run=R_2009_09_23_17_22_23_
AAGCAGTGGTATCAACGTAGAGTACATGGGTATGCATGGGTTCAGCACTTGAGATAAGATCATCTATCCATTCACGATGAATGAATGAATGAATGAATATAGGATTGCCTCATGAAATGTGTGACAGATTTGTGGTTGAAATCAGACCTCAATGCAGAATACAGAGGAAGTGAATTTATCCAAACTGTTTGTCACTGCTTGTACATTACAGAAGGAGTGAATTTATCCAAAACTGTTTGTCACTGCTTGTACAATTAAAAAA
>F2WVVLU01BVUSW length=94 xy=0655_3102 region=1 run=R_2009_09_23_17_22_23_
GAAGAATGAGCCGGCGACTCATAGGCAGTGGCTTGGTTAAGGGAACGGAACCCACCGGAGCCGTAGCGAAGACGAGTCTTAATAGGGCGGATTG
>F2WVVLU01BJVR5 length=416 xy=0519_1555 region=1 run=R_2009_09_23_17_22_23_
AAGCAGTGGTATCAACGCAGAGTACATGGGGGCGAGCGGACGCAAGCGGCCATGCGGCTGGCGGAGGAGGCGCTGGGCGACGGCGGGGAGTCCAGGACCGCGCTGGCGGATCTAACGAGGCAGTGGAAGAAAAGCGCCGCCGACGACGACAGCTGATCGAAGAGTTCGTTCGTTGACCCGGCGGCTTTGGTTTCGAACTTCACGTGGGCGAGGTGCCGTGCATCCATGCACGTCAATAATACTGCACACACGGACTTTTACAGACTTCTTACATGTTGATCTTGGACCGATTAGTACAGTAGCACTGGATCACGTGCTACATGATGATGTACGATAATTTATTTATCAGATTTGCTATTTCACATCTAAAAAAAAAAGAAAAAACAAAAAGTAACTCTGCGTTGATACCACTGCTT
>F2WVVLU01B9Z49 length=95 xy=0816_3755 region=1 run=R_2009_09_23_17_22_23_
AAGCAGTGGTATCAACGCAGAGTACATGGGGAAAGGAAAGACAAAAGACGATTCCCGTAACTAAGCGGCGAGCGAAATAGGGGAGGCAGCCTAAA
>F2WVVLU01B950C length=356 xy=0818_3162 region=1 run=R_2009_09_23_17_22_23_
AAGCAGTGGTATCAACGCAGAGTACGTGGGGCATAATCTGGAAACTCCTATCTCGCAGCACGGTTCCAATTCTCGACAAAACTCCGGAGTTGAAGCTGAGGAAGATAACGATGCTGAAGAAGATGTTGAACAGGATGATGAAGAGCCATTTGTTCATAGAAGAGTTGTTGCAAAGCCCTCTGCAAGAAGCTCATCAGCCCATGAAGATGAAAGCCTTATTGGTATGGATGTGCTTCTATATGCATGGACTGGTCCTGAAACTCCTGTTGCCAAGGCAACGATTATCTCAGTTGACCCAGACACTATGGTGGGCGGAGAGCCCCTTGGACCAGCAACTTATGAGGTTCTTGTCAATG
>F2WVVLU01BS885 length=83 xy=0626_0647 region=1 run=R_2009_09_23_17_22_23_
TGATGAATTAATTGGAACTGCTTCAAGTGATGGCCAAGTCCTTATAACACGTTTAGCTGGGATTTCGTCATCAGCCATTGAAA
>F2WVVLU01CDG50 length=448 xy=0856_1942 region=1 run=R_2009_09_23_17_22_23_
AGATCCGTGAAATCTTTGAGATCGAGAACGACTACACACCAGAGCAGGAGGCGGAAGTCAGGAAGGAGAACGCATGGGCCTTTGAGGACTAAAAGATGTCGGTTGATCTTGCTTTTGTCTATGCTGCTATTCTTGGTTTCAAGTACAAGTCCTTACGTCCAGTTCTGTTCCAAGTAGTCTGGTAGATAAATAGATGGATGAGTCGGTGAAGACAGAAAACAGAGAAAGCACCGTATGAGTTAGTTATAATCATCGTATACAGGAGAGTTTGTGTGAATTGTGGATGCGTGGATGGATGGTTTCGAAATGGTTGAATCGGTAGAACCTTAATAGCAACCTGTGTTCAATTAAGTTATACTATTCGCCAATTGCACATTTTTTTGCAGTTAAAGTTGTTGCTGGATCGTATCTTGGAAAAAAAAAAAAGAAAAAAACAAAAAAGTAAACT
>F2WVVLU01B88OR length=247 xy=0808_0937 region=1 run=R_2009_09_23_17_22_23_
CAGAGCTACCAACAAGCCATCCGACAGGGACATGTCTCGACAAAAGAACATATATAGAACCAAAGGAATTTCCACGAGCTCTTCACTGATCAACGTCTTTGGAGACGATAGAACATCATAATGCACATTGTACAACGCCAGGGACATGTATGGCTCAATGAACTTCTAGAAGACCTGGGCGACTTTGCTCGCCAGTACACGGTCCCGTTTTCGTATGAACTCGGAAGGGAACCAGCCAGCTTTCCCC
>F2WVVLU01ASSP6 length=68 xy=0210_3548 region=1 run=R_2009_09_23_17_22_23_
GTGATGCGGACCTTCTTGCGTCTGAAGCATGGCGATTTTCGTCAAGCACCTCCTGCTGGCGTTGGGTC
>F2WVVLU01ASVVO length=441 xy=0211_3538 region=1 run=R_2009_09_23_17_22_23_
TTTTAGGGGCGTGAGTTTCCATTTCGGTCTGGTATGGTGGTTGTTCTGACGTTGTCAGGGTAGGGTTCTGAGGTAGTAGTGGCTTGATGAGAGATCTCGCTTCCAGGTATCAGGTCAGTGGTATCATTGCGTCTAGCCTGATAGCTTGAAGCCGCTTGAAACAAATTGTAGAGGGTCGCCAGGAGAGACGTGACTGCAGCAATACTGCCTGCAATCGGTAGCGCTCCAAATCCAAGATTTCCACGAGAGGTTCGATACGCGCTCAATCCACAGACGAGAGCAGCGATGCCTTGCAGACAAGCAGAAGCGAAGGACAGCCATGAAACTCGCGCTCTCCTCCTGGCTCGCTCCTCCTGGCTCCAAGAGTTTGGAGCGTTGAGTTTCTTGCTGCACTGACGGAACTCGTTGGTTCCCATGTACTCTGCGTTGATACCACTGCTT
>F2WVVLU01BKK1P length=387 xy=0527_1531 region=1 run=R_2009_09_23_17_22_23_
CAGAACCTGCTGTTGGTGTTCAACTGTTGCATTTGCTCCACGCCAGCTTTCACCACGGCTGGATGACAGTGGCCAACGTGGGCAACGTTATTGATGCAATCCAAGTATTCTCTTCCGTCTTGATCGTACAAATACTGTGCTTGGCCACGAACGATTTTCAAAGGGCTCTTCTTATAAACAATTCGCAAGATTTCCCAATATATTTATTACGTAGATCAATTGTTTCAGTAAATGTGAGGTTTTTATTTCCATTGTTACTTTGTTAAGTTGAATATTCTTAAGTATTAAGAAGTTACCTAGTTAAACTGATCAAGACCAATAAAGCATACAGCTCTGTCCACAAGCGTTTTAATACTCCCCATGTACTCTGCGTTGATACCACTGCTT
>F2WVVLU01BME3H length=162 xy=0548_1115 region=1 run=R_2009_09_23_17_22_23_
AAGCAGTGGTATCAACGCAGAGTACATGGGGTAGTATATTCACTTATGCAGCTTTCTTTGATTGCCTCAACATCAGGCAAGTTTGGCTAATTTAGTTTGTTTTGTTACTGTATCAGCACCTAGTTCATTACTCTTGATAGAGAGGGAGGATCTGCCTTTTAG
>F2WVVLU01BCTX4 length=66 xy=0439_0266 region=1 run=R_2009_09_23_17_22_23_
GCGCCTCAACGCATTTCGGGAGAACCAGCTAGCTCTGGGTTCGAGTGGCATTTCACCCTACCACAC
>F2WVVLU01BIA6E length=222 xy=0501_1924 region=1 run=R_2009_09_23_17_22_23_
TCAGAGGTGAATTCTTGGATTATGAAGACGAACAACTGCGAAGCATTTGCCAAGGATGTTTCATTAATCAAGAACGAAGTTGGGGCGTCGAAGACGATCAGATACCGTCCTAGTCTCTTCGGCCTCGGACGGAATCAGAAGACATTCCGCCCCAACGAAAGTAAGCTCCACTCAGGCAGCAAGGGGGACGGACAGCTCCGAAAGACACATAGATGCAACCCT
>F2WVVLU01ASFZB length=92 xy=0206_3413 region=1 run=R_2009_09_23_17_22_23_
GGGTTCCGTTCCCTTAACCAAGCCACTGCCTATGAGTCGCCGGCTCATTCTTCAACAGGCACGCGGTCAGAGATCACTTTCCCCTCCCACCT
>F2WVVLU01BZRN1 length=427 xy=0700_1343 region=1 run=R_2009_09_23_17_22_23_
GGAATTGGAATATACCTCAAACGGACCTGCCGCAGCTACTGGACCTCCTGGACAAACTGGCCCAGGACCTCAAAATGATATGTATTCTCGTTCTGCTGGAGCAGCACCAGCCACTGGACCTACTCCGCCTGGAACTGCCCCACAGAAAGCTGGTGATTATGCTGGCTATGGAAACTACACTGGCTATCAACAGGATTCGACCAGCTATGGTGCAGGCCAAACTTATAGAGGGGCGGACGGCACAGCCGCTGGCCTCGGGTCTGGCGGTGGGTATGGTAAGCCATTTGACTTTAAAGAATGGCCCACTTCATGACTGATTGAATTCAATTAACACTTCTCTCGATATTCACTGGTTTGGGTAACACAATTATTATAATAACGAAAAAAAGAAAAACAAAAAGTAACTACTGCGTTGATACCACTGCTT
>F2WVVLU01A31SE length=435 xy=0339_0124 region=1 run=R_2009_09_23_17_22_23_
CTCTTTCCAGCACACCGCAGTTCAGTACGCTACCTGCTTGCAACAACTAATGGCAGCTGTGAGGGCTTAGATCTGAAGATGAAAGTTTCAGAATATCATGATGTTTAACGTGTTCCCAAGATCATGATAACATCAACGTATGCCAGGACATGTATCTTATGTGCTGAAATGTAATCAATTTGTACGTTCTTCGCGGCTAAGTATCCCTTCCTCTACCATGTTTGAGATGTTAACGTGATTTATTTGCAAGGAATAGCAAGTTGTAATGGTCATCTGAGGGACCGAGTAGCTGTGTTTTATGTTCTCATTAGCTCCCAGTAGATGCTGCTGGGTAATGTTGTTGTACAATGTTTTTGTAACATGAACATCTGATGCTGTAGTAACTACCAAAAAAAAGAAAAACAAAAAGTAAACTCTGCGTTGATACCACTGCTT
>F2WVVLU01BDB1I length=54 xy=0444_3236 region=1 run=R_2009_09_23_17_22_23_
CAGCCACAATATTATAAGTTTCTTCCTCTTGACCAAATTTGTAACCCTCATTAG
>F2WVVLU01AW2X6 length=238 xy=0259_2716 region=1 run=R_2009_09_23_17_22_23_
GCAGTGGGTATCAACGCAGAGTACATGGGGCGATAATATTAAAATAGCAAAAAGACAGGTGCAGAATTTGTTAGGAATGGAAGATTTAGCTGAAAAATAAAAAGAAAAGGTAATTAAATTACCATACAGCTATTGCCTCTCCAGATGCTATGAAAATTAGTTACTCAATTAGGACATATATTAGGGCCTCGAGGTTTAATTGCCTAATCCAAATTAGGTACTGTAACAACAAATATTG
>F2WVVLU01BXW63 length=324 xy=0679_1213 region=1 run=R_2009_09_23_17_22_23_
CGGCTCATTCTTCAACAGGCACGCGGTCAGAGATCACTTTCCCCTCCCACTGCTTGGGAGCTCAGCACGGTTTCACGTTCTATTTCACTACCCACTGGGGTTCTTTCACCTTTCCCTCACGGTACTACTTCGCTATCGGTCATCCAGGAGTATTTAGCCTTGCAAGGTGGTCCTTGCTGATTCACACGGGATTCCACGTGCCCCATGCTACTCGGGTCAGAGCGTAAGCTAGTGATGCTTTCGGCTACTGGACTTTAGCCATCTAGGGTGCGGCACTCAACCGCTTCGCCTAGCAGCACAACGCTTGTATTGCTCTCCCCCACT
>F2WVVLU01AWD1M length=213 xy=0251_3208 region=1 run=R_2009_09_23_17_22_23_
AAGCAGTGGTATCAACGCAGAGTACATGGGGTTGGATTAGCTCACTTTTCCGTGGGTTATATATTCACTTATGCAGCTTTCTTGATTGCCTCAACATTAGGCAAGTTTGGTTAATTTAGTTTGTTTTTGTTACTGTATCAGCACCTAGTTCATTACTCTTGATAGAGAGGGAGGGATCTGCCTTTTAGTATTCTTTTCTTATTATTTTCCTTA
>F2WVVLU01AJG0W length=175 xy=0104_2654 region=1 run=R_2009_09_23_17_22_23_
AAGCAGTGGTATCAACGCAGAGTACATGGGCAAGGATCTGGGCGACAGCGTCGGCTTCCTCGCCGGCACGCTCTGCGCCGTGCTCCCGCTCTGGGCCGCGCTCCTCATCGGCGCCGCGCAGAACCTGGTCGGATACGGCTGGGTCTGGCTCGCCGTCACCCACCGCGTCCCGTGC
>F2WVVLU01BEE9Y length=472 xy=0457_0836 region=1 run=R_2009_09_23_17_22_23_
TTCTGCGCCATCGGCAGATACTTTGAATCCTTCAAATGTTTAGGTAAATTTGTTTTGTCGGACGTCTGTTCTTCACTTTTATTTCATTGTCCAAGAACTGTTGTAATTCTTTTCAACTGATGAGTGTGCAAGCCGTACGTTGAAAGGTCGTATTTGGTCTACTTTTTTGTTGCAAACCACATTGATCGATAGACGGGAGCCATTGATATATTTCTGGTACAATTATTAACGACCACGTTGGAAATTTTCAAGGAAGATCTTAACGATCTGATTAAAGTATTCATGATTAAAACTAATTTAAAACACGATGACAAGGATGAACGTAGTAGTGAAATACAAGAGTAAGTTTTGAGTATCGAATTTAAAATTTAAATGCTGTAGTTACAAATTTAATATTTAGATTAAATATTAAATAATATCATGTGCTTCAGTAATCAGTAATCCCCATGTACTCTGCGTTGATACCACTGCT
>F2WVVLU01AOQCX length=440 xy=0164_2271 region=1 run=R_2009_09_23_17_22_23_
AAGCAGTGGTATCAACGCAGAGTACATGGGCATTTTGGGTTGGTTTCTGCTCTATGTTCCCTTTTAGCATTTCTTTCCGTTGTTGCTGCACTCCCTTTTGGGCGTTCATTTCATGCCCAGGATCTTGCAAATTGTGCCTGTGCCGAGCTTGCTTTAGAGTACGTGTTGCGGAGATGTCGAGGACCTCAAGGTCACCGATGTTGTGGAGCTGGACGAGGTTTCTGGGCAGTTCATTGACCGCCTGTTCTTCCTGGAGAAGGTGATTTACTCTGCCAGGCGGCAGCACTCGAAGCACACAGGATCCTGAACCTCAACAACAACCCCTACTTTCTGGGCCCTAATGTAAGATCAATCACGCCTGTTACTTCAAGCTAGAGTGTACTCTGAAGTAATCTGAAGTCTGAAGATTTGATAGCTCTAGATCATCATCATGCATGTTG
>F2WVVLU01A7BLQ length=268 xy=0376_1260 region=1 run=R_2009_09_23_17_22_23_
AAGCAGTGGTATCAACGCAGAGTACATGGGATGGACAACTGTTTGGACTGATGGACTTACCAGTCTTGATCGTTACAAAGGACGATGCTATCACATCGAGCCTGTTGCTGGGGAAGACAGCCAATGGATCTGTTATGTAGCTTATCCATTAGACCTATTTGAAGAGGGTTCCGTTACTAACATGTTTACTTCCATTGTAGGTAACGTATTTGGTTTCAAAGCCCTACGTGCTCTACGTTTGGAGGATCTACGAATTCCCCTACCTATT
>F2WVVLU01A329W length=464 xy=0339_2050 region=1 run=R_2009_09_23_17_22_23_
GTTCTGATGTGGGCATGTCCCAGGGAGGATTCATTCTTTTATTTTGGTTTGTCTCCGGCACTATTACTTCACTAGTCACACTGAAATGCACTTTGAGCAGACTGGAAGAAATGGCACAAACTTAAGCTTTGGACAGTCAAAACCTTGAGTAGTTGAAGATCAGGGAAGATCCTCACATGAGTAGCATGTGCTGCAGTAGCATGCGCGGTAGTCCACCTTTCAAGATTAGGCATGCTCCCTATCTTGAGGGTTTGTAGCATCGGCAAACAATTGCTGCCCCCGGAATATCCTGATGCACTGTCTTGAGATCAGGCATCTGTCGTAGTGTCAATGAACGTAGCTTTTCTAGACAGCCAAGGAAGGGAAGTCGGTCGCAGCCAATGAAATTGTCAAGCTCAAGATTTACAAGATTCTCGAGACAGGATGGCATATTCGTCAACCAATTGACCTCTTGTTCATTTACT
>F2WVVLU01BYCFT length=85 xy=0684_0487 region=1 run=R_2009_09_23_17_22_23_
AAGCAGTGGTATCAACGCAGAGTACATGGGGAGGAGCAATACAAGCGTTGTGCTGCTAGGCGAAGCGGTTGAGTGCCGCACCCTA
>F2WVVLU01B6OVB length=399 xy=0779_0725 region=1 run=R_2009_09_23_17_22_23_
GTCACCCGCAACGAGAGCGCCAACCAGTGAGGAGATCAAGAACGGGTGCTCGTGGTGAGAGCGGCGAACCAATGACGAGATCAAGAACGGGTGTTGACGCAGCAACAAGTAGATGATGCTAACAATGGGTCAGCAGGATGAGGGAACACCTTCTTCGCCCTAGCCGCCAAGACGCTTACAGGAAGGAGTATTCCTTTGCTGATACTTTCGTTGCATGCAGACTGAATGCAGAGAGCGATGTGTAGGGTCTGGAGTTTTCCCTGACTTGTGTTTCTGAAGGTCGAAGAGAATCCGACGTGTTTTGTACTTTGCATGATGTGTTGCGAACCATTAAAACCTCCTGTTATGGGTACCCAAAAAAAGAAAACAAAAGTAAACTCTGCGTTGATACCACTGCTT
>F2WVVLU01BIUBZ length=346 xy=0507_2173 region=1 run=R_2009_09_23_17_22_23_
TTCTAACCGTCATCCCTGGGCGGGCACACATTTCATTTCCAAACCAGAATCCAGAATGCAGGACTGCTCTGGTCGTGATTTAAGCTAGTAGATAGGGTAGGAGTCACTGACAGCCGAAGCTAATTTGTGGCGTGCCGTTTGGATTTCCTTTTCCGGAGTGGTTTGTGATTCGGAAGGGAATGCTTGTTTTCTTTTCTTTCTTTTCTTGATATTTGCTTGGTCTCCTGATGTAACAAGAGCCACTTGGCTCGGCTCGGCTCGGCCCAGCCCAGTCATTTTAGTCAAAATAGAAAAAGAAACAGCCACCATTTGCAAAAAAAGAAAACAAAAGTAACTCTGCGTTGAT
>F2WVVLU01B6ELD length=463 xy=0775_3791 region=1 run=R_2009_09_23_17_22_23_
TTAAATAAATATTTTGGTCTATTATTGTTAATAAATGTATCATAAGGTACTTTTACATAATTTAAATTACTACATGTTCTACCGAATTTGCGTCCGGCAGCTGGTACTCCTCTATCATCACATAATCTGGCCCTACAGTTTGACATAATATTTTAAAAACAAAATACGATCAAATATTAATTCCCGTTTCAAGCGATTGTTTAAATTTTTAGTAATCGTCGTGCTTTGGAAAATTCCAAGCTTAACGGCGGTTATTATTTGCATTAATAATTATTGTACATAGCGTATAATATGAATATATTATTATATACCGCGCGGAGGTCTGTTTATAGCGTGCAGGAAAACAACCGCAAATTTCGTGATTTACAAATAAAAAACTAGTTAACGGAATAATATACGCACGCGCGTATTCATTAAAAAAAAAGAAAAACAAAAAGTAAACTCTGCGTTGATACCACTGCTT
>F2WVVLU01BZJC8 length=96 xy=0697_2874 region=1 run=R_2009_09_23_17_22_23_
ATCCTTGAATTATGAATGTAATCCAGGATAAAGCGGTCATCATCATCAGATAGTTCTGATACCAGCCCAGAGATATCTTGCTGGTCACCCTCTGTG
>F2WVVLU01A9EO4 length=180 xy=0400_0278 region=1 run=R_2009_09_23_17_22_23_
AAGCAGTGGTATCAACGCAGAGTACATGGGTCTCATCAGTTAGGTATGTGCCTGCCGCCGCCCTCCTTTGAAGATATCTGTACGGGACCCCATGTACTCTGCGTTGATACCACTGCTTCCCATGTACTCTGCGTTGATACCACGTGCTTCCCATGTACTCTGCGTTGATACCACGTGCTT
>F2WVVLU01BAUFR length=429 xy=0416_1797 region=1 run=R_2009_09_23_17_22_23_
AAGCAGTGGTATCAACGCAGAGTACATGGGGCAGGCACGACTTCCACACCGACTGCATCAAGAAGTGGTTGCAAGTGAAGAACGCATGCCCGGTATGCAAATCCGCCGCGGCTTAGGGCTGGAGAGGAAGCAGAATAACCGATGTTCCTCTCCATTGATTCTAGATTGAGATTGAGTTATGCGGTCCCCGGTCCATTCTTTGGTGCCTGAGCCATGGAAATAAGTGCGCTAGGACGACTTGTTTCGTGGGTTGCTGTAGCTGTGTTATCATGTCTTGCTGTAAAAACTTTCATTCAACAAGCAATTGGTAGAGATATTCTCCAGCCATTTATTTATCTGTGTATCACATGTTGAGCCGTTGTGAGGTGTGATGGCGAATACAAAAAAAAAGAAAAAACAAAAAGTAACTCTGCGTTGATACCACTGCTT
>F2WVVLU01AQZL8 length=181 xy=0190_1086 region=1 run=R_2009_09_23_17_22_23_
AAGCAGTGGTATCAACGCAGAGTACATGGGCATCGAGTAGACCCTGTTATTGTGAGAATTCTTAATTCAAGAGTTATAGGGAGGGACTTATGTCACCACAAACAGAAACTAAAGCAGGTGTTGGATTTAAAGCTGGTGTTAAAGATTATAAATTGACTTACTACACCCCACGAGTATGAAA
>F2WVVLU01B8L02 length=213 xy=0801_0244 region=1 run=R_2009_09_23_17_22_23_
AAGCAGTGGTATCAACGCAGAGTACATGGGCAGTAGCCGAAGCATCACTAGCTTACGCTCTGACCCGAGTAGCATGGGGCACGTGGAATCCCGTGTGAATCAGCAAGGACCACCTTGCAAGGCTAAATACTCCTGGGTGACCGATAGCGAAGTAGTACCGTGAGGGAAAGGCAAAAAGAAAACAAAAGTAACTCTGCGTTGATACCACTGCTT
>F2WVVLU01AXEG4 length=344 xy=0263_1270 region=1 run=R_2009_09_23_17_22_23_
AAGCAGTGGTATCAACGCAGAGTACATGGGGATATTCGTCATAGCAGGGGGATTACCACTGTGGAAACCGACAACCGACAATAACCGTTCACCCTCCTGAAGAAAGAATACGTAATACAATTCGACGATCGACAACCGTGCCGGACTCTACGAGCACAATGACACTGTACAAGCGGTATGTGTCTCCAGTTAGCCCAGCAGTTTATCCACATCTCACCTTGCTATTGCTCAGCATTGGGGTGTTTTTCACGGCATGGTTTTTCGTCTATGAAGTAACTGGTACAAAGTATACTAGAAATTTGAAAAAAGAACTGACCATATCTTTTGTAGCTGCCTTATTTACT
>F2WVVLU01B94WG length=268 xy=0818_1726 region=1 run=R_2009_09_23_17_22_23_
ACCTTCTTCTCGCCGACGAGGACGACGCCGTCGGCCGCCAGGATCCCGAGCGCCGACCCGGCGTTCCCGATCGCCTCCATCGCGTACTCCACCTGGTACAGCCGGCCCTCCGGCGAGAAGATCGTGGTGCGGCTGTCGTAGCGGCGAGACATCTCGGCGGCGGGGAGATCGGCGGCGGCGAGGGAGGGATTCCGAGGGTTCGGGTGGGGATTTGGGGGAAGTGAGGAGGGAGGAAGCCCCCATGTACTCTGCGTTGATACCACTGCTT
>F2WVVLU01CCRE9 length=286 xy=0848_1347 region=1 run=R_2009_09_23_17_22_23_
TCTCCGACTCAGAAGCAGTGGTATCAACGCAGAGTACATGGGGGAGGAGCAATACAAGCGTTGTGCTGCTAGGCGAAGCGGTTGAGTGCCGCACCCTAGATGGCTAAAGTCCAGTAGCCGAAAGCATCACTAGCTTACGCTCTGACCCGAGTAGCATGGGGCACGTGGAATCCCGTGTGAATCAGCAAGGACCACCTTGCAAGGCTAAATACTCCTGGGTGACCGATAGCGAAGTAGTACCGAAAAAAAGAAAAACAAAAGTAACTCTGCGTTGATACCACTGCTT
>F2WVVLU01B0UUB length=89 xy=0712_2961 region=1 run=R_2009_09_23_17_22_23_
TCACAGAAGCAGAGGAAGATCTTGGTTTCAGAATGCACAGGCTTGTCGGGAACAGGTGGGAACTTATAGCTGGAAGAATCCCGACGANA
>F2WVVLU01A50BB length=418 xy=0361_1413 region=1 run=R_2009_09_23_17_22_23_
CATGACTTCGAATCCGAATCCCATCAATCATAATTTATCATAACATCATAATCTTTCACGGCAATAACAATTCATCACAGCCACCACATAATTTTACAACAAAGATAAACTTAGCTACAAACTATAAAATACTCAAGACGGCGGTAATTTGTTCACTCTGACAAGATTCCACGCGGTAGGTCTCTTAGAGGGGAAAAGGTCAGCTCTTCGGTCGGGTTAAGGAGGCTGATGGTGGTGGAGCGTGGAAGAGGCACCGGGGAGAAGGCCAGTACGGCGGAGGAGGTACGTCGGCGTCGAGGCGTCGGTCGGCGGCGTGTTGAGGAGTCGGGCGGCGGTGTCTTGAGGAGGAGCCGGGCGGCGGCGGCGGCGTCTCCTCCAAATCCTCGAGGGGGACTCAAGGGCTTAGAGCCGCGTGGAA
>F2WVVLU01BBOHM length=123 xy=0425_3880 region=1 run=R_2009_09_23_17_22_23_
AATCAGCAAGGACCACCTTGCAAGGCTAAATACTCCTGGGTGACCGATAGCGAAGTAGTACCGTGAGGGAAAGGTGAAAAAAGACGATTCCCGTAGTAGCGGCGAGCGAAATGGGAGCAGCCT
>F2WVVLU01BS01F length=400 xy=0623_2289 region=1 run=R_2009_09_23_17_22_23_
CTTGGACATGTGATTTCTGCAGAGGGATTAGCAACTGACCCACAAAATACAAAGCTATTGCTGAATGGCCAACACCTGGAAATGTGACAAAGTTGAGAAGCTTCTTAGGACTGGCAGGTTACTACAGAAGATTTATTAAAGGATATGGGACTATATGCAGACCTTTGCATGATTTGTTGAAGAAAGGTCAATTTGCTTGGAAAGAGGAACATGACAAAGCTTTTAGTCAACTTCAACAAGCTCTAATCACAACTCCAGTCTTGGCTCTGCCTGATTTTCTAAGCCCTTCATACTAGAGACTGATGCTTCTGGAAAAGGTATAGGAGCAGTACTGATGCAACAAGGCAGGCCTTTAGCTTATTACAGCTCCTCCCTGTGTCCTAGAAATGCTGCTCTCTCT
>F2WVVLU01BW13R length=386 xy=0669_1877 region=1 run=R_2009_09_23_17_22_23_
AAGCAGTGGTATCAACGCAGAGTGACATGAAGGAGTTTGTGCCCAAGAAGCTGCCATCCGTGCACCTCGGGGTTGATGAAATTGGCACAGTGAACTATGAGATTGGAAATCTGATTAAGTGGAGAAAGAACTTTGGTAATGTCGTGCTGATCATGCATGTTAGTGGACCTGTAGATCGTGTGGCCTTGGAGTGGAGGCTCCTATATGGACGGATATTCAAGACCGTTATCATTCTTGCCGAGCATAGCAATGCAGAGCTTGCTGTTGAACGCTGCCCTCTGTCACACGCATACAAGTATCTTCCCAAGGTGTTTGCAAGATACGGTGGTGCTGATGGATTTCTCTTCCTCCAAGACCACATGATTCTTAACTACTGGAACCTTCTG
>F2WVVLU01AWT6N length=175 xy=0256_3645 region=1 run=R_2009_09_23_17_22_23_
GGTGAACCAAATAAGCCAATAACTAACCACGGATTTCCAACAAATGGAACAGGAAAAGGACAAATATGCGGCAGGGGAAAATGCCACCACAACCGGTAAGAAGATAGAAAATAATCAACGTCAAAATAAATGCTCAAACAATGCTATTCCGAAGGACACAAGACCAGGACGTCCA
>F2WVVLU01A5848 length=208 xy=0364_0570 region=1 run=R_2009_09_23_17_22_23_
CACCGGAGCCGTAGCGAAAGCGAGTCTTAATAGGGCGATTGTCACTGCTTATAGACCCGAACCTGGGTGATCTATCCATGACCAGGATGAAGCTTGGATGAAACTAAGCAGAGGTCCGAACCGACTGATGTTGAAGAATCAGCGGATGAGTTGTGGTTAGGGGTGAAATGCCACTCGAACCCAGAGCTAGCTGGTTCGTTCCCCGAAA
>F2WVVLU01BONIZ length=336 xy=0573_2953 region=1 run=R_2009_09_23_17_22_23_
AAGCAGTGGTATCAACGCAGAGTACATGGGGATTCCGTTCCAGCCCGGTGTGGTGTCCGCTGGCTTGTGCGATTTTGTCCAAAAACGTGTCGTATTTGTATAGCCGGGGCAAAGGTTATCTTCGTTTAACTTATAATATTATTTCCAAACAAAATTTTTATTTTTATTTATAATTTTTGTAACAGTGCCAAATGTTAAGTTTTTCATAACTTAAAAAGTGAAAAAATATAGTGAAATATTCTTGATTTTTTGTACAAGTAGGTAAAGTGGCTGTGCCAAAAGTGGATTACCCAAAAAAAAGAAAAACAAAAGTACTCTGCGTTGATACCACTGCTT
>F2WVVLU01BW49V length=439 xy=0670_1889 region=1 run=R_2009_09_23_17_22_23_
CGTACAGGTACTCCGCGATCTGGCTCCTGATACGGGTGCCTATGTGAATGAGGCGGATCCCACAGAGCCTGACTGGAAGACACATTCTATGGTAAGAACTACCCGAGACTGCTCGCTTTGAAAAGAGATGGGGACCCCTCATGGTGTATTCTGGTATAAGAACGCTGTTGGCAGCGAACTCTGGGAACCAAAAGGATCACATGGGTATCGAGAATGGCGTTGGTCAGAAACCTGTGCAGCTTTGCAAGGCTGAGGGTGGCATGTGACGGCGGATAGACAATAGCTTTGACGACCTCAAGGTGGTATCAGCCAGGCCGCCGTGTTCGAGCTTGGGCGCCACTGGCATGGGACAGCAATGAAGACAACAACGGTAGATTAATTTCAGTATTTCCTCGACAGAAATGTCGGCGTTCTTAAAAAAAAGAAAACAAAAAGTACT
>F2WVVLU01B7TMG length=70 xy=0792_0294 region=1 run=R_2009_09_23_17_22_23_
CCGAGCCTCTCTCCGAGACAGTGCCCAGATCGTTACGCCTTCGTGCGGTCGGAACTTACCCGACAAGGAA
>F2WVVLU01BX602 length=273 xy=0682_1668 region=1 run=R_2009_09_23_17_22_23_
AAGCAGTGGTATCAACGCAGAGTACATGGGGGAGGAGCAATACAAGCGTTGTGCTGCTAGGCGAAGCGGTTGAGTGCCGCACCCTAGATGGCTAAAGTCCAGTAGCCGAAAGCATCACTAGCTTACGCTCTGACCCGAGTAGCATGGGGCACGTGGAATCCCGTGTGAATCAGCAAGGACCACCTTGCAAGGCTAAATACTCCTGGGTGACCGATAGCGAAGTAGTACCGAAAAAAAAGAAAACAAAAGTACTCTGCGTTGATACCACTGCTT
>F2WVVLU01BQNEQ length=207 xy=0596_1904 region=1 run=R_2009_09_23_17_22_23_
AAGCAGTGGTATCAACGCAGAGTACATGGGAGCATCAAGGACGAGGAGGGGTACCCCGCCTTCGTCCACTGGTGGAACAAAGGACCGACCCGGGCCGAGGCCGACTCAAGACACTCCCTCCGGCCGACGTCCCACCCCTCGTGCGTCTGTGCCGTACAACCCACGACTACCTCGGACGAGTCGGTGCTGTGGACGGAGAGCAGGGAC
>F2WVVLU01BPMG8 length=523 xy=0584_3194 region=1 run=R_2009_09_23_17_22_23_
TTAGCTAAAGCATTGCGTATGTCTGGGGGAGATCATATCCACTCCGGTACAGTAGTAGGTAAGTTAGAAGGGGAACGCGAAATGACTTTAGGTCTTGTTGATTTTGCGCGATGATTTTATTGAAAAGATCGTGCTCGCGGTATCTTTTTCACTCAGGACTGGGTATCCATGCCAGGTGTTATACCGGTAGCTTCAGGTGGTATTCATGTTTGGCATGCCAGCTCTGACCGAAATCTTTGGGGACGATTCTGTATTACAATTTGGTGGAGGAACTTTAGGACATCCTTGGGGAAATGCACCTGGTGCAGCAGCTAATCGAGTGGCTTTAGAAGCCTGTGTACAAGCTCGTAACGAAGGGCGCGATCTTGCTCGCGAAGGTAATGAAATTATCCGAGCAGCTTGCAAATGGAGTCCTGAACTAGCCGCAGCTTGTGAAGTATGGAAGGCGACCAAATTCGAGTTCGAGCCGGTAGATACTATTGATAAGTAGATAAAACTAAAGATAAAGAAGAGAAGGTATAAA
>F2WVVLU01BZF0F length=409 xy=0696_2621 region=1 run=R_2009_09_23_17_22_23_
TTCTCTGGCTTGAGGTCTCTGTGCATGACCCCAAGAGAATGGCAAGCCTCCACAATCCCAATGATCACCCTAGCCAGCTGCGCGGCGGCCTTCTCAGAGTAGTGCCCCCGCTGTATGATCCTGTCGAACAGCTCCCCTCCCGCACAGAGCTCCATGACGAGGTGCACGGCAACAGCATCCTCGTAAGCCCCGACGATGGAGATCACGTTCGGGTGGCCGGCGAGGTGGTGCATAATCTGGATCTCGCGGCGCACATCCTCGACGTCCTCCTCGGTGACGAGCTTCCGCTTTGCGATGGACTTGCAGGCGAACTCCTTCCCCGTGGCCTTCTCGACGCACTTGTAGGTGGTGCCAAACTGGCCCTGCCCCAGCTTCTTGCCCCATGTACTCTGCGTTGATACCACTGCTT
>F2WVVLU01B6J6F length=67 xy=0777_2837 region=1 run=R_2009_09_23_17_22_23_
GCGGGTCTGACACAAGGTTAGAATCCGAGCTCTTCCAGAGTGGTATCTCACTGATGGCTCGGGCCCC
>F2WVVLU01A0Z5F length=181 xy=0304_1393 region=1 run=R_2009_09_23_17_22_23_
TTATGGACCCGAACCTGGGTGATCTATCCATGACCAGGATGAAGCTTGGATGAAACTAAGCAGAGGTCCGAACCGACTGATGTTGAAGAATCAGCGGATGAGTTGTGGTTAGGGGTGAAATGCCACCCGAACCCAGAGCTAGCTGGTTCTTCCCCGAAACTAGCGTTGTAGGCGGCAGCAG
>F2WVVLU01AYO5O length=88 xy=0278_0330 region=1 run=R_2009_09_23_17_22_23_
TGTTGAAGAATGAGCCGGCGACTCATAGGCAGTGGCTTGGTTAAGGGAACGGAACCCACCGGAGCCGTAGCGAAAGCGAGTCTTAATA
>F2WVVLU01BQ0NL length=332 xy=0600_2687 region=1 run=R_2009_09_23_17_22_23_
AAGCAGGTGGTATCAACGCAGAGTACATGGGAGTGTACATACATTGCGAATTCCGAACGAGTGCGAGTGCGCCTGCAGCCAGATCTTTCGCGATCCGTTTACCGCCTCCGTTTCCGTTCCGACGAACGTTCTTCAGTTTGTTTGATTTCATACTCACGGTCACCACAATGCATAAAGGAGTGGCTGATAACGAGTATGAAATTGAGTCCATTTTATTCGATGATACATATGGGAGCAAAACAATGTATCTCGTTAAATGGAAAATTAATCCTATGGACCAGTGCACTTGGGAACCATATCGAAATTTAACAAACTGTTCTAACGCATTGAAT
>F2WVVLU01BYTPD length=382 xy=0689_2383 region=1 run=R_2009_09_23_17_22_23_
AAGCAGTGGTATCAACGCAGAGTACATGGGAATATCATTCAATAAATACCTGTAAGCTATAATCTCTTCAAATGTCCATTTATCACGACGAAGTTGAAATAGAAGATTTGAATATGATGAAGATGATGAAATGTATTATTATCCATGTCCATGTGGAGATCGTTTCAAATAACAAAGAAGAATTAGAATCTGGAGAAACTGATGCTACTTGCCCTAGCTGTTCTTTGGTTGTAAAAGTCATTTATGACCCTGAAGCTTTGCCACATAAACAAAATAATCAACTACAAATAAAGACTTAGAAAAGTGTTAATTTAATGGCTGGTGCATCAAGGGGAAAGAGAGGAGGACGAGGAGGTGGTAATAATATTGGTCGCCCACATAT
>F2WVVLU01BKRUP length=368 xy=0529_2159 region=1 run=R_2009_09_23_17_22_23_
ATTTGTCTTAACATGTATGGAATATCTGTCATGTAATGTTGTGGCAAATATTGTACATATCATCTACTGCTTTAACGGCATTCAAAAGTGATGAGAAGTCCGGAAATGTGTATTTTGTATACTTGATTCTAAATTAATAATTCGAAATCCAGCCTTGATAAAATTTCTCTTATTTCATCTTGTGAATACAAATCATATGACATTTGTTTAAATCTTTAATATATTTTGTCCATTCTACATCCATACATTTATATAATTCAACTAATGGATTGATAAACAAGAAGTTTAACAAAATTTACTCCACCACTTTTCAACATTAAATGCATACTACGCAAGGCCCATGTTACTCTGCGTTGATACCACTGCTT
>F2WVVLU01A2FGX length=340 xy=0320_2367 region=1 run=R_2009_09_23_17_22_23_
AGCGCCTTGACGGTCAGGTGCGAGGCCCAGCCCATTGAGGCGTACAGCACGGGCCAGACGATGCCGTAGTAGCTGCTGGGCGGGTTCAGGCTGGGCTTCTTGAGCGACTTGTACCACACCGAGTCGGCCGAGTAGTTGGACGACTTGGTGGCAAAGCCGTTCACCACGCCCACGGCGACGGGGATGCCCACCGCCAGGATGGGGTTGCGCGGGATGTCAATGAGGAGACCGGGAAGGTTGGACATGGTTGGCGAGATATCAGAACGGGGAAGGATGGATGTGGATGGAAGCAAAGGTGCAAAGTACGCTCCCCATGTACTCTGCGTTGATACCACTGCTT
>F2WVVLU01B82Y1 length=50 xy=0806_1723 region=1 run=R_2009_09_23_17_22_23_
AACAGCTAATTGGAAGCAATAGTCATATTCTAATCCTCCAAGCTACCATC
>F2WVVLU01A2Q80 length=189 xy=0324_1250 region=1 run=R_2009_09_23_17_22_23_
GGTTGAGTGCCGCACCCTAGATGGCTAAAGTCCAGTAGCCGAAAGCATCACTAGCTTACGCTCTGACCCGAGTAGCATGGGGCACGTGGAATCCCGTGTGAATCAGCAAGGACCACCTTGCAAGGCTAAATACTCCTGGGTGACCGATAGCGAAGTAGTACCGTGAGGGAAAGGTGAAAAGAACCCCAC
>F2WVVLU01A7B9M length=378 xy=0376_2120 region=1 run=R_2009_09_23_17_22_23_
ATGCTTCTTCAGATCCTTGTCTGACCTCTGTTATCCCACATTACCTGAGCCCACTTTAACATTTTGTTCTTCCACGCTTCATTGCCGAATGCCTCCACACCATGGCCGAAGCTAATCACCTCATCAGGAGTCACATCTTCCTCCTCTGGCACAAGTTCATCAATTCCCCATTGCATCAAGTTGTGAATGATGCAACATGCAAGAACAAGCTTGACCTGGGTAGGATAAGGGTGGAATGGCTTCTGTTCCAGGATCTTAAACCTAGTTCTTCAGAGCTCTAAAGGCCCTCTCAACAATAACTCTAAGGCTGAAGTATCTGAGATTGAACAGTTCCTGGGGAGTCCTAGGATAGTTCCTACGACCAGAGAACTCATTCAG
>F2WVVLU01BEL0N length=360 xy=0459_1381 region=1 run=R_2009_09_23_17_22_23_
TGTTACCAGGAGAAGCTATGGATACTGCCATTTGCTAGGTCAATGAGCAATGAAGTCTTGCCACCAATATTTCAAACTGGGAGAAACATAGGCTTGCGTGTCTTGACATGACAGTGCAGACAATGGTGTTATTTACAAGCCTTGACAATTCATGCTTGTTCAGCACTGTACCTTTATCAAGATTGTCTTCAGCACTGTACTTTTTCACTGTTCGATTCCAGTTTCCTCAGTTGGTTCGGTTACTAAGTTTATCCAGACACTCATGATGTGGTCAAGTTGTCCCAACACTCATAATGTTAATGCACCAAATATTGGAGAAAAAAAGAAAACAAAAGTAACTCTGCGTTGATACCACTGCTT
>F2WVVLU01BXFOJ length=147 xy=0673_3089 region=1 run=R_2009_09_23_17_22_23_
GAGTGCAAGGCAGAAGGGAGCTTGACTGCAAGACTCACCCGTCGAGCAGAGACGAAAGTCGGCCTTAGTGATCCGACGGTGCCGAGTGGAAGGGCCGTCGCTCAACGGATAAAGTTAACTCTAGGGATAACAGGCTGATCTTCCCAC
>F2WVVLU01BC8TL length=153 xy=0443_3159 region=1 run=R_2009_09_23_17_22_23_
AAGCAGTGGTATCAACGCAGAGTACATAAATCATTTCGTCGATAGTACGTTCAGTAGTAAAGATCCATCCTCCATCTGTTCTGTTTCTTCTGATCAGTGTCCATACATGTCTACAGCACAAGCTAGGATACGGATGCAATTTTCCCNCCACCN
>F2WVVLU01B9F7F length=141 xy=0810_2489 region=1 run=R_2009_09_23_17_22_23_
AAGCAGTGGTATCAACGCAGAGTACATGGGGCTAAAGTCCAGTAGCCGAAAGCATCACTAAGCTTACGCTCTGACCCGAGTAGCATGGGGCACGTGGAATCCCGTGTGAATCAGCAAGGACCACCTTGCAAGGCTAAAATA
>F2WVVLU01CBOXM length=512 xy=0836_0616 region=1 run=R_2009_09_23_17_22_23_
GTTTCCAGAGTTCATTCTATTGTGGATCAACATTAAACTTCTTTTGGAAATCTTCTCATGGTCTTCGACATTGTTTCTGAGTTCTAAAAGTGAACAAACCTTATCTGCACTAGTATTTACTTCCCTTGTTGCATAGTTTCATTGTGGAGCAAAGTTTCTTGAACAAAAGATATATAGTCAGATCGACAAGAATAGTAACCAACATTGATATTTCAAAAAGTATGATCAATAACATTGCAGCTTAACTATGATGGGTCCCAAACAGAATATAAGTGATCATACCTTATCTGTAGCAGGGCTTATGTTTGATGCTTGCAACTCCTTATCATTCAAAAAAATTAGCTTGCTTGAACCATCAACATTGGAGTCGAGGTAACCAACGCTATGAAGCACGGTCGATCCCGAGACGACAGTCGCGCGTACGGAGCCGTGCTGGCGACCGTTGGCGACTAGGCTTGCTGCGGGAGCGCGGAAGACATTGCCGATGCGGAGGATCCGAGAAGAGCAGTGGG
>F2WVVLU01BYFWM length=90 xy=0685_0884 region=1 run=R_2009_09_23_17_22_23_
AAGCAGTGGTATCAACGCAGAGTACATGGGAAGCCAGAGTGCCTCCTCCTAGCAAGCTATATACCTACATAGTACAGCCATGGCCCCACC
>F2WVVLU01BWVOS length=417 xy=0667_1754 region=1 run=R_2009_09_23_17_22_23_
CATCTGATGAAGCAATAACAGCACTGTTGAAGGATTTAAGTGCAGAATTTGCTCTCAAGGATCTAGGGGATCTACACTACTTTCTTGGCATTGAGGTTAAGCAGCACAAGGATGGCCTTCACCTCTCTCAAGAAAGTATGCAACAGACTTAGTGAAAAGGCTGGTCTACAGAGTTGTAAGCCTGCGCCCACTCCTTTATCTAGCACAGAAAATTATCTCTTGCTGAAGGAGAACTTCTGGACTCAGAAAATAGTACAGAAGCTTGGTAGGTGCTCTTCAATACTTGACATTGACACGGCCAGATATCTCATTTGCTGTCAACAAAGTATGTCAATTCCTTCATGCACCTACCACAGTTCACTTGACTGCTGCAAAGCGCATAGTGAGATATGTGAAAAATACATTAAGCATTGGTTT
>F2WVVLU01BPDB1 length=175 xy=0581_3631 region=1 run=R_2009_09_23_17_22_23_
AAGCAGTGGTATCAACGCAGAGTACATGGGGACTCTCAGTCACACGGACAGAGAAGAAGGGGTTACCGGCGGCGGCAGCAGCAGCGATGGCGATCCGGCGACAATCATCAGCAGCAGCTTCTCTACTCCTGCCGCCGGTGGCTGCTCTTCTGTTTCTATGGATGTTTGGCGGGGC
>F2WVVLU01AJA84 length=418 xy=0102_3366 region=1 run=R_2009_09_23_17_22_23_
GTCACCAAGTGAGTTGTCTATGTCCTCTCTTTCCATGGAGACTTCAGCTAGAGCAGAAAGATTTTCACTTTCTCCATAGTGTTGTCTGGGTTCTTCTCCACTATTGCCCTTGCAATATCTAACATTTTCCAGGCTAGATCCAAATCAGAATCATCTTCTTCTCCCGCCATCTCATCACCATCCTTGTCACTCTCACCATCTACATCCTCCTGATCTTTCTCATTTGAGTTTTGACCTTCTTCAAGACCACCTTTGTCTGAAGATGGATCGTCATCTTTGACATTGCTGCTGGATGCCTTTGAGTTTCCACTATCTTTATTTGTTATGCTCTTCGCTGGTTCTTCATCTGGTGGGAGGGATGGAGCGGGAGAAGGGCAATGAAATGGGCCCCATGTACTCTGCGTTGATACCACTGCTT
>F2WVVLU01A72G7 length=218 xy=0384_3321 region=1 run=R_2009_09_23_17_22_23_
AGCAGTGGTATCAACGCAGAGTACATGGGTTCAACAAGCTCAAGGAGTCATACTTCGGCGGATTAACTGAGAATATGCCGGTGTGTTGTATGGTCTAGGCACAGAGGGCGGGAACCACCTCTGTTCACTGAGTAATGGATAGTTAAATAAATGATGAACTATTTATGAGAAAAGAAAAAAAAAAAAAAAAAAAAANAAANAAANAAANAAANAAANAA
>F2WVVLU01ATB8M length=456 xy=0217_0164 region=1 run=R_2009_09_23_17_22_23_
TGTGAACGTCTAGTAGACATTTGGTGAATGAGAACTGATCGATTAGCACCATCAGGCATTACTGTAGCTGCATAATCTCCCCGGCCATGCCATGTCACCTGTTTTATTTCTTTAAAATGATTCAACACAAGACGAATGCCGTTTTCCCATTCTTCAGGTGTTGCATCGTCCCATTGAACAACTGCTTTTACCTTATCAGAGACAATAGATGCTTGAACAGGTGGTGTGGATAGAATAGAATCTGTTTTGGAAACTATTAGATGATCACCAACACCTGGATTTATGATTAATAATTTGCGATCAGCTACAACTGCAACCAATGATAATGCTTTGTTTGGGTTCCATTCAATACTACGCACTATACCTCCAACTGGTATAGTCCTCAAACAACGACCCGTACTAATTTCCCATATTTTAATAGTCATACCCATGTACTCTGCGTTGATACCACTGCTT
>F2WVVLU01BY9HR length=121 xy=0694_2365 region=1 run=R_2009_09_23_17_22_23_
AAGCAGTGGTATCAACGCAGAGTACATGGGGCTGAACACAATAACGAATGCCACTGCTACAGCTGCCGACCGCATGTGACGCCGCTGCGGCGTCGTCGGCGCCGGGCCCTCTCGCNCTCGC
>F2WVVLU01APOPM length=275 xy=0175_1736 region=1 run=R_2009_09_23_17_22_23_
AGATTACCAACTACACCAGATATCAAAGAACTATCAAACAATGATGTCAGCCATTCTGGAACTTGGCTTAGTTTGAGCAATGAAACAGCTATATTTGATGCAATCTTCTGCTGATTACTGAATGATTTTGACGTCAAACCAGGAGCAGTCAAGGCAACTGCAAATTCCTCCATTATTAGCCTGGACCATTTTGATTCTCTGCCCACCATATTCTCCTGGCTTCCGAATTTCTCCCAACCTAAATCATTGAGAGGCAGGACCCCNCCCATGTACTC
>F2WVVLU01BYLUC length=387 xy=0687_0386 region=1 run=R_2009_09_23_17_22_23_
TTTACTATGCATTATTGTAAGGATAGTAGTTTAAATTGTCCTTTGAAAGCAAGCAGCAATTGTTCCCATGCTTTAGGCGCTTATGAGATTGGATGGCCAAAATTTCATCACCATCTTAATCTTAGTTCAGCAATGATACTGGAACTAGGTTGGTTAGGTCAGAGACACAAGGTGTTTTGTGAGGTGCACAGAGTACTCCCTCCTTTTCATAATTCGAGCAAGCTTGTCTTAGTTTTTTTACTTCCTTTTCACATTACAGCGCGTATTAGGAAATCGAGGCGCAGCAAGCCAATGCACGCAAGATTATATTGTGCCCTAGTTATTGAACATCTAAGTAACTCAACCAAAAAAAAAAGAAAAAACAAAAAGTAACTCTGCGTTGATACC
>F2WVVLU01BZ2RB length=253 xy=0703_3429 region=1 run=R_2009_09_23_17_22_23_
AAGCAGTGGTATCAACGCAGAGTACATGGGTCTCATGGAGAGTTCGATCCTGGCTCAGGATGAACGCTGGCGGCATGCTTAACACATGCAAGTCGAACGGGAAGTGGTGTTTCCAGTGGCGAACGGGTGAGTAACGCGTAAGAACCTGCCCTTGGGAGGGGAACAACAACTGGAAACGGTTGCTAATACCCCGTACGGCGTGAGGGAGGCAAAAAAGAAAAAACAAAAAGTAAACTCTGCGGTTGGTATAACC
>F2WVVLU01CDD38 length=95 xy=0855_2086 region=1 run=R_2009_09_23_17_22_23_
CCTATGAAGCTTTACTGTTCCCTGGGATTGGCTTTGGGCCTTTCCTGCGCAGCTTAGGTGGAAGGCGAAGAAGGCCCCTCCGGGGTCCCGGGCGC
>F2WVVLU01BQTR5 length=430 xy=0598_1971 region=1 run=R_2009_09_23_17_22_23_
TTTACCTTCTTGGACATGGCGACATCCGAGCTCGGAAGGAGTCATTCTTTGTCAAGAAGCTAGTGATCAACTATTTCTACGCGTTCCTGAGGAAGAACTGCCGGAGAGGCATAGCAACGTTGAGCATACCGCACACAAGGCTGATGCAGGTCGCGATGCAATACATGGTGTAGGGTTGTTTTACCCCAAAATTTCTCTCTCCGATGGCCAGGGTGCTAACTCGTGGTAGATACAGAGGCACTGTTTACTGGAGCTACTTTTCTGCTATAGATTCACTATGTAGTTAGTAGTGGGCATTAACAACGGCACTGTTTAGTGGAAGGCTGTTGGAGACTGACCCGTTTAATGAAAACATGAAATCTCCGTTTCTCCCTTTTCGCCAAAAAAAAAAGAAAAAACAAAAGTAACTACTGCGTTGATACCACTGCTT
>F2WVVLU01BLEEZ length=365 xy=0536_2729 region=1 run=R_2009_09_23_17_22_23_
AAGCAGTGGTATCAACGCAGAGAAGAACTCTTTGTTTGCATAAAGGGGAAAGGCACCAGGGCTGTGAACTGAGAGCGAGAAAATCGATCTGGCTACGTGGGCAGACGCAGACCCACAGATAGTAGAAAGATCTCCCAGGTAAAAGAAAAGTAAGCCGGAGCTTTTCTTTGTGAAATCCACGCGTCAAGGAGTTTACAGGATAGAAAGATAGACAGGCACTGCCGCCCAACTCATGAGAAACTAACGGCGGCGCTACACGTTTACCCGACCATCACTCGTGGCCACAACGAGGTCATGCAGCTACCGCACGCAAGGATGAAATGCACCAACACGACCCCATGTACTCTGCGTTGATACCACTGCTT
>F2WVVLU01CB210 length=446 xy=0840_2534 region=1 run=R_2009_09_23_17_22_23_
GTGTAACAATTGGTGCTGGAAGATGACTGTCTCCTCGGTGTAATTGTCTTCATTGTGCCAGCTTGTTTGCATCCTCAACATTGATGAACACAGTCTGCCTCGCTCGCTTTTACCAAGCATTGCAACTTTGTGATCATCTAACTTAGGTCTCTTTGCAGGGTTGTTCGTGCACTTCAATGCATAACTGGCTTCTACTCCTCTGACATCCTTTGACTTAGTGCACTGGTCCAAATCATCCACAGGTTGACTTCCTTTAGATTCAGACGTTTTCATGCTCTCTAGTCCTGTCGGACCATGAAGGACTGGACCTTTAGACACATCAGACATTTCAGTGTCACCAGGTTCAGGAGCAATGTCATCTTTAATCACATCACTAGATTTAACAATAGCAGGTCCACTCTCTTGGGATCCTCTTTTCACTTGAGTACTTGCAGTACCAGCAGATT
>F2WVVLU01B7C5P length=335 xy=0786_3531 region=1 run=R_2009_09_23_17_22_23_
AAGCAGTGGTATCAACGCAGAGTACATGGGCAAGACAACGCATGTTGAGAAATACAATGTGAACAATTCTGTTACTGGATGTGATAGAGATAGTGTCGCTAGCACAGGATCAATGAAGAAACGACCAAGACAGCATCAAGCTGACATGAACGGTGAAATGAATTCTGTTGAATCATCTCCAGCAACAACACCAGTGCATCAAGTGCAAAATGAAATGAGTGGGCCTTCGAGTGTAGTCAGCAATTTTAACAGCATGGATTTGCAGAGTCCATCAAACAGAAACCTATCTGAGAAAGAACTACGTGATTGTGACGTAATTGAAAGATTGATCAAAT
>F2WVVLU01BPL7M length=394 xy=0584_2848 region=1 run=R_2009_09_23_17_22_23_
GTTCATCTCGCACGGCAAGGGCCAGCTCGTGGTGGACAGCGATGGCCGGATGGAGAACCCGTTTGGCGTGGTGTCCGACTGGGAGCGCCATGTCCTGGCTCGCGGAGCTCCAATGTACAGAACTATGCTACGAAAAGTGTGAAAGCTGGAAGGTCCAAGTTGAGATTTCAGACTGCTCTCGTGTAAGAAATCCGAACTGCAATCTTGACAAAGTTCACATCATGAGGGTGAACTCGTGATTCTTCTTTAACCTCTATAGTTTTTTTCTAAAAAGGGGGCTCCCCGGCCTCTGCATCAGAACGATGCATACGGCCACCTTTATAAAAAGCAAATAGGTTCAACAAGGTCTGAAAAAAAGAAAAACAAAAGTAACTCTGCGTTGATACCACTGCTT
>F2WVVLU01A067M length=64 xy=0306_2352 region=1 run=R_2009_09_23_17_22_23_
ACACCTGGCATGGATACCCAGTCCTGAGTGAAAGATACCGCGAGCACGATCTTTTCTAATAAAT
>F2WVVLU01BV1LA length=311 xy=0657_3708 region=1 run=R_2009_09_23_17_22_23_
AAGCAGTGGTATCAACGCAGAGTACATGGGCACCGACCAGACTGCCAAGAACTTCGACCCAACGGCGAGGAGTGACGACGGCAGCTGCCTTTACACCTTTTAAGCATGCCAATTTAATATCTGATATTTTATCCTTTGTACCTAAGTACCGCATCGCATCCAAGCGATTGCTGGGCATGTTTTGTTAATATATAAAGATATTGAGTATACCTATTTGGTAAAGACAAATAGAACTGCTTATACAAAAAAAANAAAANAAAAANAAAAAAGAAAAAAGAAAAAAGAAAAACGTAAAACTAAACTAACGTACG
>F2WVVLU01AK1ZP length=258 xy=0122_2755 region=1 run=R_2009_09_23_17_22_23_
TTTCACGTTCTATTTCACTACCCACTGGGGGTTCGTTTTCTACCTTTCCCTCACGGTACTACTTCGCTATCGGTCACCCAGGAGTATTTAGCCTTGCAAGGTGGTCCTTGCCGATTCACACGGGATTCCACGTGCCCCATGCTACTCGGGTCAGAGCGTAAGCTAGTGATGCTTTCGGCTACAGGGCTTTAGCCATCTAGGGTGCGGCACTCAACCGCTTCGCCTAGCAGCACAACGCTTGTATTGCTCTCCCCCACT
>F2WVVLU01BGAXO length=123 xy=0478_2506 region=1 run=R_2009_09_23_17_22_23_
TGCCCATGGTGCCCGAGGGACGAACAGGGCGGCCTCCTTGCCCATGATCCTGGCCATCTCCGCCTCGAAGCGCTGCGCGGTCGGTCCGCGCCAGGACGTCGTCGTCCACCTCCGCCGCGGCCA
>F2WVVLU01BKBED length=82 xy=0524_1315 region=1 run=R_2009_09_23_17_22_23_
GGACTTAGCCATCTAGGTGCGGCACTCAACCGCTTCGCCTAGCAGCACAACGCTTGTATTGCTCTCCCACAACCCGTTCCTT
>F2WVVLU01BHBS5 length=208 xy=0490_1143 region=1 run=R_2009_09_23_17_22_23_
AAGCAGTGGTATCAACGCAGAGTACATGGGGCACCCTAGATGGCTAAAGTCCAGAAGCCGAAAGCATCACTAGCTTACGCTCTGACCCGAGTAGCATGGGGCACGTGGAATCCCGTGTGAATCAGCAAGGACCACCTTGCAAGGCTAAATACTCCTGGGTGACCGATAGCGAAGTAGTACCGTGAGGGAAAGGTGAAAAGAACCCCAC
>F2WVVLU01BO7ZM length=149 xy=0580_0800 region=1 run=R_2009_09_23_17_22_23_
CCAATGGATCTGTTATGTAGCTTATCCATTAGACCTATTTGAAGAGGGTTCCGTTACTAACATGTTTACTTCCATTGTAGGTAACGTATTTGGTTTCAAAGCCCTACGTGCTCTACGTTTGGAGGATCTACGAATTCCCCTACCTTATT
>F2WVVLU01AWXUZ length=266 xy=0258_0217 region=1 run=R_2009_09_23_17_22_23_
TTCTTGCTACTCTGCAGACGGTTGACAACAGTTCTTCTGTTACTACTTTCAGCATTGTTAAACTGTGCCGACAATGGGCGCCTTAGCTTTTCGTCATAATTCTTTCTGACAGGAGCTTTTGAAGAGCTTGCAGATACAGACTTGGATCCTGAAGAATTAAAAGAGTCACGCAAATACCCCGGCTTTTCCTTGTTGCCAGCCCATGTTGCTTTTGTGGTGTTCCCTGGCTTATTCTGGAACTGATTTGGTCTCTCCTCATTGCTTTG
>F2WVVLU01BT40M length=272 xy=0636_0852 region=1 run=R_2009_09_23_17_22_23_
AAGCAGTGGTATCAACGCAGAGTACATGGGGAGGAGCAATACAAGCGTTGTGCTGCTAGGCGAAGCGGTTGAGTGCCGCACCCTAGATGGCTAAAGTCCAGTAGCCGAAAGCATCACTAGCTTACGCTCTGACCCGAGTAGCATGGGGCACGTGGAATCCCGTGTGAATCAGCAAGGACCACCTTTGCAAGGCTAAATACTCCTGGGTGACCGATAGCGAAGTAGTACCGAAAAAAGAAAACAAAAGTAACTCTGCGTTGATACCACTGCTT
>F2WVVLU01A7CN4 length=222 xy=0376_2642 region=1 run=R_2009_09_23_17_22_23_
GCATCTTCACAGACATGTCTATTTCACCGAGCCTCTCTCCGAGACAGTGCCCAGATCGTTACGCCTTTCGTGCGGGTCGGAACTTACCCGACAAGGAATTTCGCTACCTTAGGACCGTTATTGTTACGGCCGCCGTTCACCGGGCTTCGGTCGCCGGCTTCCCTGTCATCAGTTCACCAACTTCCTTGACCTTCCGGCACTGGGCAGGCGTCAGCCCCNCCA
>F2WVVLU01BOM08 length=126 xy=0573_2314 region=1 run=R_2009_09_23_17_22_23_
AAGCAGTGGTATCAACGCAGAGTACATGGGGATGGTTCGGTGTTTGATGATCCCTACCTTATTGACCGCAACTTCTGTATTTATTATCGCCTTCATCGCTGCCCCTCCACGTAGATATTTGTATGG
>F2WVVLU01BQRTL length=341 xy=0597_3527 region=1 run=R_2009_09_23_17_22_23_
GTTTTGAAATTTGGTTATAGACGTCGAATTTATCTCCAATCATCTGTTGTACTATATCTTCTACAATCTTTCATATTTTAGCATGAATTTTTAAAATTTGTGGTAGGAAGCTTGTATGCCATTCATGGATTGGACAACATACATGTGCTATTTTCTTTTGATTATCCCCTTCCAGACTGTTCGGGGTTTCTAGATCAGAATAGTTTGTCCAATATACCTCTTTGGATCTCAGAGAATTTCAGAATAAGTTCTTACAACAATCCTTACTAGATAAATCATGTATGATACCATGTGAAAAAAAAAGAAAAACAAAAAGTAACTCTGCGTTGATACCACTGCTT
>F2WVVLU01A8RZW length=424 xy=0392_3626 region=1 run=R_2009_09_23_17_22_23_
TTGGGATAAGCCAGAACACATTCCTGGTCCAGCTGCCACTAAACCAGAAGATTGGGACGATGAAATGGACGGTGAATGGGAACCAGCAATGATTGATAATCCCGATTTCAAGGGTGAATGGAAACCAAAACAGATTGATAATCCAAATTACAAGGGAGTATGGGTACATCCTGAAATTGATAACCCAGAATACAAACAAGATGATAAACTATACGCAAGAAAAGAAATTTGTGCTCTTGGTTTTGATTTGTGGCAAGTAAAATCTGGTACTATTTTCTAACAATGTTTTTGTATCACAGACGACATAGAGTTAGCTAAAGAAAAGACAGATGCTATCTGGAAATCTAGATATGAGGGCGAGAAGAAAATAGAAGGAAGCACTTGATGAACAAAAAAAAGAAAACAAAAAGTAAACTCTGCGTTG
>F2WVVLU01BU4VX length=318 xy=0647_2283 region=1 run=R_2009_09_23_17_22_23_
AAGCAGTGGTATCAACGCAGAGTACGTGGGGAATGGTACCCTCCTGAAATCTGCACAAATGTTAGGTACCAAGAATTAAATAAGAATGTCCCAACTCCTTTTCTTTGATTTCTTTTGCAGAGATCCGCTTGCTGTACATACTTCAACATTACCAGAGTTTAATGTACTATCTAGCACATGTGTATGTGATGAAAGGAAATATTGATTACTAAATATACATAGCTGCATGTATATGTATATCTAATTGGATTGTTGACTTAACGTGTGCAGATCCGAAAAAAGAAAAACAAAAGTAACTCTGCGTTGATACCACTGCTT
>F2WVVLU01B5KK5 length=299 xy=0766_1767 region=1 run=R_2009_09_23_17_22_23_
AAGCAGTGGTATCAACGCAGAGTACATGGGGAAGCTTGGATGAAACTAAGCAGAGGTCCGAACCGACTGATGTTGAAGAATCAGCGGATGAGTTGTGGTTAGGGGTGAAATGCCACTCGAACCCAGAGCTAGCTGGTTCTCCCCGAAATGCGTTGAGGCGCAGCAGTTGACTGGACATCTAGGGGTAAAGCACTGTTTCGGTGCGGGCTGCGCGAGCGGTACCAAATCGAGGCAAACTCTGAATACTAGATATGACCCAAAAAAGAAAACAAAAGTACTCTGCGTTGATACCACTGCTT
>F2WVVLU01BBIFY length=430 xy=0424_0140 region=1 run=R_2009_09_23_17_22_23_
TCGCCTTGCTGACTCTTCAGTCTTCTTAAGCAACATAACCTTTTGATTCAGGTTTCTGAAATGCATGTCAGCTAACATCAATGCCCTTTTACTGGTCAACGGCGATCGAGATATAACACTCAATACTGATTGATCAGGATTATATAACACTAGAGATGCACCAATTGCTTTCTGCAGATCTTTGTGGATACCATCAATCTTAGCAGACTCTCTAACATCTTCTGGTACATCAATATCGAACTTATAAAATGTATCTCCATTAATGTGAGAATTTATGTTACTGCATCTGACTCGATCAGGAGAGACTATTTCTGTAACTGTTGAGTTGAAATATTGAACAACAAACTGAGATGGTGGGTTACCACTGATAATTTTTATCACGGCTTTTACCCATCCATAACAAGGATGAGGTTCTCTGACTGATTTTACT
>F2WVVLU01BCR1D length=56 xy=0438_1887 region=1 run=R_2009_09_23_17_22_23_
AATCATTTCTTCACATGTACCCGCAGTCGCATTCAAGTAATGCCCCTTGATTTCTA
>F2WVVLU01A8H4S length=272 xy=0389_3130 region=1 run=R_2009_09_23_17_22_23_
AAGCAGTGGTATCAACGCAGAGTACATGGGAGCGTTGTGCTGCTAGGCGAAGCGGTTGAGTGCCGCACCCTAGATGGCTAAAGTCCAGTAGCCGAAAGCATCACTAGCTTACGCTCTGACCCGAGTAGCATGGGGCACGTGGAATCCCGTGTGAATCAGCAAGGACCACCTTGCAAGGCTAAATACTCCTGGGTGACCGATAGCGAAGTAGTACCGTGAGGGAAAGGTGAAAAAAAGAAAACAAAAGTAACTCTGCGTTGATACCACTGCTT
>F2WVVLU01BQBEF length=201 xy=0592_2725 region=1 run=R_2009_09_23_17_22_23_
AAGCAGTGGTATCAACGCAGAGTACATGGGACTGATCGACCGTGCACGTACGTACGTACGCGATGAAGCGTGCGCATGCATGCATGCACCTGGTTTCGTTTGTACAACCATGATGTAAAGTACGAAGGTTGAATGCAAAAGTCTGTTGCTAAGAAAAAANAAAAAAAAAAAAANAAAANAAAANAAAANAAAANAAAANAA
>F2WVVLU01BNV4N length=490 xy=0565_0213 region=1 run=R_2009_09_23_17_22_23_
TTTCGTGTGCCACTAGTGATGACATGCTGAGGCAATGGCAGAATTGGCACATGCCCAAGAAGTGCAGTAGGTGAATTATTCGCACCAGCTGTTGTTGTTACTGGAGTAGTAATGTTGCCATTGCTATCACTAACTGTTGATCGCACAGATGGATCCATTGCACGATTCAAAACCTGTTGTACTTCAGCTGTTGTACTCCTAAATAATTCAATGTACCTCGTACCTATTAGGTCTCTGTGTTTACTAAGTGCTTTAGGAGCATCATCTTCATCAGCAAATAAAACAAATGCATCACCTGTTGCACGTCCATCAGGTTTTTTGACAAATAAAACACCATCTTCTCCGTCCATTACAGAACAAGTCTGCTCACCATTTTCAAAGAAAGTAATAACATCTTTGGCTGTACAGTCATAAGGTAAGCCTCTCATGCGCACTATTACTTGGGCACCCTTGGTGAGAAATACTTGGGCTTCACTACTATTACCTCCAG
>F2WVVLU01B3EGJ length=487 xy=0741_2913 region=1 run=R_2009_09_23_17_22_23_
GCTGGCATTGTATGCCGGCCGCTGGCATGGCGCCGGCATGAACTCCGGGCGATGGGATGACCACTGGCATAATCTACAGCCGCGGGCCTTTAAATTTATGGGCGGACATGAAAGGGTCGCGCACGTAAACGGGGCGGACGCCGAGCGGGCGGCCGACCCAAACGGACGAAAGCGGACAAAGCGCGCGTCTGTTTGGGTCGGCGCGTTGGAGTTGCTCTTAGAAGTGCTCCTTAAGAAAGGATAAGAGAATAAGAGTCGGCATGCACCAAACTATTATCTATACATTGACTAACCAATCAGAATAGTATACTTATGAACATTTAATCTGTATGTTAAAACAAAGGCAAGTGTCCTCTTATTTGGATCATAGAAAACTCGCCATGACTACCTGAATGCTATTTACAAAATGATATCAGAACTACTCTGCAAGCACATGGTAAGAAAAAGGGAAGTAACCCCCATGTACTCTGCGTTGATACCACTGCTT
>F2WVVLU01B2LTB length=267 xy=0732_2653 region=1 run=R_2009_09_23_17_22_23_
AAGCAGTGGTATCAACGCAGAGTACATGGGCAACAAGCTCACATACTCAACTATCTCGTAGTCTCCTATAACTGTTAACACTCACCAATACTTGTGGTTATAGAGTTTCAGCCGGACACTGAGAAAGATAGGGGCTTATTGTGTTGCCTCCCAACGTATTCACCTTTAGGTGATGTCAACAATAATAGCCTATGCCAACTTACATCCAATTGGATACATATATCATGATCTTTCAAACACGAGGAGCTTGCCAAAGGATAAAATAAA
>F2WVVLU01ARBKW length=198 xy=0194_0206 region=1 run=R_2009_09_23_17_22_23_
TCTGTCCAGGTGCAGGTAGTCCGCATCTTCGCAGACATGTCTATTTCACCGAGCCTCTCTCCGAGACAGTGCCCAGATCGTTACGCCTTTCGTGCGGGTCGGAACTTACCCGACAAGGAATTTCGCTACCTTAGGACCGTTATTGTTACGGCCGCCGTTCACCGGGCTTCGGTCGCCGGCTTCCCTCGTCATCAGTTC
>F2WVVLU01A3023 length=63 xy=0338_3309 region=1 run=R_2009_09_23_17_22_23_
GACCGCGTGCCTGTTGAAGAATGAGCCGGCGACTCATAGGCAGTGGCTTGGTTAAGGGAACGG
>F2WVVLU01B8D5Y length=389 xy=0798_2340 region=1 run=R_2009_09_23_17_22_23_
AAGCAGTGGTATCAACGCAGAGTACATGGGAAGGACACAAGGACCCTCGGCCTCGACAGCGCTCCAGCGGCGCAGCACCAGCGCGCGATGCAGGCGGCTGAGGCTCCCCATGGTTGACGACGCCCTCCTCTGTAGGCGCGTCGAAGCGGCGCCCTCCGGCGCTTCAATCTGCCACATGACTGCCGACGACAGCAGCGGCAAACGGCAAGGCCTCTCTATGGCCAGAGGAGGCCACTCCAGCGATTTGCAATTGCCGCAGACGATCACTGGAGAAGTCTGGAGAAGTTGACTACTAGAGTTTCGGCCACCACGCGATTCACGGCGAAGACGAGATGTTCCTCGTAACAAAAAAAGAAAAACAAAAGTACTCTGCGTTGATACCACTGCTT
>F2WVVLU01BL9GO length=314 xy=0546_2006 region=1 run=R_2009_09_23_17_22_23_
AAGCAGTGGTATCAACGCAGAGTACATGGGTCAAAAGGTAAACCTGATATTGTTGTAACTGAGGATGAAGAATTTAAAGAATAGATATTGAAAGTTTAAGAAATTGAATACAGTTTTCAAAGGAAATAGGTACCGTTACTGCTGGAAATGCATCAACAATTAATGATGGAGCTGCTGCTTTAGTTTAACAAATGAAAATGTTGTAAAGAATTAAATTTAAACCTTTAAGCTAGAGTAGTTGCATTTCAAGATGGTGCTACTGACCCTATTGATTTTCCAATTGCACCAGCATTTGCTATACCCAAATTGTTAAG
>F2WVVLU01BRV9J length=275 xy=0610_2693 region=1 run=R_2009_09_23_17_22_23_
AAGCAGTGGTATCAACGCAGAGTACATGGGGGAGGAGCAATACAAGCGTTGTGCTGCTAGGCGAAGCGGTTGAGTGCCGCACCCCTAGATGGCTAAAGTCCAGTAGCCGAAAGCATCACTAGCTTACGCTCTGACCCGAGTAGCATGGGGCACGTGGAATCCCGTGTGAATCAGCAAGGACCACCTTGCAAGGCTAAATACTCCTGGGTGACCGATAGCGAAGTAGTACCGAAAAAAAAGAAAACAAAAAGTACTCTGCGTTGATACCACTGCTT
>F2WVVLU01B3Y3M length=314 xy=0748_0992 region=1 run=R_2009_09_23_17_22_23_
AAGCAGTGGTATCAACGCAGAGTACATGGGGAGCTCATCGCCGGCTTCACCGTGCAGTACGGCCGCGACAGCTCCAACTTCATCGACATGAGCGTCCGCAAGCAGATCGCGGAGATCACGTCCGAGTTCGAGATGCCCTCCGTCAACCTCGAAGTCTGATGCTTAGGTCCTCTCTTTTTCTGCCGTCTCTATACATGTTCTTCTATATCATTATTATCCGGTGAAATGTTAAAATACATAACTCGGTTCCAAAGTAAAAAAANAAAAAANAAAAAGAAAAACAAAAAAACGTAAAAACTAACTACGTACGTAGT
>F2WVVLU01B8XE6 length=261 xy=0804_2720 region=1 run=R_2009_09_23_17_22_23_
GGTTGTGGGAGAGCAATACAAGCGTTGTGCTGCTAGGCGAAGCGGTTGAGTGCCGCACCCTAGATGGCTAAAGTCCAGTAGCCGAAAGCATCACTAGCTTACGCTCTGACCCGAGTAGCATGGGGCACGTGGAATCCCGTGTGAATCAGCAAGGACCACCTTGCAAGGCTAAATACTCCTGGGTGACCGATAGCGAAGTAGTACCGTGAGGGAAAGGCAAAAAAAGAAAAACAAAAGTACTCTGCGTTGATACCACTGCTT
>F2WVVLU01BHF3W length=343 xy=0491_2618 region=1 run=R_2009_09_23_17_22_23_
GCAAGCAGCCGATGTACCCAAGTCCGGACATGGCGAGACGAATCCTTCTCCATGGCAGTCATCCGGAGGTTGGAAACGCAGGGATGCAGCTGGGAGCTGTCTTCGGTTGATTCCTGGTTTATTTTATTCATTTTTATTCTGTATTGATTCCTTGTTTCGGTCTTGATAAATGTGGTGCCTCGTAATGTATAGTTTTCAGCAGGTAGAGTAATATGCACCATACAGAACGTGCATAGTGGCATAGTGCCGCTGTAGTTGTGTGTGTGCTTGTGTTATTTTTCCCTGTGTTGTATCGCACTGCTCTGATGAGCATTTGAGTTAATTTTGTTTATTTTAAAAAAAG
>F2WVVLU01BNSIJ length=478 xy=0563_3721 region=1 run=R_2009_09_23_17_22_23_
TTTTTACACGGATCACAAGAAAACGGCTTCTTATCTGCATGGACTCTCATGTGTTTGATTAATGAACCGTTGACAGGAAGTGATTTTAGACATACCTCACACGAAAATGATTTATCTCCCGTGTGTGACTTCATGTGAGTAATTAATTGCTGGTTTAAAGTAAATGATTTTAGACACACCTCACATGAAAATGGCTTTTCTCCTGTGTGAGACCTCATATGAACTTTCAAATTGCCATTTGTAGAAAAACATTTTAGACAGACATCACAAGAAAATGGCTTCTCTCCAGTGTGAGACCTTTTTGTTCGAGTAATTAGTTGCTGATTTAGGGTAAACGATTTTTAAGCAAACAATCACACGAAAAAAGGTTTCTCTCCTGTGTGAGACCTCATGTGTATTTTTAAATTAGTCCATTTGTTAGAGAAAGGTTTTAAGTACAAACCTCACATGAAAAAGGACTTCTCTCCCGTGTGAGTCC
>F2WVVLU01BIV5Z length=56 xy=0508_0453 region=1 run=R_2009_09_23_17_22_23_
CACTCAACCGCTTCGCCTAGCAGCACAACGCTTGTATTGCTCTCCCACAACCCGTT
>F2WVVLU01ARU6R length=229 xy=0200_1041 region=1 run=R_2009_09_23_17_22_23_
AGTTTGAGTTAGTAGCATGGGAGTCGCGGATACCGCCGTATAAAAGTATGTTAACGTTGCTAAATTCTCTGGTGAGGTGAATGTTTCTGAACGTGCGGTCTTGCCTAGCAAGAAGCGCAGAAGATTTAATCAGAACAAGTAGTTTTGTTTATGAGATGAAGACAAGAGGACAATGAGCTGTTGTAAATCTGTACAAATTAATCTATGGGCCCTGTATGACAATAAAAAA
>F2WVVLU01AK5IC length=101 xy=0123_3218 region=1 run=R_2009_09_23_17_22_23_
AAGCAGTGGTATCAACGCAGAGTACTATTATGAAGAAATTCAGACCTCGAGCTCGAGGACGTAGTTTCCCCATAAAAAAGAACNTGTGTCATATAACAATT
>F2WVVLU01BOC84 length=105 xy=0570_1926 region=1 run=R_2009_09_23_17_22_23_
GGCGAAAGCGTTACAAGGCGATGACTTGCGTACTGCGAACATAATCGCGTGCGACCCCGACTGGCGGTGTCGTGTTTGGTTCGATAGACCGGGGACGGACGTTCT
>F2WVVLU01A6438 length=137 xy=0374_1046 region=1 run=R_2009_09_23_17_22_23_
AAGCAGTGGTATCAACGCAGAGTACATGGGCACTTCACCGTGGCTGTGTGTGACCACCGCGATTGCCGTCCAATTGGTCTGTGATTGCCAATAATCTGCTGCACTGTGTGCAACTTTAATATGTTCATTTTCTCCCA
>F2WVVLU01BNM5V length=117 xy=0562_0881 region=1 run=R_2009_09_23_17_22_23_
AAGCAGTGGTATCAACGCAGAGTACATGGGTACGCACTGGTTCTTAAGAAACTTGGTTTGCTGCCGTTTACACCAACCGCCCCGTCGCCGCTAACTAAATTAAATGTGACAATTCGA
>F2WVVLU01BSLRM length=261 xy=0618_2976 region=1 run=R_2009_09_23_17_22_23_
AAGCAGTGGTATCAACGCAGAGTACATGGGCAAGCGTTGTGCTGCTAGGCGAAGCGGTTGAGTGCCGCACCCTAGATGGCTAAAGTCCAGTAGCCGAAAGCATCACTAGCTTACGCTCTGACCCGAGTAGCATGGGGCACGTGGAATCCCGTGTGAATCAGCAAGGACCACCTTGCAAGGCTAAATACTCCTGGGTGACCGATAGCGAAGTAGTACCGAAAAAAGAAAAACAAAAGTAACTCTGCGTTGATACCACTGCTT
>F2WVVLU01BU3PA length=507 xy=0647_0748 region=1 run=R_2009_09_23_17_22_23_
TTGTCATCATTGGAGCTAGCACCGTAATTTGGCACTACCGGTGGATTGTCGCCATCTGATGAATCATCTTCGGTGCCCCATCCGAGGGGTATTGCACGACAGCTGGATGCGGGACATTTAGAGGTAGAGTTTGGACGAGGGAGTGCAAGGGATTCTTTGCATGGGGTGTTTTCCTTTTAGCATAACTGGCCTTCCTTAGAGCACTTGACTGGCCCTTCTTAATAACCGACATGCTTTTGCGGCGTTGCACACGCTTGGCTCGGATCTTTTCATTCATTCCTTCTCTGTCATCAACCGTTAGTTCACCCTTTTTCTTCTAATAATATGTTCGGCTACGTGAGTTTCTCTGCTCCCTCATAGCTCGGTCATTGTCATGGGAACATCAGACGCTCCTAATGATGAAGTGGTAATTCTGCTTACAACGTGTGCAACGTCTGTATAGTCTTGTGCCATCGAGGGGTGGTCTTTATAGAAAAATGTTGTAGTAAAACGTAATTAAAACAGTCT
>F2WVVLU01BEXU4 length=265 xy=0463_0350 region=1 run=R_2009_09_23_17_22_23_
CTCCATACACACCCACCATCTCTTGCTGCATAGGAGGAGGTAAGGGGCGACAGCAAGGTACTTTGCCTGTACCGGCAGGATGCACCGACCAGACTGCCAAGAACTTCGACCCAACGGCGAGGAGTGACGACGGCAGCTGCCTTTACACCTTTAAGTCATGCCAATTTAATATCTGATGTTTTATCCTTTGTACCTAAGTACCGCATCGCGTCCAAGCGATTGCTGGGCATGTTTTGTTAATATATAAAGATATTGAGTATACCTA
>F2WVVLU01BF6BK length=443 xy=0477_0622 region=1 run=R_2009_09_23_17_22_23_
AAGCAGTGGGTATCAACGCAGAGTACATGGGCTATCGTCGAGGCCAATGTCTCCCCTGGTGGCGGTGCTTGGCTCGGCGGCCAGCTCTTCTCGGCCATGATCATGCGAAAGCCTGCCGATGCCTTCTTGAGAGAGGTCGGTGTGCCGTATGAGGATGCTGGCGAGGACTCCAACTACGTCACTGTCAAGCACGCCGCTCTCTTCACCAGCACCATGCTTAGCAAGGTTCTCCAATTCGAGAACGTCAAACTGTTCAACGCCACTTCCGTTGAGGACCTCATCACCCGCAAGGATGCCGACGGCGGCATCCGCGTCGCTGGTGTTGTCACCAACTGGACCCTCGTCACCATGCACCACGACGACCAGTCCTGCATGGACCCTAACACCATCAACGCACCCATCATTGTTTCCACCACTGGCCACGACGGTCCCTTCGGCGCCTT
>F2WVVLU01BGP9X length=373 xy=0483_1907 region=1 run=R_2009_09_23_17_22_23_
TTCAAATTTCTACAGAATAGCAGTCATGTATTATCAATGAAGATATCAATGGACAGGAATAAATTGCTTCATTTGTACTACAGGGCCATCTTGTTTCAGAAAGATGGCTTCTCCAAGCTCTGCACTCTTTCATACATACACCTTATGTATCACAACCTGTGAGGACTAAAATGGCCAATGGCAGTTCTCACTTGATATGAGATCCAAGTTGTTTACCCGACAAACCTAGATATCCTTAGTTTTTGTTTCACAAATACAAACCAATCACATAATTGTATAAAGGGTGTCCTGTAAACCCCGTACTTTAATTTGCTTATACTGCACGTAATGCAGGCGGGCGGGCGAGCGGGCTTGCCTACCGTGGCTCAGCGAT
>F2WVVLU01A6A2R length=279 xy=0364_3073 region=1 run=R_2009_09_23_17_22_23_
ACTTGCTTCTGCTACTCGGCCGGCGCACGTTGGGACTGGCCATTACCAATGTGGCCAGCGACAGCAGGATCTCGTTAGCTCGTCTCGGCATGCCGCCTACGCGATAACGTTGCTGGTGTCGAAGTGCGACATGCCATAGACTCTGCAGTTGTAGCACACGGTGCGTGGTGGGAATTTGCTCGGTGTCGGTGCACTGGGTGGCAGCTATAACACACTGCCGCTTAATGAGCATTATACCGAGCACCTTCCGTGCACTTGTCGGAGTTAAAACCACCCACT
>F2WVVLU01BG9XT length=54 xy=0489_2815 region=1 run=R_2009_09_23_17_22_23_
TGTAAGCACCTAACCGCCGGGTGCGAGGGAGAGGTAGTGCTTGGCCCTCGCGAT
>F2WVVLU01A9IKU length=275 xy=0401_1212 region=1 run=R_2009_09_23_17_22_23_
AAGCAGTGGTATCAACGCAGAGTACATGGGGGAGGAGCAATACAAGCTTTGTTGCTGCTAGGCGAAGCGGTTGAGTGCCGCACCCTAGATGGCTAAAGTCCAGTAGCCGAAAGCATCACTAGCTTACGCTCTGACCCGAGTAGCATGGGGCACGTGGAATCCCGTGTGAATCAGCAAGGACCACCTTGCAAGGCTAAATACTCCTGGGTGACCGATAGCGAAGTAGTACCGAAAAAAAGAAAAACAAAAGTAACTCTGCGTTGATACCACTGCTT
>F2WVVLU01A150C length=338 xy=0317_2394 region=1 run=R_2009_09_23_17_22_23_
CTTCAATTAGGCTCACTTGTCCGGCACCACCAGAACCACCCTTTCTTTTCTAGCCAATACCATAGAAGCCAAGACAGGTTGTGGATGTTGCAAAATAACATCAAAAGACACTCAAACACGAAGCCATACGCTGTGGCAACGTACCACCAACCACTGTCTCATTTCCACCCATAGTTTCCATGATAAGTCCAACATCTCCAATGGCACCCCATTGAATAGCCAACCCTGGGAGGACCAGCTTCTTGTCTAGCTTCACAAATTCTTTCCTATGACAGAGTTAGCAAAACCGTAATTAGTTTGTCCAGCATTACCACGTCCACAAGATACTGATGAAATAC
>F2WVVLU01AYIQL length=417 xy=0276_0203 region=1 run=R_2009_09_23_17_22_23_
GTTGTGGAGGAGCAACTCCACCTTGCTGCTACAATGTGTACAGCACAAGTGTTGAAGGAACAACTTCAATGTGCTGCGCTAGATATCGCTCTAGAGGCGAATGTAGGCTGATAGGGCAGCAAGAGTTCAATCCAGAACTCCTAGGGCACAAGATCTACTCCAAGATCTTAGATAAGAACAACAAGTTCCATTATAGGTAGGGGTACATAGTCTGGGTACAAAGTAGAGGTGAGGACCTCTATTTATAGGGCTTTGGGAATCCTTCACATACTTCTACTTATAGCTGGAATACTCTAGAAACATTATTTAAGGTTCACCATTCTACTCATAGCTACTCATAACTAGAAGACTCTAGAAAACAGTAGGTAGGAAAAAAAAGAAAAACAAAAAGTAACTACTGCGTTGATACCACTGCTT
>F2WVVLU01A9EPU length=183 xy=0400_0304 region=1 run=R_2009_09_23_17_22_23_
TCTCCGCTCAGAAGCAGTGGTATCAACGCAGAGTACATGGGGAACCTTTTCTTTACCTATTTCTTGACGAGGAATTGTACTACCATGTGATGCATAATTTGATCGTCCTGTGATCAAAGACATCATATATAAGTTTAATAANATTTCATGAACAAAAANAAAAAAAAAAAANAAANAAANAAA
>F2WVVLU01A1IME length=408 xy=0310_0756 region=1 run=R_2009_09_23_17_22_23_
CTCAAGTTATAGCTCTAGCAGAAGACAAGGCTCAACTATCCTTATCAATATTATTAAGATCCAATTACATGCCTTGCTTGTCTAAATTAGGCCTGTCTGTCAGTGATACAGAAGCAACACCAACACCGAAGCTTGACCAATATCATGAAGTGTCTCTTTCTGTAATGGACTTGACTGGTTGCAGCTTTTTGTTCTCATCAAGTCTATTGCAGCCAGTAGTTGGGATCTGGAAATATTTGGTCAGCTTGTGAGGTTGCATATTGATTCTTGTAATACGCTCATCTACTGGCCCGAAGAAGAGTTTCGAAGCTTGGTATCATTGCAGAGTATGATAATTCGAAATTGCAGCAAGCTAATAGGCCCCGCCAGGTGAAAGGATGCCGTATTCGTGGAAGGGATCAATTCCTG
>F2WVVLU01BMWW7 length=257 xy=0553_3737 region=1 run=R_2009_09_23_17_22_23_
AAGCAGTGGTCTCAACGCAGAGTACATGGGCTTACTACTTATATGCTTTCAGCAGTTATCCTCTCCGCACTTGGCTACCCAGCGTTTACCGTAGGCACGATAACTGGTACACCAGAGGTGCGTCCTTCCCGGTCCTCTCGTACTAGGGAAAGGTCCTCTCAATGCTCTAACGCCCACACCGGATATGGACCGAACAGTCTCACGACGTTCTGAACCCAGCTCACGTACCGCATTAATGGGCGAACAGCCCAACCCTT
>F2WVVLU01BXHDF length=277 xy=0674_1185 region=1 run=R_2009_09_23_17_22_23_
AAGCAGTGGTATCAACGCAGAGTACATGGGGTCCGAACCGACTGATGTTGAAGAATCAGCGGATGAGTTGTGGTTAGGAGTGAGATGCCACTCGAACCCAGAGCTAGCTGGTTCTCCCCGAAATGCGTTGAGGCGCAGCAGTTGACTGGACATCTAGGGGTAAAGCACTGTTTCGGTGCGGGCTGCGCGAGCGGTACCAAATCGAGGCAAACTCTGAATACTAGATATGACCCAAAAAAAGAAAAACAAAAAGTACTCTGCGTTGATACCACTGCTT
>F2WVVLU01CAKG1 length=324 xy=0823_1427 region=1 run=R_2009_09_23_17_22_23_
AAGCAGTGGTATCAACGCAGAGTACATGGGAGTTTAGGAAGAGCACGTGTAAATGAAGAACTAAACACTGCTTTACAACGTGCAAAGATAGAAATTAGAAGAGATGAAACGTTATGAAATGCAACAACAACTAGAAGCAACTAAATAAAATAGGATGGAGAAATAAGATAATAAAGATAAAGAGTTCATAGATGATGCCCCAAAATTCCGATCAGATTTATCAAAAGATAAATATGATGAAAGCAATGACAATAAAGAATTAATAATAAATATTTACCTTCAAGACTGCAAAAACAATTTGAACAAAACAATGACGCCAGTATT
>F2WVVLU01BSNQG length=345 xy=0619_1430 region=1 run=R_2009_09_23_17_22_23_
AAGCAGTGGTATCAACGCAGAGTACATGGGATGACTTGTTGGTCGTTTAACCCTGAAAAGACCAGATTTTGCTCAAATGCTTAAAACTCTTGAACGATTGCCGCGTAAACGTTTAGCTCGTAGTCCATCACATCCAATTCATTTATCAAGATCAGCAGAATCTATATTTTAAGAAATAGTTCAACAGTATTATAACGTGGCTATACCAATGACCTTACTTATTTATATGGTATAATAACTATTTGTAATAAAACAACTTACAGAGCTCAGTTATACAGGTAATCTTGATTAAAGCGCTTTATGTAATGCAATTATGTATTTTCCATTATTATTATTATTACTATT
>F2WVVLU01AS4UA length=335 xy=0214_2864 region=1 run=R_2009_09_23_17_22_23_
ACTTGATCCGGGCTAGGGCCAACACGTGTAAGTTCGGACTGCGTTGCATGCTCTTGCTGTCAACCGGGGTAATTGCACGGGTGAAACTTGTATTACTCATCTAGGTTAGCGATAGCCTAGCTAAGTTTGCTCGTAGTGAAGGTAAACTATGACCAAGGTTGGTTTTGGCCCAGTAGATACAACAAAGATAGCTATTCCTGATTATATGAATTTTATGAATTAAGTAATACATTATTTCACCGGCATCGGCAAAAATAATTTGTCGTGCCAGAAGCAAAAAAAANAAAAACAAAAAGAAAAACCAAAAAGTAACTACTGCGTTGATACCACTGCTT
>F2WVVLU01BXQ49 length=395 xy=0677_1563 region=1 run=R_2009_09_23_17_22_23_
GGTTGATTTTATATATATATATATATTTTATGTCTAAATGCCTTCAATGGCGGTGCGTATATATACATCGATAATCGCATGTCGCATACTACCGTAGATAGTCGCGATGTAATAATATAGTCTGGGAAAAAATATCTTTCGGCGTACAACAGAAGGCAGTCGCTCGCATATAATAAAAATAATAAAAAAATTTAAGCAAAACGCGAAACGGCACTTGCTTCCAGGCAAGAACGGATCGGCATTCAACTGTCGTCGGGCCACCGCGCCGAACGTATATCAAACGGAATGCAATTATTTTTTTTATTTTTTTATTCTAAACCNCCCGAGATTTTCTTTTTGTTTTGTTAATTCTTTTTCTAATAGTAAATTTTGTCCGATAAACAGAATATGTGGGC
>F2WVVLU01BGF7R length=270 xy=0480_1157 region=1 run=R_2009_09_23_17_22_23_
AAGCAGTGGTATCAACGCAGAGTACATGGGGAGGAGCAATACAAGCGTTGTGCTGCTAGGCGAAGCGGTTGAGTGCCGCACCCTAGATGGCTAAAGTCCAGTAGCCGAAAGCGTCACTAGCTTACGCTCTGACCCGAGTAGCATGGGGCACGTGGAATCCCGTGTGAATCAGCAAGGACCACCTTGCAAGGCTAAATACTCCTGGGTGACCGATAGCGAAGTAGTACCAAAAAAGAAAACAAAAGTAACTCTGCGTTGATACCACTGCTT
>F2WVVLU01A13BJ length=378 xy=0316_3005 region=1 run=R_2009_09_23_17_22_23_
CCAGCGTAGATAATATGAGTACAGAAATGAAGCAGAAAGGTGATAAATAAATAAAGGACAAAGGGAAGGACTAAGCTGCGACTTGACAACTGTACTATTCCTGATTACAATGAGTTTTCTAGCTTATACAGTGGATGATTATGAAGAGTTCATGTAGGGAAACGTTACAAGCTACGAGACCCATGCTGATGAAAAATAAGCTGTGTATATTAAAATAATATTTATATCTATTACTTATGTAACTATAGTGTGGATATAGCTAAATGATGAATATTTTTTGTATGGTTCATGTTTATCTTTATTTATCACATTGAAATATACAATCTCATGTTAGAAAAAAAGAAAACAAAGTAAACTCTGCGTTGATACCAACTGCTT
>F2WVVLU01BK0AY length=107 xy=0532_0824 region=1 run=R_2009_09_23_17_22_23_
AAGCAGGTGGTATCAACGCAGAGTACATGGGCTCATACTTCAGCGCTGCAGCGCTTGGTACTCGGACCTCGGCTCGAGGCATTTCTCTACCCCTCTTACCTCGAAAG
>F2WVVLU01BW40M length=317 xy=0670_1556 region=1 run=R_2009_09_23_17_22_23_
ATGATGTATTACGAACGAGTAAGAGACTTGCCGGTGACGAATTGAACTAGGTATTGAGATACCGATGATCGAATCTTGGGCAAGTAACATACCGATGACAAAGGGAACAACGTATGTTGTTATGCGGTCTGACCGATAAAGATCTTCGTAGAATATGTAGGAGCCAATATGAGCATCCAGGTTCCGCTATTGGTTATTGACCGCAGACATTTCTCGGTCATGTCTACATTGTTCTCGAACCCGTAGGGTCCACACGCTTAACGTTACGATGACAATTTTCATTATGAGTTTATATATTTTGTATGTACCGAAAGTTT
>F2WVVLU01AYJZY length=137 xy=0276_1836 region=1 run=R_2009_09_23_17_22_23_
AAGCAGTGGTATCAACGCAGAGTACATGGGGACAGCAGGACGGTGGTCATGGAAGTCGGAATCCGCTAAGGAGTGTGTAACAACTCACCTGCCGAATCAACTAGCCCCAAAAAACGAAAACAAAAGTAAACTCTGCG
>F2WVVLU01B82TE length=227 xy=0806_1520 region=1 run=R_2009_09_23_17_22_23_
AAGCAGTGGTATCAACGCAGAGTACATGGGTCTCATCAGTTAGGTATGTGCCTGCCGCCGCCCTCCTTTGAAGATATCTGTACGGGACTCATGTACTCTGCGTTGATACCACTGCTTCCATGTACTCTGCGTTGATACCACGTGCTTCCATGTACTCTGCGTTGATACCACGTGCTTCCATGTACTCTGCGTTGATACCACGTGCTTCCATGTACTCTGCGTTGAAT
>F2WVVLU01B64BS length=310 xy=0784_0278 region=1 run=R_2009_09_23_17_22_23_
AAGCAGTGGTATCAACGCAGAGTACATGGGGCCACTGTGCCACAAGGCGATTAAAATCATGGAAATTGATATAAAGTTACTTGTGATTTCTATAGTCATGTAATCACAAACCATAATGATAAAAGCCAAATCGTTTATTTATTGGAGAACGCATCAACTATATGGAGAATCAAAGGTGAATGTAAATGAAACGCTCCATGTATGTTTAGGCTCCAATATAAGATTAAAATAGTGGATAAATCATTGTACCATATTCAATTAGAACTACAAAAAAGAAAACAAAAGTAACTCTGCGTTGATACCACTGCTT
>F2WVVLU01B0D8F length=480 xy=0707_1917 region=1 run=R_2009_09_23_17_22_23_
TTTGCTTAAGCCGCATATTCCACTTGCCAACTTTTGGCAAGAATTCCTTCACTTTGCCTTGGTCATTAAATTTGAGCTAATACAATAAAAAATTGTGAAATACAGAGAAACATATGCCACCAGTAGATATTCACCATGATACTTACCACAGGAGGAGGTAGCACACGACCCTTGACTATTGTGAGTTTGTTCTCAAAAGTTATGCCAAATTCCTTTGCATGCGGGTCCTCATTGTATGGGTTCACTGTCTGTAAAATGGTCTTCTCATGGTCCATAGGGTGCTGGCAAGCGACACTAAGAAGATATGATATCTGTTTTGCGTCAGAAATCTCACAGACCTCCATTGGTAGGTAAGTTGTTGGCTTCTCTTGATCACGAACTTTCAAACATGGTACACGAGACCAAATAGTACGTCGATATGTTTCCTTGAAGTACTCTACTACTGTCTTCCCCATGTACTCTGCGTTGATACCACTGCTT
>F2WVVLU01BEV6Z length=271 xy=0462_2281 region=1 run=R_2009_09_23_17_22_23_
AAGCAGTGGTATCAACGCAGAGTACATGGGGTGGCTGGTTTATTGAGGATATTTTCCTAAAAGAAGTTGTTAGGGTATGACGTACTCGATTGATCTATGAGATGACCTGCTTGGTGGCGAAGGTTTTTACTATGTGCTCAGCAATAAAAGAAGCTGTACTGGAATACAAAGGTTCTCGTGTCTCGCGTGTGGCAGTACCGAGGAGGGACTGACAATGGTCAGCTTGTGCATACTGGCATTGTGGTGCTTGACCAAGAAGGGGCGACCCACC
>F2WVVLU01B6PCV length=280 xy=0779_1357 region=1 run=R_2009_09_23_17_22_23_
AAGCAGTGGTATCAACGCAGAGTACATGGGGGAGGAGCAATACAAGCGTTGTGCTGCTAGGCGAAGCGGTTGAGTGCCGCACCCTAGATGGCTAAAGTCCAGTAGCCGAAAGCATCACTAGCTTACGCTCTGACCCGAGTAGCATGGGGCACGTGGAATCCCGTGTGAATCAGCAAGGACCACCTTGCAAGGCTAAATACTCCTGGGTGACCGATAGCGAAGTAGTACCGTGAAGGGAAAAAAAGAAAAACAAAAGTACTCTGCGTTGATACCACTGCTT
>F2WVVLU01BDAX2 length=122 xy=0444_1816 region=1 run=R_2009_09_23_17_22_23_
AGCAGTGGTATCAACGCAGAGTACATGGGCGACGTGGAATCCCGTGTGAATCAGCAAGGACCACCTTGCAAGGCTAAATACTCCTGGGTGACCGATAGCGAAGTAGTACCGTGAGGGAAGGT
>F2WVVLU01BVQ3R length=290 xy=0654_2405 region=1 run=R_2009_09_23_17_22_23_
TGTTGAAGAATGAGCCGGCGACTCATAGGCAGTGGCTTGGTTAAGGGAACGGGACCCACCGGAGCCGTAGCGAAAGCGAGTCTTAATAGGGCGATTGTCACTGCTTATGGACCCGAACCTGGGTGATCTATCCATGACCAGGATGAAGCTTGGATGAAACTAAGCAGAGGTCCGAACCGACTGATGTTGAAGAATCAGCGGATGAGTTGTGGTTAGGGGTGAAATTCCACTCGAACCCAGAGCTAGCTGGTTCTCCCCGAAATGCGTTGAGGCGCAGCAGTTGACTGGAC
>F2WVVLU01A460A length=65 xy=0352_0296 region=1 run=R_2009_09_23_17_22_23_
TTCAAAGCCCTACGTGCTCTACGTTTGGAGGATCTACGAATTCCCCTACCTTATTCTAAAACTTA
>F2WVVLU01CCHHJ length=478 xy=0845_0757 region=1 run=R_2009_09_23_17_22_23_
TTTGAATTCTGTAAGAGTTGATCCCAAGGTAATATCAGGGTGTTTGCAATTCAACAAAATGCTGATAATTGCTTGTGTAGCACAAGCATTGTTTATGACTTGTTGAGCAAAGAATATTTTCTCCAAACGTGTATCCAAAACAACAGGACCAGATGGCTCTTCATCTTTAATCCATTTAAATAAAAAGATAAGTCCATGAATAGGCTTCAGATTTTCAAACTGATCAGAATCCAAACTCCACAATTCCTCCACCTGACATCCTTTCACACCAAACTTATTTATTAACTCCGTAAATACTCCTGGATCACTTTCAATGAGACATCAGTCACCAGCCGACATTGTGAAATATCAGCTTTACCAAAATTAAAAGCAGGGTGACTCTTCCCAACGCTAACTCAAACCTGAGTGAAAAACAGGACGTTTAAAATTTCTCTTTGGTCCTTAACCCCCACTGTACTCTGCGTTGATACCACTGCTT
>F2WVVLU01AWZH2 length=97 xy=0258_2344 region=1 run=R_2009_09_23_17_22_23_
AAGCAGTGGTATCAACGCAGAGTACATGGGGAGGAGCAATACAAGCGTTGTGCTGCTAGGCGAAGCGGTTGAGTGCCGCACCCTAGATGGCTAAAGT
>F2WVVLU01CE9OF length=414 xy=0876_3629 region=1 run=R_2009_09_23_17_22_23_
AAGCAGTGGTATCAACGCAGAGTACATGTAGTAGACGTGAGCAGGTGCGGCGGTGGAGTTCTATAGCTCTATATATGTGATGTTGAGAGCATGACGATCGACTTGCTAACAATAACATGCAGCTCGATCATTCACTTGATTCCCGGTTTAGAGAGTGTTAATGTAAGAGAGACAAATGACAAATGAACAGTAGCCGAGTTCGTTCCTCGATGATGTTTACATTTGTAAAGTAACAGTGTAAAGACAAATGAAAGGGCTTAATTGGGCCAATTAAACTTAAATATTTTTTAGTCAAAAATACCTTCGGCTTTAATAAGGCCCAGTTAGTCTTATCTGTTGGATCGCCAATATAATACATATACTTTGGTAGTAAAAAAAAAAANAAAAAANAAAAAANAAAAAAAAGAAAAAAAA
>F2WVVLU01A5PWN length=366 xy=0358_0213 region=1 run=R_2009_09_23_17_22_23_
AGCATTTGCAAGCAGCATTGCATTTGTTCCATCAGCATTAATCTCAGGAGTAACTTGAATAGCTCTATAATGGCGGCAAATATCTAAGTATAAACCATCGTGTTCACCCAGTTCAATCATTAATTTGTAGTATTTTAATTTAAGCTCTTGTATTTCAGGTTTATCATCATCAAAAACTTTAGTGTTTATTTCTTAGAGATAATCTGTGTACGAATATAATCTTTCTTAGCCAAACATAATCTCATCTGTTCTAAAATAGAGTTCAACTTTTTCTTGTTTTTCTATTGAACCGTATGTCTCCACCTGCAATTCTTGAATAATATTTGCAGCGCCAGCCCACTGTACTCTGCGTTGATACCACTGCTT
>F2WVVLU01BGSD1 length=273 xy=0484_0551 region=1 run=R_2009_09_23_17_22_23_
AAGCAGTGGTATCAACGCAGAGTACATGGGGAGGAGCAATACAAGCGTTGTGCTGCTAGGCGAAGCGGTTGAGTGCCGCACTCTAGATGGCTAAAGTCCAGTAGCCGAAAGCATCACTAGCTTACGCTCTGACCCGAGTAGCATGGGGCACGTGGAATCCCGTGTGAATCAGCAAGGACCACCTTGCAAGGCTAAATACTCCTGGGTGACCGATAGCGAAGTAGTACCGAAAAAAAGAAAAACAAAAGTAACTCTGCGTTGATACCACTGCTT
>F2WVVLU01BCRSW length=362 xy=0438_1582 region=1 run=R_2009_09_23_17_22_23_
CGTGTTTCTTGATCCATCCAAGAGTGTCTGAGGGCCCGTGCCTGAGAATGAAACTGCAAGTTGAAAATGTCTGTTTGCAAGCATTCTTTACCTGCAGTGGTCTCTACTTCAGCACTCGCAAGTTTACGAACTGCAAGATTGAAGCATTCGGGATGAATTTGCCCAAGAAGCAAAATTGTTTCCTGGAGCATCCGTAGGGTGATTTCAATCCGATACGGTCGTTCGCTTCTAATCCAAATTGTGCTGGCCAAAAATGCAGACCAATCATTACCAAAAACATCACGTATTGTCTAACTCTTTTGTATAGTAAAGATCAGACAAAAAAAGAAAACAAAAGTAACTCTGCGTTGATACCACTGCTT
>F2WVVLU01BREIG length=299 xy=0605_0166 region=1 run=R_2009_09_23_17_22_23_
CCAGAGTGCTAGTGCAACTGGATTTATGCCTTCCTATTTTAAAGCTGGTAATAGTCAACGTGGTAGTGGTATGCCTATTATGCAGCCAGGTGCCAAACGAGATAGTAGTCAAGGAAAACAGCTAGTAAGACAGCAAAACCTAACACTATTCATATGTCTCTTTCTTTACGAGAAGAAGTTAAATTAAATCAGACTGAAAATGCTTGGGTTCCAACAGCTGCTAAAAAAGCCACCAAGTCTGAAGCATCTAAAACCAAAAAAGAAAAACAAAAAGTAACTCTGCGTTGATACCACTGCTT
>F2WVVLU01BQS7O length=349 xy=0598_1234 region=1 run=R_2009_09_23_17_22_23_
GGCTCATTCTTCAACAGGCACGCGGTCAGAGATCACTTTCCCCTCCCACTGCTTGGGAGCTCAGCACGGTTTCACGTTCTATTTCACTACCCACTGGGGGTTCGTTTCACCTTTCCCTCACGGTACTACTTCGCTATCGGTCACCCAGGAGTATTTAGCCTTGCAAGGTGGTCCTTGCTGATTCACACGGGATTCCACGTGCCCCATGCTACTCGGGTCAGAGCGTAAGCTAGTGATGCTTTCGGCTACTGGACTTTAGCCATCTAGGGTGCGGCACTCAACCGCTTCGCCTAGCAGCACAACGCTTGTATTGCTCTCCCCCATGTACTCTGCGTTGATACCACTGCTT
>F2WVVLU01AXWU6 length=328 xy=0269_0528 region=1 run=R_2009_09_23_17_22_23_
AAGCAGTGGTATCAACGCAGAGTACATGGGGAGTTTAGTTGAATAGTCAACTATTGAGTTGTTATTTAAAATTTGTGCATTATTAATTAACACCATGGTTAGGATTATATTTTAACATTCGTAATTTGTTAGTGCTTACTTAACAGAACAAGCATCATTTTATCACAAGATTACATTGATGAAATAAACTATGTAGCTACAACATGGAAGGCTGGTCAAAAATTTTCATCCGAATACACCAAAAGAAGCAATTTTTGAGGTTGTTGGGTTCTAGAGGAGTTGGAGCTGCTGCTAAAACAAATAGGCCCATATAAAACCAAGCGACCCA
>F2WVVLU01AQHLU length=481 xy=0184_2320 region=1 run=R_2009_09_23_17_22_23_
GGCGATTTCTGGATTGATACTTTTGACAGATTGGGGTATGATGGAGAATACGTCCACCTCTTGCTTTGCGCCTCCGCTGCAGGAAATGACATATTCGCACCTTTCACCGTCGAGGAAGCTCGAGCTAGCCTCATATCTGCGCTGTACGGCTTAATCTATGCGGAATCTGGCACTAATGACGAAGCTCGCCGCATCGCTTGCGATAGCCTCAGGTATTCTGTTCTTACCCAGGTGGAACTGAACGCCACGGAGATCGTTCAGCTCGTATGCTTTCCTCTTAGTGCCTCGTCTTCCTCGAGCAGTACGGTGTCGTCTTCGACGACTTCCACGTCCTTGGCTAGCTCCACGTCTTCGATCAGCTCCGATACTTCCTCGTCAAGCTCCACGCTATCGTCGAGCAACAGTTTGACTTCATCCTCATCTGACAGCTCAAGCTCAAGCACCTCCTCGAGTAGCTCTTCGTCCTCATCGTCTTCTACAG
>F2WVVLU01AEPSL length=331 xy=0050_1923 region=1 run=R_2009_09_23_17_22_23_
TTTTGTGTTGGGATATGTGATTGCTCCGTCCACGAAGCATGACTATATGACGATTGATTTTGGGGTGCAGTTGCAAATCCGGAACTAATAGGCCAATTTAATTGGTGCCAGTATGCGATGGACAAGCTCATGGGTGCAGTCATCAAGCTCAAGCATGATGATGAGGGAAGGGCAATGACTATTAATTTATTCGGATGCCATTTTTCTTCCAAGGTGTAGTGCTTTGATGCAAAAAGACTTCGGGAAATGATCATTATGGCATACTGTCCAAAAAAATGGAGCTGTATCATATGTTCCTGCTGCGTCTCTGCGGGAGTTGAGCTTATTGCTG
>F2WVVLU01A21EI length=201 xy=0327_2120 region=1 run=R_2009_09_23_17_22_23_
AATACAAGCGTTGTGCTGCTAGGCAAAGCGGTTGAGTGCCGCACCCTAGATGGCTAAAGTCCAGTAGCCGAAAGCATCACTAGCTTACGCTCTGACCCGAGTAGCATGGGGCACGTGGAATCCCGTGTGAATCAGCAAGGACCACCTTGCAAGGCTAAATACTCCTGGGTGACCGATAGCGAAGTAGTACCGTGAGGGAAA
>F2WVVLU01APTG6 length=106 xy=0176_3816 region=1 run=R_2009_09_23_17_22_23_
CCGTGGCTACACCTCGGAGACGCTCCTCGAGGTCGTCGCAGTGGAAGAACGTAGCTAGACCTCCTGCTGAGCAGCCTGAGAGCAGCACCTTTTCGGTCTTCGTCAA
>F2WVVLU01ARI5W length=107 xy=0196_1842 region=1 run=R_2009_09_23_17_22_23_
AAGCAGTGGTATCAACGCAGAGTACATGGGGAGGAGCAATAACAAGACGTTGTTGCTGCTAGGCGGAAGACGGGTTGGTAGTGCCGCCACCCTACGATGGCGTAAAG
>F2WVVLU01BWUY5 length=252 xy=0667_0831 region=1 run=R_2009_09_23_17_22_23_
ATGAGTCGCCGGCTCATTCTTCAACAGGCACGCGGTCAGAGATCACTTTCCCCTCCCACTGCTTGGGAGCTCAGCACGGTTTCACGTTCTATTTCACTACCCACTGGGGGTTCTTTCCACCTTTCCCTCACGGTACTACTTCGCTATCGGTCATCCAGGAGTATTTAGCCTTGCAAGGTGGTCCTTGCTGATTCACACGGGATTCCACGTGCCCCATGCTACGTCGGGTCAGAGACGTAAGCTAGTGATGTC
>F2WVVLU01B7PID length=94 xy=0790_3155 region=1 run=R_2009_09_23_17_22_23_
GAGGTCACTGACCCGGCCTCACACAAGGTCATCGGCACCATGCCCGAGATGAACAAGGATGATGTCACAGCGGCCATTCGNGGCGCGAGACGCC
>F2WVVLU01A47VE length=195 xy=0352_1416 region=1 run=R_2009_09_23_17_22_23_
AAGCAGTGGTATCAACGCAGAGTACATGGGTCTCATGGAGAGTTCGATCCTGGCTCAGGATGAACGCTGGCGGCATGCTTAACACATGCAAGTCGAACGGGAAGTGGTGTTTCCAGTGGCGAACGGGTGAGTAACGCGTAAGAACCTGCCCTTGGGAGGGGAACAACAACTGGAAACGGTTGCTAATACCCCGTA
>F2WVVLU01BG7Z8 length=268 xy=0489_0310 region=1 run=R_2009_09_23_17_22_23_
AGCCTAACCGTGAAACGGGTTGTGGGAGAGCAATACAAGCGTTGTGCTGCTAGGCGAAGCGGTTGAGTGCCGCACCCTAGATGGCTAAAGTCCAGTAGCCGAAAGCATCACTAGCTTACGCTCTGACCCGAGTAGCATGGGGCACGTGGAATCCCGTGTGAATCAGCAAGGACCACCTTGCAAGGCTAAATACTCCTGGGTGACCGATAGCGAAGTAGTACCGTGAAAAAAAGAAAACAAAAGTAACTCTGCGTTGATACCACTGCTT
>F2WVVLU01BNP9T length=300 xy=0563_0815 region=1 run=R_2009_09_23_17_22_23_
ATCCTCTTCTTCAGGTCTTGGTTCTCCTGTGTCAGGCTTGCTAGTTCATTCTGCAGCTTCTCGTAATCTTGGTCATCTTTACCATGCATTTTGGATCACCAGCATTCATGAAAGAGAGGAGATATCGAGCCATTTCTGCATTGTCCTGGTCAGTTTCAGTTGTTGCAGATTCAGCTGGCAGATCATCATCTGGGTCCATAAGAACCTGATCAGGGAATGCTTCTGCTATTTTTATGGGCCTGTCGGAGGTCCCCGGCTGCATGATCATATCTTTCAGCTAGAGCTCGGTATGCACGGTAC
>F2WVVLU01BD87P length=274 xy=0455_1171 region=1 run=R_2009_09_23_17_22_23_
CTGCACGCGCGATCGTCGTATAGTTGATCCCGTTCGAAACGACCAACAAACGCCATCGTTATTATTATGCATCGGTATTCCTAATATAGGTCCCTGTGGAATATATGTGTGTTTAAAGTAATTTTTGTTAATATATTTATAACGAAATACAATCATTGTGTGCGTGTCAGATATGCAATATTTTACTCTGGAAATCAAATACAACTAGTCTTATTTCTGCGGGAAAGGCGAAAAAAAGAAAAACAAAAGTAACTCTGCGTTGATACCACTGCTT
>F2WVVLU01BFAVO length=50 xy=0467_0834 region=1 run=R_2009_09_23_17_22_23_
TGCGTTCATGAGCCCATGCTAAAGTCTCAATTAATTCCTGCCAATACCCC
>F2WVVLU01A50OJ length=427 xy=0361_1889 region=1 run=R_2009_09_23_17_22_23_
AAGCAGTGGTATCAACGCAGAGTACATGGGGATACATTAAACGAAGACAGCTACAAGGACTCAACGCTCATCATGCAATTGTTACGTGACAACTTGACTTTATGGACGTCTGATACGCAAGACAACGATGAGCCCCAGGAAGCCACTGGAGACAACTAACTCTTTTACTAAAATATTTAATATAAACAAATTTAAAAAAACTAATAATAATTTTTAATAAAGCAAAACAAACATTTACACACTTCCGCGAGAAACTGCGCCCCCTTCATCTTCCACCTGCCCCACAATTGCGCTCTCACGACACGCTCTTTGTTTTTCGTTAATCTTTTTTTTTGTTATACCTGTTCTTTAAAAACAAAAAAGTCTTGAATAAGAATAAATAAACACATTTTTTTACTTTAAAAAAAAAAAAGAAAAAACAAAAAAT
>F2WVVLU01A29X3 length=84 xy=0330_0905 region=1 run=R_2009_09_23_17_22_23_
AAGCAAGTGGTATCAACGCAGAGTACATGGGTAAGCTTCATCGTCGAGAGGGAAACAGCCCGGATCACCAGCTAAGGCCCCTAA
>F2WVVLU01B5CEF length=96 xy=0763_3445 region=1 run=R_2009_09_23_17_22_23_
AAGCAGTGGTATCAACGCAGAGTACATGGGGAACGTAAAGCAGAGGTCCGAACCGACTGATGTTGAAGAATCAGCGGATGAGTTGTGGTTAGGGGT
>F2WVVLU01AUJE0 length=256 xy=0230_2874 region=1 run=R_2009_09_23_17_22_23_
AAGCAGTGGTATCAACGCAGAGTACATGGGGAATCAGCGGATGAGTTGTGGTTAGGGGTGAAATGCCACTCGAACCCAGAGCTAGCTGGTTCTCCCCGAAATGCGTTGAGGCGCAGCAGTTGACTGGACATCTAGGGGTAAAGCACTGTTTCGGTGCGGGCTGCGCGAGCGGTACCAAATCGAGGCAAACTCTGAATACTAGATATGACCCAAAAAAAAGAAAAACAAAAGTAACTCTGCGTTGATACCACTGCTT
>F2WVVLU01BGJCB length=364 xy=0481_1113 region=1 run=R_2009_09_23_17_22_23_
AAGCAGTGGTATCAACGCAGAGTACATGGGGAGTACAGTACTACATTATTCATATTTTCTATGGAATTCATCTTCAGTGCCACAGTGAAAGTTTTAATAAGTTAATAGTAAATAGTCATCACTATCTATTTTATATACATTGAGTTTAGTCAACATTCAATTAAAATGTCAGAAAAATTAGAACCACGGAAAATTTGTGACTTGAAGGTGACTGAATTACGTACCGAACTTGAAAGACGTGATTTGGATAAAAACTGGAGTAAAAGCGATACTTTTAGAGCGTTTGCAAAAGGCACTTATTGAAGAAGGAGAAGATCCAAAAAAAAGAAAAAAACAAAAGTACTCTGCGTTGATACCACTGCTT
>F2WVVLU01A85KD length=344 xy=0397_0731 region=1 run=R_2009_09_23_17_22_23_
AAGCAGTGGTATCAACGCAGAGTACATGGGAATTGAATTTAAATAAAGATAAAGAGTTGTTTACTGCATTTAATTACTAAAGGAAAGGTTATCTCCCTGCAGAATTAGATCCAATTAAATGGCATACAGTACCTCAATCTCTTTCTTCATCTTCTAAAGTTCTTACTTATTCAGATGTTTTGGTTCTTGGTTATGTGAAGTGGCTTCATTTGATAAAAATAATAGCTATTACACCTGCTATGTGTGAGGGTTCAGGGATGTTAAAATTTCCCGTCTTTCCCTAATCAATATTTTGTATGTTGCTATTGCTGAACAACATGCCGTCACTTTTGCAGCTGGTCTCG
>F2WVVLU01BSWQ4 length=348 xy=0622_0830 region=1 run=R_2009_09_23_17_22_23_
GAGTGTTCCATAATTCTTCAGGTATAGATGAACTGATCCATTTAGAAGAACGAGGTTTGGGTTTGTAAATTTTCCTAAACTCTTACGAAGCATTGGTTCTGCATCAGCAATATATTTAGAATGAAAGCGAATCCAGAACTATTAACTTCTTTGGCAAAAATTCCTTCAGCTTTGCAAAGTTTTGACAAAATTCACTAAACGCTCTTAGGAGGACCGGATATTGTTACACTATCTTCACTATTATGACAGGCGGCTACCAAAATCAGCTGGCAGTCTTTTTAGTTTCTTTCCCAAGACAAGCCGACAGCAGCCATTGACCCCCACTGTACTCTGCGTTGATACCACTGC
>F2WVVLU01BBA2Y length=101 xy=0421_2888 region=1 run=R_2009_09_23_17_22_23_
GAGTCTTAATAGGGCGATTGTCACTGCTTATGGACCCGAACCTGGGTGATCTATCCATGACCAGGATGAAGCTTGGATGAACTAAGCANAGGTCGACCGAC
>F2WVVLU01BDDW1 length=368 xy=0445_1571 region=1 run=R_2009_09_23_17_22_23_
TGAAGACAACCAACATATTGCTGGACAACAACTTTCATGTCAAAGTTGCAGACTTTGGGTTGTCGCGCCTGTTCCCTCTCGAGGTCACCCATGTCTCGACTGTTCCACAGGGCACACCTGGTTACGTCGACCCCGTGTACCACCAGTGCTACAAGCTGACCGACAAGAGCGACGTCTACAGCTTCGGCGTCGTGTTGGTGGAGCTGATATCCTCAAAGCCTGCTGTGGACATGAGTAGGAGCCAAAGTGAGATCAACCTGGCCAACAATGGCCCTCAACAGGATTCAGAACCAATGAAGTTTTTCTAGTGGTTGATCCGGAGCTCGGCTATGACACCGACCCCGAAACCAAAAGAAGAACGAATTAGT
>F2WVVLU01ATHEG length=76 xy=0218_2758 region=1 run=R_2009_09_23_17_22_23_
GGAAGAGGGCTGGCAAGTACGCCAAGAAGGTGAAGGCCAAGGTGAGGAGGAAGATGCATGAGATGGAGAACACCCT
>F2WVVLU01BSX2D length=291 xy=0622_2531 region=1 run=R_2009_09_23_17_22_23_
ATCCATGACCAGGATGAAGCTTGGTATTGTAAACTTAAGCAGAGGTCCGAACCGACTGATGTTGAAGAATCAGCGGATGAGTTGTGGTTAGGGGTGAAATGCCACTCGAACCCAGAGCTAGCTGGTTCTCCCCGAAATGCGTTGAGGCGCAGCAGTTGACTGGACATCTAGGGGTAAAGCACTGTTTCGGTGCGGGCTGCGCGAGCGGTACCAAATCGAGGCAAACTCTGAATACTAGATATGACCCAAAAAAAAGAAAAACAAAAGTACTCTGCGTTGATACCACTGCTT
>F2WVVLU01BZU3G length=430 xy=0701_1690 region=1 run=R_2009_09_23_17_22_23_
AAGCAGTGGTATCAACGCAGAGTACATGGGTGCTTCTGAAGACGCAGGTAGAAGGTTGAATCAATCACTGGATGACGTGGCAAGGAGACTAGCTATTCATGCAAAAAGAAGAGATGAACAGTTAGATTCTGGCAGTGATGTTTCTTCACAGACAACGGAAAGATCTAAATATGTGAGCCGTCCAAGCAGGACAACCACTTTGCCTGTTCCTGTTCTTCATCGCTCATCGTCACCAAACAAGGTCTTGTCAGCTGCATCCTCTGCTTCTAGGGCTTTTCAGAGTCCATCGAGGACAAGACCTTCAACACCTTGCCGGTCACAAAGTGCTGGAAGTATTCAATCAGGTGGTATAGCTCCTGTTGTTAGCTACATGGTTGATCCAAAGAAAAAAAAAGAAAAACAAAAGTACTCTGCGTTGATACCACTGCTT
>F2WVVLU01AVMFG length=396 xy=0243_0186 region=1 run=R_2009_09_23_17_22_23_
AAGCAGTGGTATCAACGCAGAGTACATGGGCGGAACCCACCGGAGCCGTAGCGAAAGCGAGTCTTAATAGGGCGATTGTCACTGCTTATGGACCCGAACCTGGGTGATCTATCCATGACCAGGATGAAGCTTGGATGAAACTAAGCAGAGTCCGAACCGACTGATGTTGAAGAATCAGCGGATGAGTTGTGGTTAGGGGTGAAATGCCACTCGAACCCAGAGCTAGCTGGTTCTCCCCGAAATGCGTTGAGGCGCAGCAGTTGACTGGACATCTAGGGGTAAAGCACTGTTTCGGTGCGGGCTGCGCGAGCGGTACCAAATCGAGGCAAACTCTGAATACTAGATATGACCCAAAAAAAAGAAAACAAAAAGTACTCTGCGTTGATACCACTGCTT
>F2WVVLU01B3KLN length=235 xy=0743_2681 region=1 run=R_2009_09_23_17_22_23_
GGTACATGGACAACTGTTTGGACTGATGGACTTACCAGTCTTGATCGTTACAAAGGACGATGCTATCACATCGAGCCTGTTGCTGGGGAAGACGGCCAATGGATCTGTTATGTAGCTTATCCATTAGACCTATTTGAAGAGGGTTCCGTTACTAACATGTTTACTTCCATTGTAGGTAACGTATTTGGTTTCAAAGCCCTACGTGCTCTACGTTTGGAGGATCTACGAATTCCCC
>F2WVVLU01B1CIS length=249 xy=0718_1298 region=1 run=R_2009_09_23_17_22_23_
AAGCAGTGGTATCAACGCAGAGTACATGGGGTTACCGCTCAAAAGAACTATGTTAGGTACGTTAAATGTACTTGGCTGACGGAAAGGAGTTGAGTATGTGTCCCGAGGAAACGGATGACGGCGTCCCTCCATTTTCTCCTTGGACGGTTAGGTGCACCGCCCATCTTTGTGATATGTAATTAATTGGGCAGGCCGGCGTAGGCGAGGATATCCGAGAAGGAAGTCGTCCAGGCAATGCAAGCCTTTGCG
>F2WVVLU01BWLXA length=183 xy=0664_1388 region=1 run=R_2009_09_23_17_22_23_
AAGCAGTGGTATCAACGCAGAGTACATGGGTCAAAGAGGAAAGGCTTGCGGTGGATACCTAGGCACCCAGAGACGAGGAAGGGCGTAGCAAGCGACGAAATGCTTCGGGGAGTTGAAAATAAGCATAGATCCGGAGATTCCCAAAAAGAAAACAAAAGTAACTCTGCGTTGATACCACTGCTT
>F2WVVLU01B0TAH length=281 xy=0712_0951 region=1 run=R_2009_09_23_17_22_23_
AAGCAGTGGTATCAACGCAGAGTACATGGGAGTGTTCACAAATCACAACCAACGTCAGTCGGTGGCTGCCAGTAAACATTCAAATGGCGCAATAAACAAAGGATAGTTCCCAGTTTGTTCGTCCGTACTTTTCCGTCTCACGAATCTATAGAAAATAACGTCCCATCCAAATAAAATTAACACTAATTTACCACCATGGTTTGTTGGCTGTCGTCTGCCAATTGTCGAGATTGCACAGCGGTGTTCACCGACCTAACCCGAAGTTTTCGTATTGGCAAACG
>F2WVVLU01AKC4E length=92 xy=0114_3292 region=1 run=R_2009_09_23_17_22_23_
GCCGAGTGGAAGGGCCGTCGCTCAACGGATAAAGTTACTCTAGGGATAACAGGCTGATCTTCCCCAAGAGTCCACATCGACGGGAAGGGTTT
>F2WVVLU01B4P54 length=235 xy=0756_3306 region=1 run=R_2009_09_23_17_22_23_
CAATACAAGCGTTGTGCTGCTAGGCGAAGCGGTTGAGTGCCGCACCCTAGATGGCTAAAGTACCAGTAGCCGAAAGACATCACTAGCTTACGCTCTGACCCGAGTAGCATGGGGCGACGTGGAATCCCGTGTGAATCAGCAAGGACCACCTTGCAAGGCTAAATACTCCTGGGTGACCGATAGCGAAGTAGTACCAAAAAGAAACAAAAGTAACTCTGCGTTGATACCACTGCTT
>F2WVVLU01B7G7K length=161 xy=0788_0590 region=1 run=R_2009_09_23_17_22_23_
ACGGCTTCACTTGATTATGTTCCTAACTTTCTGATTTATAACCTACAGATGCCTTCATTTGTCAAAAGTTGGTGTACAGGAACTCCAGGAGAAGAATCCCAAAGAAACATGCACCCAGCAATTTGTTCTAGCTCACTGGAGCATCATTTTGAAGTACCTAA
>F2WVVLU01BH48Z length=310 xy=0499_2433 region=1 run=R_2009_09_23_17_22_23_
AAGCAGTGGTATCAACGCAGAGTACATGGGTCCAACCAGTCGCCGGAGGCGCGCCAAGCCACGCCGTGCCCGCACAGCAACGCCGCTTGAGCTTGAGCTTAGCCCTGTAATAGTACTGATTAGCCTTGCAGCTGCAGCTGTCGATATGTTGCGGACCCTTGTGTGGCGCCCATAATAATCGCCATGTTGCTGGGTTTTCGGTGATGAAATGATATGCAGTGTGGAATACTACTAATTACATACTCCGTAGTTACGTGAACAAAAAAAAAAAACAAAAAAAACGAAAAAAACGAAAAAAAACGTAAAAAAC
>F2WVVLU01B9OEI length=278 xy=0813_0824 region=1 run=R_2009_09_23_17_22_23_
AAGCAGTGGTATCAACGCAGAGTACATGGGGGAGGAGCAATACAAGCGTTGTGCTGCTAGGCGAAGCGGTTGAGTGCCGCACCCTAGATGGCTAAAGTCCAGTAGCCGAAAGCATCACTAGCTTACGCTCTGACCCGAGTAGCATGGGGCACGTGGAATCCCGTGTGAATCAGCAAGGACCACCTTGCAAGGCTAAATACTCCTGGGTGACCGATAGCGAAGTAGTACCGTGAGGGAAAAAAAGAAAACAAAAGTACTCTGCGTTGATACCACTGCTT
>F2WVVLU01BB0XF length=184 xy=0429_3617 region=1 run=R_2009_09_23_17_22_23_
AAGCAGTGGTATCAACGCAGAGTACATGGGGCGGACGAAATAGCTTCGGGGAGGTTGAAAATAAAGCATAGATCCGGAGATTCCCAAACTAGGTCAACCTTTTAAACTTAGCCTGCTGAATCCATGAGCAGGCAAGAGACAACCTGGCGAACTGAAACATCTTAGTAGCCAGAGGAAAAGAAAG
>F2WVVLU01AX4WC length=252 xy=0271_2746 region=1 run=R_2009_09_23_17_22_23_
TGAAGAATGAGCCGGCGACTCATAGGCAGTGGCTTGGTTAAGGGAACGGAACCCACCGGAGCCGTAGCGAAAGACGAGTCTTAATAGGGCGATTGTCACTGCTTATGGACCCGAACCTGGGTGATCTATCCATGACCAGGATGAAGCTTGGATGAAACTAAGCAGAGGTCCGAACCGACTGATGTTGAAGAATCAGCGGATGAGTTGTGGTTAGGGGTGAAGTGCCACTCGAACCCAGAGCTAGCTGGTTTC
>F2WVVLU01ASZ4F length=88 xy=0213_0845 region=1 run=R_2009_09_23_17_22_23_
AAGCAGTGGTATCAACGCAGAGTACATGGGGGTAGGCTGTTATGCTCACTTTGTCTCAAAGAAAGGTTAGTCTTGCCATGCTACTTTG
>F2WVVLU01BS3LU length=93 xy=0624_1520 region=1 run=R_2009_09_23_17_22_23_
AAGCAGTGGTATCAACGCAGAGTACATGGGGAGAGCCCCGTCCGGCCCGGGACCCCTCGTCGCCCCACCGAGGCGCCGTCAACGAGTCGGGTT
>F2WVVLU01ATZEC length=387 xy=0224_1506 region=1 run=R_2009_09_23_17_22_23_
AAGCAGTGGTATCAACGCAGAGTACATGGGGAAGCAGAAGAACCAATATGTGAATTCAATATGCAATCATAGGTGTAGATGTCATCCAAGTGTTGTGATTATTTATGAATATGCATCACTTGCAGCTACAGAACATTGTAGTATGTAGACTTGAAAATACGAGTGTATGTCGTGGGTGTTATCCAAACCAGCTCATCATACTTTTGTGTTGGATTGTTCTGTTGTTTTGTCTTTAAAAGTGGAATTGCTCAGTATTTGGCTGGCACATGGTGTTTGTTTGTAACATTTTTCTTCCAGATTACCAGGAAATGTATTGAAGCACCAAATGTATTCTGTTTAACAAAAAAAAGAAAAACAAAAAGTAACTCTGCGTTGATACCACTGCTT
>F2WVVLU01B1M2E length=54 xy=0721_2676 region=1 run=R_2009_09_23_17_22_23_
GCGGTCAGAGATCACTTTCCCCTCCCACCTGCTTGGGAGGCTCAGCACGGTTTC
>F2WVVLU01CCB6I length=237 xy=0843_2072 region=1 run=R_2009_09_23_17_22_23_
AAGCAGTGGTATCAACGCAGAGTACATGGGTCAAAAGAGGAAAGGCTTGCGGTGGATACCTAGGCACCCAAGACGAGGAAGGGCGTAGCAAGCGACGAAATGCTTCGGGGAGTTGAAAATAAGCATAGATCCGGAGATTCCCAAATAGGTCAACCTTTTAAACTGCCTAGCTGAATCCATGAGCAGGCAAGAGACAACCTGGACGAAACTGAAACATCTTAGTAGCCAGAGGAAAAG
>F2WVVLU01A6D9J length=372 xy=0365_3109 region=1 run=R_2009_09_23_17_22_23_
AAGCAGGTGGTATCAACGCAGAGTACATGGGTAATATATAATTTATTAAATATAAACTTTATTGTAAAGTTACTAGACTTGTATATGATTAAACCATTTGGTTCTTAAAACAAATATATACCTAACCTATAGGTAGTTATAAGTGTGCATACAGGAGTGACAGCTAGAGCTGCCTTCCTTGTAAGAATTTTTCTTGAAATTTCTGTCAAAAGTCGAATTATAAATATTGTCAAAATACTAAATTATATTGTACTATTATTATATAAGTATATTTTTCTTAATAAGAAAGACTTCAGCTATAGTTAGTGGTTTGTTTGTTGAAAATAAATGACTATTCAACAGTGTTAAATACATATACTGTAACCTTAAACC
>F2WVVLU01BUUF4 length=358 xy=0644_1042 region=1 run=R_2009_09_23_17_22_23_
ACGACGATGACGGGTGGATCGATCCAGCTGCCGCGATGCCCCAATGCCCTTTGAAATCAGTGCCTATGCCGTGGTTGACGATTCACAGATCTGGATATCCACATCTGGCGCCGGCACATACTCGTATGACATCGCGAGTGACGCGTGGAGCAAACTAGGCAACTGGGCACTGCCGTTCAGAGGTCGCGCCGAGTACATCCCTGAGCACAACCTCTGGTTTGGCTTCACACCCGACGATTTGCTGCTCTGCACATCGGACCTCACTGCCTCGTGTGAGTTGAGGCCGCCCGTGCTGCAGGATGTGTGGACAGACGTGAACAGGCCAGAAGATTGGACCCTGACAGACGCCAGCATTGTG
>F2WVVLU01AP9SM length=352 xy=0182_0388 region=1 run=R_2009_09_23_17_22_23_
TCATCGGCACCGGGAAGCACTTGAATGTTAATATATTATGTTTAGGACAGGTCACGTCGAAATATTATTCCGTTGTAGAGTTGCACACGCTAGAGATTTCGAATAAATATTATTTGTCCGGTACTTGATGCGGACTTGTGGCGGCAATGGTTTACTATTAATTATTATATTATATACTATGCATAATAACTGACGCCTGTTACTAAAATACGACAAGTGACGACATTACTTATTTATGACATGATGATATTATATTATATATTATCACATGATCGAAGTAAATTAGTGTCGTCATATATGGAATAATAACTTATGTCTATATGATGCACTAACATCAACTAGCAGTGATCAC
>F2WVVLU01BPI57 length=379 xy=0583_3005 region=1 run=R_2009_09_23_17_22_23_
AAGCAGTGGTATCAACGCAGAGTACATGGGGACGCAAGGACTAACCCTTGCTACTACGTCCTTTGATGGTTATCTGTATTTGTATCGAGGGCTCTAGTGGCTGTGCAGATGTTGTTGACATTGGAGAGACCTCGTACACTATGGTTTGTACGGACAATGTGGATGGCGGAGATGACCTTGATCTCATTGTTACTACCATGAATGGCAATGTCTTTGCTTCTCCACTCCTTCACCACACCATCCTCTCAAGGAATGGAGATCATCAAACCAAGGAAGGAATAATGCTGCATATAGGCACAACCGTCAAGGTATTATGTTAAGCATGGTTCCAGGACATTCCGTGACGAAGAGGGTAACATTCTGGGTCGAATTTGAGATT
>F2WVVLU01BTCZZ length=353 xy=0627_1405 region=1 run=R_2009_09_23_17_22_23_
TAACCAAGCCACTGCCTATGAGTCGCCGGCTCATTCTTCAACAGGCACGCGGTCAGAGATCACTTTCCCCTCCCACTGCTTGGGAGCTCAGCACGGTTTCACGTTCTATTTCACTACCCACTGGGGGTTCTTTCACCTTTCCCTCACGGTACTACTTCGCTATCGGTCACCCAGGAGTATTTAGCCTTGCAAGGTGATCCTCGCTGATTCACACGGGATTCCACGTGCCCCATGCTACTCGGGTCAGAGCGTAAGCTAGTGATGCTTTCGGCTACTGGACTTTAGCCATCTAGGGTGCGGCACTCAACCGCTTCGCCTAGCAGCACAACGCTTGTATTGCTCTCCCCCCACTG
>F2WVVLU01BZXZP length=361 xy=0702_1347 region=1 run=R_2009_09_23_17_22_23_
AAGCAGTGGTATCAACGCAGAGTACATGGGGATCCAGGAGAGAGTCGACAGACGAAGCAGATGAAATGGAATCCAGGATTGGTGGAAACCTCCGGCCGACGCTTGTCCGGCAAACGTTCGAGAAAATGCAAGATTTGCCTGTCTTCGATTTTGAGAAAGAGCTTGCGCAGCGGCCCAACCTTGTCATTGACGTCCTAGACCACAAGGAAGAGGCCGCCACCGTATGGGCATGCGTAGACGAATGGCTGAATAACGACGCCAATATGGAGCGAGTCGCTCGACACCTTCACAGGAGGGTTCCTGAATCCGTCCAGAATCGCAGAGAGCTCGTTACCAAAGTTTTCGTATGTCGAACGCGGCG
>F2WVVLU01BPG3Z length=414 xy=0583_0333 region=1 run=R_2009_09_23_17_22_23_
ATTGTTGTGGTCAGAGAGGTTGTAGATGCAGCAGTCGTTGATGCTCTTAAAGAGGCCAACCTCTACTCTGATCAACTGCCTGTCAGTAATTAAACTGTTCTTGATTGCTAGACTGCTAGACTGTAAATCCGTTGCAACAATGGTTTCATTAATTTGCCCTCTCATTTGTAAGACTGAGTAGCTGTTTATACTCAACATTCATTGTCTGAGTTTGAGTAGCATGGTATACTCAATTATGTTGTATTTATGTATCGTCCATCATGTTTGTAATCTACTTTGATAGTATAGCAATAAACTGCATGTATATCAATGTGTCTTTTGGGTCAGGTCTAGTTAATGTACATGGAAGATACTTTAGACTTTGTTTGTTTTACTTGCATTGTATTTGGTTAATTCTATATGAACATATTCTTA
>F2WVVLU01BT0B1 length=376 xy=0634_2975 region=1 run=R_2009_09_23_17_22_23_
AGCTCAGTTGCAGGCAAGGGCCACTTCGTTGTCTACTCCTCCGACGGGAGGCGCTTCGAGATCCCCATAGCGTGCCTCCGCACGATGATCTTCGAGGAGCTCCTGAGGATGTCGCAGGAAGAGTTTGGGTTCACAAGTGAGGGGAGGGATCACACTGCCTTGTGATACGACAATGATGGAGTATGTAATGTGTTTGTCTCAGGAGAGAGGCTTCTGAAGATGTTGAGAGGGCGCTTCTCAGCTCCATAATAACGACTTGCCACCACCCAACGACAGAAATGATGCAAGCAGCCACCTGGACTTCACCAGCAATTTTCTGTGCGCAGCTCCTGAAGAGTGAACATCTCCAGATTCTTCTTTCTGTTTTCTATGTTCC
>F2WVVLU01B2FUC length=140 xy=0730_3106 region=1 run=R_2009_09_23_17_22_23_
AAGCAGTGGTATCAACGCAGAGTACATGGGAGTCTCAACCATAAACGATGCCGACCAGGGATCGGCGGATGTTGCTTATAGGACTCCGCCGGCACCTTATGAGAAATCAAAGTCTTTGGGTTCCGGGGNGGTATGTGCAG
>F2WVVLU01A89AU length=62 xy=0398_1476 region=1 run=R_2009_09_23_17_22_23_
TACTAAATCAATGTAGTTGTATGCAACCTAGAGCAATAGCATGATGAACCAAGAAATCCCCA
>F2WVVLU01B32SJ length=327 xy=0749_1681 region=1 run=R_2009_09_23_17_22_23_
ACTGAAATTCCTGAGTTTCCTATTCCACCACAAATTGCTTTAGAACTTCTGATGGCAGCTAATTTTTGGATTGTTAATGCTAAGTAATAAAACAGATATTTAAAATTATTATAATTACAAAATTTAAACAATCTAAGCTTTTAAAACATTCTTGCCTTGATAATTATTGGAATAGTAAATAATAATTTGTAATTAATATTATTTATTGTATCTATAAATTATAATGTGGGCATAGATATCCAATATATAAATTAATGGTTTCTTTGTAAACAATATTCAATTTTGTTATTTTTTTTAATTTTATCTAAATTTTAATTAAATACTTAA
>F2WVVLU01BDOZZ length=190 xy=0448_3645 region=1 run=R_2009_09_23_17_22_23_
AAGCAGTGGTATCAACGCAGAGTACATGGGAGCGTACATAAATTTAAGTATAATAGTCGTGACAATGCGACGCACGTCGGTTGTCCGTATAATATTTGTACTTAAATATAAATAAATAATAATATCGAGATCGTGATATTGGCGTTTGAGTAAAGGGATTTTTTTNTTTTAAACTTAAAATAGTTAATTC
>F2WVVLU01AX0N3 length=263 xy=0270_1361 region=1 run=R_2009_09_23_17_22_23_
CCGCTACTACGGGAATCGCTTTTGCTTTCTTTTCCTCTGGCTACTAAGATGTTTCAGTTCGCCAGGTTGTCTCTTGCCTGCTCATGGATTCAGCAGGCAGTTTAAAAGGTTGACCTATTTGGGAATCTCCGGATCTATGCTTATTTTCAACTCCCCGAAGCATTTCGTCGCTTGCTACGCCCTTCCTCGTCTCTGGGTGCCTAGGTATCCACCGCAAGCCTTTCCTCTTTTGACCCATGTACTCTGCGTTGATACCACTGCTT
>F2WVVLU01BXAT9 length=348 xy=0672_0911 region=1 run=R_2009_09_23_17_22_23_
CCTTGGCATTCAACACCAGCTGGACCCTCTGCGCATATGGACAAATCGCATCGAATAAAGCGCAATGAGCCTAGCACCTTTGGTGGTTCAACGGAATCTTTGGACAAGTGTTTGGTGGGCATTTAGTTCCGTCTGAGGTGTGACTAGGGTTCCCACTAATTTTGACGACCCGGAGAATAATTCACCAAACTCGTAGCCCGTAGATTTATGCGTAAACCCAGATTTAACACCGTGTGACACTTGAATAATTGAGTATTGATGAGCAACGGACAACGGTCTGCTTCCGAAAACAAGTCGCAAGAAATAAGAATGTTGTTCCCCATGTACTCTGCGTTGATACCACTGCTT
>F2WVVLU01BV5LP length=359 xy=0659_0715 region=1 run=R_2009_09_23_17_22_23_
AAGCAGTGGTATCAACGCAGAGTACATGGGAGCTGGCCTGATGCTCAATCTGGTATGGTGGATCCTTGCAAGGTTCTCCAGCTAGAGAAGAGGGTGAGGTTCCTGAGTCTGAGTTAGATCCTGACACAAGGAGAAGGCTTCTGATATTACAGCATGGCCAAGACACAAGAGATCCCACACCACCCTTTGCTGCAGAACCTTCTGTACAAGCCTCAGTTCCTCCAGTGCAATCTCAGGGAAATTGGTTTCCTGTAGAGGATGAGATGGACCCAAGAAACTTAATAGGACTTCAACGGACTTTCATCTAGAATCTGATGCCGTACATAGTGATAAAGCCAACCACCACATCAACCATACTT
>F2WVVLU01BNTQ6 length=277 xy=0564_1232 region=1 run=R_2009_09_23_17_22_23_
AAATGTGCGCGACGTCTTTGTTTTAGAAGTTCTGAGGGTAGGGTGTGAAGAGCACATATGTGTGTGATGTCTACCTGCAGATAGATGGTGGGTGCGAGAGGACTCAGGAGAGTCGTGACTCGTGAGGGTGCGTGTGCGTGAGAGAGAGGGGGCGACATATCAATGCAATGCATGTGTCCGTAAATACATTATCCGACAAACGTTCGCCACAAGCCTTTTCCTTGACGAATGCCGTAAGAACCGTTAGATCGGCATCCGACAGTGTCAGTTTTGTCCA
>F2WVVLU01CBWN8 length=362 xy=0838_2454 region=1 run=R_2009_09_23_17_22_23_
AAGCAGTGGTATCAACGCAGAGTACATGGGGCCGTCAGTGCAAAGATCAGTAGTACTGGCTGGAGGAGTAGAAGACAAAGGCATAGATGACTGCGTGTCACATGGAACTTTAGAACGACGAGTGTAATGGAAAGTACTGGCTGGAGGAGTAGAATAACGACGAGTGTAATGGAAAGGAAGACTATCTAGAGGTGGAGCTAGTGGAAGAGAGAAAGGAGCTGGTGAGGAAGGAGATGAAACATGTGGTGGAGATGGTTCTGATGTTAGGACAGAGGAAGGTTGTTCAGCTATGGACTCATCTAAAAAAGATAGGCAAAAAAAAAGAAAAAACAAAAAGTAACTCTGCGTTGATACCACTGCTT
>F2WVVLU01BYXLW length=87 xy=0690_3346 region=1 run=R_2009_09_23_17_22_23_
AGCACTGTTCGGTGCGGGCTGCGCGAGCGGTACCAATCGAGGCAACTCTGAATACTAGATATGACCGCTCAGTGATAAGGAGGTGGG
>F2WVVLU01BF4L8 length=136 xy=0476_2510 region=1 run=R_2009_09_23_17_22_23_
AAAGAGCACAACCTTGGAATTGTAATCCTCCCTATCCTGAGGGATATCAGTACAATGGACATGACAGAGGGCACCCTCCATACGATAGGAGACATCACTTTGTATGATAGATGGCATCACTTCGACGATAGAGGGC
>F2WVVLU01AX5EF length=52 xy=0271_3397 region=1 run=R_2009_09_23_17_22_23_
ATTTCTTCACATGTACCCGCAGTCGCATTCAAGTAATGCCCCTTCGTATTTC
>F2WVVLU01CDZ0L length=312 xy=0862_1795 region=1 run=R_2009_09_23_17_22_23_
AAGCAGTGGTATCAACGCAGAGTACATGGGGGAGAGCAATACAAGCGTTGTGCTGCTAGGCGAAGCGGTTGAGTGCCGCACCCTAGATGGCTAAAGTCCAGTAGCCGAAAGCATCACTAGCTTACGCTCTGACCCGAGTAGCATGGGGCACGTGGAATCCCGTGTGAATCAGCAAGGACCACCTTGCAAGGCTAAATACTCCTGGGTGACCGATAGCGAAGTAGTACCGTGAGGGAAAGGTGAAAAGAACCCCCAGTGGGTAGTGAAAAAAAAGAAAAAAACAAAAGTAACTCTGCGTTGATACCACTGCTT
>F2WVVLU01BBPM2 length=182 xy=0426_1276 region=1 run=R_2009_09_23_17_22_23_
AAGCAGTGGTATCAACGCAGAGTACATGGGTCAAAGAGGAAGGCTTGCGGTGGATACCTAGGCACCCAGAGACGAGGAAGGGCGTAGCAAGCGACGAAATGCTTCGGGGAGTTGAAAATAAGCATAGATCCGGAGATTCCCAAAAAGAAAACAAAAGTAACTCTGCGTTGATACCACTGCTT
>F2WVVLU01A8TTT length=60 xy=0393_1903 region=1 run=R_2009_09_23_17_22_23_
AGGCACGCGGTCAGAGATCACTTTCCCCTCCCACCTGCTTGGGAGGCTCAGCACGGTTTC
>F2WVVLU01A8Y44 length=220 xy=0395_0598 region=1 run=R_2009_09_23_17_22_23_
TACTATTTGCTGCACAGTATTACTAACCGCCATATTTGAGCACAACATTATTGTGCATGGACCCTGACTATGTACGTCACCATGTGTCCAGATCTGAGATGCCGCATGTACTAGATGAGCGGCGCCGAGTTTGACACCCTTGGTCCTATGTGGGTGCCGAGGAACACTCTTGGAGAGTACTCGCTTTTCTATTAGGGACAACTACCCACTGTTGAGGGTA
>F2WVVLU01BWZ0E length=134 xy=0668_3260 region=1 run=R_2009_09_23_17_22_23_
AAGCAGTGGTATCAACGCAGAGTACATGGGCGAGGAAGGGCGTAGCAAGCGACGAATGCTTCGGGAGTTGAAATAAGCATAGATCCGGAGATTCCCAAAAGAAACAAAGTAACTCTGCGTTGATACCACTGCTT
>F2WVVLU01CEWXI length=101 xy=0872_3492 region=1 run=R_2009_09_23_17_22_23_
AAGCAGTGGTATCAACGCAGAGTACATGGGACTACCCGCTGAGTTTAAGCATATAAATAAGCGGAGGAGAAGAAACTTACAAGGATTCCCCTACGTAACGG
>F2WVVLU01ALDST length=105 xy=0126_1675 region=1 run=R_2009_09_23_17_22_23_
AAGCAGTGGTATCAACGCAGAGTACATGGGAGAGCAATACAAGCGTTGTGCTGCTAGGCGAAGCGGTTGAGTGCCGCACCCTACGATGGCGTAAAGTTACCACGT
>F2WVVLU01A9MCI length=268 xy=0402_2000 region=1 run=R_2009_09_23_17_22_23_
AAGCAGTGGTATCAACGCAGAGTACATGGGTCAAAAGAGGAAAGGCTTGCGGTGGATACCTAGGCACCCAGAGACGAGGAAGGGCGTAGCAAGCGACGAAATGCTTCGGGGAGTTGAAAATAAGCATAGATCCGGAGATTCCCAAATAGGTCAACCTTTTAAACTGCCTGCTGAATCCATGAGCAGGCAAGAGACAACCTGGCGAACTGAAACATCTTAGTAGCCAGAGGAAAAAAGACAAAAGTACTCTGCGTTGATACCACTGCTT
>F2WVVLU01BVK9G length=281 xy=0652_3026 region=1 run=R_2009_09_23_17_22_23_
AGCCTAACCGTGAAACGGGTTGTGGAGAGCAATACAAGCGTTGTGCTGCTAGGCGAAGCGGTTGAGTGCCGCACCCTAGATGGCTAAAGTACCAGTAGCCGAAAGACATCACTAGCTTACGCTCTGACCCGACGTAGCATGGGGCGACGTGGAATCCCGTGTGAATCAGCAAGGACCACCTTGCAAGGCTAAATACTCCTGGGTGACCGATAGCGAAGTAGTACCGTGAGGGAAAGGTGAAAAAAGAAAACAAAAGTAACTCTGCGTTGATACCACTGCTT
>F2WVVLU01A47YS length=272 xy=0352_1538 region=1 run=R_2009_09_23_17_22_23_
AAGCAGTGGTATCAACGCAGAGTACATGGGGAGAGCAATACAAGCGTTGTGCTGCTAGGCGAAGCGGTTGAGTGCCGCACCCTAGATGGCTAAAGTCCAGTAGCCGAAAGCATCACTAGCTTACGCTCTGACCCGAGTAGCATGGGGCACGTGGAATCCCGTGTGAATCAGCAAGGACCACCTTGCAAGGCTAAATACTCCTGGGTGACCGATAGCGAAGTAGTACCGAAAAAAAGAAAAACAAAAGTAACTCTGCGTTGATACCACTGCTT
>F2WVVLU01B5DK9 length=317 xy=0764_0891 region=1 run=R_2009_09_23_17_22_23_
AAGCAGTGGTATCAACGCAGAGTACATGGGATTGTCGGTCGCTCTCTTTAATTGTAGTGGTACTTAATTGCCGGGATCGCCGTGTCGTGATTAGGAGGGTTTAATGTGTCGTCGTCGCCATTGCTGTCGTGGTCGTAGCGCTGCCGCCGTTGTTGTAACCTAAGGTTGATTAGGATGTTGAGTGTGCTGATTGTTCAGCTAATGTGGATCTATTTGTACAATCGGTGGATGGATTAACTGTGTCGGTTAGTCATGGTGTTCATGTCCTCCTCTAAAAAAAGAAAAACAAAAAGTACTCTGCGTTGATACCACTGCTT
>F2WVVLU01BSH70 length=119 xy=0617_2478 region=1 run=R_2009_09_23_17_22_23_
TACCTGCACCTGGACAGAAAGACCCCTATGAAGCTTTACTGTTCCCTGGGATTGGCTTTGGGCCTTTCCTGCGCAGCTTAGGTGGAAGGCGAAGAAGGCCCCTCCCGGGGTCCGGGCGC
>F2WVVLU01A2NUV length=279 xy=0323_0949 region=1 run=R_2009_09_23_17_22_23_
AGCAGTGGTATCAACGCAGAGTACATGGGGGAGGAGCAATACAAGCGTTGTGCTGCTAGGCGAAGCGGTTGAGTGCCGCACCCTAGATGGCTAAAGTCCAGTAGCCGAAAGCATCACTAGCTTACGCTCTGACCCGAGTAGCATGGGGCACGTGGAATCCCGTGTGAATCAGCAAGGACCACCTTGCAAGGCTAAATACTCCTGGGTGACCGATAGCGAAGTAGTACCGTGAGGGAAAAAAAGAAAAACAAAAGTAACTCTGCGTTGATACCACTGCTT
>F2WVVLU01B90X4 length=268 xy=0817_0698 region=1 run=R_2009_09_23_17_22_23_
AAGCAGTGGTATCAACGCAGAGTACATGGGGAGAGCAATACAAGCGTTGTGCTGCTAGGCGAAGCGGTTGAGTGCCGCACCCTAGATGGCTAAAGTCCAGTAGCCGAAAGCATCACTAGCTTACGCTCTGACCCGAGTAGCATGGGGCACGTGGAATCCCGTGTGAATCAGCAAGGACCACCTTGCAAGGCTAAATACTCCTGGGTGACCGATAGCGAAGTAGTACCAAAAAAGAAAACAAAAGTACTCTGCGTTGATACCACTGCTT
>F2WVVLU01AYY32 length=242 xy=0281_0944 region=1 run=R_2009_09_23_17_22_23_
ATTATGTTCTTGGGTGGAGCTTCGGTATGAACATGCAAGCTCCGTCCATTGACATCTCCAAGCTTCCTAAGTTGCCTAGTGTTGGCGAAAGGCCCAGCCAAAGCTCTTGGCGATCGTCCTCCCAATAGCAACTGCAGCATTGATCATGTCTATCGGCACTCTCGTCATTCTGATGGTGCGAAGAAGAAGAAGAAGAAGGTATAGTGAGGTGCGCGAGGATTGGGAGAGCGAGTTCGGCCCAC
>F2WVVLU01BE2H0 length=304 xy=0464_2262 region=1 run=R_2009_09_23_17_22_23_
GATGGGCAACTGGTTTATTATGATGAAATTGGGTAAAGCTGCTGCGTTCACAGTCGGAAGTGGTATATTAGCATTACAACTAGCCAATTCAAGCGGTTACATAAAATTGATTGGGATAAATTGACCAGAGGTGTAGAAAGGGTAGCTGAACAAGTCGAAGACAGTACAAGTGACAAAAAGAAAGGATTATTGAAGAAGATGGGACGCTTTGTCGACAAGAAACTAGACAAAGCTGAAGATTTATTAAGGAAGAAAGAACGCAAAGCTAAACGATGGTTTCACCGTATATCAGGTGACGAGGACG
>F2WVVLU01AV18T length=178 xy=0248_0203 region=1 run=R_2009_09_23_17_22_23_
TCCCACTGCTTGGGAGCTCAGCACGGTTTCACGTTCTATTTCACTACCCACTGGGGTTCGTTTTCTACCTTTCCCTTCACGGTACTACTTCGCTATCGGTCACCCACGGAGTATTTAGTCCTTGCAAGGTGGGTCCTTGCTGATTCACACGGGAGTTCCACGTGCCCCACTGCTACTC
>F2WVVLU01BAVKA length=350 xy=0416_3256 region=1 run=R_2009_09_23_17_22_23_
TTCAGGGAGAAGGAATCGGTGCTTGGTAAAGGACCACATGCAACATGGTTGCACCCAGTTTAGATACAGATAGCAGAACTGATGTAATCTCGGACATGTATAAGAAACAGAGAGCGGCTGAGAGGGAAGAGGATGGGAGATTTTGTAGGAGAGCCAGGTGGTAAGGAAGCTACCGGTGTAGGGGCTACCGGGGAACTGGCGGGCGCGAATGAGAGCGCCCGTCAGGAGGAATGACGATCCTCTGTTGGAACTGTCGGGGTTTGGGCCACCCCGGAACAGTTCGAGAATCTGAGTAATTCTTTACTCAACCTGATAGCAGACCAACTCCATACTTTGCGCCAAAAAAAAAA
>F2WVVLU01AKHQ3 length=304 xy=0116_1101 region=1 run=R_2009_09_23_17_22_23_
TCTCCGACTCAGGTGCCTGTTGAAGAATGAGCCGGCGACTCATAGGCAGTGGCTTGGTTAAGGGAACGGAACCCACCGGAGCCGTAGCGAAAGCGAGTCTTAATAGGGCGATTGTCACTGCTTATGGACCCGAACCTGGGTGATCTATCCATGACCAGGATGAAGCTTGGATGAAACTAAGCAGAGGTCCGAACCGACTGATGTTGAAGAATCAGCGGATGAGTTGTGGTTAGGGGTGAAATGCCACTCGAACCCAGAGCTAGCTGGTTCTTCCCCGAAACCGTAAAGCGGTTCGGTTAGGGAC
>F2WVVLU01B4D9V length=342 xy=0753_0177 region=1 run=R_2009_09_23_17_22_23_
AAGCAGTGGTATCAACGCAGAGTACATGGGTGGCATTTTGGAAGTTTGTTGCCATGGTAAACTACTGCTCCATATTTTTCTACCATCATGTCATTGAATATGTCATGTGATTTGTTCAATGTCACATTAATATTTCTAAATTCTTTGTACCAAAACTTCTGCCATACCATTGTTTTGTCCATGCCTGCTTGCACTATGTTTTTCTTCTGTTTTTGTCCATTAGTTTATTAGCCACACGACAAAACTTCAAGTTTTTTTAGTACCGTGGATGGTATGTATGTATCGCAGACATGAAAATTTAATTATTTGTTCAATGGCAGTTTATTTTGTATGCCATGACTT
>F2WVVLU01BTDQ9 length=263 xy=0627_2387 region=1 run=R_2009_09_23_17_22_23_
AAGCAGTGGTATCAACGCAGAGTACATGGGGAGCAATACAAGCGTTGTGCTGCTAGGCGAAGCGGTTGAGTGCCGCACCCTAGATGGCTAAAGTCCAGTAGCCGAAAGCATCACTAGCTTACGCTCTGACCCGAGTAGCATGGGGCACGTGGAATCCCGTGTGAATCAGCAAGGACCACCTTGCAAGGCTAAATACTCCTGGGTGACCGATAGCGAAGTAGTACCGTGAGGGAAAAAAAGAAAAACAAAAGTACTCTGCGTTG
>F2WVVLU01BWJLC length=249 xy=0663_2462 region=1 run=R_2009_09_23_17_22_23_
AGCAGTGGTATCAACGCAGAGTACATTGGGTAGGCGAAGCGGTTGAGTGCCGCACCCTAGATGGCTAAAGTCCAGTAGCCGAAAGCATCACTAGCTTACGCTCTGACCCGAGTAGCATGGGGCACGTGGAATCCCGTGTGAATCAGCAAGGACCACCTTGCAAGGCTAAATACTCCTGGGGTGACCGATAGCGAAGTAGTAACCGAAAAAAAGAAAAACAAAAGTAACTCTGCGTTGATACCACTGCTT
>F2WVVLU01BQNAP length=347 xy=0596_1759 region=1 run=R_2009_09_23_17_22_23_
AAGCAGTGGTATCAACGCAGAGTACATGGGGACAAACAAATTTGTTCCTGAATCGAGCTGAACTCTCTGTTCCGCTCCGAATTTCTCACCTTTGATTTGTCGTTAGCCCGATTATGAGGGCTAAATGGCGTAAGAAGCGTATGCGTAGGTTGAAGCGCAAGAGGAGGAAGATGCGTGCAAGGTCCAAGTAAACCTCGTGGCCCGCACCGGACATACTATCATGTTTGGTAAACATTAAGCGATTATGAAACTTTATATTGATTCATCTAAACAGTAATAAACTCTTTCTGTTCAACATAATAAAAAAAGAAAACAAAAAGTAAACTCTGCGTTGATACCACTTGCTT
>F2WVVLU01AITAQ length=261 xy=0097_0576 region=1 run=R_2009_09_23_17_22_23_
AAGCAGTGGTATCAACGCAGAGTACATGGGAAGCGTTGTGCTGCTAGGCGAAGCGGTTGAGTGCCGCACCCTAGATGGCTAAAGTCCAGTAGCCGAAAGCATCACTAGCTTACGCTCTGACCCGAGTAGCATGGGGCACGTGGAATCCCGTGTGAATCAGCAAGGACCACCTTGCAAGGCTAAATACTCCTGGGTGACCGATAGCGAAGTAGTACCGAAAAAAAGAAAACAAAAAGTAACTCTGCGTTGATACCACTGCTT
>F2WVVLU01B8PM7 length=85 xy=0802_0833 region=1 run=R_2009_09_23_17_22_23_
AAGCAGTGGTATCAACGCAGAGTACATGGGGAGGAGCAATACAAGCGTTGTGCTGCTAGGCGAAGCGGTTGAGTGCCGCACCCTA
>F2WVVLU01B1FRU length=471 xy=0719_1416 region=1 run=R_2009_09_23_17_22_23_
ATCAGATGGGTCAGAGACGGCTGAAGCAGACTTGCAGGCCACCGCCTACTGCCTGATTTTCTTGGAGCTGCTGCATTCAGGGCACTTGTAGTGCTTTATGTGATCCGCCTTGGCCGGGGTTATCCGCACGCATTTGCCGTGGAACCACCGCTCGCACATGTCGCAGCCGATCCAGAACTCGCTTGCATTGTATATGCCGTTGCAGCTTCCGCAAAAGGTTTCACTGTGTTCTTCGTCATTGTCGTCGTCTTCTTCTCGAGCAACTGCTCTGGAGTTCTTTGGGCGGACATCATCAGTTCGTTGCTTTGGCTTTGATGAGTGCCTGGATTTGCCACTGCTATCAACACCAGACCTGTCCCTGTGCTTCCTGTCAGCCATACTTTCATACACGTTTGGAAGATCGTTGATCATGCTGAACAAGCGCTTCCGTTCGTTGGCGGTGAGCGGCGTGCGTGCGGGCGTCGTCCCCCA
>F2WVVLU01B9BXG length=334 xy=0809_1042 region=1 run=R_2009_09_23_17_22_23_
AAGCAGTGGTATCAACGCAGAGTACATGGGGACTGCCGAAGTTTCCGTACCGTACGTTCGGCGATGTTATTTAAATCCCCGGGCTGGTAACGGGAAATTCGTTCGTACTGGTATGTGTACAGTTTTGGTCAGTTTTCCGTTGATTTAACGACGTCTACTTCCATGGTCATTCATCGAGCACTGCAGGTTGTTAAATCTGTAGCAGCCTTTGGTTTCATGGATTTGTCGTTAGACAGCAGTGAATATTGCCAGGCACAACACAATACATTGGATGTGAATGCATACTAAATCATTTTATTTGAATATTATGCTTGCTCGTTGAACACGCATTGAT
>F2WVVLU01A76QS length=185 xy=0386_0658 region=1 run=R_2009_09_23_17_22_23_
AAGCAGTGGTATCAACGCAGAGTACATGGGTCAAAAGAGGAAAGGCTTGCGGTGGATACCTAGGCACCCAGAGACGAGGAAGGGCGTAGCAAGCGACGAAATGCTTCGGGGAGTTGAAAATAAGCATAGATCCGGAGATTCCCAAAAAAGAAAAACAAAAGTACTCTGCGTTGATACCACTGCTT
>F2WVVLU01BBUUN length=101 xy=0427_3933 region=1 run=R_2009_09_23_17_22_23_
TGTCCAGTACCGGCCATCGTAGTACCCACGGGAGGTGCGTTGTTGCTCACGGAAGGAATAAAACCCCAAAACCCCTTACGTCTGAACTACGAGGGCGAAGG
>F2WVVLU01AP0AA length=57 xy=0179_0352 region=1 run=R_2009_09_23_17_22_23_
GCGGGTACATGTGAAGAAATGATTAAGAGAGCTGTATTTGCAAGAGAGTTAGGGGTT
>F2WVVLU01BNN7R length=397 xy=0562_2245 region=1 run=R_2009_09_23_17_22_23_
GGCAGTTGGTGAACCCATATTCAGAGCACAGCTGCCAGTCTGGGCATTGAACCGGGCCGTATATTGTTCAGTAATGTTGCTGCAAAGAAGAACATGTACGTAGGGGACAGTTAGCTGATGTATGCTTAGATACACCACTTTGTAATGGTCATACTACCAGTATGGACGTACTATGGACAGGCACACCCGTTGTTACCTTGCCAGGAGAGACATTAGCATCCAGAGTAGCTGCGTCACAACTGGCAACACTTGGATGTCCTGAGCTTATTGCACGGACTAGAGAGGAATATCAAGACATCGCAATCAGACTAGGAACTGATAAGGAATATTTGAAAACTAATGAGAGCAGAAGTCTGGCGAGCACGGTCTGAAAGTCCATTGTTTAATTGTTCAATAT
>F2WVVLU01APPGF length=322 xy=0175_2701 region=1 run=R_2009_09_23_17_22_23_
CTCTAGGATGACGACGGACTCACAGATTGGCTTGCCGTTGTGGATGAGTACCGGCACCTTCTTGTGCACCAGGTTGGAGGCGAGGAGCAGGTCGCTCTTGTTGTCGAGGTCCTGCTCAACGTTCTCATAGCTCAAGCCCTTGAGGTGGAGCGCGAGTTTCACCCTGGAAACCCTCGGGGCGTTGCCCACTGTACCCACGCAGCTTCAGCTCGTCTTCACCGGCCATTTCTCCCTTGCGTGATACCTATGGATATGACTTGAACTTCAGTGTTAACTACTGTGTTTGTCTTCCCCATGTACTCTGCGTTGATACCACCTGCTT
>F2WVVLU01BKEM0 length=359 xy=0525_1418 region=1 run=R_2009_09_23_17_22_23_
CGCAGTTTACGAATCAGTGTTTTGCACCGTCAAAATATATTCAGTGCTCTCGTCAGTTCCATGCTACTGAGTTCCAAAAACATTGCTTCAGCCTCCTCTTTGCCTGCAATCTCCTTGGCCGCCAGTCTCCTTGCTTCCTGCAAAACATGTCAAACCAATGCATGTAAAGCAGATCCTCCGAGAAATTCATCTATAGTATTTATAACCATATATATACAGATCAAACAAGCTTTATGATTGATTGATTGATTTATTTAAAATTTTGGAACAAAGGACACCCCCGATTGCGTAAAACGAAAGGTTGTGGTCTCACTTGACTTTTGCAAAGCCCATGTACTCTGCGTTGATACCCACTGCTT
>F2WVVLU01BT5U3 length=126 xy=0636_1949 region=1 run=R_2009_09_23_17_22_23_
AAGCAGTGGTATCAACGCAGAGTACTATTTGGGGTTTTAGTTTTGTTCGTCCTTGGATTGCTGTTGCATATTCAGCTCCTGTTGCAGCTGCTACTGCTGTTTCTTGATTTACCCTATTGGTCAAGG
>F2WVVLU01BEN6N length=95 xy=0460_0093 region=1 run=R_2009_09_23_17_22_23_
AAGCAGTGGTATCAACGTAGAGTACATGGGGCGACCCCAGGTCAGGCGGGACTACCCGCTGAGTTTAAGCATATAATAAGCGGAGGAGAAGAAAC
>F2WVVLU01BMBDR length=82 xy=0547_0397 region=1 run=R_2009_09_23_17_22_23_
AAGCAGTGGTATCAACGCAGAGTACATGGGGTCGAAGGAAGCTTTTCTTGATGGTATGCCTTTAGGAATCTCTGGTACTTTC
>F2WVVLU01BGYQZ length=465 xy=0486_0601 region=1 run=R_2009_09_23_17_22_23_
TCATCAATTCGACTCTACCATCAACAGTACCAGCAATGGAAACCTCGGTCCTTTCATCCTTTATTGATAAAGCCCATTTGTCTTTGACCTGCCATTCTAAAAGCTTTTCATGTTGTATTTACTCCTCTCATCTTCACTGGAGCATGCAAGAAACTTTTTGCTTTGAATGGCGCAATTTTGGGCACAGCCCACAGCAACTCCCACTGATAGACCTTCATATGTGGTGCCGGTTAATACTCCTGGTGTCATGTTAAAAACTTCTTGAACACAGTCATATATAGGAGAAATGTGTGATCCAGGTCCAGTAATGAAAACAGCACTGAATTTTCTGTTATCTTTGTCAATAGCCTTCTGAAGTAATCCCTTCATTCGCTGCACGAAAGGATTACATATGCATTTGAACTCTGCTTCTATGATTTTTTCACTACGAAACATCAGTTGGCCCAATTCCTCATCATTATTTCT
>F2WVVLU01BPQF1 length=272 xy=0586_0143 region=1 run=R_2009_09_23_17_22_23_
AGCTGCAGAGGTGACGGATCGGTGAAGAACAACGGCGACTGCCGAGGAAGATGATGGCGTCGATCCAGTCGATGTGGAGGCTCCGGGCTTGAGCTCGTGGGCGAGGAAGACGAAGCAGACGACGAAGGATCCCCTGGACATATCAGCGAGGCGAGGAGGGCTCGGTGGCCGCGGGATCGACGGAGACCATGGCGGCAGTGCTTCAGACTCGTGCGGAGGAGAGAGCGGGCGAGGGAGATGGGAGAATTGGGGGTCGGCTAGGGTTCGGTCCT
>F2WVVLU01BW1HI length=93 xy=0669_1076 region=1 run=R_2009_09_23_17_22_23_
AAGCAGTGGTATCAACGCAGAGTACATGGGAAGCCAGAGTGCCTCCTCCTAGCAAGCTATATACCTACATAGCACAGCCATGGCCCCNCCNCG
>F2WVVLU01BMSKG length=152 xy=0552_2190 region=1 run=R_2009_09_23_17_22_23_
GATTCATGATAACTCGACGGATCGCACGGCCTTCGTGCCGGCGACGCATCATTCAATTTCTGCCCTATCAACTTTCGATGGTAGGATAGGGGCCGTACCATGTTCTCCATGTTCGGCTTCTTCGTGCAGGCCATCGTCACCGGCAAGGGCCC
>F2WVVLU01BY8WN length=288 xy=0694_1605 region=1 run=R_2009_09_23_17_22_23_
AAGCAGTGGTATCAACGCAGAGTACATGGGGGAGAGCAATACAAGCGTTGTGCTGCTAGGCGAAGCGGTTGAGTGCCGCACCCTAGATGGCTAAAGTCCAGTAGCCGAAAGCATCACTAGCTTACGCTCTGACCCGAGTAGCATGGGGCACGTGGAATCCCGTGTGAATCAGCAAGGACCACCTTGCAAGGCTAAATACTCCTGGGTGACCGATAGCGAAGTAGTACCGTGAGGGAAAGGTGAAAAAAAAGAAAAAACAAAAAGTACTCTGCGTTGATACCACTGCTT
>F2WVVLU01BNO8O length=337 xy=0562_3574 region=1 run=R_2009_09_23_17_22_23_
TTATGGCTGAGATACAGTTCCTCTAACGCAACACATTCTTGTAAGCCATTCATTGAAGTTAGCCTGTTGCTTTGCAGACTTATTCTTTTGATTGATTTCAACCCACATAAGTTGATAGTCCAGATCCGGTTTCTTCCGAGCCATAACTCCTGTAGATTTGTCAAAGTTTCCAGATTTTCCATCACCCTTAATCTGTTGCTACCAAGTTCAAGCAATTCTAATGCATGGAAATGTTCAAGTTCTTCCATCTTTGGAACCTCATTCTTTGAAAAGTAGAGTTCTTTCACTGTGCTGGAAACCTTGGATAACCCATTTAAGGACGACAACTCATTGAAAG
>F2WVVLU01A9NEG length=55 xy=0402_3366 region=1 run=R_2009_09_23_17_22_23_
GATCACCACAAGGACACTTTCGGCATCCAGGTGTGATGGATCCACCATAGACCCT
>F2WVVLU01B8169 length=84 xy=0806_0723 region=1 run=R_2009_09_23_17_22_23_
CAGTGGCACGACACTTGTTGTTTACCCTTAGGCGTACTTGCTAGGCGTCGGCGCGGGGTCGAAAATTTCGGACGGTCGGCCCCC
>F2WVVLU01CDMMO length=78 xy=0858_0830 region=1 run=R_2009_09_23_17_22_23_
GCATTGCACGGTGAATGTGAAGAAGTAGGCCATTGTCGCGGCAATAATGAGCCAAAGTAGTATTTGCGGTGAATCCCC
>F2WVVLU01BK2O7 length=372 xy=0532_3929 region=1 run=R_2009_09_23_17_22_23_
TTGAAGGAGTCGAGGAGGGTTCGCTTCTTGGAGCGGGTGTTGTTTTCGTTGTTATCGTCGTGATCGTCTTGGCTATCATGGCCAAAGCCATTGTCGTGTGGCCGAGCGATCCTGGCTAGTCTGCGGCCGCCGCCGAACATGTCATCTTCGTCATCCTCGTCATCCCCATTGCCCTCATCATCGTTCCCGCCATCGTTGCTGTCGTCTCCATTGTTGTCATTGTTGTCATTGTCTTCATCATCGGTCCTGCCACTATCCCCGCCGTTCCCGCCTCCGCCATCTCCGCCACCTCCGCCACCTGCTGGTACCCCAAACGAGTCATCGAGCTGTCCAGGACCTTGAATCTCGCACTTGTAGAACTGCAACCCCCCC
>F2WVVLU01B176O length=354 xy=0728_1374 region=1 run=R_2009_09_23_17_22_23_
ATTTCCGAGTTGCCTTTGTACCGAATCTGAAGCCACACTGTCAGACCAGAAAAGCATTTTACTTTGACCCTCCGACAGTGATCTATTCGACATGTTAGGCCCTAATTCCATAGTCATTATCTCCTCATTCAGTTTCCCCAGCCTCACACCACCACCATTGTTTTCCAACGCTCTGGTAAGTATATGAACAAAACTCACATGTTTCAAGGAAGCAATAAAATCACCTTTTGGAGGCAGCACACCATCTGCTACTCTTGATATAATATGCTCGTTCCATGTTTTTTTAGAGCCTTGTGAGCTTCTTATAAATATCAAATCCACAGGGTCTGCAGTAAAAATGTCAACTGATTGATT
>F2WVVLU01B8YYZ length=87 xy=0805_0633 region=1 run=R_2009_09_23_17_22_23_
AAGCAGTGGTATCAACGCAGAGTACATGGGTAAGAGACACGATAGCACGCCTGATACCGGCTTAGACCCNCCATCACTCCCTCCACT
>F2WVVLU01B7XQE length=366 xy=0793_1524 region=1 run=R_2009_09_23_17_22_23_
AAGCAGTGGTATCAACGCAGAGTACACGGGCCACAACTTAGAAATGGATGGGAAATCGCAAATGCGCTTATTAATGCCTATTCAAAATCTGGTGATCTTGCTGGTGCTTGTGCTGTTTTGATAGGCACTCATCAAGGAACACTATTTCATGGAATTGCATCATTGTTGCACATTTGCTGCATGGGTCTCCAACTAAAGTGGTGGATTACTTCTTTAAAATGAAGCAACAAGGTGTACTGCCAGATCATACAACTTTGACAGCTGTTATCAGGGCCTACGGTATGGAGGGGATGGTATCTGAAGGGAGAGAAATATTTCTCAATATGGACAAAGACTATAATGTAACTCCAGATTTAGATCATTATG
>F2WVVLU01BIUZ2 length=384 xy=0507_3040 region=1 run=R_2009_09_23_17_22_23_
TTGCCTAACTGAACCAAACGCCGGCAGCGACATCGGGAAGATGGAGAGCAAGGCGAGATACGATTCGGACACTAAGTCGTACGTCTTGAACGGATCTAAGATGTGGATAACCAATGCACCGGTTGCCGACATTTTCGTTGTGTGGGCTAGGTGTGATGATGGCCGCGTCCGAGGGTTCATAGTGGAAAGAGGCACAGCGGGTCTATCGACCGCTGTCATACCAGGAAAAAATGTCATTGAGGGCATCCAGCACTGGGTCTGTGTACATGGACAATTGTGTAGTGCCTGAGGACAGCCTTTTGCCCGGCGTCTCGGGTATGGGAGGTCCTTTTGGCTGTTTGAACCACGCCCGTTACGGAATCTCGTGGGGCGCTTTTGGGGCGG
>F2WVVLU01BHOA7 length=60 xy=0494_0961 region=1 run=R_2009_09_23_17_22_23_
GTATGAGGTTCTTAGGTTGTACCCGCCAGCAATCTTCCTTGCGAGAAGAACTTACAAGGC
>F2WVVLU01A7LHH length=311 xy=0379_1779 region=1 run=R_2009_09_23_17_22_23_
AAGCAGTGGTATCAACGCAGAGTACATGGGGGAGGAGCAATACAAGCGTTGTGCTGCTAGGCGAAGCGGTTGAGTGCCGCACCCTAGATGGCTAAAGTCCAGTAGCCGAAAGCATCACTAGCTTACGCTCTGACCCGAGTAGCATGGGGCACGTGGAATCCCGTGTGAATCAGCAAGGACCACCTTGCAAGGCTAAATACTCCTGGGTGACCGATAGCGAAGTAGTACCGTGAGGGAAAGGTGAAAAGAACCCCCAGTGGGTAGTAAAAAAAAGAAAAACAAAAAGTAACTCTGCGTTGATACCACTGCTT
>F2WVVLU01BTC85 length=384 xy=0627_1735 region=1 run=R_2009_09_23_17_22_23_
AATCTGCAATGTAGGCTTCTTCTGGGAAGGCATCCCGTCCAAATGGTGGTGGGTATTCAATTTCACCCCAAGATGAACGACAAATAAAATACAGCAGTAGAATCAACTTTTGTCAGCCAAATCCAAAATAGTATATAGCACTATCTGTTACTACCAATGGATTGATTTCCAAATATGTGAAGTAAAGGTTGACATACATTTTGTTATAAAGCAACTATAAATGTTGCAATGGTTTTTGTTTGGCTGGGCTGACTTTGGTCAATAGCTTTTCTAAGATTTGTTCCTCAGTTACATTTTGTCCAATTGGTACTTCAAGTTTTAATGCTTTAGCATCAACATCTCCAATGTCTACACCACCTTCATGATGGAAGAGAATTGTATCAG
>F2WVVLU01BYJYI length=294 xy=0686_2040 region=1 run=R_2009_09_23_17_22_23_
GCGACGGTCTTACTGTAATAATGATAATATTATTTAATGACTGTGGATAATTATTACGCTATAAGGTAGGCATCTATATTGTATATGACTGTTGCGCCCGCAGTGGCTTGAGACCGACCGGTGTCTCTGCGTGCGGCGGCGGGGTAATCGTTTGCACGCGCGCAGCTCTACACAGAAAACTGCTGTTCCGCCGAAGTCATCGATCTGTCGCTCGAAAAACGCAATACTCCATAGGGTACACACTGTCTGTACAAAAAAAGAAACAAAAGTAACTCTGCGTTGATACCACTGCTT
>F2WVVLU01BWHE9 length=58 xy=0662_3747 region=1 run=R_2009_09_23_17_22_23_
GTCTCTCCTAGAAGTTGGTTATCAACTTCTCATTTTGTTCTAGGATTCTTCTTTTGTT
>F2WVVLU01AYGHN length=253 xy=0275_1385 region=1 run=R_2009_09_23_17_22_23_
GAAGCCTGTGTACAAGCTCGTAACGAAGGGCGCGATCTTGCTCGCGAAGGTAATGAAATTATCCGAGCAGCTTGCAAATGGAGTCCTGAACTAGCCGCAGCTTGTGAAGTATGGAAGGCGATCAAATTCGAGTTCGAGCCGGTAGATACTATTGATAAGTAGATAAAACTAAAGATAAAGAAGAGAAGGTATAAATAAAAAGAAACAAAAAAGAAAAACAAAAAGTAAACTACTAGCGTTGATACCACTGCTT
>F2WVVLU01AI6HZ length=148 xy=0101_1301 region=1 run=R_2009_09_23_17_22_23_
AAGCAGTGGTATCAACGCAGAGTACATGGGTCAAAGAGGAAGGCTTGCGGTGGATACCTAGGCACCCAGAGACGAGGAAGGGCGTAGCAAGCGACGAAATGCTTCGGGGAGTTGAAAATAAGCATAGATCCGGAGATTCCCAAAAAAG
>F2WVVLU01B2BAE length=324 xy=0729_1300 region=1 run=R_2009_09_23_17_22_23_
AAGCAGTGGTATCAACGCAGAGTACTTTTGTTTTTCTTTTTCTTTCATCACTGAATCCTGATCAATATCTTGTTTCAATGAGCCCTTGGTAGCTCTCATATCATCATTCTGCGTTGTCGCTTCATTTTCTTTGACTGAATTTTCTCAAGGTGGAGTCTCGAGTTTTACGAGTCTTTTGATCCCAGCGTGATGCTTGTTTTGCCTGATCCTCACGTAAACTTTTGCCTATCTTTTCTGTAGCACTGTCAGCATGTCTCACATGTTCTTTATGGAGTTGTGCATTGACTGTCCGCGCCCATGTACTCTGCGTTGATACCACTGCTT
>F2WVVLU01B0W11 length=433 xy=0713_1735 region=1 run=R_2009_09_23_17_22_23_
AAGCAGTGGTATCAACGCAGAGTACATGGGCTCGTACTATTATAATAATATTATAAGCATATTGTTATCGTCCTATTCTAATTACCTCACTTTGACAAAATATCAAACGCGTTAAAATCACATTGTTCTTTGGTTATTTAATCTTCAAATACAAATGCGATACGTTTCGTCAAAGATTTGGTTTAAAATCACAAGATAGGTTTGTGCTGTATTGTCCTGCACAAATTTTAAAATCAAAATGCATAAGAATAATAAAATGCGCATTTTTTCGGATTTCCAACAAAAACCATAGATGATAAAATTATTTTATTCATTGTATACGTTTAAACACATTATAATTTCTGTTTTATTTATTAACTATCATCATAATAAATTGTCATCAGAGCTTAAACAATCAGATACACTACCTATATAAATATATAATATATGTAAT
>F2WVVLU01BT5A7 length=298 xy=0636_1233 region=1 run=R_2009_09_23_17_22_23_
AAGCAGTGGTATCAACGCAGAGTACATGGGGAATAAAGTTTATTACTTTCATACTTTGTTAGATTCAAAATTTCGTTTCAGATTATTTATTATTTTGTAAAATAGATTTTGTAAAATAAATTCAAAGGTGCTATAATATTTCTTTATTGGTTTACATGATGCTAAGTAATTTGTCATTTCCTAATCTCGTTTCAACAGTAGGGACATTATTATTTCGTAACAGTGTTCGATATGCATCCAAAAAATACTGGTACAAGTACAGCTAATGTCGGTGGCCGAGTTCGTCCTAAACATAGAG
>F2WVVLU01A66U1 length=398 xy=0374_3307 region=1 run=R_2009_09_23_17_22_23_
TTTCTTGTGACCGATCTGGTGGTGCTTTATGTGGTGGTCATGGTACATGTGACTGTGGTGTATGCAAATGTATCCCAGGATGGACTGGTGAATCATGCGATTGTCACGCTACAAATGAAACATGCATTATGGATGGTAGTGATGAAATATGTTCTGGTCGTGGAAATTGTGAATGTGGTCAATGTAAGTGTTCTGAAGAAAACGGTATAAGATATTCAGGAAAATACTGTCAAAAGTGCCCAACATGTCCAGGTAGATGTCAAGAATTTAAAGATTGCATTCAATGTCTCGTTTATAAGACTGGTACTCTATCCCCTGAACAATGTGAAAAAACTTGCACAATTAAACCAATCATAGTAAAAGTAGCTGAAGCTAACGAAGACAAAGATGAAAATATG
>F2WVVLU01BOPQL length=318 xy=0574_1723 region=1 run=R_2009_09_23_17_22_23_
AAGCAGTGGTATCAACGCAGAGTACATGGGACAGGTAAATTTCTTGCCTGGCTGTCCTATCTTTGTTCAGCTCACGGATCCCAATTTACATACTGAAACTTGAATTGCACTGCAGATGGCGCCGATGGACAAGCTCGTGCACAGGGATTTGCGTCTAACATTTCAATGAGTCCGTTCCAGCAAGCGGTCCTCGGTTATCTGAAAAATGTGGGATTAGATACACTGTGACGCAAGGAGGTAAGAAGCAGAATGACACGGCTGAGCCTGATTATGAAAGCGTTTCAACACAAAAAATAGAAGGGATTGGGGTGAACGCTA
>F2WVVLU01ATCLN length=56 xy=0217_0633 region=1 run=R_2009_09_23_17_22_23_
TTATTACAGTTCCCCTATCATTGCTCTCTCCTATGATATTCTCCCCTTCGTTGCCT
>F2WVVLU01A3VHG length=384 xy=0337_0146 region=1 run=R_2009_09_23_17_22_23_
AAGCAGTGGTATCAACGCAGAGTACATGGGGAATTGAAGGAGCACCTCCTCCAGTAATTGAGAATTCTATGCCACCGCCACCCGCATATGAAGAAGTTAACGGTATATTCATGAGGACTCCAACAGTTGCAGAATTGGTGGAGACAGTGGAGCACTTCCTGGCTGAGGCGATCCAGTCATACCGAGCTGAGAGTGAAACAGAGCTCAATCTGTCAACTGGCGACTACATAGTTGTCCGGAAGGTGTCAAACAATGGGTGGGCTGAAGGTGAGTGCAGGGGGAAAGCTGGCTGGTTCCCTTCCGAGTTCATCGAAAAACGGGACCGTGTACTGGCGAGCAAAGTGGCCCAGGTCTTCTAGAAGTTCATTGAGCCATACATGTCCG
>F2WVVLU01BC0C8 length=83 xy=0441_0394 region=1 run=R_2009_09_23_17_22_23_
AAGCAGTGGTATCAACGCAGAGTACATGGGACCCAAATAACAGGGTCAAGGTCGGCCAGTGAGACGATGGGGAGTAAGACTTC
>F2WVVLU01B0UYS length=334 xy=0712_3122 region=1 run=R_2009_09_23_17_22_23_
CGTGGGTGACTGCATAGATGGGCATTCCGTTTCTACTATTCTGACAGAGAAGATGCTAGTAGTGTTTCTAGACGAAGCTACGTCCGCATATCGGTAGGGTGGATCTTACCATTTGCCCTACAAGTCGGCACCCGTATCCATTAATGACAGAAACGACAATGAATAAACTTAACACGGGTTTGTCTCGAGTTGGAGAAAGGAAGAAGGTGTACAAGTAAAGTCATCAGGTTCGTTATAGAAGGCAAGAAAAGCGACAGAATACGAAAACACAGAGCACAAAAGCGTCGCTCAAAGGGTATTCAAATCTCAATACAAAAAAAAAGAAAAAGAAAAA
>F2WVVLU01BZVNZ length=275 xy=0701_2429 region=1 run=R_2009_09_23_17_22_23_
TAGTTATACGGTAGGCTTCAAGGTGGTATTCATTGTTTGGTCATATACCAGCTCTGACCGAAATCTTTGGGGACGATTCTGTATTACAATTTGGTGGAGGAACTTTAGGACATCCTTGGGGAAATGCACCTGGTGCAGCAGCTAATCGAGTGGCTTTACGAAGCCTGTGTACAAGCTCGTAACGAAGGGCGCGATCTTGCTCGCGAAGGTAATGAAATTATCCGAGCAGCTTGCAAATGGAGTCCTGGAACTGCCGCAGCTTGTGAAGTATGGAA
>F2WVVLU01BAKMU length=84 xy=0413_1380 region=1 run=R_2009_09_23_17_22_23_
AAGCAGTGGTATCAACGCAGAGTACATGGGCCAGAACAACGTCATGTTTGAGGGCATCCTCTTGAAGCCAAGCATGGTGACCCN
>F2WVVLU01A8KBX length=403 xy=0390_1883 region=1 run=R_2009_09_23_17_22_23_
CTGATTGTGGAATTGGAATGCATCCTGGACGTGGGGCGGCGGGCTGATGCTGGCCTTCACGGGGATGTTGAGGCCGTCGAACTTGCCATAGTGACCACAGGTGTTGCAGAGGTCGACCGCGAGCTCGGGCCGAGTGCGGTTGTAGTGTTGCGAACCTCTGTTGCGACGCTGGCGGCGTCATGGACTTCGTCGGCGCTGTCGATGGCGTCGATCTGGGTCGGGCAATCCGTCGAACAGGTGACAGGCACCATCGGAATGCATATCGGAGTTGCATCATGGGCGACCGTGGGGATCTCCTGGGCCTTGGTGGTGGAGTAGTAGATGTTAGGGACGGGTTCAGACGCCTCAGTAGTGGTCTCGAGCGCCGAGGTCGCCCATGTACTCTGCGTTGATACCACTGCTT
>F2WVVLU01AV81C length=432 xy=0250_0814 region=1 run=R_2009_09_23_17_22_23_
CATTGGTCGCCTGAATCTACCGGTAAAGTTTTGATTCAATGCAGAAAGGAGCTGGATTCACTTTTGGATTGCAACGTGGTGAAGTTATTAAGGGTTGGGATATTGGTATTGCTGGTATGAAAGTTGGAGGCAAAAGAAAGTTATATGTCACCAAATATGGCGTATGGTGCTAAAGGAAGTCCACCAGAAATTCCACCTAATAGTACTTTAGTTTTGACGTAGAACTAAAACATGTTAATTAAGTTAATCCATTATGTCTTTTATTCTGACTGATATTCCTATGATTATTTGTTAATTACCAATAATTTTTTTACTAACAACCACAAACAACGAATATCAGTATTCCGTTTTTGTTATAAAACAAGATTAAAAGACTGTATTTTTAAAAAAAAGTAAAAACAAAAAGTAAACTCTGCGTTGATACCACTGCTT
>F2WVVLU01AW0KX length=63 xy=0258_3743 region=1 run=R_2009_09_23_17_22_23_
CACCGGAGCCGTAGCGAAGCGAGTCTTAATAGGGCGATTGTCACTGCTTATGGACCCGAACCT
>F2WVVLU01A845M length=277 xy=0397_0200 region=1 run=R_2009_09_23_17_22_23_
AAGCAGTGGTATCAACGCAGAGTACATGGGGAGAGCAATACAAGCGTTGTGCTGCTAGGCGAAGCGGTTGAGTGCCGCACCCTAGATGGCTAAAGTCCAGTAGCCGAAAGCATCACTAGCTTACGCTCTGACCCGAGTAGCATGGGGCACGTGGAATCCCGTGTGAATCAGCAAGGACCACCTTGCAAGGCTAAATACTCCTGGGTGACCGATAGCGAAGTAGTACCGTGAGGGAAAAAAAGAAAAACAAAAGTACTCTGCGTTGATACCACTGCTT
>F2WVVLU01BZM54 length=225 xy=0698_3706 region=1 run=R_2009_09_23_17_22_23_
TCTCCGACTCAGAAGCAGTGGTATTAACGCAGAGTACATGGGCTTACTACTTATATGCTTTCAGCAGTTATCCTCTCCGCACTTGGCTACCCAGCGTTTACCGTAGGCACGATAACTGGTACACCAGAGGTGCGTCCTTCCCGGTCCTCTCGTACTAGGGAAAGGTACCTCTCAATGCTCTAACGCCCACACCGGATATGGACCGAACTGTCTCACGACGTTCTG
>F2WVVLU01A1Y9T length=378 xy=0315_1855 region=1 run=R_2009_09_23_17_22_23_
AAGCAAGTGGTATCAACGCAGAGTACATGGGATCTACCAAAGTACGTTCAGATGGCCTGTCCTGGTAATCTGTTGGAAATAATGGACGTCAATATAAGATGCAACCAAGAGCCTCAAGCGGCTTTAGAATTGTTCGCTGCTCCAGTTTCTAGACTTGGTCTAGCTTGCTGCAGGGGCTCTGCAAGACAGCGCATAAAGATGGGCGATGTGGTTAAAGAATTGGGTGTGATAAAACGGCTAATCATGGCGAGCCAGAATTCCGCGTCTTGGTCCACAGTGAAGTAATATTGATTGGACGGCCTGTTCTATTTCTGTTATAGTAAGGTTAAAGGTATTAGTTTTTCATGTATTTTACCATCGCTGACCAGCACTCTCTTT
>F2WVVLU01BGINU length=310 xy=0481_0232 region=1 run=R_2009_09_23_17_22_23_
GTAGTAGCGGCGAGCGAAATGGGAGCAGCCTAAACCGTGAAACGGGGTTGTGGGAGAGCAATACAAGCGTTGTGCTGCTAGGCGAAGCGGTTGAGTGCCGCACCCTAGATGGCTAAAGTCCAGTAGCCGAAAGCATCACTAGCTTACGCTCTGACCCGAGTAGCATGGGGCGACGTGGAATCCCGTGCGAATCAGCAAGGGCCACCTTGCAAGGCTAAATAACTCCTGGGTGACCGATAGCGAAGTAGTACCGTGAGGGAAAGGTGAAGAAAAAGAAAACAAAAGTAACTCTGCGTTGATACCACTGCTT
>F2WVVLU01B6TCJ length=247 xy=0780_2433 region=1 run=R_2009_09_23_17_22_23_
AAGCAGTGGTATCAACGCAGAGTACATGGGCATGGGGAAGCTGCTTGCCAAGGCTGGGCTCACGCAGCCCGCGCCTGAGGCCTGATGTGCTGGTTTGCTGTGGCTTGTGATGCCTACTACTCTTAGACTGCTTAATCAGTTATGCTTCTGTTGTTTTAAGCCAAACTATTTGACAATTATGCATTTTAATTTTATGTTGAACATGCTTGGTATTTTCTTTATCTGATGGATTGTCTTGTGCTAGGAA
>F2WVVLU01CC1IO length=98 xy=0851_2142 region=1 run=R_2009_09_23_17_22_23_
AAGCAGTGGTATCAACGCAGAGTACATGGGGCCGCCGCCGCAGCAAGCAGATACCGAGACCCAGTCCGCCTGCTGCGCCCCGCCGCCACCCTCCCGCC
>F2WVVLU01BJJL1 length=224 xy=0515_2167 region=1 run=R_2009_09_23_17_22_23_
CCTAGTATGGTTCAAGGTTGTACCAAGGGAGCACATGGAGGCACTCCTATGTGCATTGCTCATGGAGGAGGCAAGCGCTGTTCCGTCGCTGGATGCCGCAATGCTGCGTGTGGAAGCAGTCAAGGTCGCACTGACTGCTGCGTGAGGCACGGTGGTGGCAAGAGGTGCAAACATGATGGATGTGGAAAGGGTGCTCAAGGGAACACAGATTTTTGTCATTGGGC
>F2WVVLU01A8S84 length=80 xy=0393_1158 region=1 run=R_2009_09_23_17_22_23_
TGTGATGCACGCAGGAGGACACGGTCTTGGCAAGACTAACTGTTGTTCTGCAGCACCAGAATCTGACGGCAACCCACCAA
>F2WVVLU01BJ44Z length=378 xy=0522_1393 region=1 run=R_2009_09_23_17_22_23_
AGATGAAGTACTTATCAGATGGCAGCGTATTCAAGAAACGCTCCAAGTTCTTGAACAGGCACACAGGACGCTCGAGGAATTTCCCCTTGAAGCTGAGAAGGTTGAGAGGGGCTACAGCCTGTCTGAGTATGGCACTGGCCTGCCGAATATCCCTGGACTCAGCAATCGCAATCCTAGGGGTATCCTCCCTTAACTTGTACAGTTGAATAAGCATCAAATGTACATGAACATGCTCATGTGGCATGTTGGTCGGACCCAGGTGCCAAAAAAAGGGCACCTCTTCATTTGGTTTTGATCCAATCCTCAATCATTTTGGGGCTACTCCCTCCGTTCCAAAAAAAAGAAAACAAAACGTACTCTGCGTTGATACCACTGCTT
>F2WVVLU01B21A7 length=366 xy=0737_2257 region=1 run=R_2009_09_23_17_22_23_
AGCCAATGTTTCCCACTGCCAGTTTTGCAGCTCCGACTAAATCACGTCCCTCCAACAATGGTGGTATAGTTTTGGCTTGAATTTCAGTCATTACTGTAAATCCCATGTCTTCTATTCCTTTAATGTATTTTCACATACATGGCCTTCTAGACTGGAAAATTTTCTGTCTTCAGCCATTATTTTCAACTCCAGGCTGGAACCTGGAAGTGATTTGTCGTCAGTCATTTTTTCAATTTAATAAAACCATTAATACCACAACAAATATAATTAGACTTATTTTGAACTTGAGAAAAAAATTGTAACTTAATTAAATAATATTATGAAGTATGAATTATCCCCATGTACTCTGCGTTGATACCACTGCTT
>F2WVVLU01B20BB length=376 xy=0737_0965 region=1 run=R_2009_09_23_17_22_23_
GCGGAGGTACAGGATTACACGCAGGCGGTAGCTACCGCGAGACGGAGGTTGGTCGGCAGAATTGGCTGTGAGGGATGCTCGAATTTGAGCATTGGTGGAATGCTGTGATGCCACTCGATGACTTGGTAGTCGAGATAAGCCATCTCGGATTGGTTGACAAATCCGCTGCCGTCGTTTGCTGCTGTTGGTGTCTTGGAGACTGTTCGCCAGACACGACTGCTGATTTCGCAGAACCTCGCCATCGCTGACAGGTAGGAAGTTCTGTCTTCAGGTTTCAGTACTGAAGGGTCGACGTCGGTGTCTTGCAGAGCGAAGGGCATACCAGTGCCAAAGCTGAACCTTCGATCCCATGTACTCTGCGTTGATACCACTGCTT
>F2WVVLU01A1ZN6 length=460 xy=0315_2372 region=1 run=R_2009_09_23_17_22_23_
GTTTTTGTTTCTGGGATGCTAGTAAACCCTAGTATCAAACTATCAGTTCTATTTTCTCACTTGGTCATCCGTTTGCAAGACAGCGCAATAATGGAGGTACCCATGTGAGTGTCCATGAAAACACAGATCTGTTGTATAGAGTTCACATCCATTGGGTACAACTTTGGACTTACATTTCTAATTTATGTGAGTCGCTAGTTCTTACATTATTTTGCTCACATCCAAATCTGTTGAAGACTCAAAACACACTGCATTTGTATGAGGTACCCACATTACAGAGATAATTTTGTCAACATTTGCTGAAGGTTCTATCTAAGTTTTGTCGAAGACATAGATTGTCTTGTTTTTGTCACATGAAGCTGTGTCTAGCCAAAATACCCAATATTTTTTATTCATCACCACATCTATTGGAAAAAAAAAGAAAAAAACAAAAGTAACTACTGCGTTGATACCACTGCTT
>F2WVVLU01BRP7P length=204 xy=0608_3043 region=1 run=R_2009_09_23_17_22_23_
AGGTTGTATTGGTTATCTGGTGGCACATCATGGTGGCTGCCTCGACAATCTGCCAGTGTAAAGTGTGTGCCTTGTTAGTTACTAATTCGTTGGAGCAGTGCAATTCCCTCATGTGTACAAGTACAATGTGCCCCAAGGCAGAGTATAATTTTTATCAGAAAGAAAAAAANAAAAAAAAAAAAAAANAAANAAANAAANAAANAA
>F2WVVLU01BHCG0 length=246 xy=0490_2002 region=1 run=R_2009_09_23_17_22_23_
AAGCAGTGGTATCAACGCAGAGTACATGGGGAACCCACCGGAGCCGTAGCGAAAGCGAGTCTTAATAGGGCGATTGTCACTGCTTATGGACCCGAACCTGGGTGATCTATCCATGACCAGGATGAAGCTTGGATGAAACTAAGCAGAGGTCCGAACCGACTGATGTTGAAGAATCAGCGGATGAGTTGTGGTTAGGGGTGAAATGCCACTCGAACCCAGAGCTAGCTGGTTCTCCCCGAAATGCGT
>F2WVVLU01B3DC3 length=102 xy=0741_1493 region=1 run=R_2009_09_23_17_22_23_
AAGCAGTGGTATCAACGCAGAGTACATGGGCGCCGAGTACTCGCCGGCGGTCGCCGCCGGGTACGTCCGCCGCGTCGACCGGCCCCACGCACCCTCCACCTT
>F2WVVLU01A8LEF length=60 xy=0390_3269 region=1 run=R_2009_09_23_17_22_23_
TGAGATGAGTACGAGTTAAGGAGCTCTCCACAAGGTTCAAGTTCACATCAACTGGGCCGA
>F2WVVLU01B7RAL length=367 xy=0791_1371 region=1 run=R_2009_09_23_17_22_23_
AAGCAGTGGTATCAACGCAGAGTACATGGGCGTCCGGCCCGGCCCGGCGTGATCGTGATCCGCCGCGCGCCTGCCGGCCTGCGTGCGTGCGTGGAGTCCATTTCCTTACCAGCCGCTTATCTTAATCAATTGTATTATTATTTTCCCTGCCAGCGCTGGCTAGCGCCGTGAAGCATCTGATGGTTTCAAATTTTCAATAATATTTTTGGCTTTTCAACTTTTGAGAGGAGAGGGAGGAGTGGCTGTACTTATCTACTGTGACTATACTACTATATATGGTGTTCCGATGTGCGATGACGAGGTCGTGCATGTGGATGCCGTTGTCAAAAAAAGAAAACAAAAGTACTCTGCGTTGATACCACTGCTT
>F2WVVLU01CA4TN length=280 xy=0829_3225 region=1 run=R_2009_09_23_17_22_23_
TAACCAGCTGTATCAACAATCAATGTGCCACAGAACCACAATTATATGTCCACAACAGTACCAAAGTGATAAGCGAATAGTTGTAGTCAAGTTCAGTGAATGAATCTCTAATCATGAAAACAGGAAGTTCAACTAGAAGAGAAAACATAATCAGGGCCTGATCCGGTCAAACCACCAAAGAAATTCAAAAACCACGCATATGTCCCGCTTTGAACTGCTTCAAACTAGCCGAATAAGCCTTGGTCTGAACCAATCAGGCCGGACCAGATCGAACCAAATC
>F2WVVLU01B4PMD length=376 xy=0756_2595 region=1 run=R_2009_09_23_17_22_23_
AAGCAGTGGTATCAACGCAGAGTTGTAGGAATGGAAGATTTAGCTGAAAATAAAGAAGGTATTAATTCCATACAGCTATTGCCTCTCCAGATGCTATGAAAATTGTTACTCAATTAGGACATATATTAGGGCCTCGAGGTTTAATGCCTAATCCAAAATTAGGTACTGTAACAACAAATATTGAAGAAGCCATTAAAAATGCTAAAACAGGACAAGTTTGTTACCGAAATGATAAAAATGGAATTATTCATGCTACTATTGGACGAATAAACTTTGAAAAAACAAATAAAGAAATTTAATATTTTTAGTAATCTATAAAAAAGACAAAACCAACCTCAATCAAAGGGAATATACATAAAAAAAGAAAAACAAAAAG
>F2WVVLU01BRYLN length=85 xy=0611_1625 region=1 run=R_2009_09_23_17_22_23_
AGCAGTGGTATCAACGCAGAGTACATGGGAAGCGCACTAGGACTACGCCCAGCGTTATCCCCATCGTCGCAGCTGGGGCGTCTAT
>F2WVVLU01CDNRW length=227 xy=0858_2314 region=1 run=R_2009_09_23_17_22_23_
AAGCAGTGGTATCAACGCAGAGTACATGGGGTGAAATGCCACTCGAACCCAGAGCTAGCTGGTTCTCCCCGAAATGCGTTGAGGCGCAGCAGTTGACTGGACATCTAGGGGTAAAGCACTGTTTCGGTGCGGGCTGCGCGAGCGGTACCAAATCGAGGCAAACTCTGAATACTAGATATGACCCAAAAAAGAAAACAAAAAGTAACTCTGCGTTGATACCACTGCTT
>F2WVVLU01AMU2E length=196 xy=0143_1076 region=1 run=R_2009_09_23_17_22_23_
AAGCAGTGGTATCAACGCAGAGTACATGGAAGTGTTCAAGTGGTAAGCTCGACTAATGGTGAATTGGCAAATGATGATCCAACTGCTGGCCATTCCAATACTCCTATTACAGCACAAGCTGAAACGGAAATTGTTGATGACACTAAATGTTGTGTTTTATTTAAAACGAAAAGAAGAAACTCCTCGTACCTAAGTG
>F2WVVLU01CDQZU length=400 xy=0859_2392 region=1 run=R_2009_09_23_17_22_23_
AAGCAGTGGTATCAACGCAGAGTACATGGGATACAAGGATGTGTTGATCTTGTTCTGATTCAACGATCATGATCTGCCGTTCAGACTAAAGGAAGTTATACTGTCTGATCGTTCTTGATCCCTTCCTTCGCGTTCACGACCGTCGGGATGACTCCATTGACGAGACGTTCGCATTGACCACCGCCCCTGCACGATGTTTAGTCTCTAGGCTGTAGTGTGTTAAACGGACGAGAAATCTGAGCATCTCCACTTGTCCAGGTTTCTCCACTGCATATTCTGCACGCCCCTGCACCTAATGCCTTCCATAGCTATGCTAACCCACAGCAGCAATCAGCAAGGTTAGCCCCCCTTTGTCAGTGTTTTTGTTGTATATTGTCCTTTTGTTCTGCTGAGACTTGCC
>F2WVVLU01CA3J3 length=141 xy=0829_1585 region=1 run=R_2009_09_23_17_22_23_
AGGCTTGCGGTGGATACCTAGGCACCCAGAGACGAGGAAGGGCGTAGCAAGCGACGAAATGCTTCGGGGAGTTGAAAATAAGCATAGATCCGGAGATTCCCAAAAAGAAAACAAAAGTACTCTGCGTTGATACCACTGCTT
>F2WVVLU01BNKL7 length=185 xy=0561_1677 region=1 run=R_2009_09_23_17_22_23_
AAGCAGTGGTATCAACGCAGAGTACTATTGGGTTAGGAAAGGTCTTGCGGTGGATACCTAGGCACCCAGAGACGTAGGAAGGGCGTAGCAAGCGACGAAATGCTTCGGGGAGTTGAAAATAAGCATAGATCCGGAGATTCCCAAAAAAAAGAAAAACAAAGTACTCTGCGTTGATACCACTGCTT
>F2WVVLU01BH2B6 length=325 xy=0498_2756 region=1 run=R_2009_09_23_17_22_23_
AAGCAGTGGTATCAACGCAGAGTACTTTTGTTTTTTCTTTTTTGTTCTGCAAGTTGGATGCTCTATTTTGTTTCGCATACTCATTTCTAATATAAGATGCAATCATTTATTGCATGCGTGATATCTTACATGTGGCAAATCAATCGGACACAGAATCTTCTTTGCCTCATCAACACTGCGAGGCAAAAAATTACCCCTTGGGCAAAACTTTGTGTAAATATTTCAATGTAGCATCCAGACTTGCATCTGTGCTCTTGAATCTTGCCTTGATGTCCAGAAGTTTGAGTGTGATGTGCAAGCGCTTTTTCTCGGGATTGCAACCTTT
>F2WVVLU01BM12L length=338 xy=0555_2219 region=1 run=R_2009_09_23_17_22_23_
GATGAGCCCGATGAGCAACAAAGAAATACAGACTGGCATTGAACTTGACGGCGTTCTCCTGTTGTATGGCACCAGAAGTGGTTCCAGACAGATCCTTGCTTATGTAGCTGCAGAGAGTCATGTGTGGGTTGCACGTGAAGCTGGGTTGATGTTGTATGTGGCAGGCTTGTGGTTTCAGATTCCTAGTGTTGAATTAGAGGTGTAGCTAGTTTCTACGATGTTGTGTTGTTACATGTCATAATTTGTTCAGTTTGTCAATTTGTTTTCTTAAGCATTAAATAATGTGGCTTATTCAAAAGACACTAGCCGGTAACACAATTGCATCTCCATTTTTTTGG
>F2WVVLU01A9XOO length=370 xy=0406_0310 region=1 run=R_2009_09_23_17_22_23_
TTGTTAAACCATGTGTAGGAGATGCCACATCAGGTTGTACAGATTTCACTAAGGAATACTGACAGCCAGCCATAACAAAACAGAAACAAATGCATGAATATCTCTGTAGAATTTAAAGTACAATACAAAAGCACCCAATACAGCAACTGATGTAGCAAGAATAATAGTAATAACTAGCTCCAATAATGTTGGGTTACGATCAATGGCAGTTAATAATGCCAGACGATCAAAGCGAACTTTGAAACACATTTTCTTGACTGGTGTATATGGATAGTATCGTTTAGGTTTAGGAAATCCAACACTAGGATCAAGAAGATCAAATCGCAGCTGCCGTGGTATTACTGGGAATTCATCTTGATAATCTGGTCTG
>F2WVVLU01A5OHP length=262 xy=0357_2475 region=1 run=R_2009_09_23_17_22_23_
AAGCAGTGGTATCAACGCAGAGTACATGGGGTTGTGCTGCTAGGCGAAGCGGTTGAGTGCCGCACCCTAGATGGCTAAAGTCCAGTAGCCGAAAGCATCACTAGCTTACGCTCTGACCCGAGTAGCATGGGGCACGTGGAATCCCGTGTGAATCAGCAAGGACCACCTTGCAAGGCTAAATACTCCTGGGTGACCGATAGCGAAGTAGTACCGTGAGGGAAAAAAAGAAAAACAAAAGTACTCTGCGTTGATACCACTGCTT
>F2WVVLU01CA0AN length=383 xy=0828_1453 region=1 run=R_2009_09_23_17_22_23_
CGACATGCATAAATAGACGAGAGTGAACGTTGGAGTTGTGGAAGACCCATGATGATGGTGTGATGTGCCGTTTGCGATAATAATTGACAGGAATTAAATTATTCATGATGTGGTATTAGGCGGAGTCAGGGGTAAGATTTTAGGACATGACATGACACAACGGAGGATTTTATGGTGGACGTCGTGACCGCGGCGATGTTTTAATAATTTAAGGTTTGAATTTATAATGCATGGTAAGTTACCAAAATTGCTATTAATCAGCTTTGCTAAAACATGGTTATCCCACGTCCTTTTTGCCTCGATGAAGCAACTAATGAGAGCCAAAGATGTCTTCTCAGATCACCTAGAAAGCACCCATGTACTCTGCGTTGATACCACTGCTT
>F2WVVLU01BWKZC length=332 xy=0664_0166 region=1 run=R_2009_09_23_17_22_23_
TGCCAACCACGCCGGGGAGATAACCACCCAGTGGACGACCCATAGCGAGCCACACTCTCCACTGCCCATTCCGATCCAGTGTGCGTGTGAGAGAGATTCATTCTTGCGTTTCAATCATGATTATACTACATATTTTCTTTTGTTGCAGACAAGAAACAAACTTGCTAGAGCACAGGGGATATGATTCTTTCCCTTTTCTTTCTGTTCTTTTATTTGTTACTCGTTCCTGACAATTTTTATGTATGTACTGATCTATTTTACAAGGAATACAAATAACTAAAATTTTAAAAAAGAAAAAACAAAAAAGTAACTCTGCGTTGATACCACTGCTT
>F2WVVLU01A3I05 length=174 xy=0333_0391 region=1 run=R_2009_09_23_17_22_23_
AAGCAGTGGTATCAACGCAGAGTACATGGGCGAACTGCTCATAAAAGATGAAGGAGAACCATTAAAGACGATATGTGTCAAAATGTAACAAAAGTGATCAACCTGAATGGATTTTGTTGTGTGATACATGTAATCAAGGATGGCATGCGTCTTGTCTCCGCCCTCCACTATGTG
>F2WVVLU01BVMQL length=134 xy=0653_0843 region=1 run=R_2009_09_23_17_22_23_
AGCCACTGCCTATGAGTCGCCGGCTCATTCTTCAACAGGCACGCGGTCAGAGATCACTTTCCCNCCACCTGCTTGGTAGGCTCAGCACGGTTTCGTACGTTCTTATTTCTACTACCCACCTGGGGTTCGGTTTC
>F2WVVLU01BGKI1 length=67 xy=0481_2651 region=1 run=R_2009_09_23_17_22_23_
GCGCCTCAACGCATTTCGGGGAGAACCAGCTAGCTCTGGGTTCGAGTGGCATTTCACCCTACCACAC
>F2WVVLU01A6T8Y length=140 xy=0370_3344 region=1 run=R_2009_09_23_17_22_23_
TTCTAGATCTTCTGCTTGAGCACTTGGCGGAGCTGCACCTTCTGGCTCACCATCCGCGCCTCCATGAGCTTCTCCTTCAGGCTGTGCTTCTGGGACGCCCGCGGGTACTCCATGCAGCCCTCGAGACGCGGTGTATAGTG
>F2WVVLU01B8C9A length=280 xy=0798_1164 region=1 run=R_2009_09_23_17_22_23_
AAGCAGTGGTATCAACGCAGAGTACATGGGGGAGGAGCAATACAAGCGTTGTGCTGCTAGGCGAAGCGGTTGAGTGCCGCACCCTAGATGGCTAAAGTCCAGTAGCCGAAAGCATCACTAGCTTACGCTCTGACCCGAGTAGCATGGGGCACGTGGAATCCCGTGTGAATCAGCAAGGACCACCTTGCAAGGCTAAATACTCCTGGGTGACCGATAGCGAAGTAGTACCGTGAAAAAAAAGAAAAACAAAAAGTAAACTACTGCGTTGATACACTCGCTT
>F2WVVLU01CDDYS length=275 xy=0855_1890 region=1 run=R_2009_09_23_17_22_23_
AAGCAGTGGTATCAACGCAGAGTACATGGGAGAGCAATACAAGCGTTGTGCTGCTAGGCGAAGCGGTTGAGTGCCGCACCCTAGATGGCTAAAGTCCAGTAGCCGAAAGCATCACTAGCTTACGCTCTGACCCGAGTAGCATGGGGCACGTGGAATCCCGTGTGAATCAGCAAGGACCACCTTGCAAGGCTAAATACTCCTGGGTGACCGATAGCGAAGTAGTACCGTGAAGGGAAAAAAGAAAACAAAGTAACTCTGCGTTGATACCACTGCTT
>F2WVVLU01BGGC8 length=166 xy=0480_1354 region=1 run=R_2009_09_23_17_22_23_
AAGCAGTGGTATCAACGCAGAGTACATGGGCGGTGGATACCTAGGCACCCAGAGACGAGGAAGGGCGTAGCAAGCGACGAAATGCTTCGGGGAGTTGAAAATAAGCATAGATCCGGAGATTCCCAAAAAAGAAAAACAAAAGTACTCTGCGTTGATACCACTGCTT
>F2WVVLU01BD9FZ length=375 xy=0455_1469 region=1 run=R_2009_09_23_17_22_23_
TTCAGCCGTGTCAGCATGCCTGATTTAAACTCCTTGCCAGATCAAAGGCAGTAGTAATCTGTAAACAGGAAAATGCCAGACTGCACATTGTTTCTTCACAGATGCTGAATCATTGCGAGGAGGGGATCATGTGTGTGTATTCAAAGGGCTGCCGATGTATTAACTACTAGGGAAACTGGAGTGCAGTTTTGTTGGACATTATCCCGAGTGAAGAATGCGCATTAGCTTTGGTACAATTTCATTCTTCTTTGGGAGCTTCGCCCTGGACCTGTAACCCTTGAAACCTTGTGAAACTGATGCAAAACAATGATGGAAATTAGATAACTTATTAAAAAAAAGAAAAACAAAAGTAACTCTGCGTTGATACCACTGCTT
>F2WVVLU01BGEVP length=126 xy=0479_3523 region=1 run=R_2009_09_23_17_22_23_
AAGCAGTGGTATCAACGCAGAGTACATGGGGTCAAAGAGGAAGGCTTGCGGTGGATACCTAGGCACCCAGAGACGAGGAAGGGCGTAGCAAGCGACGAAATAGCTTCGGGGAGGTTGAAAATAAAG
>F2WVVLU01CDP04 length=183 xy=0859_1142 region=1 run=R_2009_09_23_17_22_23_
AAGCAGTGGTATCAACGCAGAGTACATGGGTCCACACAGACCAATCACGCACTTACATTGCTGGGACCAGATTGGTATACATGCATATATATATATACGTGTGTATGAAGGAATTCTTTGTGAAGTTTGGGTACGCTTAATATGAGCGCTGAGCGGAACATGTTGCTTAAAACAAAANAAAAA
>F2WVVLU01AH07O length=95 xy=0088_1042 region=1 run=R_2009_09_23_17_22_23_
AAGCAGTGGTATCAACGCAGAGTACATGGGAACAAGGGTTGATTTTACTTCCACACTTAGCTACTCTAGGTTGGGGAGTAGGGCCAGGGGGAGGT
>F2WVVLU01B2KMU length=417 xy=0732_1124 region=1 run=R_2009_09_23_17_22_23_
AAGCAGTGGTATCAACGCAGAGTACATGGGCACTCGCTATATGGGCCAGCCAATTTGTTACTCATTGGTTTCCTATTGTTGTCTACTGGTTTTGTAGAGAGATTGTCCGAGTTGCAACGATTTTACAGTTTTCATTTGGCTTTTCCATTTGTTTCTATAAAACCACAAATTTTATTTATTTAAAATGAATAATTTCTAAAATCTTCTAATATTCAAAAAATGATCATGTACTGTCATACTTTTTACAGAATTCGTGAACATTTTTAAAAATTTCTAAATGTTTTGAAAAAATTGTGAAGATTTTTAAAAATGAAGTAATCTGAAAGATAGTAATAAACCAAAAGAAAAAGAAAGACCATAAAGAAACCAAAAAAAAGAAAAAACAAAAAAGTAAACTCTGCGTTGATACCACTGCTT
>F2WVVLU01CDEXK length=375 xy=0855_3142 region=1 run=R_2009_09_23_17_22_23_
AAGCAGTGGTATCAACGCAGAGTACATGGGCGGGAGTTTATTATTCAGAGGATTTGCTCCTGAACAATTATGAATCAATGTTTGGTAATGTAGATGATCTTGGTAAGGAACAATGCCAGTTCATTATGGATCTAAAATACTTAATTTGTAACTCTTTCGTCTCCACTTACTACTCAGTTACCTCAAGCTGTTGGATCAGCATATTCGTTTAAAAGATCAAAATCAATCGTTGTACTATTGTTTATTTGGTCGAGGGAGCTTCAAGCGAAGGAGATGCTCATGCTGCATTTAATTTGCGTCAACTCTAGACTGTCCAATAATATTTTTGTCGTAATAATGGATATGCCATATCAACACCAGCAAAATGAACAGTAT
>F2WVVLU01B5638 length=384 xy=0773_2294 region=1 run=R_2009_09_23_17_22_23_
AATAATAATCTAGACATGTAGTGGAAGCCTTAACGATTTACATATCACGATGTTACTCGATTCTTGAATTCATATAATGATATGAAGTATGAACTAAAACACGAATATATCTCGTTATTGTGCAAACCGACGTCAGAACGTATATTTTTATTTATTTTTGTAATTTTTATTTACACATGATTACTTAAACAACTGTTTTGAACGTGCTTCCTTGTATGTACCTGTATTGTATATTGTAATAACAATAGACACTGGCGTAAAATCCGTTTTGCCCGTTCCCGAATACACGCGCAACCTAGGATCATTTGTTTAAGGTTGGTGACTCGTGAAGTCTACAAATACACAATGACTACAGCATAAAAATACAAATGTTAACACATACAT
>F2WVVLU01BBSWT length=58 xy=0427_1419 region=1 run=R_2009_09_23_17_22_23_
TGAGTCGCCGGCTCATTCTTCAACAGGCACGCGGTCAGAGATCACTTTCCCTCCACTG
>F2WVVLU01A7197 length=67 xy=0384_3069 region=1 run=R_2009_09_23_17_22_23_
CATAGGCAGTGGCTTGGTTAAGGGAACGGAACCCACCCGGAGCCGTAGCGAAAGACGAGTCTTAATA
>F2WVVLU01A655O length=198 xy=0374_2394 region=1 run=R_2009_09_23_17_22_23_
GGACGAGTAGATCTGACTTCACGTCGATGATATGGATGGGGCTACAGTAGAATATCTGGTAAGCATCATCATTGACACTGAACGTTGCAGATACTTGTCCATTTAGGAGTCTATCATGCGCTCCTGCCATCGCCGGTGAGGAAGACATCGTTTCCATCGTCCTCATCCAACCCAGACGACCAACGAACACATCCAACG
>F2WVVLU01A64QL length=437 xy=0374_0555 region=1 run=R_2009_09_23_17_22_23_
CACCTCCAGGTCCAGGTCCTGTAATTCCAGCAAGTATATTGCATGCATTAAGTTAACTTCTTCCTTAATACTAAGCTTAGATCCTGTGTTACATAAACTTTCAGCTCTAGCTACGATAGTATTATTGTTAGCCATTGTACTAGTACCCATATAACGATCATATACAAATCCACTGGTAATATTAGCTGCTTTCAGAAAGTTACCAAACTCTTCATCGCCGTACATATCTCCACGGTAAGCATAATCAAAAGATACATCATTAGATGCACCTTTACTGTTTGTTTGGTACAAAGGTTTGCAGTAATTGAATCTGGACCAGCACTGCCAAAGTACTTAGTAGCACTGACAGTTGTTGCAAGCACCTGAATCCAGATAAGTTTGGTAAACATGTTGAACTTAGCTATAATCCCATGTACTCTGCGTTGATACCACTGCTT
>F2WVVLU01BMTUL length=79 xy=0552_3851 region=1 run=R_2009_09_23_17_22_23_
CCAGTCAACTGCTGCGCCTCAACGCATTTCGGGGAGAACCAGCTAGCTCTGGGTTCGAGTGGCATTTCACCCCTACCAC
>F2WVVLU01A726N length=284 xy=0385_0141 region=1 run=R_2009_09_23_17_22_23_
AAGCAGTGGTATCAACGCAGAGTACATGGGGGAGGAGCAATACAAGCGTTGTGCTGCTAGGCGAAGCGGGTTGAGTGCCGCACCCTAGATGGCTAAAGTCCATTAGCCAAAAGCATCACTAGCTTACGCTCTGACCCGAGTAGCATGGGGCACGTGGAATCCCGTGTGAATCAGCAAGGACCACCTTGCAAGGCTAAATACTCCTGGGTGACCGATAGCGAAGTAGTACCGTGAGGGAAAAAAAAAAGAAAAAACAAAAGTACTCTGCGTTGATACCACTGCTT
>F2WVVLU01BR2WR length=244 xy=0612_3113 region=1 run=R_2009_09_23_17_22_23_
AAGCAGTGGTATCAACGCAGAGTACATGGGAGGCGACACAGGGAGAGGACCGCCGAGCAGCGGGCGCGCAGGGTCACCATGCGGGAGCACATATCCTCCTCCTTCATGGACTCGCCGCCGCGCTTCCACATGCCCTACCACGACGCCGACCTCCCGCATTCAGGCCGCCACCGCCACGGCCACCCCTACGACAGGACGACCGAAGAGATAATAGATGTTCGTACGAGACTGCTGTTGGGTAAGG
>F2WVVLU01B3Q1R length=150 xy=0745_2845 region=1 run=R_2009_09_23_17_22_23_
AAGCAGTGGTATCAACGCAGAGTGATGACGAGGAAGGAGCCCTGCAGGAGACAGCTTTCAGAGCTTGAAGAAGATGGTCTCACATCCACGTTGATCTATGAAATAGCAAGCGACGGCGGCGATGGACTGGTCACCCGCCACACCACTNTT
>F2WVVLU01A2BFT length=258 xy=0319_1239 region=1 run=R_2009_09_23_17_22_23_
AAGCAGTGGTATCAACGCAGAGTACATGGGGAGAGCAATACAAGCGTTGTGCTGCTAGGCGAAGCGGTTGAGTGCCGCACCCTAGATGGCTAAAGTCCAGTAGCCGAAAGCATCACTAGCTTACGCTCTGACCCGAGTAGCATGGGGCACGTGGAATCCCGTGTGAATCAGCAAGGACCACCTTGCAAGGCTAAATACTCCTGGGTGACCGATAGCAAAAAAAGAAAACAAAAGTACTCTGCGTTGATACCACTGCTT
>F2WVVLU01AQE6X length=92 xy=0183_3287 region=1 run=R_2009_09_23_17_22_23_
AAGCAGTGGTATCAACGCAGAGTACATGGGCTTACTACTTATATGCTTTCAGCAGTTATCCTCTCCGCACTTGGCTACCAGCGTTACCGTTA
>F2WVVLU01B9W1B length=105 xy=0815_3821 region=1 run=R_2009_09_23_17_22_23_
TTCTTCAACAGGCACGCGGTCAGAGATCACTTTCCCCTCCCACTGCTTGGGAGCTCAGCACGGTTTCACGTTCTATTTCACTACCCACTGGGGGTTCTTTTCNCC
>F2WVVLU01A8CE4 length=103 xy=0387_3918 region=1 run=R_2009_09_23_17_22_23_
AAGCAGTGGTATCAACGCAGAGTACATGGGTCAAAAGAGGAAAGGCTTGCGGTGGATACCTAGGCACCCAGAGACGAGGAAGGGCGGTAGCAAGCGACGAAAT
>F2WVVLU01CAM41 length=456 xy=0824_0787 region=1 run=R_2009_09_23_17_22_23_
TTCCCGTTCCCATGCTCCAGCATCACCAGATCCAAGCATCCCCAAACAGAATGGCGCCGCTGCCGGCTGTCCCACCTCCCGGACTCCCCTCCTGGAAAAGTCATGGCCTCGGCGGAGCTACGTCCAGCCTTATGAGGCGCAGAGGCGGGGTGCCATCTCCGCCGCACACAACCAGGCTCTCCGCCTGTGCTACAGATTGGAAGGGGAATAGGGAGAGGCGATTTTCAGCCAAAATCTGAAGTGGAGAAGGAGGAGCGTAGGATGGAGAGGGAGAGGCGGCCCATAGGCACTGTGGGGAACCAGAAGTTATGGAGGAGCTCGTCGAGGGCCGACGACCTTGGCCAGGCGGCTGCAATCCCGCCGTTATCGGGGATGTAGGACTTCGAAGGCAGCTGGCGAGACCTCCATGGCCACGACGGCGGCCACCCCATGTACTCTGCGTTGATACCACTGCTT
>F2WVVLU01B057F length=376 xy=0716_1305 region=1 run=R_2009_09_23_17_22_23_
AATACTTCAACCACTCTTCGGCACGAACAATACCTAGTTTGGCAGGTTCTTCTAACCTCACCATTCTGGGAAATTCACAAGATCACGTTCGGGTCCGTCATATGGATTTGGTTGAGGTTGACCATTGGGTTTGGGAACCCTGGTACAATGATTGATTCATTAGTGGTAGCGACCGCCGGTTTGGTTTGTGTGGTGCGTACGGCACTAGCACACAGTGGTGCTGCTCGGAACAGTTCTGAACGAAGAGCTAATCTGGATAACATAGCTAGTAGTTAATTTTCGCCTGTGCCTTAAACTAATAATCGAAAAATCAATCACGATCTCGCGGAAACGACGATGGAAGATCCCCATGTACTCTGCGTTGATACCACTGCTT
>F2WVVLU01BO0BZ length=92 xy=0577_3165 region=1 run=R_2009_09_23_17_22_23_
ATGAATACCACCTGAAGCTACCGGTATAACACCTGGCATGGATACCCAGTCCTGAGTGAAAGATACCGCGAGCACGATCTTTTCTAATAAAT
>F2WVVLU01CD6KH length=379 xy=0864_2095 region=1 run=R_2009_09_23_17_22_23_
AAGCAGTGGTATCAACGCAGAGTACATGGGCATGAGACAAATGCCGAGGGCGAAGAAGGAAATGGTTGCGGAGGAATGCATGGGTTGAGCAAGCAGGAGCGCATGAGGATCCAAATGAAGGGTTACAATGATACGAGAAGGAGGGTTATTAAGAGGACTACGGGCATGTGGAATGTGGATGTGGATTCGAGACAAACGATTTCGTTGCGCGCGCTTGCTATGGCTTTGCTTTTGAAAGCAGTCAGTCGCTTTGCAGTTTCTCCTTTTCGCGCAGCCTGGAGTAGAGCATACGCCAGAATGGAAGACGAAGCAGCAGCAAAGACCATGGAAATGAAGGACATGAAACTTTTAAAAAAAAAAAANAAAAAAAGAAAAAAAG
>F2WVVLU01BFWWD length=105 xy=0474_0699 region=1 run=R_2009_09_23_17_22_23_
AAGCAAGTGGTATCAACGCAGAGTACATGGGGTTCGTGGGGTGACCACGGCCAGAAGGTGAAGGCGGGAGGACCTTCCGTTCCCCATCCCTTCGCCACCCGCCGG
>F2WVVLU01BT464 length=346 xy=0636_1086 region=1 run=R_2009_09_23_17_22_23_
AACACGAAACACTCATCACGACCAGAGTTTGTTCCATATGAACATTTGCGTATCAGAACTCGGCGATTCCCATGGGGAAATGGAGATCAGACTTTGTTCCACAACCCAAAATTGAATGCTACCACTCATGGTTATGAAGTAGATGAATAAACATGGAATATTTTCTGTATTTGTTTATTTATCTGTAGTTATATGATACCAATTTAATAAAGTATATTATACTGATTCTGTAAAAAATAAGTCAGTCTATAAACCAATTATGTATATCTAATGAATAAAATGAGACCTTTTGTAGACTAAAAAAAAAGAAAAACAAAAAGTAAACTCTGCGTTGATACCACTGCTT
>F2WVVLU01A0YJ7 length=54 xy=0303_3429 region=1 run=R_2009_09_23_17_22_23_
GTATTTAGCCTTGCAAGGTGGTCCTTGCTGATTCACACGGGATTCCACGTGCCC
>F2WVVLU01BV52P length=272 xy=0659_1327 region=1 run=R_2009_09_23_17_22_23_
AAGCAGTGGTATCAACGCAGAGTACATGGGGGAGAGCAATACAAGCGTTGTGCTGCTAGGCGAAGCGGTTGAGTGCCGCACCCTAGATGGCTAAAGTCCAGTAGCCGAAAGCATCACTAGCTTACGCTCTGACCCGAGTAGCATGGGGCACGTGGAATCCCGTGTGAATCAGCAAGGACCACCTTGCAAGGCTAAATACTCCTGGGTGACCGATAGCGAAGTAGTACCGAAAAAAAGAAAAACAAAAGTACTCTGCGTTGATACCACTGCTT
>F2WVVLU01BTWUW length=394 xy=0633_2566 region=1 run=R_2009_09_23_17_22_23_
AAGCAGTGGTATCAACGCAGAGTACATGGGCACACAATTACAAACTATTCAGAAGGTATCTGGAAAAGTGTCAGAGTTGAAGGCAACTGTTGAAATAGGTTTAGCTCATCGTGACGGCATACTTAAAATATAGCTTGTGAGTATGAAGAATGGAACAACCTGTTAAAGAAGGAAAAGCTATTTACCACACGCTAAACATGTTCAGTCTTGATGTAACAAAGAAATGTTTAGTTGCTGAGGGGTGGAGTCCCGTTTTTGCTACAAGTCAGGTACAAGATGCACTTCATCGTGCTACTACTGGTAGCAACTCCGAAGTTGGTTGCATTTTCCAAATTCTGAACACACAAGAATCTCCTCCAACGTATTTCCAGACAAACAAATTTACGTCCTCCTT
>F2WVVLU01B1X9U length=474 xy=0725_0816 region=1 run=R_2009_09_23_17_22_23_
GTTAGAAGACTGTTCGCCAGGTATAGATATAGCAAAGACTTGGAGTATAAGAATGGACCTTCGACTTGTTCCAATGGATTTCCTTGTAATTCTAACGTAATTAATCCAGCGCTATCCCTGTAACAAATATAACAAATTTCGAATAAGTTTTAAAATTAAATTTATATTTTAATATTTAAATTCATTCTCATTTTAAAACAAACAATAAAAGTAAATATAGTTTTAATTCTTTATTATTTATGCATCAGAATAAACCTATTTAATCTTTCAATAAAAATACAAGTATCTTTATTCTTTATTGAAAGATTAAAATATGTATCATTACAAAATAAACCAATAGTTTTCGTACAGCTGGTAATAATAATTTCACTTTTTGTTTAATTTAATTAAAACTATTAAATAATACAAAAATAATCATACAATGAACATTAAGAATAAATGATTAAAACATTTTTAATATTCTATTTTAAGTAT
>F2WVVLU01BD2LB length=315 xy=0453_0781 region=1 run=R_2009_09_23_17_22_23_
AAGCAGTGGTATCAACGCAGAGTACATGGGAGGATGAAGCTTGGATGAAACTAAGCAGAGGTCCGAACCGACTGATGTTGAAGAATCAGCGGATGAGTTGTGGTTAGGGGTGAAATGCCACTCGAACCCAGAGCTAGCTGGTTCTCCCCGAAATAGCGTTGAGGCGCAGCAGTTGACTGGATATCTAGGGGTAAAGGACACTGTTTCGGTTGCGGGCGTGCGCGAGCGGTACCAAATCGAGGCAAACTCTGAATACTAGATATGACCCAAAAAAAACGAAAAACAAAAAGTAACTCTGCGTTGATACCACTGCTT
>F2WVVLU01B0X7I length=270 xy=0713_3228 region=1 run=R_2009_09_23_17_22_23_
AAGCAGTGGTATCAACGCAGAGTACATGGGTCAAAGAGGAAAGGCTTGCGGTGGATACCTAGGCACCCAGAGACGAGGAAGGGCGTAGCAAGCGACGAAATGCTTCGGGGAGTTGAAAATAAGCATAGATCCGGAGATTCCCAAATAGGTCAACCTTTTAAACTGCCTGCTGAATCCATGAGCAGGCAAGAGACAACCTGGCGAACTGAAACATCTTAGTAGCCAGAGGAAAAAGAAAACAAAAGTAACTCTGCGTTGATACCACTGCTT
>F2WVVLU01B4320 length=268 xy=0761_0858 region=1 run=R_2009_09_23_17_22_23_
AAGCAGTGGTATCAACGCAGAGTACATGGGGAGGAGCAATACAAGCGTTGTGCTGCTAGGCGAAGCGGTTGAGTGCCGCACCCTAGATGGCTAAAGTCCAGTAGCCGAAAGCATCACTAGCTTACGCTCTGACCCGAGTAGCATGGGGCACGTGGAATCCCGTGTGAATCAGCAAGGACCACCTTGCAAGGCTAAATACTCCTGGGTGACCGATAGCGAAGTAGTACCGAAAAAGAAACAAAGTAACTCTGCGTTGATACCACTGCTT
>F2WVVLU01BGJ91 length=51 xy=0481_2327 region=1 run=R_2009_09_23_17_22_23_
CTCACTTTCCGTGGGTTATATATTCACTTATGCAGCTTCTTGATTGTCCTC
>F2WVVLU01BRMMH length=306 xy=0607_2487 region=1 run=R_2009_09_23_17_22_23_
AAGCAGTGGTATCAACGCAGAGTACATGGGGACGTACATCAAGGCGTGCTCTGCTACATCTCCGCCGACGGCAAGTTGCTGCATGGTTGACTTCCTACCCGTCCTCTCCAATCCCTCTGCACCATCCTGCTGCCTCCCCGATTGACGGGTACAAGACATGGGAGAGGAGCTCGCTCCCCCATCTCACTCACCCGCCCGCGTGCCCCAGGCACCAGCTTTCTTGTCGCTGGCAGCGCCTGAGGCGGGCCGAGGTAGCAAGTTCGATCCCCACCAGCGCGACCCCGTCGGGAGCGACCTTCCAGGCGA
>F2WVVLU01AFMTU length=265 xy=0060_3776 region=1 run=R_2009_09_23_17_22_23_
AAGCAGTGGTATCAACGCAGAGTACATGGGTCAAAGAGGAAGGCTTGCGGTGGATACCTAGGCACCCAGAGACGAGGAAGGGCGTAGCAAGCGACGAAATGCTTCGGGGAGTTGAAAATAAGCATAGATCCGGAGATTCCCAAATAGGTCAACCTTTTAAACTGCCTGCTGAATCCATGAGCAGGCAAGAGACAACCTGGCGAACTGAAACATCTTAGTAGCCAGAGGAAAAAAACAAAAGTACTCTGCGTTGATACCACTGCTT
>F2WVVLU01ASPOF length=92 xy=0209_3693 region=1 run=R_2009_09_23_17_22_23_
CAAGGAATGTGGCTTGTTATTTCAGCCATAGTTGCAGTCCAAATGTATTTATTCAGTTTGTGCTGTTTGACCACTACAACGTGTCTTATCCC
>F2WVVLU01B56DJ length=400 xy=0773_1333 region=1 run=R_2009_09_23_17_22_23_
TCATAGCACATCCATTAATTTTATATCATACACAAACTTCAAAGCAGTAATCGTGGGAGCGATGTGGATGCCGCCATACTAGGAGTTGTGTATCTCGAATTTCATGCTGATACTGATGGTTTTTCTCTTACAACAAGCTCTGTTGACGGAGTGCTCGCCTCGCCGGCTGCTTGACGGAAGGGAGGCGCTGCAGTGGGCGGCGGGGCAGGGAAGACTTCGGTGGGCTCGGCGCGCCGCAGCGGACGGTTAGCAGTTCCTAGCGTTGAGCCGGAACCCTCGTGGCAGGAGCGACACCAGGTAGGCGACTGCTGGTGCTTGCCTGGAGCGGTGCCGCGGCGGGATCGCTCGATCGGAACGGCGGAAAGGGCGGCGGCGGCGGCGTATGCGACCAGAAACCCCC
>F2WVVLU01BN83D length=376 xy=0569_0631 region=1 run=R_2009_09_23_17_22_23_
TTCATGTTGGCATATGCCAGCCCTGACCGAAATCTTTGGGGACGATTCTGTATTACAATTTGGTGGAGGAACTTTAGGACATCCTTGGGGAAATGCACCTGGTGCAGCAGCTAATCGAGTGGCTTTAGAAGCCTGTGTACAAGCTCGTAACGAAGGGCGCGATCTTGCTCGCGAAGGTAATGAAATTATCCGAGCAGCTTGCAAATGGAGTCCTGAACTAGCCGCAGCTTGTGAAGTATGGAAGGCGATCAAATTCGAGTTCGAGCCGGTAGATACTATTGATAAGTAGATAAAACTAAAGATAAAGAAGAGAAGGTATAAATAAAAAACGAAAAGAAAAACAAAAAGTAAACTACTAGCGTTGATACCACTGCTT
>F2WVVLU01CEMLA length=136 xy=0869_2380 region=1 run=R_2009_09_23_17_22_23_
AAGCAGTGGTATCAACGCAGAGTACATGGGGGTAGTTCACTTAAATTTTGTTTAGGTCTAGGTGCTTTCTTCTAGTACTCAAGGCTCTTTATTTTGGTCGGTGTATATGATACCTGGGCCCCTCGGGGGGNGGGGA
>F2WVVLU01A3HA2 length=358 xy=0332_2252 region=1 run=R_2009_09_23_17_22_23_
TTGAGCGGCGTGTCCGCGACCGACGATCCCATGTCGGATATGACAGACTCTGGGCTAGCCGCTTCCGGGCTGGCTGTTTGGGAGATTCGGGTGCTACAGTCGTGGGTTGTTCGTTGCTGACGTCGGCCAAACCGCGGACTTTCAGTGTCTCGGCGACGCGCAACAGCGGGCCAATCTGTTCCTGATAAACGTTTATCTCGCCCTTGTACATGAAGTCGACGACTGCCCTAAGTTCGGGTCACTGGACGTCTTTCAATATGACGATCGGGTGCTTGCACTTATTCTCGGCCAGCATGCTCTGGAAGTATGGGTTGCATGCGGACAGCACGATCTTGTGCGCTTTGAGTGTATGACCGTC
>F2WVVLU01CCH4S length=454 xy=0845_1594 region=1 run=R_2009_09_23_17_22_23_
CGACAGGTAGCGTCGTGCACACATCCTGTGGGTTAGACATTGCGGTGCCGACTGCCCCTGCTCTTGCTCCACCGATGGGTGGTGCTCGAGCGTTCGGCTATGGCGGCGTCCAACAGGGGAACGCGGGTTGTGGGATCGAGGCAGCACACAAAGCAACCCGTAGCCAAGCAAAGGATGCCCAACCGGACTGGCATGGAGCAGGGAGTGCACGAGGGGTGTGGGGGAAGGGTGAAAATGTTGTCAGGAGCGGACTGACGCCGCCGTCAGATTTTGAACCTGGAGTCGAGCGGTGAGGGGATGACGATAGGGGGGAGCAAGGAAGGTAGGAAGAGGGCACTTGGAGGAGAAAGGCATCATCCACCCTATGCCTATGTGTCAGCCGCGATGGTGGACAATTGTGGGCACTTCCGATGTCTTCACGTGGATCTACTACTCGGGATGGCATGACATGGTT
>F2WVVLU01AOFT4 length=373 xy=0161_0922 region=1 run=R_2009_09_23_17_22_23_
GATAACAGGCTGATCTTCCCAAGAGTCCACATCGACGGGAAGGTTTAGGTCACCTCCGATGCCGGCTCTTCGCCACCTGGAGCTGTAGGTGGTTCCAAGGGTTGGGCTGTTCGCCCATTAATGCGGTACGTGAGCTGGGTTCAGAACGTCGTGAGACAGTTCGGTCCATATCCGGTGTGGGCGTTAGAGCACTGAGAGGACCTTTCCCTAGTACGAGAGGACCGGGAAGGACGCACCTCTGGTGTACCAGTTATCGTGCCTACGGTAAACGCTGGGTAGCCAAGTGCGGAGAGGATAACTGCTGAAAGCATATAAGTAGTAAGCCCACCCCAAAAAAAAGAAAACAAAAAGTAACTCTGCGTTGATACCACTG
>F2WVVLU01BVF01 length=259 xy=0651_0339 region=1 run=R_2009_09_23_17_22_23_
AAGCAGTGGTATCAACGCAGAGTACATGGGAAGCGTTGTGCTGCTAGGCGAAGCGGTTGAGTGCCGCACCCTAGATGGCTAAAGTCCAGTAGCCGAAAGCATCACTAGCTTACGCTCTGACCCGAGTAGCATGGGGCACGTGGAATCCCGTGTGAATCAGCAAGGACCACCTTGCAAGGCTAAATACTCCTGGGTGACCGATAGCGAAGTAGTACCGAAAAAAGAAAACAAAAGTAACTCTGCGTTGATACCACTGCTT
>F2WVVLU01BQ3N3 length=429 xy=0601_2497 region=1 run=R_2009_09_23_17_22_23_
ATCGCCCTATTAAGACTCGCTTTCGCTACGGCTCCGGTGGGTTCCGTTCCCTTAACCAAGCCACTGCCTATGAGTCGCCGGCTCATTCTTCAACAGGCACGCGGTCAGAGATCACTTTCCCCTCCCACTGCTTGGGAGCTCGGCACGGTTTCACGTTCTATTTCACTACCCACTGGGGGTTCGTTTTTCTACCTTTCCCCTTCACGGTACTACTTCGCTATCGGTCACCCAGGAGTATTTAGCCTTGCAAGGTGGTCCTTGCTGATTCACACGGGATTCCACGTGCCCCACTGCTACTCGGGTCAGAGCGTAAGCTAGTGATGCTTTCGGCTACTGGACTTTAGCCATCTAGGGTGCGGCACTCAACCGCTTCGCCTAGCAGCACAACGCTTGTATTGCTCTCCCCCCACTGTACTCTGCGTTGATACC
>F2WVVLU01B8ACA length=278 xy=0797_1480 region=1 run=R_2009_09_23_17_22_23_
AAGCAGTGGTATCAACGCAGAGTACATGGGGGAGGAGCAATACAAGCGTTGTGCTGCTAGGCGAAGCGGTTGAGTGCCGCACCCTAGATGGCTAAAGTCCAGTAGCCGAAAGCATCACTAGCTTACGCTCTGACCCGAGTAGCATGGGGCACGTGGAATCCCGTGTGAATCAGCAAGGACCACCTTGCAAGGCTAAATACTCCTGGGTGACCGATAGCGAAGTAGTACCGTGAGGGAAAAAAAGAAAACAAAAGTACTCTGCGTTGATACCACTGCTT
>F2WVVLU01B389X length=359 xy=0751_1891 region=1 run=R_2009_09_23_17_22_23_
AAGCAGTGGTATCAACGCAGAGTACATGGGGAAACAGTGAATAACACAAATTTCAATAATCCTTTTAGTGATTTTATTAAATCGAAACTAAAATCTTCAAAATGCTTTTGAGATACTATCGCAGTGAAGAAGGTACTCGGGTTTATACTTTAAAGAATATGGATCCTGCTGGCAACCAAACTTTGAGCGCTCATCCAGCTCGATTTACACCAACTGATCAACATTCTAAAGAACGGATTCGTATTAAAGAAAGATTTGGACTTCTGCCAACACAAAAAAAGACACCTATTTACTAAAATCAAACATCGACACTGATGAAAAAAAAGAAAAACAAAAAGTAACTCTGCGTTGATACCACT
>F2WVVLU01BX479 length=53 xy=0681_3431 region=1 run=R_2009_09_23_17_22_23_
TTCGATCGAGAATGCAGCGTCCTCCGTCGCCAAGACCATCTCCGGTCAGCCCC
>F2WVVLU01BYSLP length=437 xy=0689_0955 region=1 run=R_2009_09_23_17_22_23_
AAGCAGTGGTATCAACGCAGAGTACATGGGGAGGTCCTCGAGATGGCGCTCCGGTGCACCAGGCCGGCGCCAGGGGAGAGGCCGACGGCGCGCCAGATCTCTGATCTGCTGCTCCACGTTACGCTCGACTACTACCGAGCCGGCCAGCAGAAGCGCTAGGAACTTCTTCTTTACATGTTTCTTGTTTCATCTAATTTGGGTTGGTTTTCTGGCATGAAAAGAGGCACCAAAAAGTTGGGGTTTATTAGGAATAATATGAAGAACGGCAGCCTGTATGACTGGCTTCCATGAAGCTCCAGTGCATAGCGGGCGGATGACTAAAGCGTGTGAAAAAATGTAGAGAGAGCAGGTACATGGAAGTAGTCTGCTAAGAGAGACTTGAAGGGTTGGACTAAAAAAAGAAAAACAAAAAAGTAACTACTAGCGTTGATACCACT
>F2WVVLU01APQYM length=80 xy=0176_0556 region=1 run=R_2009_09_23_17_22_23_
AAGCAGTGGTATCAACGCAGAGTACATGGGTCATTACACTGATTCAATAAATGATTATCAAGCGGTTCTTATTCGAAGAA
>F2WVVLU01B6NIF length=400 xy=0778_3061 region=1 run=R_2009_09_23_17_22_23_
AAGCAGTGGTATCAACGCAGAGTACATGGGGTACACAAACATTTCTTTAAATGTTACATATAACTGCTACTATCGGAATTTCTTGTTTTAGTTTATAGATATATTTGCAAAAAGACATTTTAGTTTACTGATAATTACTATGAGATCAGTGAAATGCGTTGATTATTTGTCTTGTAGGCTCTCTCAAGAAGAATTCATTGTGGAAATATGTTGCTGAGGTGAAATTCAGAGACGCACCTCAAGATTATAGCCCACCAATACGTGCTAAGGACACCAATGCTCTTATGAACTTACTAACATTCACGGCAGTTGAAGAAAAGGTCAAGAAGAGAGTAGAGAAGAAGGCAAGGATATTTGGACAGATTGTCACTCTGGAGGGACAGTGCAGGCAAGCAAGATG
>F2WVVLU01BBWUI length=162 xy=0428_2424 region=1 run=R_2009_09_23_17_22_23_
AAGCAGTGGTATCAACGCAGAGTACATGGGCGAAGGGCCAAGCTCACTCTGATTGCTTGCTTGGTCTGCACGCTGCTGGTTGATACTCTCCTCAGTTCTCCACAGCTCCAAGTCCAGAATGTCCTCGCCGCCACCGGAGCCGTGTTCTGGTTTCGGAACACC
>F2WVVLU01BK48Y length=394 xy=0533_3136 region=1 run=R_2009_09_23_17_22_23_
CTGAGCTTATCTGGATTGACCTTGTCGTATAATTGTAGTACCAATAGGACACGCTTTTAATTGTTCAATAGTCATCGGTGGTTTGACACTGTAATGCCGCATAATGGTCACCGGTACTCTGCATGTCTGAAGATTAAGGTTATTGACGATTTTCGATTGACTTAAATACCGTTTACCTGCACACATCGGGTAACGTCTCATCACCCGCAAACTAGCATTAGTGAAGAACGTACCACACAAGACTTTTCCCAAGGGACGCCATCATGTGTAAATATAAAATAGTACTTTATTTTGTTACAAAATAATTTATATATACTAAACCTAACAGAAATAGGTAGTAAAAGACAAGCAGCAGCAGCAAAAACAAGCCCGATTGAAAGCTTCGAACGACCCC
>F2WVVLU01BM5QC length=381 xy=0556_2866 region=1 run=R_2009_09_23_17_22_23_
TGAGTCAATGAGATATTCTTCATCAAAGTCTCCTTGGCTTCGATTACAGTGGCGTAGCCAAGAGAGGAAGGGGTGGCTAAAAGGGCTGTTTTAAATTAAACTCATACAAGATCAACGATTTTCCCTGTTTTGACTATATAACTATAAATCATTATTAATATAATAATATTTAATAGCAGTAATATTGTGCTATTTTATTATTATTCTATAATTTCTTCATAACTCAGCTGGATGTCGATGCCTGAAATCCCAACTCTTGAAAGTTGAAATAGTATATTTCTTAAAATTATCAAACCACTTGTACAATTTTCATTATTTTTAAACATTCTTCTTCGACAAAAAAAAGAAAACAAAAGTAACTCTGCGTTGATACCACTGCTT
>F2WVVLU01BFS1H length=58 xy=0472_3891 region=1 run=R_2009_09_23_17_22_23_
GCCACCAGCGCCACCACTTGACGGCAGCTTCCTCCTTGAAGGCAGCACACTTGAAGCA
>F2WVVLU01AVADC length=276 xy=0239_0942 region=1 run=R_2009_09_23_17_22_23_
AAGCAGTGGTATCAACGCAGAGTACATGGGTCAAAAGAGGAAAGGCTTGCGGTGGATACCTAGGCACCCAGAGACGAGGAAGGGCGTAGCAAGCGACGAAATGCTTCGGGGAGTTGAAAATAAGCATAGATCCGGAGATTCCCAAATAGGTCAACCTTTTAAACTGCCTGCTGAATCCATGAGCAGGCAAGAGACAACCTGGCGAACTGAAACATCTTAGTAGCCAGAGGAAAAGAAAAGAAAAAAACAAAGTACTCTGCGTTGATACCACTGCTT
>F2WVVLU01CAKYM length=374 xy=0823_2060 region=1 run=R_2009_09_23_17_22_23_
CCTAGACACTGGCACACCATTTCGAAGATGCAAGACACGAATAGCTTATAAGCATGCACATCACCAGAAGCAGCAGCAGCACTCCTCCAGACAGCAGCAGCAGCATAGAGCGGCCAACCATCCTTTGAGGAAACCAAGGCAGCAGGTCAGTCATCGTTGTGGTGGTGGTGGTGGTGGTGACCATGGTGATGGTGGTGGTCCTCGGCGTGGTGGTCATGGTGGTGGTGGCCGTGGTGGTGATGGCCACCATGCGGCGGCGGCGGCGGGTAGTAGTATGGCGGCGGCTGCTGCTGCTGCGGCGGGTAGTACGGGCCCTGCTGCCGCGGCCGGCGGCGGGTACACCGGCGGAATACCCCTGGCGGCGGGTAGGGACT
>F2WVVLU01AZKBP length=79 xy=0287_3859 region=1 run=R_2009_09_23_17_22_23_
CTGCTTAGTTTCATCCAAGCTTCATCCTGGTCATGGATAGATCACCCAGGTTCGGGGTTCCGATAAAGCAGTGACAAAT
>F2WVVLU01BPH6A length=303 xy=0583_1712 region=1 run=R_2009_09_23_17_22_23_
AAGCAGTGGTATCAACGCAGAGTACATGGGGTTGGTACGATGGTTAAAGTAATTTCAGCGAATGTTTTGTTGCTTGGATACACGTGAAGCTCTTCGGGTATTTGTTGAATCTGTATTAAGATATGGCCTGCCTGTTAATTTCAAGCTATGTTATTGCATCCTAATAAAAGAACACTAAACGGCTAAGAGATGTTTTGCACCAATTATATGGACATCTGGACAGTAGTGCTCAACAAGGTGGTGCATCCGGTGCACATGATAGTGTTGATATACCTGGACTTGGGTTTGGTCAAGCTGAGTACT
>F2WVVLU01A6N2A length=246 xy=0368_3520 region=1 run=R_2009_09_23_17_22_23_
CCAACAAGTCACCGATCCAATGCCTACGAATTATCCTATATTGTTTCTGCTAAGTTACTACTGCTATCATCACGGTCATACTTGCTACAAACTAATTGCTATCACTGTTACCGTTACTATTGCTACTACTACTATTATCAAACTAATCATACTATTGTGCTACTGATCACTTTGTCTCTAGATAATTAATCTCCAGGTGTGGTTGAATTGACAACTCAGCTGCTAATACCTTCAAATATCTTGGTC
>F2WVVLU01BZOHD length=485 xy=0699_1311 region=1 run=R_2009_09_23_17_22_23_
AAGCAGTGGTATCAACGCAGAGTACATGGGGTTGGAGAGATTGGCCCGAAGCTCGTTGGCTAGGAACTTGTGCGCTCGTTCACGTCGTCTCCAGCTTGGTTCAACATGCCTTACACCACGATCGAAAGGGGCCAGCCCAACAGCTTGGACTACCGCGTCTACATCAGCGACGAGAATGGACCAATCTCACCACTTCATGACATTCCAATGTACGCTGATGCTGCCAGCAAAGTGTTCAACATGCTGGTTGAAGTACCAAGGTGGACAAATGCCAAGATGGAGATTAACCTGAAGGAAATTATGAAACCCCATTAAGCAGGATGTTAAGAAGGGTAAACTGAGATTTGTTGCAAAACTGCTTCCCTCACCATGGTTACATCTGGAACTACGGTGCCATCCCCCAGACTTGGGAAAAATCCNGAGCATCTTGATGATTCTACTGGGTGCAAAAGGGAGACAAATGATCCCATTGATGTCATTGAAAT
>F2WVVLU01BFHDV length=128 xy=0469_1073 region=1 run=R_2009_09_23_17_22_23_
TGGAAGGGCCGTCTCTCAACGGATAAAGTTACTCTAGGGATAACAGGCTGATCTTCCCCAAGAGTCCACATCGGACGGGTAAGGTTTGGCACCTCGATGTCGGCTCTTCGCCACCTGGAGCTGTAGGT
>F2WVVLU01B0TLW length=180 xy=0712_1362 region=1 run=R_2009_09_23_17_22_23_
TTACATAAAGGGAAGAAGAAAGTGGCACCTGACCGAGCAACAGGCCACCCAATCTGCCGGCGGGCACACACCAGATGAGAAGATCGACATGCGGGTCACGAAAAATGACCACCTATCAGAGATACACAGAGGGGAACAAAATGAAGCCACCGCTTAAAACATACTCCCTCCGTTCAANAA
>F2WVVLU01BOQGA length=65 xy=0574_2648 region=1 run=R_2009_09_23_17_22_23_
TAGAATCCGAGCTCTTCCAGAGTGGTATCTCACTGATGGCTCGGGCCCNCCGGACGGCGTCTCTC
>F2WVVLU01AO4UT length=62 xy=0169_0579 region=1 run=R_2009_09_23_17_22_23_
AGCCTATATAGGTGAATCCATGGAGGGTCATCATTGAATTGACTATTTTGGAATAGTATTTT
>F2WVVLU01BI2CM length=352 xy=0510_0276 region=1 run=R_2009_09_23_17_22_23_
AAGCAGTGGTATCAACGCAGAGTACATGGGGATCGATGTATTCAGTTCTTCAGTTTTTGCTACTGCCTAGGAAACCAAGGTCAGGGAAACCGGGTAGCATCAGGTATGTACCTATTTATTGGCTTTTGCTGTCTTTTTTGAACAAACCATTTTCTGCTCCATATATGCATGCATCATCCTCACATGCATACTACTGGTTTTCCATCTACCCAACTCAAATATCGGTCTTAATTTTAGTTCTAATTTTCCTGCCAAAAATGACCCAGATATATTATATATGAAGTTCATCAAAACTACAAAGCACCAAAAAAAAGAAAAAACAAAAAGTAACTCTGCGTTGATACCACTGCTT
>F2WVVLU01A1HE0 length=90 xy=0309_3290 region=1 run=R_2009_09_23_17_22_23_
CCTGTTGAAGAATGAGCCGGCGACTCATAGGCAGTGGCTTGGTTAAGGGAACGGAACCCACCGGAGCCGTAGCGAAAGACGAGTCTTAAT
>F2WVVLU01BNLG2 length=421 xy=0561_2788 region=1 run=R_2009_09_23_17_22_23_
TTAAGAAAGAAATCCTCGAAAAGTATTGTAAAAGAAACTAGTGAACTTGATTGTTCACAAAATGTATCTGACAATATAACCAACCTAACGTCTAATGATTCTAACACACAAGAGGACAGTGCATTTCATGACGATTCTAATTTATCTGTTATCACTTCAGATTCTAACGCATTAATAAATAGTACAATTCAAATTTCTAATACTTCTAGTTATACACCTCAACCTCTAAGTTTACTGCAAAAATCAGCTAATAGTTTTGAAGCGTCTCCAAAAAATGATGACAGTAAAAAGAAATTAGATAAAGGTTGGTTGGAAAGATGTAATGAAAATAATTCTAAAATACTTAATTCAACCATTATTCAGCCTGATTTCAAAAAAAAAAGAAAAAACAAAAAGTAACTCTGCGTTGATACCACTGCTT
>F2WVVLU01B3CG8 length=81 xy=0741_0346 region=1 run=R_2009_09_23_17_22_23_
AACGATCAAGACTGGTAAGTCCATCAGTCCAAACAGTTGTCCATGTACCAGTAGAAGATTCGGCAGCTACTGCAGCCCTCG
>F2WVVLU01BA2OS length=230 xy=0419_0202 region=1 run=R_2009_09_23_17_22_23_
CATAGGCAGTGGCTTGGTTAAGGGAACGGAACCCACCGGAGCCGTAGCGAAAGCGAGTCTTAATAGGGCGATTGTCACTGCTTATGGACCCGAACCTGGGTGATCTATCCATGACCAGGATGAAGCTTGGATGAAACTAAGCAGAGGTCCGAACCGACTGATGTTGAAGAATCAGCGGATGAGTTGTGGTTAGTGGTGAAATGCCACTCGAACCCAGAGCTAGCTGGTTC
>F2WVVLU01AO34H length=142 xy=0168_3727 region=1 run=R_2009_09_23_17_22_23_
AAGCAGTGGTATCAACGCAGAGTACATGGGCAACCTGGCGAACTGAAACATCTTAGTAGCCAGAGGAAAAGAAAGCAAAAGCGATTCCCGTAGTAGCGGCGAGCGAAATGGGAGCAGCCTAAACCGTGAAAACGGGGTTAGG
>F2WVVLU01BT2RH length=442 xy=0635_2027 region=1 run=R_2009_09_23_17_22_23_
TGAGGGCTATGATAATTTTGATAGTTCTTCGGACATGATGACTGTACTGGATCGTGAAATTTTGGCATTCCACAACCTGAGGGGCCTCAGATACTTGCGTATAGACGGCTGCCAAAATCTAGTGTATATTTCATTCACAGAATTAGTGCAACTTATTTCTTTAAAGAGTTTGGAAATATGCTGCTGTCGAAAACTTTTCTTCTCAAAAGTTATGCCAGAGCATACCCGTGAAGATGTGACAGCTGCAGATCGCAAGCCCCTCCCATCTCTTGTCACTCTCAGAATTAAGTGTTGTGGAATAGTAGGGAAGTGGCTGTCTTTGATGCTGGGATATGTGCTGGCCCTAGCAGAATTGCTTTTAGTAGGATTGTCCAGGAATAACACAGTTAGACGAAAAAAAAAGAAAAAACAAAAAGTAACTCTAGCGTTGATACCACTGCTT
>F2WVVLU01B5Z5D length=408 xy=0771_1455 region=1 run=R_2009_09_23_17_22_23_
TAATACGGAATTGGATTCCTTACTATTCTTCTTATTGTTCAATATGTGTGCCATTATAGTCACGATTTGACGAAAGTGAAGGAATACTTAAGTCCATATTCCGTTTAGAAATCCTAGACAGTCTATAATGTTTAATGGACCTTATAGAGCAAGTTACATGCGATCGACGCCATACATTACCGGAATGGCAATGAGTTTTATTATCAGTAAATTGAAAGAGAAAAATAAACCTTACTCTGATTACTGTTTACATTGGTACGGTCATCGTAACCGTAGCCTGTTTGTGGGTTCAGTTTTACGGGGCTATATTTTATAAGAGCCAAAGACCTTATTATCCATTAGAACAAGCCTTATATGCTACTTTCAGTCATTGTACGTGGACGGTATTATGTATGTGGATCGCTGGTT
>F2WVVLU01BL4TW length=455 xy=0545_0098 region=1 run=R_2009_09_23_17_22_23_
AAGCAGTGGTATCAACGCAGAGTACATGGGGACATGCTCAACGGGATGCTCATCTGCGGCCGCGACGACGTGCGTGCGTGCGCGAAACGAACTCTCAAGGACGTGCTGTATGGCCTGCTCGGCAAGGCTGGGCTGATGCCGGGTCACGGTGGGACGAGGAGGACATGAGAAGTCGTTCGGTTCTTGTTGGTTGTGCTTGTCATGCACTCATGTCGCGTGTGCAGCAATGCGTGAGAGATTGGATTGGGTGCCAGGGAGGACGGACAGGACCAGCCTTGCTGCGCTATTACTGTACTCCATTGTGGTTGCAGACTTGCAGCCATGATGGTTCGAGGAAAAGACTGTAGCTAGCTATGCACATGGCCAGGAAGTTATTGCTGCAGTACTGATTAAGCCATGGTAGTATGGCACTGACACTGATGTTGTCGAGAGAGAAAGGTTGTTGCTCCATGCAG
>F2WVVLU01B4HVK length=97 xy=0754_0750 region=1 run=R_2009_09_23_17_22_23_
AAGCAGTGGTATCAACGCAGAGTACATGGGGAGGTCGAGTCATCGGACACCATCGACAACGTCAAGGCGAAGATCCAGGACAAGGAGGGCATCCCCG
>F2WVVLU01B7YBZ length=451 xy=0793_2301 region=1 run=R_2009_09_23_17_22_23_
AAACATACTTGGATTCCCTTGCCATCATTCCATTTCTTAATTCCAACTCTCATATTTTGTACACTGACCTCTACCCATTACATGAGCGTTGTAGGTGCACACCTTCCAAGTGTATATCCTGGACTTGGTGCCTGGAGGTGAAACGAGTAAATTGATCAGCTGACCTGCAACAACCTTCAAAATGCTTTCGCCCCTTGTGTTTCAGTTTCAGTCAAGGCGATATCCATGTGTAGAGGGTCATAAAGCTTCGGTGCCCTGGTTATTTTGTTTGTATATATGTAAATGAGCTTTGCAATCTGTTGACATCTGCACGTTCATGCTCTGTAGTCTATCAGCAAATGTACTCATGAACCTCATCCATGTCAATGTGCCTGCTTGGGCCTGTGATCAATGTGTGATGTAAACGTTAAAAAAAAAANAAAAANAAAAAAAAANAAAAAAANAAAAAAAN
>F2WVVLU01BVZ68 length=475 xy=0657_1906 region=1 run=R_2009_09_23_17_22_23_
TTCGAATTCAGAAGTGCAAGAATCCATCACTTCAAACACCTGGGTTGTCTGTGGAACACCACGGACTAAAAAGATCCCACTGCGTCGCCTTTCTCCCAACGGCTGCGCCGATCGACCCGTACCTCTAACCAATTGATTCGGCAACACAGAGAGGATGCTTCAAAGAAGCGTGATGAGGAAAAAGCCGGAATGACATACAAGAGGACCAGGGATGAACCATGAAGATGGCAGTTTGCGTCAGCTGGACATTTTGTGTAATGGAGCCAAAATAATGTGTCTTTTAGCTATCATTTTGTAAACCTTATGGTATCTTGTCAACTGGGTATTATGTGTAATGGAGCAAACAATGAATAGAGGTCTATCATTTTGTAAACCTATCAGGTGTTTTGGTGGCTGAAACATAAATATTTCCTCCTTTTAGCTAAAAAAAAAGAAAAAAACAAAAAGTAACTACTGACGTTGATACCACTTGCTT
>F2WVVLU01CCFMY length=418 xy=0844_2456 region=1 run=R_2009_09_23_17_22_23_
TTCTGCTTCTCGCTCCTCAAGAAGGTTCGCCGCCATCTGATTCAGTTGCACCTAAGATGATGCTTACAAACAGTGGAAAGAAGTTTATGTCAGTTATCAATGATCTTTTGGATCATGTTACCCCAATGACCATAGTTCACTTTGGTGGAACAATTTTGAGCAATTTTCTCCAGCTATTTGATAGATATGTCGAAACACTTATCAAAGTGTTGCCTGGGCCTTCTGAAGATGATAATGTAGTGGAGTCAAAAGAGCCTGTAGAATTAAAAGCTGAAAGTGATGCGCAGCAGCTTGCACTAATTGGAACTGCATATACCATAGCAGATGAATTATTGCCAGCAGCTGTATCTAAGTTTTTTTATATGCAAAACCAAAAAAAAGAAAAACAAAAAGTACTCTAGCGTTGATACCACTGCTT
>F2WVVLU01AFXDI length=186 xy=0064_1060 region=1 run=R_2009_09_23_17_22_23_
AAGCAGTGGTATCAACGCAGAGTACATGGGTCAAAAGAGGAAAGGCTCGCGGTGGATACCTAGGCACCCAGAGACGAGGAAGGGCGTAGCAAGCGACGAAATGCTTCGGGGAGTTGAAAATAAGCATAGATCCGGAGATTCCCAAAAAAAGAAAAACAAAAGTACTCTGCGTTGATACCACTGCTT
>F2WVVLU01APG8P length=258 xy=0173_0247 region=1 run=R_2009_09_23_17_22_23_
GAACTAGCTCGCAGAACCGTTGGAAGGTCAGACCTCTCAAGTGTTTCCTTAGCTTCGAAGGTTTGCGGAAAAGGATCGCAATGAGGGCAGCACCAACCGCTCGTCACGTTCGTCGCGATAGCAGCCAGCTGAGGTTGTTGATGTCATTTGGCGGATCATATTCATGATTGATAGGAAGTCAACTCACTGTACCATTTTCTTTGTGTATCGAAATTCTCTCTGCAGAAGAATGGTATGGCAAGTGTTACTTCCCTCGCT
>F2WVVLU01BMR8O length=94 xy=0552_1766 region=1 run=R_2009_09_23_17_22_23_
AGAGGTCCGAACCGACTGATGTTGAAGAATCAGCGGATGAGTTGTGGTTAGGGGTGAAATGCCACTCGAACCCAGAGCTAGCTGGTTCTCCCCG
>F2WVVLU01BBJGK length=225 xy=0424_1458 region=1 run=R_2009_09_23_17_22_23_
GCAGTGGTATCAACGCAGAGTATGGCGGCCCTGCCCTGTCTTTCTTGCGCTTCTTCTTCTTGTTTTGCTTGTGATTGTGATTCATGTTGCTCAGCCCTGCTGCTGCTTGTTGGCTGGTCTTGATTTTGTTACTTCATGGTGTTCTGTGCTGTTGCTGCCGGTTAATTTCATGAATTTGTCCTCGGTTTGCCCCTCCAAAAATGTCCCCACGCCGCACCTAGGAAG
>F2WVVLU01AWO0G length=295 xy=0255_1038 region=1 run=R_2009_09_23_17_22_23_
AAGCAGTGGTATCAACGCAGAGTACATGGGGAAACTAAGCAGAGGTCCGAACCGACTGATGTTGAAGAATCAGCGGATGAGTTGTGGTTAGGGGTGAAATGCCACTCGAACCCAGAGCTAGCTGGTTCTCCCCGAAATGCGTTGAGGCGCAGCAGTTGACTGGACATCTAGGGGTAAAGCACTGTTTCGGTGCGGGCTGCGCGAGCGGTACCAAAATCGAGGCAAACTCTGAATACTAGATATGAACCCAAAAAAAAGAAAAACAAAAAGTAACTCTGCGTTGATACCACTGCTT
>F2WVVLU01ASOZY length=210 xy=0209_2812 region=1 run=R_2009_09_23_17_22_23_
ATCGTAGTTGTTATCTCTTGTTAATAGTTTGTGATTATGACACCCAAGCCATATATGTCTGACTTGAATGATATTTCACCACTATTAATAAGTTCTGGTGCAATTGATCCCCGTCGTTCCTAAACTAATTTTGTCTTGGTTCGACCAAATTTAATTGGGAGTTCCCCCTTTCCCTAGCAAGGAAAGTACTTGTACAGACCAAAACGTACT
>F2WVVLU01BB312 length=214 xy=0430_3576 region=1 run=R_2009_09_23_17_22_23_
AAGCAGTGGTATCAACGCAGAGTACATGGGTCGATGCCGAGGAGCCAAGATTCGAGGCCGTCAAGGCGCCAAAAGGCAGCTTAAGCTTAATCAAGGAGACTAAAAGAGAATTATTTACTTATTAGCTGGCTTTTGTTTTACAATGAAGAAAAAATAAGTATTTTTGGTAGTTTATTTCAGACGCGTAGCAAATATGATGTGTGGGGGTAAGTTA
>F2WVVLU01BCTKP length=87 xy=0438_3879 region=1 run=R_2009_09_23_17_22_23_
TAGAGACAGGGAAGTTCTACTTCACCAGCACCGAGTCGGTTGGGCCTTTTAGCATTTCCATTTGGCTGCTTTGGGGCCCAGCCCTGT
>F2WVVLU01A4EX4 length=460 xy=0343_0794 region=1 run=R_2009_09_23_17_22_23_
AAGCAGTGGTATCAACGCAGAGTACATGGGATTCAGAAAACATTTCCGGTCATTAAAACCGATTTATTTGTTAATTCACCAAGAATGTTATCCTTGAACAGGATTGTAAAATGTATCTTGTCAAATTCAAGAACATTCCAAACGTCTGCGGTCGTCAAACATGACACTATGTTTAATCATAGAGATACAAAGGAGGATAATCTGGATATCAAATTTGAGTTTAGCTATGAAAACAAAAGAGAATTGAAGCCATATTAGCTATTTATCCAGAAGGTCATAAGAGAGCGGCCATGATACCACTGTTGGATTTAGCTCAAAGACAGCATGGTTGGTTACCTATTTCAGCTATGCACAAGGTGGCTGATGTATTAGACTTACCTAAAATGAGGGTTTATGAAGTCGCTACATTTTACACAATGTTTATGCGAAAGCCAACTGGCAAGTATCACTTGCAGGTATG
>F2WVVLU01BBWOO length=93 xy=0428_2214 region=1 run=R_2009_09_23_17_22_23_
AAGCAGTGGTATCAACGCAGAGTACATGGGCGCGATCAATTCGTCCGCGACTACCTACGCAGGAAGCACGACAAGTAAGCCCGCACCCCCGCG
>F2WVVLU01ARHIO length=135 xy=0195_3806 region=1 run=R_2009_09_23_17_22_23_
AAGCAGTGGTATCAACGCAGAGTACTATTTGGGTTTCAAAAGAGGAAAGGCTTGCGGTGGATACCTAGGTCACCCAGAAGACGAGGAAGGGCGTAGCAAGCGACGAAATGCTTCGGGGAGTTGAAATAAGCATAG
>F2WVVLU01BLT0F length=384 xy=0541_2461 region=1 run=R_2009_09_23_17_22_23_
ATGTCGCCGCCGGTCACCACCCAGTAGAACCCAATGATCCACCACAGGAATGACACCATCGTGTTGACCGACTCACAACGGTCCGTAGAGCCTAGTTCAGCTTCTACCACTCAACGACAGCGAAACCAGAGGAAAATTTGGGGGTTCTTCGTTTTGCCTTTACCTTGCCCTCTCTTCCATCGCCTCCTCGTCGTTCCCCTCATCGCTCTCCGAGCTGTTGGGCTCGGCGTTCGCGGCGGTGCCAGCAGCGGCTGCTCCGGCGACGGTGACGATGCGGCCGCCTCCATTTGGGGAATCGGGAGTTGGGGGAGTCCTCTCACACCACCGTTCCTGACGAACGACTGTTGTGTCTGCCCCATGTACTCTGCGTTGATACCACTGCTT
>F2WVVLU01B78UW length=63 xy=0796_3654 region=1 run=R_2009_09_23_17_22_23_
AGCCACTGCCTATGAGTCGCCGGCTCATTCTTCAACAGGCACGCGGTCAGAGATCACTTTCCC
>F2WVVLU01BRZA2 length=64 xy=0611_2540 region=1 run=R_2009_09_23_17_22_23_
TCTCAATGAAGCACCAATGTCGGTGTCAAACCGGCGGATCTCGGGTAGGGTCCGGACTCTGTGC
>F2WVVLU01A2GH5 length=105 xy=0320_3707 region=1 run=R_2009_09_23_17_22_23_
ACACCATCTCCATGTCGTCCTTGTCCATGCTGAGATGCATATTCATGTGGTGGCATCGGCATGTTCTTCCTCTTGCTGTATTGGCCTAGTGGTGCAGCTTTTCCC
>F2WVVLU01BF4VG length=138 xy=0476_2842 region=1 run=R_2009_09_23_17_22_23_
AAGCAGTGGTATCAACGCAGAGTACATGGGTACCTGGTTGATCCTGCCAGTAGTCATATGCTTGTCTCAAAGATTAAGCCATGCATGTGCAAGTATGAACCAATTTGAACTGTGAAACTGCGAATGGCTCATTANAAT
>F2WVVLU01A6X7W length=112 xy=0372_0298 region=1 run=R_2009_09_23_17_22_23_
AAGCAGTGGTATCAACGCAGAGTACATGGGCAAGCGTTGTGCTGCTAGGCGAAGCGGTTGAGTGCCGCACCCTAGATGGCGTAAAGTACCACGTAGCCGAAACGACATCACT
>F2WVVLU01BPF5C length=479 xy=0582_3182 region=1 run=R_2009_09_23_17_22_23_
TTGCTTTCAGTTGTCAACAATGTCCATTTGCTGAATGTACTTGCTTATCCTTCTACTGGACTACCATTGATTCACTGTGCACATACACTTTCCAATTCTGTCTGTTTACTACCTTTTGTTATTATTTGTCTTGATAACTTGATGCTTTCTTCCTTGGTAGTTTAATCTTAACAGTTCCACATCCCACATCGAACCTTCTAGACTCGTCCAAGTGACCATTTGCAACATCCTTTTCCGGTCAATCTGGATTATTTCAAGGTTTTCATCACTCTGGTCTTCACAACATTCATGGAAATTATAGTCTTCCAAAATATTCCTGGATCACTTGCAAAAAGGAATGATGTGAAGAGTAGGGTTCCATCATCTGGGGTCCAACAACCCAGAGGGAGCATTTCTGGGAGATTTGCTACAAACAGCCTTCCTGTTGTCATTCTCAGATTCCTCATGCACATTCAGGTGTCAGTGGTAGAGTAATGAAT
>F2WVVLU01A9UJD length=273 xy=0405_0327 region=1 run=R_2009_09_23_17_22_23_
TTTGAGTAACTAGGAACACCAGTAAAAGTTTGAAGCAATTTTTTCTTGGATCCAGCAAAAATAACTCAGGTTGCAGCAAAACAATTTGAGCAACTAGGAAATCTAGTAAAATGTTTGAAGCAAAAACTTACCCTGGATCCAGCAAAAAATAGCGCTGATTCCAGCAAAAATCGTGTCATCAATAACTCAACCTTGAAGCTCTCCAAAACACCGGTGGTCAGATAGAAGACAAAGACCAAAACTAGTCCAAGACAAAGAACCACTGTACAGAAG
>F2WVVLU01ASXYN length=182 xy=0212_2141 region=1 run=R_2009_09_23_17_22_23_
AAGCAGTGGTATCAACGCAGAGTACATGGGTCAAAGAGGAAGGCTTGCGGTGGATACCTAGGCACCCAGAGACGAGGAAGGGCGTAGCAAGCGACGAAATGCTTCGGGGAGTTGAAAATAAGCATAGATCCGGAGATTCCCAAAAAAGAAAACAAAAGTACTCTGCGTTGATACCACTGCTT
>F2WVVLU01BF507 length=193 xy=0477_0249 region=1 run=R_2009_09_23_17_22_23_
AAGCGAGTCTTATTAGGCGATTGTCACTGCTTATGGACCCGAACCTGGGTGATCTATCCATGACCAGGATGAAGCTTGGATGAAACTAAGCAGAGGTCCGAACCGACTGATGTTGAAGAATCAGCGGATGAGTTGTGGTTAGGGGTGAAATGCCACTCGAACCCAGAGCTAGCTGGTTCTCCCCGAAACTAGC
>F2WVVLU01AXTTH length=274 xy=0268_0675 region=1 run=R_2009_09_23_17_22_23_
AAGCAGTGGTATCAACGCAGAGTACATGGGGGAGGAGCAATACAAGCGTTGTGCTGCTAGGCGAAGCGGTTGAGTGCCGCACCCTAGATGGCTAAAGTCCAGTAGCCGAAAGCATCACTAGCTTACGCTCTGACCCGAGTAGCATGGGGCACGTGGAATCCCGTGTGAATCAGCAAGGACCACCTTGCAAGGCTAAATACTCCTGGGTGACCGATAGCGAAGTAGTACCGAAAAAAAAGAAAAACAAAAGTACTCTGCGTTGATACCACTGCTT
>F2WVVLU01BM4XK length=343 xy=0556_1830 region=1 run=R_2009_09_23_17_22_23_
AAGTCGGTAAATAGAATCTGCAATCGGTGGCTTTTGCAACCCATGTTGCACGCGTCTGCAAAGGTTTATGATATATCATGAGCATCTGCAAAAATAGGATCATTGGCGACCTGTTCAGGACAAAAAGAACTATGTGAATAGTAACATGATACTATAAACCTAACTCTCCGTGCTTTAATCGAGAATGGATACAGGGTCGTCGAGCGAAACCTTTATTAGGGGGTAGACCTACCTTGTTTTGTTGACTTATTGCTTTCCAGCAAAGCGTGCCGGCCCTATCTCTAAAGCACCAAACTTCCACATTTTAGGAGATGCCCTATCTTCCCTTAAAGAGCCAGCTTAT
>F2WVVLU01B15TZ length=198 xy=0727_2421 region=1 run=R_2009_09_23_17_22_23_
AAGCAGTGGTATCAACGCAGAGTACATGGGGTATATCGAAGTCCTAGATAGGAAAGTAGAGTAGGCACAGATCCTCCACAAAAGGCAAAATGTATATGAAAAAAGAATTGATTGAACTTTCCAACGGACTCATTCCATGAGTAAACGATTGAATGGGATTCGCTTGGGCAACGAAATCAAGTCCTGGCCCCTTTCCTT
>F2WVVLU01BD8DU length=80 xy=0455_0096 region=1 run=R_2009_09_23_17_22_23_
TCTGACCGCGTGCCTGTTGAAGAATGAGCCGGCGACTCATAGGCAGTGGCTTGGTTTAAGGGAACGGAACCCACGCGACG
>F2WVVLU01B3O7G length=168 xy=0745_0458 region=1 run=R_2009_09_23_17_22_23_
CTAACTAATGCCCTTTGTATTAATGTTGCTGTCATTGATATGGATGCGGCGTCATGCTCATCTTCATTGGATGTTGACGACAAGTGTATGCTATGTGAATTATCGCCCTGATGGTCAACATATCCCAGCTCCATTATGCCATGATTCAGCTTTAGCATGTCAAAATTT
>F2WVVLU01BHEMC length=374 xy=0491_0690 region=1 run=R_2009_09_23_17_22_23_
AAGCAGTGGTATCAACGCAGAGTACATGGGAAGTACAGGGAGAAAGGTCAGCTTCCCTTCTTGGTTTATTTGTGCATCGTCTAGATTATATGCTCAAACGGCCAGAGGAAGATTGCGTACCGATGTTTGTCGAAATCATAGGATGTCATTTTCTGGACTAAGTGGTGCTGGAATTGGTTGATTCTGTATAGGAACAACCGGCTTCTTTAGTTTCTCATCCGTGTGAAGTGTGACTTTAGCTTTACCTTCGTGTCACACAAACACCACACCACGGTATAAGTAGTGTTAATATGTACAGGTTCATTCCCATAAAAATATGTTTACATGTTCATCTTTGTAACTGATCTGTGTCTTTAGTTTTCTGGAGTACCAAT
>F2WVVLU01BUH55 length=65 xy=0640_1515 region=1 run=R_2009_09_23_17_22_23_
ATGGGTTCGGCCACAAATCTTCTTTGATGATCTCTGCCACCTCATCTTGCACCCCATCAGCAAGG
>F2WVVLU01AWIBZ length=68 xy=0253_0573 region=1 run=R_2009_09_23_17_22_23_
CATTGTTATAGTATCTTTCACCTCTCTTTTGTATTTGTACATGGGAAACATCTCCCATCCTTTCTTTG
>F2WVVLU01CBIVM length=152 xy=0834_0960 region=1 run=R_2009_09_23_17_22_23_
AAGCAGTGGTATCAACGCAGAGTACATGGGGCACCCAGAGACGAGGAAGGGCGTAGCAAGCGACGAAATGCTTCGGGGAGTTGAAAATAAGCATAGATCCGGAGATTCCCAAAAAAGAAAACAAAAGTAACTCTGCGTTGATACCACTGCTT
>F2WVVLU01BZ0M6 length=261 xy=0703_0688 region=1 run=R_2009_09_23_17_22_23_
AGTGGTATCAACGCAGAGTACATGGGGCTCGTAACGAAGGGCGCGATCTTGCTCGCGAAGGTAATGAAATTATCCGAGCAGCTTGCAAATGGAGTCCTGAACTAGCCGCAGCTTGTGAAGTATGGAAGGCGATCAAATTCGAGTTCGAGCCGGTAGATACTATTGATAAGTAGATAAAACTAAAGATAAAGAAGAGAAGGTATAAATAAAAAGAAACGAAAAAGAAAAACAAAAGTAACTACTGCGTTGATACCACTGCTT
>F2WVVLU01B33R5 length=202 xy=0749_2963 region=1 run=R_2009_09_23_17_22_23_
AAGCAGTGGTATCAACGCAGAGTACATGGGCTAAAGTCCAGTAGCCGAAAGCATCACTAGCTTACGCTCTGACCCGAGTAGCATGGGGCACGTGGAATCCCGTGTGAATCAGCAAGGACCACCTTGCAAGGCTAAATACTCCTGGGTGACCGATAGCGAAGTAGTACCGTGAGGGAAAGGTGAAAGAACCCCACAGGTGGTG
>F2WVVLU01CAMXE length=68 xy=0824_0512 region=1 run=R_2009_09_23_17_22_23_
GCTATTTGGCATCTTAATATCATCTTATCCTATGCGTTCGATGCAGCAGCATCTTTGTGGCATCGGTG
>F2WVVLU01A3NXZ length=73 xy=0334_2661 region=1 run=R_2009_09_23_17_22_23_
CTTGGCCCGCGGTCTGACACAAGGTTAGAATCCGAGCTCTTCCAGAGTGGTATCTCACTGATGGCTCGGGCCC
>F2WVVLU01A63SK length=294 xy=0373_3426 region=1 run=R_2009_09_23_17_22_23_
AAGCAGTGGTATCAACGCAGAGTACATGGGTGATTATATCTTCCTGGTGAAGCCACGCTGGCATCAGGCCTGAAGATATTGGCAGCTGCTTACAAGTGGAAGAAGCAGAAGTCTTTTTGTATTGACATGTTGAGTTTCACAATTAATCTAGATAGTTGTAGGATTGCAACTTGGAAACAGTACGGAGACATCATTCTGTTGGTTGCCAATTGTCATTTCTTACTCTTATTCCTGTAGCCTCAGTTTGAATGTTTGTTGATTGATATTCCTGCTGTATTCAGTTTACAAAAAAAA
>F2WVVLU01BSKNQ length=63 xy=0618_1540 region=1 run=R_2009_09_23_17_22_23_
AGAGACAGTGGGGTGACATCAAGGAGGAGAAGGTCCTGCACCTTCTCGTTCCCTCACCACCTG
>F2WVVLU01B6TCQ length=273 xy=0780_2440 region=1 run=R_2009_09_23_17_22_23_
AAGCAGTGGTATCAACGCAGAGTACATGGGGGAGAGCAATACAAGCGTTGTGCTGCTAGGCGAAGCGGTTGAGTGCCGCACCCTAGATGGCTAAAGTCCAGTAGCCGAAAGCATCACTAGCTTACGCTCTGACCCGAGTAGCATGGGGCACGTGGAATCCCGTGTGAATCAGCAAGGACCACCTTGCAAGGCTAAATACTCCTGGGTGACCGATAGCGAAGTAGTACCGAAAAAAAAGAAAAACAAAAGTACTCTGCGTTGATACCACTGCTT
>F2WVVLU01AZMR2 length=51 xy=0288_2944 region=1 run=R_2009_09_23_17_22_23_
TGAGTCGCCGGCTCATTCTTCAACAGGCACGCGGTCAGAGATCACTTTCCC
>F2WVVLU01A29FE length=392 xy=0330_0232 region=1 run=R_2009_09_23_17_22_23_
AAGCAGTGGTATCAACGCAGAGTACATGGGAGGTTGGTAATCTATTGTGGAATAGCTGTTGGAGTAGTGGGTTCAGGTGCGGCATTAGCAGATGCAGCAAACTCTTCACTTTTGTCAAGATTTGATTGTTGAAATTTTGGTAAGTGCTATTGGTCTTTGGGTCTAATTGTTGGCATATACATAACTTCAAAAGTGAAGATGGGTGATAAGTAATCAATCTAATATTCTATGTTATTCCATGTGTATATTTATTTGTAATAGTTTTGTTTTGTATTTTGTAATTCTCCAATAAAATGTATACATTGGATGGTTCTTAAAATCTACCAAGTAGTATTAGTGTTATTACTATAAGTTAACTAATTATTAATTATTTCTACTCGGGTCTATTCAAA
>F2WVVLU01BA3VZ length=430 xy=0419_1757 region=1 run=R_2009_09_23_17_22_23_
AAGCAGTGGTATCAACGCAGAGTACATGGGCTGACAGAGGAAGTCAATTGAGGAGTATGTTGACACCAGAGTCCAAGACCATGGGTGAAGCATTTAATCAATCTGTTGTTTGGTAAGTTCTTGCGTTCTTAGGATTTAAATAACTGCAAGGATTGTAGAGTTCTAATGGTTGTGTTGGGTGTTGCGGTGGCGAGGCTGAGCAGATCAAACTGTACGCATGGACCGTGACTAATGGTGTGCCAGTGTGGTGGTGCCTGCCACACACTCACACAGGTTCTTGGTACTCTCTGTAACCTGTAGATGATGGGCGGCGAATCCGGCAACCACAGATCCATTCTCCTGCATAATTTTCGTTTTCTATTTGATTTGGTACAAGGCCTACTCAGAATGGGTTCCCTGATCTCAAAATTGTCAGTTTTCTTGCCTTTAG
>F2WVVLU01B9XQR length=428 xy=0816_0641 region=1 run=R_2009_09_23_17_22_23_
AGACCAAATAATTACAACGGACAACAGGGAGTTTGCAAGGCCATCTCGGTGAGACTGAGATCCCTATCGGTGAGATCGAATTGATTAGGGTTTCTAGCAGTGGCTATGTCAAAAGAACTTGGTGGCGCCGTATCGATCAAATCGGTGGGGCCGAGTTTAACTTGAGGTTTAGGACATATTTGAATTTGAGAAAGTGGTTGAGGTCTTTGGAGCATATCACTAAGCACTTTGAGCAAGTAGATCCTTAAACAACACCTCATCCCCTCTCTATAGTATTAGCTTTTCCTATGGACTCAACGTGATCTTAAATCACTAAAATAGAAATGAAGCGTCTTGAGTTTTGTTCAATCTTTGTCCTTAGCATCTTGAAGGGGTTCCACATCCTCTTGTCCATGCCACGCCACTTGTTGAACTTTCTGAAATATACT
>F2WVVLU01A5ZBV length=225 xy=0361_0137 region=1 run=R_2009_09_23_17_22_23_
CAAACCAAGTTGACAACAATGGACAGAAACAAATCAACCTGGGGTGCACGGCTACAACACACACTTATTTGCAAGGCTGCTCCCTTTCCTCAAGCATCAGCGTTTCTCATGGTGAATTATACTTTTTGAACAATCTGAATGGTGAAATTGGAGGGTGATGGCCAGAAAGAGCGATCCCAGGGATCAGCCAACGATCTACAACAGCAATGACACAATGACACAGAG
>F2WVVLU01BG2EM length=213 xy=0487_1244 region=1 run=R_2009_09_23_17_22_23_
AAGCAGTGGTATCAACGCAGAGTACATGGGCTTGGCCTGTAGTAGGAATCTGGTTCACTGCTTTAGGTATTAGTACTATGGCTTTCAACCTAAATGGTTTCAATTTCAACCAATCTGTAGTTGATAGTCAAGGTCGCGTTATTAATACTTGGGCTGATATCATCAACCGTGCTAAACCTTGGTATGGAAGTAATGCACGAACGTAATGCTCAC
>F2WVVLU01BAGJD length=102 xy=0412_0167 region=1 run=R_2009_09_23_17_22_23_
CTGTCTATCAATAACTGCATGCATTGCACGGTGAATGTGAAGAAGTAGGCCATTGTCGCGGCAATAATGAGCCAAAGTAGTATTTGCGGTGAATCCCCNCGT
>F2WVVLU01AULJM length=143 xy=0231_1536 region=1 run=R_2009_09_23_17_22_23_
AAGCAGTGGTATCAACGCAGCCAATTGGGTTTAAGTTTTGTTGACCTGCTGAGCTGGCTAACTTACTGTCGAAAACCAGCCAACAGAGGAATACACCAATCTCGAGATTTACTTGGACCATTGATAACCTATCAAGAGTGTAA
>F2WVVLU01BYN9A length=378 xy=0687_3516 region=1 run=R_2009_09_23_17_22_23_
CAGCAGCAGGAACCGTGGATGGGAAGGCGGCGGTACCGAAGTGCTGCTCGGATACGAAATTGGCATTCAAGACGCGAACGGCGTGTGGCACAAGTAGTGTCGTGACCTCAACGGCGTAGCGTGTGCACGGTATGAGAGGTGACAAAGTACAGAAAGTTTGGATGGGGTTTATAAATATAGCGGCGCTTGTTCATACTGATACCCTGGGACGGACTGTTTCTGAATTGGAGAGGTTGTTTGTTTTGAGAGAATTATTACTCTAAGCTTCTTTGTACTCTTCGAAGGCGCAGACAGAGAGATTGGCACTCCTAGAGGAATTGATTTATTAATTCATGAAAAAAGAAAACAAAAAGTAACTCTGCGTTGATACCACTGCTT
>F2WVVLU01A3M25 length=261 xy=0334_1551 region=1 run=R_2009_09_23_17_22_23_
AAGCAGTGGTATCAACGCAGAGTACATGGGTCAAAGAGGAAGGCTTGCGGTGGATACCTAGGCACCCAGAGACGAGGAAGGGCGTAGCAAGCGACGAAATGCTTCGGGGAGTTGAAATAAGCATAGATCCGGAGATTCCCAAATAGGTCAACCTTTTAAACTGCCTGCTGAATCCATGAGCAGGCAAGAGACAACCTGGCGAACTGAAACATCTTAGTAGCCAGAGGAAAAACAAAGTACTCTGCGTTGATACCACTGCTT
>F2WVVLU01B5GKP length=275 xy=0765_0663 region=1 run=R_2009_09_23_17_22_23_
AAGCAGTGGTATCAACGCAGAGTACATGGGGAGAGCAATACAAGCGTTGTGCTGCTAGGCGAAGCGGTTGAGTGCCGCACCCTAGATGGCTAAAGTCCAGTAGCCGAAAGCATCACTAGCTTACGCTCTGACCCGAGTAGCATGGGGCACGTGGAATCCCGTGTGAATCAGCAAGGACCACCTTGCAAGGCTAAATACTCCTGGGTGACCGATAGCGAAGTAGTACCGTGAGGGAAAAAAGAAAACAAAAGTACTCTGCGTTGATACCACTGCTT
>F2WVVLU01AVJUE length=233 xy=0242_0932 region=1 run=R_2009_09_23_17_22_23_
AGTGGCTTGGTTAAGGGAACGGAACCCACCGGAGCCGTAGCGAAAGCGAGTCTTAATAGGGCGATTGTCACTGCTTATGGACCCGAACCTGGGTGATCTATCCATGACCAGGATGAAGCTTGGATGAAACTAAGCAGAGGTCCGAACCGACTGATGTTGAAGAATCAGCGGATGAGTTGTGGTTAGGGGTGAAATGCCACTCGAACCCAGAGCTAGCTGGTTCTTCCCCGAAA
>F2WVVLU01CDWE0 length=517 xy=0861_1226 region=1 run=R_2009_09_23_17_22_23_
TTTACACAGGACACTATGTCGTTTAACAGTAGCAGGCTCTGGTGCACTTTTACATCAAATTACTACAAAAATGATGAAAATGTAGGAATTTTCAGCAGTTCTACAGTGACAAAAAATGAATTTTCAGTCAGTTAGAACACAACTGACTGATGCAACCTGAAATTGACCCAAATACAGGAGCATTTGCACTTTTAACCTAGGAAGAACAAATACACAATCTAACTGCAGCGGGTCTTACAGTGAGGAAGAAGGCCAAAAAAAGAACAAAGAGAAATTACAAATGGAGCACTCAGTTTTAATGAAACTACAGTAAAATCAACTAAAATAGCAGTTACCCAAACTGCAGGTACAACATCAATTTGGCATTTTAAAAGAACAGTAATGGGATGTCTGAAATTATGAAAGTTAGAAAAGAACTAAAAAATACAATAAAAGCTAGGTTGTAATAACAATAAAAATCCAAGTAAAACCACAGTGTAAGAACTGCCCCATGTACTCTGCGTTGATACCACTGCTT
>F2WVVLU01BFNT0 length=352 xy=0471_1238 region=1 run=R_2009_09_23_17_22_23_
AAGCAGTGGTATCAACGCAGAGTACATGGGGTCAAATCCTGGTCGGCGGTACTAATGCAACACTTTCAACTAAAGGCAGGATCCGAGGAGGCAGTCTGTTAGGCAGTATAAACAAAATAAGGAAACTCGTACCGGTTATTTCTATGTATTATTTAAAACCGTTCATGAGTTGGGTAATAATGACACAAGAGCCAGTCATTTGAAATACATTCTCATCCTCGTCTACTGCACATTCAGTTTATTAAATTTATCTATTAAGTACAATAATGACGTGTTTTGTATTGGTAATATACTTTTTATATTTCTCAACTATATCTTTCTTTTGTATTTTTAATTTGAAGCTTACCTAAAG
>F2WVVLU01AV7H4 length=166 xy=0249_2922 region=1 run=R_2009_09_23_17_22_23_
AAGCAGTGGTATCAACGCAGAGTACATGGGGACTTTGAGCAGCAGCAGTCATTCATCACTGATCACCAGCACAGCCGCGCATCCACCGCTGCTAGCAAGGTCGAGCAAGCAGCACAGAGATGGCTGCTGCCTTCTCCTCCACCGTCGGTGCCCCGCGTCTACGCCG
>F2WVVLU01BSO3J length=53 xy=0619_3197 region=1 run=R_2009_09_23_17_22_23_
TATGAGTCGCCGGCTCATTCTTCAACAGGCACGCGGTCAGAGATCACTTTCCC
>F2WVVLU01BHX2N length=428 xy=0497_1325 region=1 run=R_2009_09_23_17_22_23_
CGAGCTTATCGTCAACGTAGGCGGCCCAGAAACGGGCAATGGCGCGTTCGTAGGGGTCAGAGGGAAGGAGAGCGGGGCCGATGCCGGCGAACGCCTCATCGATGTACTGAACGATGATCACTGACTCGCAAATGGGTTTTCCGTTGTGGACGAGCACGGGCACCTTCTTGTGCACCGGGTTCGAGCTGAGGAGGAGCTCGCTCTTGTTGCTAAGGTCCTCTTCGACATCCTCGAAGCTCAGGCCCTTGAAGTTCAGCGCAAGCTTCACCCTGGTGACAAAATGGACTTGCCCAAGCGCCCAGCAGCTTCAAGTCATCTCCTCCGGCCATGGTCTCCTGCTAGATCTGTGTATGAAGGTTGAGCTGCTTGTTTTGGCTTGTGTTTCGTCACGTGGTTCCCCATGTACTCTGCGTTGATACCACCTGCTT
>F2WVVLU01A8XRS length=139 xy=0394_2918 region=1 run=R_2009_09_23_17_22_23_
AAGCAGTGGTATCAACGCAGAGTACATGGGTCAAAGAGGAAGGCTTGCGGTGGATACCTAGGCACCCAGAGACGAGGAAGGGCGTAGCAAGCGACGAAATGCTTCGGGGAGGTTGGTAAAATAAAGACATAGATCCGGA
>F2WVVLU01B2VBL length=237 xy=0735_2687 region=1 run=R_2009_09_23_17_22_23_
AAGCAGTGGTATCAACGCAGAGTACATGGGCACACGACTCTCGGCAACGGATATCTCGGCTCTCGCATCGATGAAGAACGTAGCGAAATGCGATACCTGGTGTGAATTGCAGAATCCCGCGAACCATCGAGTCTTTGAACGCAAGTTGCGCCCGAGGCCACTCGGCCGAGGGCACGCCTGCCTGGGCGTCACGCCAAAAGAAAGAAACAAAGTAACTCTGCGTTGATACCACTGCTT
>F2WVVLU01B8K0X length=451 xy=0800_3039 region=1 run=R_2009_09_23_17_22_23_
TTTTGGAAAGAATCTTCATCAGTGATGTCGTAAACCAGTATTGCACCATTGGACATTTGATAGTAAATCGGTCCCAAGGCATGGAACCGTCTCGTTGTCCGGCTGTATCCCATATCGATAAGTTTATTCTCCGTCCATTGAGGTTGAGCTTTTTCTTGACAAAAGACGCCTGTAACGTGCTAACGTGTTTGTCATTAAACTTGTCTTCAGTGTACCGGAGCACCAGTGACGTTTTGCCCACACACCCTTCGCCCAATAGGACCACTTTGAAGCTCTGTGCGGTCGTCCTGCTGCCAGTCGAGGATAGACCGTCTGCCGACTCGTCCATCTTAGAGATGCTGTAAGTCTTGGTCCTGGTAGTATGTGTTACATTTGTACGCACTAAACACTCGAGCGCGGGCACACACACAACTTATAGTTCCCCATGTACTCTGCGTTGATACCACTGCTT
>F2WVVLU01A9BRG length=187 xy=0399_0570 region=1 run=R_2009_09_23_17_22_23_
AAGCAGTGGTATCAACGCAGAGTACATGGGCATCGAGTAGACCCTGTTATTGTGAGAATTCTTAATTCAAGAGTTATAGGGAGGGACTTATGTCACCACAAACAGAAACTAAAGCAGGTGTTGGATTTAAAGCTGGTGTTAAAGATTATAAATTGACTTACTACACCCCACGAGTATGAAACTAAAA
>F2WVVLU01BDFXX length=54 xy=0446_0099 region=1 run=R_2009_09_23_17_22_23_
GCAGATCCCCACGCCTCCGGATCCCTCTTCCTTCATCAGTTCACTTCCGTAGTG
>F2WVVLU01BANAN length=366 xy=0414_0733 region=1 run=R_2009_09_23_17_22_23_
AAGCAGTGGTATCAACGCAGAGTACATGGGCAACTCAAAAGATTGGAATCAAATAAAAGGTAGAATATTTTCAAAATTCTCACCAAGTAAACTTTTGTCATTTAATGATGTTGGATTTTATAATTTTACAACATTGTTCTTGACGTTGTCAATTATGTCAGATGATACATCACAAATAGCACTTAAATATCAACATCTTATAAACTTGATTTCTGAACAAAAATTGGACCCTAATACTAGATCAACATATTGGAAAGGCACTGTGGCTTTTTAATATTACATTCACAGCGAAACACTCCAATGACTGCATATGGAACTGCACTCTCAGATACATTAAATACCGCATCTCAAGAATACATAACTGTT
>F2WVVLU01BV94T length=420 xy=0660_2491 region=1 run=R_2009_09_23_17_22_23_
CATTTCACTGCTGAGATTCATTATTGGAGTTCCTTGTATGAATTCCATGACCAAGACCTCCCTGCTAATCATTCCAGGAATCACACGAGGCACCATAACTGGAGGTTTCTTATTGCTGACACGTAAGAATTCTCGTATTCTTTCCATTGCTCTCGCTTCTCGCACAAAATCAAACTCATAGCATATCTGCTTTTCCATCTCTTTTGTGGCGGAGAACAGATCAAGGTTGATGTCATATTTCTGTAAGAACAAGGCAAATGCTTGCATGTTCCGGATATCAACCATCATCAATTGTTCAGCTCCTGGATGTTGAACCTTGACAGCAACATCTGTCTTTGATGATTTAAGCCTCGCTCGGTGCACCTGTGCAATAGAAGCAGACCCAACAGGCTCAACTTCAAAGAAATCAAATATCTCATC
>F2WVVLU01BW4EQ length=272 xy=0670_0768 region=1 run=R_2009_09_23_17_22_23_
AAGCAGTGGTATCAACGCAGAGTACATGGGGAGGAGCAATACAAGCGTTGTGCTGCTAGGCGAAGCGGTTGAGTGCCGCACCCTAGATGGCTAAAGTCCAGTAGCCGAAAGCATCACTAGCTTACGCTCTGACCCGAGTAGCATGGGGCACGTGGAATCCCGTGTGAATCAGCAAGGACCACCTTGCAAGGCTAAATACTCCTGGGTGACCGATAGCGAAGTAGTAACCGAAAAAAGAAAACAAAAGTAACTCTGCGTTGATACCACTGCTT
>F2WVVLU01BO46E length=442 xy=0579_1252 region=1 run=R_2009_09_23_17_22_23_
TTTGTCACCCACACACATTCTCCATAGGAATCATTGTGGTAATAACTGAAGATGATGGCCCTACAGGAGCAGCTCTTCAAGCAGGCTTTCTTACAATGAGCCATGCTTTTGGCGTTCACTACCGTGTAGTTCTTATCAAAGTAAGAAATGGAGGGAAGGGCCAATAGTCGATGCCGTTGTTTTCTTGACAAGAGATTGGAGTTAATGGTGTGCAACCAAGATGGGGGCCGTCGTTCGTCCACCGCCTTGAAGAAAGTGTTCTCATATGGACAAATGCATTGGGCCCGATGCATATGCCATACTCCCCACAAAACCTGTTGGGTAATCACAATCATCTATCTGCATTACTTCATACAAAATGATCTGTCATCCCAGTCGTACAACCTCAAGTGTCCATTTGACTCTAGTTTCATCCCATGTACTCTGCTTGATACCACTGCTT
>F2WVVLU01AROS1 length=417 xy=0198_0963 region=1 run=R_2009_09_23_17_22_23_
AAGCAGTGGTATCAACGCAGAGTACATGGGGTTCATGTTGACATTTAACCAATTTGTTTCTGATGTTTGATGTATCATTAATCTTTCAACATGCAGACAGATAATGTTTCTAATCAGAGGGAGCATTTGATTTTACTTCTTGCTAACATACATATACGGAAACATCCAAAGACCGATGAACACTCAAAGGTGTTTTCTTTCTGTAGGCACTTGGAGCATTTGATTTTACTTCTTGCTAACATACATATGCAGATGTTCCCCTTACCTTTCTTATGTTCCGTAACTTTCTATCTTCTGTTCCTGTTAATATACCTTTTTAGTTTATTAGTAGATCTAATGGTTATTGCCGCCTCAGTTGGAGGACAATGCGCTTGATGCAGTGATGAAAAAGTTATTTAAGAACTACAAGAAGTGGTG
>F2WVVLU01BZUOY length=274 xy=0701_1168 region=1 run=R_2009_09_23_17_22_23_
AAGCAGTGGTATCAACGCAGAGTACATGGGGGAGGAGCAATACAAGCGTTGTGCTGCTAGGCGAAGCGGTTGAGTGCCGCACCCTAGATGGCTAAAGTCCAGTAGCCGAAAGCATCACTAGCTTACGCTCTGACCCGAGTAGCATGGGGCACGTGGAATCCCGTGTGAATCAGCAAGGACCACCTTGCAAGGCTAAATACTCCTGGGTGACCGATAGCGAAGTAGTACCGAAAAAAAAGAAAAACAAAAGTACTCTGCGTTGATACCACTGCTT
>F2WVVLU01CGSW9 length=401 xy=0894_1499 region=1 run=R_2009_09_23_17_22_23_
TCGGTGCTGTTTCCTCTACTAATTGACATCTCCATTGCGTCGTGGTCTAATGCCCTGGCAAAAGACATAGGTCTCCTAGTCTGTACAGGAGGAGGTTTTTTCTTGCCTACAGGTGATGGTTGAGGTGGATAAACAGGAACCCCTCCACGAACTGGATAATATGTTTTTGTAGTTGGACTAGTTGGATTAGATCTATAATCATTATGTGCTGCACAATAGTTGAATGTAGGTGCTTGTCGAGGGACATAGTAAGAACCAGTTGTCCCAGGAGTGTCTTTCCATGTATAAACACCCCTCTGTGGTGATCCGGCTAATTCTTGAATATTGTCAACTGTATTATTTATACGCGGATATGAAGGTGGACGTTCGTGCCCATGTACTCTGCGTTGATACCACTGCTT
>F2WVVLU01BBFPB length=164 xy=0423_0685 region=1 run=R_2009_09_23_17_22_23_
CCTGGTACCGAACGACCTGACAATGTACCTCGCCTTGGATAACACCGGTGACTGTCCGCTCAGCTGCTCCAGCACCTTCAAAGTACATGAAGACACTGTCCTTTCGGCGCCATGGCTTACGCTGTCTCACAATGACAGACGGCATGACTTTCTTCCCACGGTGG
>F2WVVLU01ANCG7 length=57 xy=0148_3161 region=1 run=R_2009_09_23_17_22_23_
CGCCGATCACCAGCAGCAGATTCTTGTCGCCGTCGGCCAGCATCACCGGCTCCACCC
>F2WVVLU01BY90F length=508 xy=0694_3037 region=1 run=R_2009_09_23_17_22_23_
TTGCATCTTATTTGTACATTATATTCCTGTTGCATCTTTTGAGGAACCTGTCTTGATAGCTTATTTTCAAGGTAAACCAAAGCATCAGTACCTACTTGTATCTTTAATCTCCAATATTACATTATTAGTGTTCCATGGATGATTTGTTAACTTCTGTTTTCAAGTCACATGAGAATGACTTGTAGACTAATGAATATAAATTCTGGTTAAACTTGTTGGCACAGGAGATATGAAGATATGATTGTGAGCCGACCTTTACCTTATGGCTGACAGTTAGATTGCTTAGCACTTGCACTTCGTGGTTTAAATCTATGTAGCATCATATCTGCCAGTTACTTTTGTCTGAAAACGGACAAGAAGAAAAGAGAAATACCTAACTCCCCAATTGCCAAACCCCCAATTGTCCACCCCCACTTGGTAGGCTTGAATGCCAACAGGGTGCAGGCCAGCAGTGGAGCAGATTGCATTGCAACAAATCTTGTTTGCCCATGTACTCTGCGTTGATACC
>F2WVVLU01BV4UT length=173 xy=0658_3843 region=1 run=R_2009_09_23_17_22_23_
AAGCAGTGGTATCAACGCAGAGTACATGGGTCAAAGAGGAAGGCTTGCGGTGGATACCTAGGCACCCAGAGACGAGGAAGGGCGTAGCAAGCGACGAAATGCTTCGGGGAGTTGAAAATAAGCATAGATCCGGAGATTCCCAAAAAAAGAAAAACAAAAGTAACTCTGCGTTG
>F2WVVLU01CCNQP length=242 xy=0847_0671 region=1 run=R_2009_09_23_17_22_23_
AAGCAGTGGTATCAACGCAGAGTACATGGGCATCCGTGCTTATTTCTGCGTCTCATATTAGTACTATCAAACATTGGTTCGTAAATGGTGGTGAAGGTTTCTGGGGAAAATCTCAGGATGTGTCAAGAACTTTCTGAATCCAGGTTTAGCTACCTACAAAAACGAATATAAACAGAATTGATCGGCAGAGCGCTCATATATTCGCTGACAAAAAAAAAAAAANAAAANAAAANAAAANAAAA
>F2WVVLU01B6NXX length=266 xy=0778_3619 region=1 run=R_2009_09_23_17_22_23_
AACTCTCTTCAAGACAGAGACTACCTGGTGGTCACCAATGTCTGCAAGAACCTGATCAAACCATGGAAGCCTAGGCCTTCCTTGGCCGGGAAGAACATTCCAGCTTTTGACATAAGAGAGGCCAATCCCAAGGTCTTCATAGTAGCAGTTTTGCCTCCGGTGTTAGGTCCGGAGATCACAACTATCCTAGTATCATTCTTCACATGCATGTCCAATGGAACAGGCATTGAAGGGACAGGGTGGTCTTCAGATAGCTGTTGTTGCCC
>F2WVVLU01AQ03T length=242 xy=0190_3015 region=1 run=R_2009_09_23_17_22_23_
AAGCAGTGGTATCAACGCAGAGTACATGGGCAAGCGTTGTGCTGCTAGGCGAAGCGGTTGAGTGCCGCACCCTAGATGGCTAAAGTCCAGTAGCCGAAAGCATCACTAGCTTACGCTCTGACCCGAGTAGCATGGGGCACGTGGAATCCCGTGTGAATCAGCAAGGACCACCTTGCAAGGCTAAATACTCCTGGGTGACCGATAGCGAAGTAGTACCGTGAGGGAAAGGTGAAAGAACCCAC
>F2WVVLU01B1QHC length=130 xy=0722_3006 region=1 run=R_2009_09_23_17_22_23_
ATGGTTTTGTACAAAAGTTCCCATGTCTTGCAGCTCAAATGATCATGCTGGTAACTGTATTTGCTAAGAAGGCAACTGAATCGAGTGAGCTGGTGATTGCAATTTTTTGTTCTGTGCTATTTATTTGTAC
>F2WVVLU01BU43F length=458 xy=0647_2553 region=1 run=R_2009_09_23_17_22_23_
AAGCAGTGGTATCAACGCAGAGTACATGGGGCAAGAATGGAGTTACTGAAGAAGACCCTTGGCTGCTCTGATGACATGCTGAAAATTGCGGTCGTCAAGCACCCAAGCCTCCTAAGATCATCTGAGGACAACCTGCGCAGCACGGTAGAGTTCCTGATCAACAAGGTCGGTCTTGAGCCAGAGTACATCGTGCGCAGGCCCTCGCTGATCACCTACAGCCTGAAGACGAGGCACGTGCCTCGGTACGTTGTCATGAAGATACTGCGGGGCAAGGGACTTCTGAGTTCTGACTATTGCTCACTGCTTTCTGCGAGCGAGATGTACTTCAAATCAAGGTTTATCGACCGTTACAAGGAGAGTGTTCCTGAGCTTGCAGATGTGTATGCCGCAGCTCGTGCAGGGAAAATACCTCCTCACCTCAAACCTTGACACGTTTTAGGGATATTGAAGGTTAATTT
>F2WVVLU01BRVAG length=366 xy=0610_1430 region=1 run=R_2009_09_23_17_22_23_
ACGGAACCCACCGGAGCCGTAGCGAAAGCGAGTCTTAATAGGGCGATTGTCACTGCTTATGGACCCGAACCTGGGTGATCTATCCATGACCAGGATGAAGCTTGGATGAAACTAAGCAAAGGTCCGAACCGACTGATGTTGAAGAATCAGCGGATGAGTTGTGGTTAGGGGTGAAATGCCACTCGAACCCAGAGCTAGCTGGTTCTCCCCGAAATGCGTTGAGGCGCAGCAGTTGACTGGACATCTAGGGGTAAAGCACTGTTTCGGTGCGGGCTGCGCGAGCGGTACCAAATCGAGGCAAACTCTGAATACTAGATATGACCCAAAAAAAGAAAACAAAAGTACTCTGCGTTGATACCACTGCTT
>F2WVVLU01BKIST length=341 xy=0526_2715 region=1 run=R_2009_09_23_17_22_23_
AAGCAGTGGTATCAACGCAGAGTACATGGGCACTGGATTGTGTGTGAACTTCATTTCATTAGGACAGAAGCGAAGAGGCTGCAATTGGCCATCAGTACGCGATCGAACGGTTGGTTGGTCACTGGACGTGGAATCGTTCTAGGATCCTACGACGAGCTTAGGATCCTGTGATGGATGTGCGGGTGAATATTCCTCGCGCTTTCCCTTGTCTGTCGTCACCGCCAAATGTTGGACGATCAGACGCAGGCTTGGAGTATATGCTTGTTGGTGCTGACTCGTGAATTGGCCGCTTCTTCTTCTTCTTCTGCATTGCAACGATCATTTCCTTTAAAAACAAAAAA
>F2WVVLU01BR65S length=262 xy=0614_0430 region=1 run=R_2009_09_23_17_22_23_
AAGCAGTGGTATCAACGCAGAGTACATGGGAAGCGTTGTGCTGCTAGGCGAAGCGGTTGAGTGCCGCACCCTAGATGGCTAAAGTCCAGTAGCCGAAAGCATCACTAGCTTACGCTCTGACCCGAGTAGCATGGGGCACGTGGAATCCCGTGTGAATCAGCAAGGACCACCTTGCAAGGCTAAGTACTCCTGGGTGACCGATAGCGAAGTAGTACCGTAGAAAAAAGAAAACAAAAGTAACTCTGCGTTGATACCACTGCTT
>F2WVVLU01BEL4M length=267 xy=0459_1524 region=1 run=R_2009_09_23_17_22_23_
AAGCAGTGGTATCAACGCAGAGTACATGGGTCAAAGAGGAAGGCTTGCGGTGGATACCTAGGCACCCAGAGACGAGGAAGGGCGTAGCAAGCGACGAAATGCTTCGGGGAGTTGAAATAAGCATAGATCCGGAGATTCCCAAATAGGTCAACCTTTTAAACTGCCTGCTGAATCCATGAGCAGGCAAGAGACAACCTGGCGAACTGAAACATCTTAGTAGCCAGAGGAAAAAGAAAACAAAGTAACTCTGCGTTGATACCACTGCTT
>F2WVVLU01BQK1Q length=382 xy=0595_2940 region=1 run=R_2009_09_23_17_22_23_
AAGCAGTGGTATCAACGCAGAGTACATGGGTCCAAAATTTAGGCAAATCTTTTGAGCTGAAGGAGAACCCCAAGAGAAAGAAAGCCCGGACACAGGAGAGATTAGCTTATACTGACCCAGATGATCAAGCTAAAAGTTCAGAAAATAATGCAGAGAAGGCTACGGCGGCAGATGGTCAAGCTAAAAAGCCAGAAGATCCTTATGCAGAGAAGGCTAGGGCGATAGAGGTTATGTCTCCTTCAACAGAGAAGGTTGGAGATTGGAGATGTAAATCCTGTTAAAGATTTTGAAGCCATGCTGGCAGAGAGATCTAGCTCAATATGGGTTCAGAAGGCAAAAAAAAAGAAAAACAAAAAGTAACTCTGCGTTGATACCACTGCTT
>F2WVVLU01CDHBV length=471 xy=0856_2153 region=1 run=R_2009_09_23_17_22_23_
GGTCCAGGATCACTTAGCTTGAAGTACTCCTGGTCATGTCCCAACAGTGTAACTTTCCCTGTTGGATCAGACGAGAAGTCAATCCGATCTTTCTGCGTTCCTATACACACCCGGATTTTGGGGGTGTCTAGATACGGCAGAAGCAATGAATTCTTGAACCTATTTCCCCACTTCGTACTGTTAATGTTCGAAGTCGAGAGATGGAACCATTCTTCAGCATACGTCCCCAATCTGATGTCGTAACATCATCTTGGGGGGATGCTTCATATCCAAGCGCTACTGCTGCTTCGAGATGATACTTCCCGTAAAGGAGTTGTCACTGATAGCCGCTGTATCATCTCCGTTTCCTTCCTCGTGAGAAAGGCAACCGAGCATGTATCGTGCATACCGATCAGCGATCGGATGCGCGAGCGACAAATTCGTTTTCGTGAGAGGATCGCCCCCATGTACTCTGCGTTGATACCACTGCTT
>F2WVVLU01B1NV1 length=505 xy=0721_3743 region=1 run=R_2009_09_23_17_22_23_
TTTAGATGTATTTCAATTTCTATAAGGATGTTTGTGGGTTTGTACTATTTAATATATGACCTTTGTCCTTTCAAAATAACTTATGATAATACCCATCATGAGAGGTCTAAGACCCGGTGTTTCTCATACGATCACTACACTATGGGCCGGCCCAAGTAACTAGTGGACCGGTTGATCGGGTGGCTATTGACCCGACCGTCGTTTGACCAATTGACCGTTGACCTAGGACCATTGGCAGTTGACTATGGAAAATAAAATAATTAATTTTGGAAAAGTAGAACAGAATTTGAAATGAGTATGCGGATGTTTAAAAAGGTTGATAAATTTTGAAAAGAAGGTTCACAAATTTGGAAAAAGTTACATGAATTAAAAATAATATATGCAAATTTGGAAAAAAGTACATGCATTTGAAGAAGTTCATGGATTTGGAAAACAAAGTTCACACATTAAAAAATAACACAAAAGGAGGGAAATGCCCATGTACTCTGCGTTGATACCACTGCTT
>F2WVVLU01BXND2 length=257 xy=0676_0792 region=1 run=R_2009_09_23_17_22_23_
AAGCAGTGGTATCAACGCAGAGTACATGGGAAGTGTAGTAGAAGTGTTAAGGCTTAACCCTCCATCTGTTTGTTCTGCTGAAAGATGTTTGTTGTTGTGTTTACGACAGTTAGCGGTGTGCTGTTTCAGTCTCAGTCTGGTAGGTGGAAATAATAAGGTTGTTTATTTAGCTTTGTTCCTCTGGGATGCGGTGAAATCAAGGGGCTTGTACCCTTTTCGGAACAAAAAAAAAANAAAAAAGAAAAAAAGAAAAAAAA
>F2WVVLU01AWJL1 length=418 xy=0253_2231 region=1 run=R_2009_09_23_17_22_23_
AAGCAGTGGTATCAACGCAGAGTACATGGGTTTCAACAGAAGCGTTTCAGTACGTGCTGCCCGGCCTCAAGTTAGCTGTTCCCTGCAATGATGGTGTGCTTTGAGTACTGGGCGTTTGAGATATTGGTGTTGCTTGCTGGGCTGATGCCAGATTCTCAAATGAGCACTTCTATTATTGCGATGTGTGCAAACACGGAATCAATTTCATACATGATCACCTACGGGTTCGCTGCTGCCATCAGCACAAGGGTATCGAATGAGCTGGGAGCAGGTAATATTGACAAGGCAAAGAAGGCACTCAAGGTGACGCTCGCGCTCTCCCTACTCCTGGGAGTGACATTTCTTCTGCTCCTAGGTCTTGGCCATAATTTGTGGGCCGGGCTGTTCAGCAAGAGTGAGGCAGTGATAAGTGCATTCG
>F2WVVLU01BFKP8 length=190 xy=0470_1310 region=1 run=R_2009_09_23_17_22_23_
AAGCAGTGGTATCAACGCAGAGTACATGGGGTAGCCGAAAGCATCACTAGCTTACGCTCTGACCCGAGTAGCATGGGGCACGTGGAATCCCGTGTGAATCAGCAAGGACCACCTTGCAAGGCTAAATACTCCTGGGTGACCGATAGCGAAGTAGTACCGTGAGGGAAAGGTGAAAAGAACCCCACGNGGT
>F2WVVLU01B455Y length=331 xy=0761_3556 region=1 run=R_2009_09_23_17_22_23_
AGAAACTCTAATGATCCTTCTGATCATTTAGAGTCATTTAAACTCCAAGTTTCTGTGTTAAATAATCAAGTCGATATTCTTTTAAGAAATTAAATCATTTAGAAAATATCTATTACAGCAAAATGAATTGAGAAAAAGACTGAAAATAGGCTTCATGAGGAAATGATTTTAAAATCAAACTAGAACAGAAAACTTAGAAGTTATTGCCATGCTCACTAATTTGAAATTAGTTAATGTAATGCTAACTAAGGAAACATGAATCTGAAAGAAATGATAATAAATAACCAAAAAAGAAAACAAAAGTAAAACTACTGCGTTGATACCACTGCTT
>F2WVVLU01A5B15 length=69 xy=0353_2747 region=1 run=R_2009_09_23_17_22_23_
TTCACGGTTTAGGCTGCTCCCATTTCGCTCGCCGCTACTACGGGGAATCGCTTTTGCTTTCNTTTCTCT
>F2WVVLU01B73Q0 length=509 xy=0795_1130 region=1 run=R_2009_09_23_17_22_23_
TTTTGGCTATCCATCCTTGATATTGGGTTTGCTGGACTTATGGGCCTTTTAATTCGATTGCTTATGGTCTCAACTCTTCAGTGCGCAGAGCAATTGCAGAAAGAATTGACATGTATCTACCCGAGAGAATCAAAAGGAGCCTCCCTACTTTGTCAAGATTGAGAAGTCAGCAAGAAAATGAGCTGACCTCTCTTATTGTTGAGAGTAATAACAGTATAACAGAAACAACAATGCGAGTAACACCTAGGAGTTCTCTAGCTGGCTGAGTTTGTTCATATCTTTCGGGCTCTTCGTCAAGAGGGCGGTTTATTAGTGTGTACCATTTACATCACTGTAGGAGCAGATGCTTAGCACTTACACTGACCATTTGGCATATCAGGTTGTCCGCGGTACATAAGAGGTTGTTTTAGGAGATAGCCAACAGTGGGTAGATACTTAGGTAAGTTGGTGTGGTTGCCGTTATTCTTGCCCACCCTCATGTTGTACTTCTTGAGAACTCGTCTCATCGG
>F2WVVLU01A6O8Q length=108 xy=0369_0952 region=1 run=R_2009_09_23_17_22_23_
CTTCATCAACGATCTTGACGCCGGTGCGGGTCGGATGGGCGGGACCACACAGTACACCGTCAACAACCAGATGGTGAACGCCACCCTCATGAACATCGCCGATGCCCC
>F2WVVLU01ARC2B length=330 xy=0194_2129 region=1 run=R_2009_09_23_17_22_23_
TTGTTTATGTTTAACCCAACCAGCAGTTTTGCAGAAACTCTGAAGTTTGTGCAGGTTCTGTCGATCTTCGTGGATATTGTAATACTGATTAATTTACAGACCAGTGTCAACATCAACCTATGTAGAGAAGATGTCAGTTTTAAAACCATAAGCAAGAAAGAACAGACATACCTAAACAGTCAATATGACAGAAATAAAGTATTTGCTGGGGCAATTCAGTAAGATCACCAATCTGAAAAATAAGAGAATGACGCTTCAAAAACGGTTAACAGAAAAAATTAAATAATTATATTTTTCCTGAGTATTCCAAACACTCCAAACACCATCAAG
>F2WVVLU01BDA8Y length=163 xy=0444_2208 region=1 run=R_2009_09_23_17_22_23_
CGAGATAGTTTTCGACGGTCTGTAACGACGTTTTCGTCTTCCACCATGCTGATTGCAGCTTCACGGATGCCTGGCTCATCATACCCTTGATCAATATAAGGAAGAGCATCGACAATAACTTCACCAGCCATTCTTGAAGGTCCCCTGTATTACTTTACTTTTA
>F2WVVLU01AXNTJ length=474 xy=0266_1093 region=1 run=R_2009_09_23_17_22_23_
GAACTCAGCTCCCGAGGATTCAGCTCACGGATCCGGTAGCAAGATACTACGGCATGAAGCGTGGGCAGGTGGTGAAGATCACCCGGCAGAGCGAAGTCGCCGGAGAATACGTGACCTACCGCTACGTCATGTGATCCTCACCACCATATCAAGGCTTGAGGTTGGTCTGGGAATTAAAATGGTTCCTTGGTCGCCAAACCCTCCAGTACTAGAAGAAGCATTGCTGTGTGTGTGTGGAGGAACCAAGGTGCTCGCTGAAGTGGCTCGGTGCCCCTTTGTCTGTATACTTGCTGGCAATTTGACATGAGCGTAGTGTGTTGTGTTAGCTAGAAAATAGGTTTCTCTGTAGATGTGTGGTGTTCCGTGCCTTTCCGTTGTGAAATTCAGTTACTTGTGCGCCCGGTATTTTGACCAGATGGAATGAGTATGCCTTTCTGGGTACTCTAGAAATAACTTGACTGTATTGAGTGGTAT
>F2WVVLU01BWK3Q length=215 xy=0664_0324 region=1 run=R_2009_09_23_17_22_23_
ATCCCAGGGAACAGTAAAGCTTCATAGGGTCTTTCTGTCCAGGTGCAGGTAGTCCGCATCTTCACAGACATGTCTATTTCACCGAGCCTCTCTCCGAGACAGTGCCCAGATCGTTACGCCTTTCGTGCGGGTCGGAACTTACCCGACAAGGAATTTCGCTACCTTAGGACCGTTATTGTTACGGCCGCCGTTCACCGGGCGTTCGTCGCCGGCTT
>F2WVVLU01BLJS7 length=269 xy=0538_1529 region=1 run=R_2009_09_23_17_22_23_
AAGCAGTGGTATCAACGCAGAGTACATGGGTCAAAAGAGGAAAGGCTTGCGGTGGATACCTAGGCACCCAGAGACGAGGAAGGGCGTAGCAAGCGACGAAATGCTTCGGGGAGTTGAAAATAAGCATAGATCCGGAGATTCCCAAATAGGTCAACCTTTTAAACTGCCTGCTGAATCCATGAGCAGGCAAGAGACAATCTGGCGAACTGAAACATCTTAGTAGCCAGAGGAAAAAAAAGCAAAAGTACTCTGCGTTGATACCACTGCTT
>F2WVVLU01BGBFE length=118 xy=0478_3144 region=1 run=R_2009_09_23_17_22_23_
AAGCAGTGGTATCAACGCAGATAATGTCTTGTCTGGAAACGTCTGACTTTTGTCGGATAACTCTGCTTTCAACAAAGGGAAGTCAATTTAAATCCATTGTGAGCCCACAAGGCACACA
>F2WVVLU01AH4KO length=162 xy=0089_1302 region=1 run=R_2009_09_23_17_22_23_
TGGGTAATTAGCGCGCCTGCTGCCTTCCTTGGATGTGGTAGCCGTTCTCAGGCTCCCTCTCCGGAATCGAACCCTAATTCTCCGTCGAGTTATCATGAATCATCGGATCAGCGAGCAGAGCCCGCGTCAGCCTTTATCTAATAAATGCGCCCCTCCCACGAA
>F2WVVLU01BGF5I length=315 xy=0480_1076 region=1 run=R_2009_09_23_17_22_23_
CTGCTTATGGACCCGAACCTGGGTGATCTATCAATGACCAGGATGAAGCTTGGATGAAACTAAGCAGAGGTCCGAACCGACTGATGTTGAAGAATCAGCGGATGAGTTGTGGTTAGGGGTGAAATGCCACTCGAACCCAGAGCTAGCTGGTTCTCCCCGAAATGCGTTGAGGCGCAGCAGTTGACTGGACATCTAGGGGTAGAGCACTGTTTCGGTGCGGGCTGCGCGAGCGGTACCAAATCGAGGCAAACTCTGAATACTAGATATGACCCAAAAAAAGAAAACAAAAGTAACTCTGCGTTGATACCACTGCTT
>F2WVVLU01CAA9S length=331 xy=0820_1790 region=1 run=R_2009_09_23_17_22_23_
AGTGAACCTTTGTTATTAGGAGCAGATTCCACACCAATACTGTTATCATGTACGAGACCATTGTAGCGTTTGAGGCCAAGTTTGTCAAATTCATTGGTTCTTTACTGAATGGTTTCTTAATGTTAGTTTCTTAGACAAAACGACATTAATGTTCCTGATTATCATCCAGCTGAGATCGGCCGACATCGTGAATGAGTATATTGTCCGAATTTGAAGTTAATTACAAACTTTTAGTACGATACTTAATATGAATAATAAGTAAATGTGAAATTATAACAAATGTCAATCCAACTCAAAAGTCCCCATGTACTCTGCGTTGATACCACTGCTT
>F2WVVLU01BCXD7 length=73 xy=0440_0637 region=1 run=R_2009_09_23_17_22_23_
AAGGTTAGAATCCGAGCTCTTCCAGAGTGGTATCTCACTGATGGCTCGGGCCCCGACCCGGGACGGGTCCTTC
>F2WVVLU01BSJ93 length=273 xy=0618_1049 region=1 run=R_2009_09_23_17_22_23_
AAGCAGTGGTATCAACGCAGAGTACATGGGGAGAGCAATACAAGCGTTGTGCTGCTAGGCAAAGCGGTTGAGTGCCGCACCCTAGATGGCTAAAGTCCAGTAGCCGAAAGCATCACTAGCTTACGCTCTGACCCGAGTAGCATGGGGCACGTGGAATCCCGTGTGAATCAGCAAGGACCACCTTGCAAGGCTAAATACTCCTGGGTGACCGATAGCGAAGTAGTACCGTGAAAAAAAGAAAAACAAAAGTACTCTGCGTTGATACCACTGCTT
>F2WVVLU01BXMXR length=302 xy=0676_0205 region=1 run=R_2009_09_23_17_22_23_
GAACTGGACCATGGAGTGCTTGTTGTTGGTTACGGTTTGACCACAAAGGAGGAGATTATTGGATTGTTAAGAATTCATGGGGCAAGACTTGGGGAGATCAAGGTTATATATTGATGGCACGTAACAAGAAAACAACTGTGGTGTTGCATCTAGTGCCAGTTATCCTTTAGTTTAAATGTTTTAATTTCAAATTTTAATTGTAAACTATTTTTAAACTATTTCTCAATATTTTACTTATAGCATTTTTAATTGTTTCTACTTAATTATTTATAAGAATGTATTGATTCCAAAACAAATTTTAA
>F2WVVLU01BMOJ2 length=439 xy=0551_1088 region=1 run=R_2009_09_23_17_22_23_
TTTTGAGAATGACGACGAAGCCAGAGAGGTGGCCTCACAGGAGAGTCTGGGAGATCAAGCTGATGAAATTAACGATGACTCTGCCTCGGAGGGAGCGCATTGTGGAGTGCCACTTCTCAGGAGGTCCCCATCACAATGGTGGAATTTATGTGGAGTCGTTGATGTGTTTGCTGGCTCAGAGGATTAAATAATGGTGATGCTGTTCCTGGCTTCCTCTGGTCCACTCCGTTTGTCAGGCTTCCGTGTTCTGTAACATCATAAAGTGTTTTCCTTGTCGATAAAGTCAAGACAGCTATGCTTGAATCAAGCTGCAGTGCTTTTTCTTTCAAAGAAATGTCTGAAACTAGGATAACATAGCAACAATTATTTTCATTGTAAGAAAAAAAAAAAAAAANAAAAAAAAGAAAAAAAACAAAAAAGTAAACTACTAGTACGTTAG
>F2WVVLU01BMGCB length=91 xy=0548_2729 region=1 run=R_2009_09_23_17_22_23_
TTCGGGTCCATAAGCAGTGACAATCGCCCTATTAAGACTCGCTTTCGTCTACGGCTCCGGTGGGTTCCGGTTCCCTTAACCCTAACGACCA
>F2WVVLU01BFDW0 length=373 xy=0468_0674 region=1 run=R_2009_09_23_17_22_23_
CATGATGTCTGCCCACTTTCGCAGCTCTATGTGTAGAACCTCGTCTCCTATCTTTGTCCAGGTAGACCACTCATCATCATCGGTGTAAAGAATGACGTCGCTAGGCAGAGATGATCTATCAACAAAGTGCAATGATGACTTGGTGGCCACAGCTCGGACTTCTGCCCACTCGGAGAAGATACGGCAGAGGCTCTCGAATTTTATAGCAGCCACACTCCCTGAAACAGCAAGGAGGACCCGAGGCCTGCTGGGTTCCAGCTCCCAGCTTTCCTGTACAGGTTCTGATGTAGTCATCTGCTTTACTTGGATCGCCCTGAGAGGCGATTTGGTAGGGCGCTGGCAGATAAGCGGTTGAAGACGGCTCGGGCCCCGA
>F2WVVLU01BZXO2 length=323 xy=0702_0964 region=1 run=R_2009_09_23_17_22_23_
GCTTGTGCAAGCCTTGCGCACTTGCCTGTTCGGAATGCCCTCTGTGCCGCACACGAATCGTAGACAGGATAATTACCTTCACATAGATCACTTGTTAGCCTAAGGTACCAAATACTTCGCCACTTGCCTGTTGGTATCTTTGATCCTATCCTAATTTCTAACGTTTGAAATTGTCCGATGAAAATGCTTGCCAGGAAACTTTTGACACACCCAATCTCTCCATGTAAAATCACCAACCTTATATGTTTCTTTTCTGTGTAGCAAAGAAGGTTACTTTCAAAAAAAGAAAAACAAAAAGTAACTCTGCGTTGATACCACTGCTT
>F2WVVLU01B3HYI length=328 xy=0742_3352 region=1 run=R_2009_09_23_17_22_23_
TCAAGCCGAAGAAGACAAGGTGAATGCTCGCTTGTCCAGTTTATTGGAGCCATCGCCATTGGTGATTTGGTCAAAGCACATTGGGTCCAAAGGAATGGACAAGATACTCATATCAGCCGGCCGCGGAGGAATGGATGCCAAAGTTGAAGTCACCAATGATGGTGCAACAATTTGAAATATTGGAGTTGATAATCCAGCTGCCAAAATATTAGTTGATACGTCAAAGGTTCAAGATGGCGAGGTTGGAGACGGTACACATCTGTTACTGTTCTAGCTGTTGAGTTGTTAAGAGAAGCGGAAAAACTGGTTGATCAAAAAATTCACCCTC
>F2WVVLU01BWZMB length=306 xy=0668_2753 region=1 run=R_2009_09_23_17_22_23_
AAGCAGTGGTATCAACGCAGAGTACATGGGCAGCTAATCGAGTGGCTTTAGAAGCCTGTGTACAAGCTCGTAACGAAGGGCGCGATCTTGCTCTCGAAGGTAATGAATTATCCGAGCAGCTTGCAAATGGAGTCCTGAACTAGCCGCAGTTTGTGAAGTATGGAAGGCGATCAAATTCGAGTTCGAGCCGGTAGATACTATTGATAAGTAGATAAAACTAAAGATAAAGAAGAGAAGGTATAAATAAAAGAAACGAATAAAGAAGAAAAGAAACAAAAGTAAACTACTGCGTTGATACCACTGCTT
>F2WVVLU01BFM02 length=393 xy=0471_0196 region=1 run=R_2009_09_23_17_22_23_
AAGCAGTGGTATCAACGCAGAGTACATGGGGATTCCAGTACATATATAAAGAACTGACTGTTTCCGGGATGCCTGAAAAGATTGCGACTGCGTATCAGTCTGTAGTTGATCAGTATTTTGATGAGGACGCAGCTTTAAACAAATGTAGGATTACTGTTAATGTTTTGGAGAAGATGGACAAAGATGTAGATAATGCTTGTACCCATGGTATTCCTCAAGCATCATCATTGGTTACTGACCTTCAAGAGCAGGAAGCAGTCCTCAAGAAGTGCATCGAGCAACTTGAAAGTGTCGACACAGCTAGGATAAACCTGATTAATCAACTAAAAGTAGCTCTCAGTGAACAAGGAAAAAAAAGAAACAAAAAGTAACTCTGCGTTGATACCACTGCTT
>F2WVVLU01A3AT3 length=477 xy=0330_2057 region=1 run=R_2009_09_23_17_22_23_
TTTGCGCATTAGACGGAATACATATCATCGTCGGGTTTCTTCTGTTTTCAAAGGACTATAACGACTCTCTCACTGTCGCAATGGACAGTCGCGGCCGGAAAGTCATCGTCTGCGATAACGGAACTGGGTTTGTGAAATGCGGATATGCTGGCACTAATTTCCCTGCTCATATATTTCCATCAATGGTCGGTCGACCGATTATTCGTGCACACAACAAAATTGGTGATATTGAAGTTAAAGATTTGATGATTGGTGATGAAGCTAGTCAGTTACGATCCATGTTAGATGTCACATATCCCATGGAGAATGGAATTGTGAGGAATTGGGATGATATGTGCCATGTATGGGATTATACTTTTGGACCAAAAAAGATGAACATAGATCCAAAAGAATGTAAAATTATGTTAACAGAACCTCCTATGAATCCAAATAAAAAAAAGAAAACAAAAAGTAACTCTAGCGTTGATACCACTGCTT
>F2WVVLU01BN2KJ length=65 xy=0567_0369 region=1 run=R_2009_09_23_17_22_23_
GAGCGGTCATTAGGGCCTTAGCTGGTGATCCGGGCTGTTTCCCTCTCGACGATGAAGCTTATCCC
>F2WVVLU01BR1G0 length=262 xy=0612_1250 region=1 run=R_2009_09_23_17_22_23_
AAGCAGTGGTATCAACGCAGAGTACATGGGGGAGAGCAATACAAGCGTTGTGCTGCTAGGCGAAGCGGTTGAGTGCCGCACCCTAGATGGCTAAAGTCCAGTAGCCGAAAGCATCACTAGCTTACGCTCTGACCCGAGTAGCATGGGGCACGTGGAATCCCGTGTGAATCAGCAAGGACCACCTTGCAAGGCTAAATACTCCTGGGTGACCGATAGCAAAAAAAAGAAAAACAAAAGTAACTCTGCGTTGATACCACTGCTT
>F2WVVLU01BBQIE length=478 xy=0426_2404 region=1 run=R_2009_09_23_17_22_23_
TTAAATATACAGGACTCTACATCGTTACAGCTTCTACCACACATTGCCTACAGTGCAAACAAAAGAAAGACAAGCATGCGCTTATTTCAACTGGTGTAAGCAAGGCACTTAGCGAGCATCATGGCAGCTCTAGTTATCAGAACAAGGCTAAAGTGTAGCTTAAAATCATTAGTTAACTCTACTTCTATTTCGGTTGCTGAAAATCACAATAGTAAACTTGTTCCTAACTCTTTTTGTGATTAGTAGTCATGTGCATGACTAAACCATATCTTTTGTTATTGTTGTGCGTCTGCATACATAACATGTTAAACTTAGAATAGTCGCGCCCTAACATGTTATTCCGGTAAAAAAATAATTGCATATGAAATTGGCGATACACATACAAGATCTATGAGCACTATAGTGGAAGCATGATACTCTATATACAGGGAAAATAGAGAATTGAACCGCTTTCCACGCAAAGCGACATGATGGATCT
>F2WVVLU01BNRSZ length=183 xy=0563_2801 region=1 run=R_2009_09_23_17_22_23_
AAGCAGTGGTATCAACGCAGAGTACATGGGTCAAAGAGGAAAGGCTTGCGGTGGATACCTAGGCACCCAGAGACGAGGAAGGGCGTAGCAAGCGACGAAATGCTTCGGGGAGTTGAAAATAAGCATAGATCCGGAGATTCCCAAAAAAGAAAACAAAAGTACTCTGCGTTGATACCACTGCTT
>F2WVVLU01BX5W4 length=99 xy=0682_0230 region=1 run=R_2009_09_23_17_22_23_
GTAGCGGCGAGCGAATGGAGCAGCCTAACCGTGAAACGGGTTGTGGAGAGCAATACAAGCGTTGTGCTGCTAGGCGAAGCGGTTGAGTGCCGCACCCTA
>F2WVVLU01B6SNB length=474 xy=0780_1525 region=1 run=R_2009_09_23_17_22_23_
GTTTCCTGAAGAGGAGGAGTAGGGAACTGAGCATTCGCTTGTAGCTGACATCTGTTCATCTTCGGGTAATGATTGCTCGCTGCTGCGGATCGCTGTTTGTGTTCTTTCGTTGATTGCGACGTATCTTGCTAACTCGGCTGATTTGATAGCGTTCGATGCTCGCGCAGCTTTCGGCTCGACTTATGGCTACGCGTGCTGCGGGGATGCAGCTTGGCAACAATGGCCTTGGGGTGCAGGTGCAGGGTGGTGGTGATGGTGGCCCTGAGGATGAAGTTGCGAGGCTTGTGCTTGGGGATGAGTGTAGGGTTATGTAGATTGACATGACAGAGGTCTCGACTCTACCAAAAAAAAAGAAAAAAACAAAAAGTAACTACTGCGTTGATACCACTGCTTATCCATACAAAGTAACGTAGGACGGATTACAAGGTTAAATTAGGTGAAACGTTGCCCTGCCAGAATGTGATATGTTTCCAA
>F2WVVLU01BX6ZF length=261 xy=0682_1609 region=1 run=R_2009_09_23_17_22_23_
AAGCAGTGGTATCAACGCAGAGTACATGGGCAGGACATTCTGCGTAACTCGGATTCTTCTATCGAGGTCGTGCCATTCCGCCGTGGCAAGCTGACCTGGGGCGTTGAGTGGAAGTGATTAAAATGGGGATCGTGTGATGACAAGACAGTTGAACTTCGCGTTGTAGTCCTGATGATTTGTACGCGCGACACGAATGGCAGCACTTGATGCACTACAAAAAAGAAAAGAAAACAAAAGTAAACTACTGCGTTGATACCACTG
>F2WVVLU01BFBJT length=238 xy=0467_1703 region=1 run=R_2009_09_23_17_22_23_
CATCCAACTCACGCATCGCGGTCGTACGCCGTCTCCGTCTCGAGCGTCGCAGTGGCGCGGTTGTCGGTGGAGGACTGAATCGTCCGGGACGACTCGAACTGGAAACGGCGGGGCTCGTGTGAGTTGTCGGCGGAGGAGAAGAAGAGCTTGCTGGTAGTAGAGGGCGGCTTCTTAGATCGCGCCGCCGCGATGGCCCCGGAATCGTCGCCGCCGCTACCTTCTTCGTCGTCAGAGCCGA
>F2WVVLU01BTT6O length=139 xy=0632_3198 region=1 run=R_2009_09_23_17_22_23_
AATAAATACTCTAAGATGATGGGATACTTGCTTCCTGTGAAGCCTTGGAGTGTGCCCAGGTTGCTGTTGGCCGTTGCCTGGCAGATGTGGGCGCACATCGATGACCCTGTTGTCGCTGCGGATGATACAATGCCCTTCT
>F2WVVLU01ASMM3 length=342 xy=0208_3853 region=1 run=R_2009_09_23_17_22_23_
AAGCAGTGGTATCAACGCAGAGTACATGGGGAGTATTGTACTCACATTCAACCATGCTCTGTGGTTTCACGTGGACTATCCAACTGTCGGCTGCTAATCAGTAATAAATTTTTGCGACACGTTAAAATTCAGTCCACTACGTGAACACCAAACATGAAACTGTTGACGCACAACTTGCTGTCGTCCAAGAGTCTGAAAGGAGTCAAAGTAGGATACCCACTTCGCATTATCGCGAAAGATGTCAAGATATCTGAATCTGCATTCAATAAGGAGTTTGTGAAGAGAATCATACCAAAACTTGATTGGAAAGTATTTGTTAACGCCGCTGTGCAAATCGGCCAT
>F2WVVLU01BCWPM length=378 xy=0439_3848 region=1 run=R_2009_09_23_17_22_23_
AAGCAGTGGTATCAACGCAGAGTACATGGGGAAATCGAGTGCACAATGGATGATACAAATGGTGCGGCCATATTTGATTTTATCATCTTCCGTGGAGCGCTCGAAGCGACGATAGAATTGAATTTCACGAAGGTGCCTACAGGAGGCATGGAGGTGAAAATGTGTGGATACACGGCGATTTCGAAGAGCCTTTATGACTTCATGGGCGAGCAGCGTGAGTGTGATCGGTTCGTTACCTCTGCTGGGAAACATCCACACTACTTCATAGCAGCCGTGCCGTTTGAAGATACACTGTTTGTTGACTTCATGGAGGGAAAGCTGTCGATTCCTTTCAAGGCAGCAGTTCATGGCAGCCAAGAGAGAGAATACCATTTCAGC
>F2WVVLU01CDV0O length=343 xy=0861_0710 region=1 run=R_2009_09_23_17_22_23_
AAGCAGTGGTATCAACGCAGAGTACATGGGGATGAATATTCCAAGTACAATGGTCACCACATAATGAGACTATCTTGGCGTCCAGTGGTACAGATAGACGTTTACATGTTTGGGATTTGAGTAAATAGGTGAAGAACAGTCACCTGAAGATGCTGATGATGGCCCTCCTGAACTTTTGTTCATTCATGGTGGCCATACTGCTAAAATATCTGACTTTTCTTGGAATCCTAATGAGCCATGGGTTATATGTTCAGTTTCTGAGGATAATATTATGCAGGTATGGCAAATGGCTGAAAATATTTATAATGATGAAGAACCAGATGCTAGCAGTCCTGAAGTAGAT
>F2WVVLU01B7FTP length=452 xy=0787_2891 region=1 run=R_2009_09_23_17_22_23_
TTGCTCAAAGATTCCTCTGCTGGCATATCCTTGTTCTCCATGGATTCTTCGATGGTCATTGGGACGGAATCAAGCACGACGGGATCGGCTGACACGTCAAGGGGTGCAGGCTCGGCCTCAGATTCGTTTGAAGCCAGCTTTTCTTGTTCTTCTTGCCCTTCTTCTTGTTCGATAAACCCCATTCCTCTTCGGCAGGCTCAGCGACGGCTTCGGCGACAGAGTCGATCGCTTGATCTGCAGCTACGACGTTTTCGGTAATGCTTGCAGCTAGCTGGTCTCCGTCACCAGAAGGAATTGCAGCATCCTCTGACTGCGATGCAGGTGGGCCGTCGGCAACGAGCGACTCTGGTAACGTGGGCTCTGCATCTGCTGATTTAGGCGTCTCAGGCTCGACCCATGCGTCTTCATTCTTCTTACCCTTCCCCATGTACTCTGCGTTGATACCACTGCTT
>F2WVVLU01BLQSX length=214 xy=0540_2399 region=1 run=R_2009_09_23_17_22_23_
AAGCAGTGGTATCAACGCAGAGTACATGGGGTCCGAGTAGCCGAAAGCATCACTAGCTTACGCTCTGACCCGAGTAGCATGGGGCACGTGGAATCCCGTGTGAATCAGCAAGGACCACCTTGCAAGGCTAAATACTCCTGGGTGACCGATAGCGAAGTAGTACCGTGAGGGAAAAAGAAGAAAACAAAGTAACTCTGCGTTGATACCACTGCTT
>F2WVVLU01BF2KC length=53 xy=0475_3946 region=1 run=R_2009_09_23_17_22_23_
AGTATNTTAGCCTTGCAAGGTGGTCCTTGCTGTATTCACACGGGATTCCACGT
>F2WVVLU01B5BQQ length=455 xy=0763_2592 region=1 run=R_2009_09_23_17_22_23_
AAGCAGTGGTATCAACGCAGAGTACATGGGATTCCTGCTTCAAAACCTGCATCTGTCATGTTGGCAGAATCTAAACATGTAGCAGAGACAGAAAGCACTGTTCCTTCTTTGAAACCTAAGAAAGAAGATACTGGCCTGGATAGGACAATATTCATAAGCAACCTTCCTTTTGATATTAGCAATGAGGAAGTAACAGAGCGGTTCTCAGTGTTTGGGAAAGTTCAATCTTTCTTCCCAGTTCTGCATAAACTCACAAAGAGACCTAGAGGGACTGGTTTTCTCAAGTTTTCTACAGCAGAGGCAGCTGATGCAGCAGTTTCTGCTGCTAATGCTGCTCCTGGATTAGGAATTTTCGTAAAAAAGCAGACCACTTAATGTTAAGAAAAGCGCTGGATAAGGAGTCAGCTCACAAAAAAGGAACTGGAGAAGGGAAAGAACGAGGTTGAGGATCGACG
>F2WVVLU01BV2IY length=397 xy=0658_0824 region=1 run=R_2009_09_23_17_22_23_
TGCATAGATTTAAAGAAGGCACCTACGTGTAAAACACCTTTCTGTGATTAAGAACATCCAATTTTCTTTCCATGCATGCAAGATATTTGTGATTGGAAAACTCAAGAAGATTTAAATCCTGGAACAGAGCAATCTAAATTTGAGTTTTCTAAAATGCAAGTTGCAGACTTGCAATATATATGGAGTTGAAATACACATGACCTTGCAGTATATATGGATTTGAAATGCGTATGACCTTGCAGTATGTATGAACTTGCAGTATATATTACCAAAAAAGACATGTAATAACCTAGAAATACATGGAGTTGGCAACATGAGAACAATAAACAGAAATACTTGCAGTATAAACAATTTGATATATGAGCAGTGCAAATGAGAAAAACATTTCATCCCTAGT
>F2WVVLU01AVTB0 length=163 xy=0245_0942 region=1 run=R_2009_09_23_17_22_23_
AAGCAGTGGTATCAACGCAGAGTACATGGGGACATCGACAATGGCGGTGAAGTTGTTGGTGAAGATTGCGGTGATGATGATGGCCTCGTCAGTGTTCCAGTGCCACGAGAAGAGAGGGGGAGGAGGGCCCCGTCCTCCTTCTTCTTCTTCTTCTTCTTCTCTC
>F2WVVLU01BMVWK length=253 xy=0553_2418 region=1 run=R_2009_09_23_17_22_23_
TCTCTGGTTCATACAACCAATAATAAGCTGTAGTGATGACAGAGGACTTAAATATGAAGACTTGCTTTGTTGTCTTCATAACTGCTACGAGTCCATTTGATCCGCAAACTTTGTTACCCAGATTGATTTGCTTGATGCTTCTTCGGAACATCTGAATACGTCATGCCTACGTGAAAGCATAAATCTCTTCTGTTGTGGAGGAGTTTTTGGTGGCAAAATATGTTTGTGCACTTAACAAAAAAAAAANAAAAAN
>F2WVVLU01AX0SE length=278 xy=0270_1516 region=1 run=R_2009_09_23_17_22_23_
AAGCAGTGGTATCAACGCAGAGTACATGGGGTTGTGGGAGAGCAATACAAGCGTTGTGCTGCTAGGCGAAGCGGTTGAGTGCCGCACCCTAGATGGCTAAAGTCCAGTAGCCGAAAGCATCACTAGCTTACGCTCTGACCCGAGTAGCATGGGGCACGTGGAATCCCGTGTGAATCAGCAAGGACCACCTTGCAAGGCTAAATACTCCTGGGTGACCGATAGCGAAGTAGTACCGAAAAAAAGAAAAACAAAAGTACTCTGCGTTGATACCACTGCTT
>F2WVVLU01BKNZK length=273 xy=0528_1246 region=1 run=R_2009_09_23_17_22_23_
AAGCAGTGGTATCAACGCAGAGTACATGGGGGAGGAGCAATACAAGCGTTGTGCTGCTAGGCGAAGCGGTTGAGTGCCGCACCCTAGATGGCTAAAGTCCAGTAGCCGAAAGCATCACTAGCTTACGCTCTGACCCGAGTAGCATGGGGCACGTGGAATCCCGTGTGAATCAGCAAGGACCACCTTGCAAGGCTAAATACTCCTGGGTGACCGATAGCGAAGTAGTACCGAAAAAAAGAAAAACAAAAGTACTCTGCGTTGATACCACTGCTT
>F2WVVLU01BQHVL length=307 xy=0594_2927 region=1 run=R_2009_09_23_17_22_23_
TTTCGGATAAATAAGAAAAGGGTGCACGATCTCGACGAATTACTTCTGAATAAATTCAGAAATCATATGGAAGAACCATAGCATTTCGCGACTCATTGGTAAATCAACTTTGATTCTCTATAAACCAAGAATGTGAGACCATTAACACGGTTAAAGCTAAACTGCCTGAAGTCCAGGCAAAAAGAGGTACTCTTTCTACAACTATATTAGTATTAGTACCGAATCTAAACGGGAATAGCTAATGTAAAATTTATCTGATATAGAACACTCATATCGATAAAACGTTGTTACGAACTTTAACTTTTAC
>F2WVVLU01CC777 length=478 xy=0853_2645 region=1 run=R_2009_09_23_17_22_23_
ATGTTGCTGCAAGGTATTTGTTAGCCTCGTCGCTTGACAAATCTAATGGAATGTCAAGCCCAGCGATAGATTTCAGTTCTTGCATCATATCTATCCTTCTGTAAGGAGGTGTGAAATCGATCTCTATGGGAGGGTTATCAGTTCCATTCGCATGGTATTTATCCTGGTACTACCAGTCAGCTCCATCACCATACTCGACAAAATGGTTTCAGTCAGCTCCATCAGGTCATTGTAGTCTGCATAAGCCATATAGAATTCACATGTTGTAAATTCAGGATTGTGAGTTAAATCAATCCCTTCATTCCTGAATTGCTTTCCTATCTCATAAACACGGTCCAAGCCACCCACGACCAACTGCTTCAGATAGAGTTCAGGAGCAATTCTCATGTACAGATCCATGTTTAGTTCATTGTGATGTGTAACAAATGGTTTTGCAGATGCTCCCCGGAAATCAAGTTCATCATTGGAGTCTCGACCT
>F2WVVLU01BLTIR length=353 xy=0541_1825 region=1 run=R_2009_09_23_17_22_23_
AAGCAGTGGTATCAACGCAGAGTACATGGGGAACCCACCGGAGCCGTAGCGAAAGCGAGTCTTAATAGGGCGATTGTCATTGCTTATGGACCCGAACCTGGGTGATCTATCCTATGACCAGGATGAAGCTTGGATGAAACTAAGCAGAGGTCCGAACCGACTGATGTTGAAGAATCAGCGGATGAGTTGTGGTTAGGGGTGAAATGCCACTCGAACCCAGAGCTAGCTGGTTCTCCCCGAAATGCGTTGAGGCGCAGCAGTTGACTGGACATCTAGGGGTAAAAGGCACTGTTACGGTGCGGGCTGCGCGAGCGGTACCAAAATCGAGGCAAAACTCTGAATACTAGATATGA
>F2WVVLU01BH95Q length=244 xy=0501_0604 region=1 run=R_2009_09_23_17_22_23_
TGTGAAGGTCGATGAGGACGATGGCTACGTTCTTGTTGCACACTCGCAGCGGGTGAAGGCACTTCCGTCAGGCTTTCGCCCATTGCGGAAAATTCCCCACTGCTGCCTCCCGTACGGAGTCTGGGCCGTGTCTCAGTCCCACGTGTGGCTGATCATCCTCTCGGACCAGCTACTGATCATCGCCTTGGTAAGCTATTACCTCACCAACTAGCTAATCAGACGCGAGCCCCTCCCACTCCGTATC
>F2WVVLU01CD94F length=306 xy=0865_2605 region=1 run=R_2009_09_23_17_22_23_
TCCCCGCTAGCTCGAGGAGCTCGGCGGCGAGGTACTCGAGGACGGCGGCGAGGTAGACGGGGGCGCCGGAGCCGACGCGCTTGGCGTAGCGCCCGTGCTTGAGGTAGCGCCCGATGCGGCCCACGGGGAACTGGAGGCCGGCCTTGACGGAGCGCGAGACGGACTTCTTCTTGGGGCCGCCGCCGCCGGCCCGGCGCCCGGCCTTCTTCGGCGCCTTCGCTCCCGTCTCCATCGCCGATCCCGAGCTCCGAAGCTTCTCTCCTCCTTCGCTCTGCTTTTTCGCCCCCTTTCTCCGGTCCCCACTGT
>F2WVVLU01BOY8Q length=138 xy=0577_1752 region=1 run=R_2009_09_23_17_22_23_
AAGCAGTGGTATCAACGCAGAGTACATGGGAGCATGGGGCACGTGGAATCCCGTGTGAATCAGCAAGGACCACCTTGCAAGGCTAAATACTCCTGGGTGACCGATAGCGAAGTAGTACCGTGAGGGAAGGTGAAAGAA
>F2WVVLU01BASCM length=392 xy=0415_3188 region=1 run=R_2009_09_23_17_22_23_
[truncated: 57,075,696 more chars]
