# Supplementary material for: Effect of the down-regulation of the high Grain Protein Content (GPC) genes on the wheat transcriptome during monocarpic senescence
Source: BMC Genomics. 2011 Oct 7;12:492. doi: 10.1186/1471-2164-12-492 (PMC3209470; doi:10.1186/1471-2164-12-492)
Supplement: Additional file 3 — Normalized Illumina counts of reads mapped onto 454 contigs with calculated P-values for MWW, edgeR and DESeq statistical analyses. The table includes also isotigs and contigs IDs with the corresponding GenBank accession number and the associated GOSlim terms. Cell color-coding: red color corresponds to ≥2 fold up-regulation, green color corresponds to ≥ 2 fold down-regulation, yellow color corresponds to P≤0.01, and orange color corresponds to P≤0.05. [file 1471-2164-12-492-S3.XLSX]

## Sheet: Additional File S3
Isogroup	Isotig	Accession	Rice_BestMatch	Rice_annotation	Rice_blastx_evalue	GOSlim.ID	RNAi_1	RNAi_2	RNAi_3	RNAi_4	WT_1	WT_2	WT_3	FOLD_CHANGE	DESeq_Pval	edgeR_Pval	MWW_Pval
isogroup00001	contig00003,contig00004,contig00005,contig00060,contig00235,contig00524,contig00565,contig01089,contig01529,contig01530,contig02372,contig02845,contig04868,contig05271,contig07991,contig08197,contig08517,contig09921,contig10184,contig10249,contig10280,contig10281,contig10282,contig10389,contig10399,contig10400,contig10401,contig10434,contig10458,contig10460,contig10527,contig10628,contig10929,con…	HP608077,HP608080,HP608083,HP608081,HP608082,HP608089,HP608092,HP608097,HP608100,HP608102,HP608106,HP608112,HP608127,HP608129,HP608147,HP608149,HP608154,HP608179,HP608185,HP608187,HP608188,HP608189,HP608190,HP608204,HP608211,HP608212,HP608201,HP608216,HP608218,HP608220,HP608221,HP608191,HP608232,HP608242,HP608250,HP608257,HP608258,HP608260,HP608108,HP608265,HP608277,HP608279,HP608144,HP608292,HP6…	-	-	-	-	369696	214918	330066	287847	378058	385545	391129	1.28	0.45	0.207	0.034
isogroup00002	contig12270,contig12371,contig19186,contig26659	HP608556,HP608561,HP608562,HP608563	-	-	-	-	1490	1169	1639	1380	2035	1648	2092	1.356	0.143	0.102	0.034
isogroup00004	contig18413,contig20562	HP608596,HP608598	-	-	-	-	15499	12630	13063	13288	8031	11523	10353	0.732	0.244	0.115	0.034
isogroup00005	contig07125,contig07680,contig14116,contig26597,contig29893,contig30585,contig32391	HP608648,HP608650,HP608672,HP608694,HP608647,HP608704,HP608706	-	-	-	-	338	223	304	371	923	427	432	1.922	0	0	0.034
isogroup00006	contig15244	HP608717	-	-	-	-	1889	1627	1720	1685	1659	1586	1653	0.944	0.877	0.887	0.157
isogroup00007	contig11651,isotig00001,isotig00002,isotig00003,isotig00004,isotig00005,isotig00006,isotig00007,isotig00008,isotig00009,isotig00010,isotig00011,isotig00012,isotig00013,isotig00014,isotig00015,isotig00016,isotig00017,isotig00018,isotig00019,isotig00020,isotig00021,isotig00022,isotig00023,isotig00024,isotig00025,isotig00026,isotig00027,isotig00028,isotig00029,isotig00030,isotig00031,isotig00032,iso…	HP608786,HP608725,HP608726,HP608727,HP608728,HP608729,HP608730,HP608731,HP608732,HP608733,HP608734,HP608735,HP608736,HP608737,HP608738,HP608739,HP608740,HP608741,HP608742,HP608743,HP608744,HP608745,HP608746,HP608747,HP608748,HP608749,HP608750,HP608751,HP608752,HP608753,HP608754,HP608755,HP608756,HP608757,HP608758,HP608759,HP608760,HP608761,HP608762,HP608763,HP608764,HP608765,HP608766,HP608767,HP6…	LOC_Os08g29980	retrotransposon__putative__unclassified__expressed	1e-171	-	8364	8628	8103	8367	9243	8087	9602	1.073	0.848	0.793	0.48
isogroup00008	contig00262,contig00328,contig02676,contig07823,contig11195,contig16984,contig17009,contig21848,contig23277	HP608790,HP608792,HP608799,HP608809,HP608814,HP608812,HP608823,HP608831,HP608835	-	-	-	-	1251	1051	1300	1590	889	1706	1292	0.998	0.993	1	1
isogroup00010	contig09559,contig13866,contig25259,contig31004,contig44523	HP608843,HP608857,HP608849,HP608864,HP608851	-	-	-	-	168	138	167	144	485	211	240	2.023	0	0	0.034
isogroup00011	contig01682,contig07350,contig19180,contig20090,contig21422,contig23763,contig25508,contig25680,contig25819,contig29306,contig34080,contig36133,contig37766,contig41229	HP608865,HP608867,HP608874,HP608868,HP608866,HP608887,HP608873,HP608889,HP608872,HP608875,HP608902,HP608888,HP608897,HP608891	-	-	-	-	795	965	669	803	1043	747	994	1.149	0.556	0.559	0.289
isogroup00012	isotig00062,isotig00063,isotig00064,isotig00065,isotig00066,isotig00067,isotig00068,isotig00069,isotig00070,isotig00071,isotig00072,isotig00073,isotig00074,isotig00075,isotig00076,isotig00077,isotig00078,isotig00079,isotig00080,isotig00081,isotig00082,isotig00083,isotig00084,isotig00085,isotig00086,isotig00087,isotig00088,isotig00089,isotig00090,isotig00091,isotig00092,isotig00093,isotig00094,iso…	HP608903,HP608904,HP608905,HP608906,HP608907,HP608908,HP608909,HP608910,HP608911,HP608912,HP608913,HP608914,HP608915,HP608916,HP608917,HP608918,HP608919,HP608920,HP608921,HP608922,HP608923,HP608924,HP608925,HP608926,HP608927,HP608928,HP608929,HP608930,HP608931,HP608932,HP608933,HP608934,HP608935,HP608936,HP608937,HP608938,HP608939,HP608940,HP608941,HP608942,HP608943,HP608944,HP608945,HP608946,HP6…	LOC_Os01g34570	retrotransposon__putative__Ty1-copia__subclass	8e-115	-	1506	1604	1531	1530	2235	1546	1690	1.182	0.528	0.456	0.077
isogroup00013	contig00504,contig00761,contig01322,contig01378,contig02839,contig16000,contig19839,contig29078,contig30662,contig33278,contig37584	HP608998,HP608999,HP609000,HP609002,HP609003,HP609005,HP609012,HP609019,HP609022,HP609021,HP609010	-	-	-	-	10264	10681	8943	10572	7903	8339	7205	0.773	0.342	0.223	0.034
isogroup00014	contig00192,contig19684,contig22500,contig31647,contig32900,contig36234,contig37624	HP609025,HP609035,HP609037,HP609041,HP609027,HP609043,HP609042	-	-	-	-	17047	16847	14284	16955	11905	14320	11827	0.779	0.387	0.242	0.077
isogroup00015	contig06087,contig33987	HP609046,HP609055	-	-	-	-	78388	78828	65981	55614	56418	55905	49398	0.773	0.416	0.225	0.157
isogroup00016	contig04274,contig10884,contig11623,contig12135,contig24608	HP609061,HP609062,HP609066,HP609077,HP609079	-	-	-	-	1679	1860	1763	1666	2434	1593	2063	1.165	0.558	0.504	0.48
isogroup00017	contig16603,contig31556	HP609088,HP609092	-	-	-	-	26	50	40	47	34	43	34	0.908	0.876	0.875	0.476
isogroup00018	contig02497,contig14190,contig22173	HP609108,HP609110,HP609125	-	-	-	-	299	259	303	272	257	319	288	1.017	0.979	0.968	1
isogroup00019	isotig00157,isotig00158,isotig00159,isotig00160,isotig00161,isotig00162,isotig00163,isotig00164,isotig00165,isotig00166,isotig00167,isotig00168,isotig00169,isotig00170,isotig00171,isotig00172,isotig00173,isotig00174,isotig00175,isotig00176,isotig00177,isotig00178,isotig00179,isotig00180,isotig00181,isotig00182,isotig00183,isotig00184,isotig00185,isotig00186,isotig00187,isotig00188,isotig00189,iso…	HP609130,HP609131,HP609132,HP609133,HP609134,HP609135,HP609136,HP609137,HP609138,HP609139,HP609140,HP609141,HP609142,HP609143,HP609144,HP609145,HP609146,HP609147,HP609148,HP609149,HP609150,HP609151,HP609152,HP609153,HP609154,HP609155,HP609156,HP609157,HP609158,HP609159,HP609160,HP609161,HP609162,HP609163,HP609164,HP609165,HP609166,HP609167,HP609168,HP609169,HP609170,HP609171,HP609172,HP609173,HP6…	LOC_Os10g33040	receptor-like__kinase__precursor__putative__expressed	0	GO:0006464,GO:0006950,GO:0007165,GO:0009605,GO:0009719,GO:0006464,GO:0006950,GO:0007165,GO:0009605,GO:0009719,GO:0005739,GO:0005886,GO:0005739,GO:0005886,GO:0000166,GO:0004872,GO:0005488,GO:0005515,GO:0016301,GO:0000166,GO:0004872,GO:0005488,GO:0005515,GO:0016301	2622	2349	3192	3161	2199	3292	2288	0.916	0.76	0.786	0.48
isogroup00020	contig00108,contig08840,contig10715,contig12748,contig25883	HP609207,HP609216,HP609219,HP609224,HP609225	-	-	-	-	4617	5838	4548	3479	7307	4786	8364	1.476	0.049	0.023	0.077
isogroup00021	contig01188,contig10788,contig10789,contig10841,contig10848,contig15424,contig15426,contig32360	HP609233,HP609241,HP609240,HP609234,HP609236,HP609242,HP609243,HP609232	-	-	-	-	2401	2746	2437	2823	2547	2357	2578	0.959	0.925	0.93	0.48
isogroup00022	contig13298,contig27539	HP609255,HP609265	-	-	-	-	306	268	300	338	361	348	358	1.174	0.514	0.512	0.034
isogroup00023	contig26976,isotig00234,isotig00235,isotig00236,isotig00237,isotig00238,isotig00239,isotig00240,isotig00241,isotig00242,isotig00243,isotig00244,isotig00245,isotig00246,isotig00247,isotig00248,isotig00249,isotig00250,isotig00251	HP609289,HP609271,HP609272,HP609273,HP609274,HP609275,HP609276,HP609277,HP609278,HP609279,HP609280,HP609281,HP609282,HP609283,HP609284,HP609285,HP609286,HP609287,HP609288	LOC_Os07g01760	aminotransferase__classes__I__and__II__domain__containing__expressed	0	GO:0006519,GO:0006950,GO:0009058,GO:0009605,GO:0009719,GO:0009987,GO:0003824,GO:0016740	42023	49897	38830	40935	45476	36013	43861	0.973	0.984	0.972	1
isogroup00024	isotig00252,isotig00253,isotig00254,isotig00255,isotig00256,isotig00257,isotig00258,isotig00259,isotig00260,isotig00261,isotig00262,isotig00263,isotig00264,isotig00265,isotig00266,isotig00267,isotig00268,isotig00269,isotig00270,isotig00271,isotig00272,isotig00273,isotig00274,isotig00275,isotig00276,isotig00277,isotig00278,isotig00279,isotig00280,isotig00281,isotig00282,isotig00283,isotig00284,iso…	HP609290,HP609291,HP609292,HP609293,HP609294,HP609295,HP609296,HP609297,HP609298,HP609299,HP609300,HP609301,HP609302,HP609303,HP609304,HP609305,HP609306,HP609307,HP609308,HP609309,HP609310,HP609311,HP609312,HP609313,HP609314,HP609315,HP609316,HP609317,HP609318,HP609319,HP609320,HP609321,HP609322,HP609323,HP609324,HP609325	LOC_Os05g42448	retrotransposon__putative__unclassified	1e-78	-	2309	2258	2955	3269	2859	2815	2398	0.997	0.977	1	1
isogroup00025	isotig00288,isotig00289,isotig00290,isotig00291,isotig00292,isotig00293,isotig00294,isotig00295,isotig00296,isotig00297,isotig00298,isotig00299,isotig00300,isotig00301,isotig00302,isotig00303,isotig00304,isotig00305,isotig00306,isotig00307,isotig00308,isotig00309,isotig00310,isotig00311,isotig00312,isotig00313,isotig00314,isotig00315,isotig00316,isotig00317,isotig00318,isotig00319,isotig00320,iso…	HP609326,HP609327,HP609328,HP609329,HP609330,HP609331,HP609332,HP609333,HP609334,HP609335,HP609336,HP609337,HP609338,HP609339,HP609340,HP609341,HP609342,HP609343,HP609344,HP609345,HP609346,HP609347,HP609348,HP609349,HP609350,HP609351,HP609352,HP609353,HP609354,HP609355,HP609356,HP609357,HP609358,HP609359,HP609360,HP609361,HP609362,HP609363,HP609364,HP609365,HP609366,HP609367,HP609368,HP609369,HP6…	LOC_Os03g24020	ribosomal__L6__putative__expressed	2e-111	GO:0006412,GO:0006412,GO:0005840,GO:0005840,GO:0005198,GO:0005198	4976	4777	4693	4866	5751	4518	4917	1.048	0.915	0.873	0.724
isogroup00026	isotig00359,isotig00360,isotig00361,isotig00362,isotig00363,isotig00364,isotig00365,isotig00366,isotig00367,isotig00368,isotig00369,isotig00370,isotig00371,isotig00372,isotig00373,isotig00374,isotig00375,isotig00376,isotig00377,isotig00378,isotig00379,isotig00380,isotig00381,isotig00382,isotig00383,isotig00384,isotig00385,isotig00386,isotig00387,isotig00388,isotig00389,isotig00390,isotig00391,iso…	HP609397,HP609398,HP609399,HP609400,HP609401,HP609402,HP609403,HP609404,HP609405,HP609406,HP609407,HP609408,HP609409,HP609410,HP609411,HP609412,HP609413,HP609414,HP609415,HP609416,HP609417,HP609418,HP609419,HP609420,HP609421,HP609422,HP609423,HP609424,HP609425,HP609426,HP609427,HP609428,HP609429,HP609430,HP609431,HP609432,HP609433,HP609434,HP609435,HP609436,HP609437,HP609438,HP609439,HP609440,HP6…	LOC_Os07g22270	transposon__putative__Ac/Ds__sub-class	7e-130	-	2746	2842	2648	3115	2621	2702	2815	0.956	0.917	0.919	0.289
isogroup00027	contig00434,contig31382	HP609465,HP609469	-	-	-	-	12428	11409	9881	9424	13149	7635	8725	0.912	0.804	0.776	0.48
isogroup00028	contig01016,contig10035,contig11778,contig13312,contig22606,contig22920,contig27482,contig38793	HP609470,HP609474,HP609480,HP609483,HP609487,HP609479,HP609478,HP609482	-	-	-	-	145	144	124	155	104	144	110	0.84	0.498	0.535	0.108
isogroup00029	isotig00427,isotig00428,isotig00429,isotig00430,isotig00431,isotig00432,isotig00433,isotig00434,isotig00435,isotig00436,isotig00437,isotig00438,isotig00439,isotig00440	HP609492,HP609493,HP609494,HP609495,HP609496,HP609497,HP609498,HP609499,HP609500,HP609501,HP609502,HP609503,HP609504,HP609505	LOC_Os02g57290	cytochrome__P450__putative__expressed	0	GO:0005783,GO:0019825	40295	43054	35408	39161	35094	31408	30913	0.822	0.563	0.412	0.034
isogroup00030	contig02237,contig03884,contig04116,contig16332	HP609507,HP609508,HP609512,HP609509	-	-	-	-	625	555	755	898	386	718	342	0.681	0.024	0.043	0.157
isogroup00031	isotig00441,isotig00442,isotig00443,isotig00444,isotig00445,isotig00446,isotig00447,isotig00448,isotig00449,isotig00450,isotig00451,isotig00452,isotig00453,isotig00454,isotig00455,isotig00456,isotig00457,isotig00458,isotig00459,isotig00460,isotig00461,isotig00462,isotig00463,isotig00464,isotig00465,isotig00466,isotig00467,isotig00468,isotig00469,isotig00470,isotig00471,isotig00472,isotig00473,iso…	HP609527,HP609528,HP609529,HP609530,HP609531,HP609532,HP609533,HP609534,HP609535,HP609536,HP609537,HP609538,HP609539,HP609540,HP609541,HP609542,HP609543,HP609544,HP609545,HP609546,HP609547,HP609548,HP609549,HP609550,HP609551,HP609552,HP609553,HP609554,HP609555,HP609556,HP609557,HP609558,HP609559,HP609560,HP609561,HP609562,HP609563,HP609564,HP609565,HP609566,HP609567,HP609568,HP609569,HP609570,HP6…	LOC_Os11g35840	conserved__hypothetical__protein	0	GO:0006464,GO:0006950,GO:0007165,GO:0009607,GO:0009719,GO:0005886,GO:0000166,GO:0005515,GO:0016301	548	609	676	748	441	615	493	0.8	0.298	0.336	0.157
isogroup00032	isotig00529,isotig00530,isotig00531,isotig00532,isotig00533,isotig00534,isotig00535,isotig00536,isotig00537,isotig00538,isotig00539,isotig00540,isotig00541,isotig00542,isotig00543,isotig00544,isotig00545,isotig00546,isotig00547,isotig00548,isotig00549,isotig00550,isotig00551,isotig00552,isotig00553	HP609615,HP609616,HP609617,HP609618,HP609619,HP609620,HP609621,HP609622,HP609623,HP609624,HP609625,HP609626,HP609627,HP609628,HP609629,HP609630,HP609631,HP609632,HP609633,HP609634,HP609635,HP609636,HP609637,HP609638,HP609639	-	-	-	-	1043	950	921	975	865	899	893	0.911	0.762	0.776	0.034
isogroup00033	contig15437,isotig00554,isotig00555,isotig00556,isotig00557,isotig00558,isotig00559,isotig00560,isotig00561,isotig00562,isotig00563,isotig00564,isotig00565,isotig00566,isotig00567,isotig00568,isotig00569,isotig00570,isotig00571,isotig00572,isotig00573	HP609663,HP609640,HP609641,HP609642,HP609643,HP609644,HP609645,HP609646,HP609647,HP609648,HP609649,HP609650,HP609651,HP609652,HP609653,HP609654,HP609655,HP609656,HP609657,HP609658,HP609659	LOC_Os06g14324	caleosin__related__putative__expressed	2e-75	GO:0006950,GO:0009628,GO:0009719,GO:0006950,GO:0009628,GO:0009719,GO:0005576,GO:0005576,GO:0005488,GO:0016787,GO:0005488,GO:0016787	6695	6382	7617	6296	6908	7270	7823	1.087	0.815	0.752	0.157
isogroup00034	isotig00574,isotig00575,isotig00576,isotig00577,isotig00578,isotig00579,isotig00580,isotig00581,isotig00582,isotig00583,isotig00584,isotig00585,isotig00586,isotig00587,isotig00588,isotig00589,isotig00590,isotig00591,isotig00592,isotig00593,isotig00594,isotig00595,isotig00596,isotig00597,isotig00598,isotig00599,isotig00600,isotig00601,isotig00602,isotig00603,isotig00604,isotig00605,isotig00606,iso…	HP609664,HP609665,HP609666,HP609667,HP609668,HP609669,HP609670,HP609671,HP609672,HP609673,HP609674,HP609675,HP609676,HP609677,HP609678,HP609679,HP609680,HP609681,HP609682,HP609683,HP609684,HP609685,HP609686,HP609687,HP609688,HP609689,HP609690,HP609691,HP609692,HP609693,HP609694,HP609695,HP609696,HP609697,HP609698,HP609699,HP609700,HP609701,HP609702,HP609703,HP609704,HP609705,HP609706,HP609707,HP6…	LOC_Os11g43700	RGH1A__putative__expressed	7e-178	GO:0006950,GO:0006950,GO:0005739,GO:0005886,GO:0005739,GO:0005886,GO:0005515,GO:0005515	3041	3292	2963	3500	3145	2978	2735	0.923	0.813	0.814	0.289
isogroup00035	isotig00636,isotig00637,isotig00638,isotig00639,isotig00640,isotig00641,isotig00642,isotig00643,isotig00644,isotig00645,isotig00646,isotig00647,isotig00648,isotig00649,isotig00650,isotig00651,isotig00652,isotig00653,isotig00654,isotig00655,isotig00656,isotig00657,isotig00658	HP609726,HP609727,HP609728,HP609729,HP609730,HP609731,HP609732,HP609733,HP609734,HP609735,HP609736,HP609737,HP609738,HP609739,HP609740,HP609741,HP609742,HP609743,HP609744,HP609745,HP609746,HP609747,HP609748	LOC_Os01g02390	kinase__domain__containing__expressed	0	GO:0006464,GO:0006950,GO:0007165,GO:0008152,GO:0009987,GO:0005739,GO:0005886,GO:0016020,GO:0000166,GO:0004872,GO:0005515,GO:0016301,GO:0016787,GO:0030246	2139	2334	2059	2141	2582	2222	2331	1.097	0.769	0.719	0.157
isogroup00036	isotig00659,isotig00660,isotig00661,isotig00662,isotig00663,isotig00664,isotig00665,isotig00666,isotig00667,isotig00668,isotig00669,isotig00670,isotig00671,isotig00672,isotig00673,isotig00674,isotig00675,isotig00676,isotig00677,isotig00678,isotig00679,isotig00680,isotig00681,isotig00682,isotig00683,isotig00684,isotig00685,isotig00686,isotig00687,isotig00688,isotig00689,isotig00690,isotig00691,iso…	HP609749,HP609750,HP609751,HP609752,HP609753,HP609754,HP609755,HP609756,HP609757,HP609758,HP609759,HP609760,HP609761,HP609762,HP609763,HP609764,HP609765,HP609766,HP609767,HP609768,HP609769,HP609770,HP609771,HP609772,HP609773,HP609774,HP609775,HP609776,HP609777,HP609778,HP609779,HP609780,HP609781,HP609782,HP609783,HP609784,HP609785,HP609786,HP609787,HP609788,HP609789,HP609790,HP609791,HP609792,HP6…	LOC_Os03g16530	retrotransposon__putative__unclassified	7e-47	-	156	120	126	169	483	182	216	2.057	0	0	0.034
isogroup00037	isotig00718,isotig00719,isotig00720,isotig00721,isotig00722,isotig00723,isotig00724,isotig00725,isotig00726,isotig00727,isotig00728,isotig00729,isotig00730,isotig00731,isotig00732,isotig00733,isotig00734,isotig00735,isotig00736,isotig00737,isotig00738,isotig00739,isotig00740,isotig00741,isotig00742,isotig00743,isotig00744,isotig00745,isotig00746,isotig00747,isotig00748,isotig00749,isotig00750,iso…	HP609808,HP609809,HP609810,HP609811,HP609812,HP609813,HP609814,HP609815,HP609816,HP609817,HP609818,HP609819,HP609820,HP609821,HP609822,HP609823,HP609824,HP609825,HP609826,HP609827,HP609828,HP609829,HP609830,HP609831,HP609832,HP609833,HP609834,HP609835,HP609836,HP609837,HP609838,HP609839,HP609840,HP609841,HP609842,HP609843,HP609844,HP609845,HP609846,HP609847,HP609848,HP609849,HP609850,HP609851,HP6…	LOC_Os01g06730	verticillium__wilt__disease__resistance__putative__expressed	0	GO:0006464,GO:0006950,GO:0007165,GO:0009607,GO:0009719,GO:0006464,GO:0006950,GO:0007165,GO:0009607,GO:0009719,GO:0006464,GO:0006950,GO:0007165,GO:0009607,GO:0009719,GO:0000166,GO:0005515,GO:0016301,GO:0000166,GO:0005515,GO:0016301,GO:0000166,GO:0005515,GO:0016301	7631	8874	9803	11111	8624	8808	8803	0.935	0.866	0.855	0.289
isogroup00038	contig10491,contig32040	HP609900,HP609902	-	-	-	-	3329	2823	2961	2860	3937	3496	3549	1.223	0.448	0.336	0.034
isogroup00039	isotig00803,isotig00804,isotig00805,isotig00806,isotig00807,isotig00808,isotig00809,isotig00810,isotig00811,isotig00812,isotig00813,isotig00814,isotig00815,isotig00816,isotig00817,isotig00818,isotig00819,isotig00820,isotig00821,isotig00822,isotig00823,isotig00824,isotig00825,isotig00826,isotig00827,isotig00828,isotig00829,isotig00830,isotig00831,isotig00832,isotig00833,isotig00834,isotig00835,iso…	HP609905,HP609906,HP609907,HP609908,HP609909,HP609910,HP609911,HP609912,HP609913,HP609914,HP609915,HP609916,HP609917,HP609918,HP609919,HP609920,HP609921,HP609922,HP609923,HP609924,HP609925,HP609926,HP609927,HP609928,HP609929,HP609930,HP609931,HP609932,HP609933,HP609934,HP609935,HP609936,HP609937,HP609938,HP609939,HP609940,HP609941,HP609942,HP609943,HP609944,HP609945,HP609946,HP609947,HP609948,HP6…	-	-	-	-	584	514	520	556	381	508	488	0.845	0.499	0.521	0.034
isogroup00040	isotig00865,isotig00866,isotig00867,isotig00868,isotig00869,isotig00870,isotig00871,isotig00872,isotig00873,isotig00874,isotig00875,isotig00876,isotig00877,isotig00878,isotig00879,isotig00880,isotig00881,isotig00882,isotig00883,isotig00884,isotig00885,isotig00886,isotig00887,isotig00888,isotig00889,isotig00890,isotig00891,isotig00892,isotig00893,isotig00894,isotig00895,isotig00896,isotig00897,iso…	HP609967,HP609968,HP609969,HP609970,HP609971,HP609972,HP609973,HP609974,HP609975,HP609976,HP609977,HP609978,HP609979,HP609980,HP609981,HP609982,HP609983,HP609984,HP609985,HP609986,HP609987,HP609988,HP609989,HP609990,HP609991,HP609992,HP609993,HP609994,HP609995,HP609996,HP609997,HP609998,HP609999,HP610000,HP610001,HP610002,HP610003,HP610004,HP610005,HP610006,HP610007,HP610008,HP610009,HP610010,HP6…	LOC_Os07g23990	tetratricopeptide__repeat__domain__containing__putative__expressed	0	-	4580	5045	3855	4182	4128	3690	4294	0.914	0.832	0.786	0.289
isogroup00041	isotig00946,isotig00947,isotig00948,isotig00949,isotig00950,isotig00951,isotig00952,isotig00953,isotig00954,isotig00955,isotig00956,isotig00957,isotig00958,isotig00959,isotig00960,isotig00961,isotig00962,isotig00963,isotig00964,isotig00965	HP610048,HP610049,HP610050,HP610051,HP610052,HP610053,HP610054,HP610055,HP610056,HP610057,HP610058,HP610059,HP610060,HP610061,HP610062,HP610063,HP610064,HP610065,HP610066,HP610067	-	-	-	-	1703	1662	1682	1765	1470	1686	1491	0.91	0.76	0.768	0.157
isogroup00042	isotig00966,isotig00967,isotig00968,isotig00969,isotig00970,isotig00971,isotig00972,isotig00973,isotig00974,isotig00975,isotig00976,isotig00977,isotig00978,isotig00979,isotig00980,isotig00981,isotig00982,isotig00983,isotig00984,isotig00985,isotig00986,isotig00987,isotig00988,isotig00989,isotig00990,isotig00991,isotig00992,isotig00993,isotig00994,isotig00995,isotig00996,isotig00997,isotig00998,iso…	HP610068,HP610069,HP610070,HP610071,HP610072,HP610073,HP610074,HP610075,HP610076,HP610077,HP610078,HP610079,HP610080,HP610081,HP610082,HP610083,HP610084,HP610085,HP610086,HP610087,HP610088,HP610089,HP610090,HP610091,HP610092,HP610093,HP610094,HP610095,HP610096,HP610097,HP610098,HP610099,HP610100,HP610101,HP610102,HP610103	LOC_Os12g07540	growth__regulator__related__putative__expressed	0	GO:0005618,GO:0005634,GO:0005737,GO:0005794	2136	2224	2505	2550	3319	2662	3142	1.292	0.271	0.188	0.034
isogroup00043	contig13045,isotig01002,isotig01003,isotig01004,isotig01005,isotig01006,isotig01007,isotig01008,isotig01009,isotig01010,isotig01011,isotig01012,isotig01013,isotig01014,isotig01015,isotig01016,isotig01017,isotig01018,isotig01019,isotig01020,isotig01021	HP610125,HP610104,HP610105,HP610106,HP610107,HP610108,HP610109,HP610110,HP610111,HP610112,HP610113,HP610114,HP610115,HP610116,HP610117,HP610118,HP610119,HP610120,HP610121,HP610122,HP610123	LOC_Os02g47020	phosphoribulokinase/Uridine__kinase__family__expressed	1e-148	GO:0009058,GO:0009058,GO:0000166,GO:0016301,GO:0016740,GO:0000166,GO:0016301,GO:0016740	30484	38069	22624	25246	24470	18127	21301	0.732	0.293	0.117	0.077
isogroup00045	isotig01038,isotig01039,isotig01040,isotig01041,isotig01042,isotig01043,isotig01044,isotig01045,isotig01046,isotig01047,isotig01048,isotig01049,isotig01050,isotig01051,isotig01052,isotig01053,isotig01054,isotig01055,isotig01056,isotig01057,isotig01058,isotig01059	HP610142,HP610143,HP610144,HP610145,HP610146,HP610147,HP610148,HP610149,HP610150,HP610151,HP610152,HP610153,HP610154,HP610155,HP610156,HP610157,HP610158,HP610159,HP610160,HP610161,HP610162,HP610163	-	-	-	-	927	867	1054	904	1430	1177	1436	1.437	0.052	0.042	0.034
isogroup00046	isotig01060,isotig01061,isotig01062,isotig01063,isotig01064,isotig01065,isotig01066,isotig01067,isotig01068,isotig01069,isotig01070,isotig01071,isotig01072,isotig01073,isotig01074,isotig01075,isotig01076,isotig01077,isotig01078,isotig01079,isotig01080,isotig01081,isotig01082,isotig01083,isotig01084,isotig01085,isotig01086,isotig01087,isotig01088,isotig01089,isotig01090,isotig01091,isotig01092,iso…	HP610164,HP610165,HP610166,HP610167,HP610168,HP610169,HP610170,HP610171,HP610172,HP610173,HP610174,HP610175,HP610176,HP610177,HP610178,HP610179,HP610180,HP610181,HP610182,HP610183,HP610184,HP610185,HP610186,HP610187,HP610188,HP610189,HP610190,HP610191,HP610192,HP610193,HP610194,HP610195,HP610196,HP610197,HP610198,HP610199,HP610200,HP610201,HP610202,HP610203,HP610204,HP610205,HP610206,HP610207,HP6…	LOC_Os11g17380	kinase__domain__containing__protein	1e-27	GO:0006464,GO:0006950,GO:0007165,GO:0009719,GO:0006464,GO:0006950,GO:0007165,GO:0009719,GO:0006464,GO:0006950,GO:0007165,GO:0009719,GO:0006464,GO:0006950,GO:0007165,GO:0009719,GO:0005739,GO:0005886,GO:0005739,GO:0005886,GO:0005739,GO:0005886,GO:0005739,GO:0005886,GO:0000166,GO:0005515,GO:0016301,GO:0030246,GO:0000166,GO:0005515,GO:0016301,GO:0030246,GO:0000166,GO:0005515,GO:0016301,GO:0030246,GO:…	2418	2533	2665	2725	3293	2695	2981	1.156	0.617	0.53	0.077
isogroup00047	isotig01147,isotig01148,isotig01149,isotig01150,isotig01151,isotig01152,isotig01153,isotig01154,isotig01155,isotig01156,isotig01157,isotig01158,isotig01159,isotig01160,isotig01161,isotig01162,isotig01163,isotig01164,isotig01165,isotig01166,isotig01167,isotig01168,isotig01169,isotig01170,isotig01171,isotig01172,isotig01173,isotig01174,isotig01175,isotig01176,isotig01177,isotig01178,isotig01179,iso…	HP610251,HP610252,HP610253,HP610254,HP610255,HP610256,HP610257,HP610258,HP610259,HP610260,HP610261,HP610262,HP610263,HP610264,HP610265,HP610266,HP610267,HP610268,HP610269,HP610270,HP610271,HP610272,HP610273,HP610274,HP610275,HP610276,HP610277,HP610278,HP610279,HP610280,HP610281,HP610282,HP610283,HP610284,HP610285,HP610286,HP610287,HP610288,HP610289,HP610290,HP610291,HP610292,HP610293,HP610294,HP6…	LOC_Os04g15630	xa21__putative	0	GO:0006464,GO:0006950,GO:0007165,GO:0009605,GO:0009719,GO:0006464,GO:0006950,GO:0007165,GO:0009605,GO:0009719,GO:0005739,GO:0005886,GO:0005739,GO:0005886,GO:0000166,GO:0004872,GO:0005488,GO:0005515,GO:0016301,GO:0000166,GO:0004872,GO:0005488,GO:0005515,GO:0016301	548	469	577	692	361	635	372	0.798	0.246	0.325	0.289
isogroup00048	isotig01216,isotig01217,isotig01218,isotig01219,isotig01220,isotig01221,isotig01222,isotig01223,isotig01224,isotig01225,isotig01226,isotig01227,isotig01228,isotig01229,isotig01230,isotig01231,isotig01232,isotig01233,isotig01234,isotig01235,isotig01236,isotig01237,isotig01238,isotig01239,isotig01240,isotig01241,isotig01242,isotig01243,isotig01244,isotig01245,isotig01246,isotig01247,isotig01248,iso…	HP610320,HP610321,HP610322,HP610323,HP610324,HP610325,HP610326,HP610327,HP610328,HP610329,HP610330,HP610331,HP610332,HP610333,HP610334,HP610335,HP610336,HP610337,HP610338,HP610339,HP610340,HP610341,HP610342,HP610343,HP610344,HP610345,HP610346,HP610347,HP610348,HP610349,HP610350,HP610351,HP610352,HP610353,HP610354,HP610355,HP610356,HP610357,HP610358,HP610359,HP610360,HP610361,HP610362,HP610363,HP6…	LOC_Os11g32260	lysosomal__alpha-mannosidase__precursor__putative__expressed	0	GO:0016787,GO:0016787	1172	1107	961	1076	966	1055	1120	0.97	0.96	0.964	0.724
isogroup00049	isotig01268,isotig01269,isotig01270,isotig01271,isotig01272,isotig01273,isotig01274,isotig01275,isotig01276,isotig01277,isotig01278,isotig01279,isotig01280,isotig01281,isotig01282,isotig01283,isotig01284,isotig01285,isotig01286,isotig01287,isotig01288,isotig01289,isotig01290,isotig01291,isotig01292,isotig01293,isotig01294,isotig01295	HP610372,HP610373,HP610374,HP610375,HP610376,HP610377,HP610378,HP610379,HP610380,HP610381,HP610382,HP610383,HP610384,HP610385,HP610386,HP610387,HP610388,HP610389,HP610390,HP610391,HP610392,HP610393,HP610394,HP610395,HP610396,HP610397,HP610398,HP610399	LOC_Os02g42150	OsWAK14__-__OsWAK__receptor-like__kinase__expressed	0	GO:0006464,GO:0007165,GO:0006464,GO:0007165,GO:0006464,GO:0007165,GO:0006464,GO:0007165,GO:0006464,GO:0007165,GO:0006464,GO:0007165,GO:0006464,GO:0007165,GO:0006464,GO:0007165,GO:0006464,GO:0007165,GO:0005618,GO:0005886,GO:0005618,GO:0005886,GO:0005618,GO:0005886,GO:0005618,GO:0005886,GO:0005618,GO:0005886,GO:0005618,GO:0005886,GO:0005618,GO:0005886,GO:0005618,GO:0005886,GO:0005618,GO:0005886,GO:…	1541	1638	1496	1867	1244	1327	1077	0.744	0.158	0.145	0.034
isogroup00050	isotig01296,isotig01297,isotig01298,isotig01299,isotig01300,isotig01301,isotig01302,isotig01303,isotig01304,isotig01305,isotig01306,isotig01307,isotig01308,isotig01309,isotig01310,isotig01311,isotig01312,isotig01313,isotig01314,isotig01315,isotig01316,isotig01317,isotig01318,isotig01319,isotig01320,isotig01321,isotig01322,isotig01323,isotig01324,isotig01325,isotig01326,isotig01327,isotig01328,iso…	HP610400,HP610401,HP610402,HP610403,HP610404,HP610405,HP610406,HP610407,HP610408,HP610409,HP610410,HP610411,HP610412,HP610413,HP610414,HP610415,HP610416,HP610417,HP610418,HP610419,HP610420,HP610421,HP610422,HP610423,HP610424,HP610425,HP610426,HP610427,HP610428,HP610429,HP610430,HP610431,HP610432,HP610433,HP610434,HP610435,HP610436,HP610437,HP610438,HP610439,HP610440,HP610441,HP610442,HP610443,HP6…	LOC_Os05g01440	phosphoribosylformylglycinamidine__synthase__putative__expressed	0	GO:0003824	1888	1957	1569	1534	1612	1392	1634	0.89	0.732	0.696	0.48
isogroup00051	contig00043,contig10418,contig34216,contig35822	HP610449,HP610451,HP610452,HP610453	-	-	-	-	697	770	839	734	757	637	721	0.928	0.824	0.835	0.289
isogroup00052	isotig01341,isotig01342,isotig01343,isotig01344,isotig01345,isotig01346,isotig01347,isotig01348,isotig01349,isotig01350,isotig01351,isotig01352,isotig01353,isotig01354,isotig01355,isotig01356,isotig01357,isotig01358,isotig01359,isotig01360,isotig01361,isotig01362	HP610457,HP610458,HP610459,HP610460,HP610461,HP610462,HP610463,HP610464,HP610465,HP610466,HP610467,HP610468,HP610469,HP610470,HP610471,HP610472,HP610473,HP610474,HP610475,HP610476,HP610477,HP610478	-	-	-	-	525	582	555	479	635	512	684	1.14	0.566	0.59	0.289
isogroup00053	isotig01363,isotig01364,isotig01365,isotig01366,isotig01367,isotig01368,isotig01369,isotig01370,isotig01371,isotig01372,isotig01373,isotig01374,isotig01375,isotig01376	HP610479,HP610480,HP610481,HP610482,HP610483,HP610484,HP610485,HP610486,HP610487,HP610488,HP610489,HP610490,HP610491,HP610492	LOC_Os12g42980	cysteine__synthase__putative__expressed	2e-159	GO:0006519,GO:0009058,GO:0005739,GO:0003824	17270	23166	18237	21475	16962	20109	20934	0.965	0.968	0.948	0.48
isogroup00054	isotig01377,isotig01378,isotig01379,isotig01380,isotig01381,isotig01382,isotig01383,isotig01384,isotig01385,isotig01386,isotig01387,isotig01388,isotig01389,isotig01390,isotig01391,isotig01392,isotig01393,isotig01394,isotig01395,isotig01396,isotig01397,isotig01398,isotig01399,isotig01400,isotig01401,isotig01402,isotig01403,isotig01404,isotig01405,isotig01406,isotig01407,isotig01408,isotig01409,iso…	HP610494,HP610495,HP610496,HP610497,HP610498,HP610499,HP610500,HP610501,HP610502,HP610503,HP610504,HP610505,HP610506,HP610507,HP610508,HP610509,HP610510,HP610511,HP610512,HP610513,HP610514,HP610515,HP610516,HP610517,HP610518,HP610519,HP610520,HP610521,HP610522,HP610523,HP610524,HP610525,HP610526,HP610527,HP610528,HP610529,HP610530,HP610531,HP610532,HP610533,HP610534,HP610535,HP610536,HP610537,HP6…	LOC_Os04g52460	retrotransposon__putative__unclassified__expressed	0	-	1547	1805	1511	1427	1313	1213	1317	0.815	0.435	0.391	0.034
isogroup00055	isotig01470,isotig01471,isotig01472,isotig01473,isotig01474,isotig01475,isotig01476,isotig01477,isotig01478,isotig01479,isotig01480,isotig01481,isotig01482,isotig01483,isotig01484,isotig01485,isotig01486,isotig01487,isotig01488,isotig01489,isotig01490,isotig01491,isotig01492,isotig01493,isotig01494,isotig01495,isotig01496,isotig01497	HP610587,HP610588,HP610589,HP610590,HP610591,HP610592,HP610593,HP610594,HP610595,HP610596,HP610597,HP610598,HP610599,HP610600,HP610601,HP610602,HP610603,HP610604,HP610605,HP610606,HP610607,HP610608,HP610609,HP610610,HP610611,HP610612,HP610613,HP610614	LOC_Os12g29220	nodulin__MtN3__family__putative__expressed	3e-111	GO:0016020,GO:0016020	23476	34090	23593	18259	30813	27186	36771	1.271	0.367	0.218	0.157
isogroup00056	isotig01498,isotig01499,isotig01500,isotig01501,isotig01502,isotig01503,isotig01504,isotig01505,isotig01506,isotig01507,isotig01508,isotig01509,isotig01510,isotig01511,isotig01512,isotig01513,isotig01514,isotig01515,isotig01516,isotig01517,isotig01518,isotig01519,isotig01520,isotig01521,isotig01522,isotig01523	HP610615,HP610616,HP610617,HP610618,HP610619,HP610620,HP610621,HP610622,HP610623,HP610624,HP610625,HP610626,HP610627,HP610628,HP610629,HP610630,HP610631,HP610632,HP610633,HP610634,HP610635,HP610636,HP610637,HP610638,HP610639,HP610640	LOC_Os11g11890	kinase__domain__containing__expressed	9e-111	GO:0006464,GO:0006950,GO:0009719,GO:0006464,GO:0006950,GO:0009719,GO:0006464,GO:0006950,GO:0009719,GO:0006464,GO:0006950,GO:0009719,GO:0006464,GO:0006950,GO:0009719,GO:0006464,GO:0006950,GO:0009719,GO:0006464,GO:0006950,GO:0009719,GO:0006464,GO:0006950,GO:0009719,GO:0006464,GO:0006950,GO:0009719,GO:0006464,GO:0006950,GO:0009719,GO:0006464,GO:0006950,GO:0009719,GO:0006464,GO:0006950,GO:0009719,GO:…	1811	2143	1920	1971	1949	1794	2094	0.992	1	1	0.724
isogroup00058	isotig01524,isotig01525,isotig01526,isotig01527,isotig01528,isotig01529,isotig01530,isotig01531,isotig01532,isotig01533,isotig01534,isotig01535,isotig01536,isotig01537,isotig01538,isotig01539	HP610651,HP610652,HP610653,HP610654,HP610655,HP610656,HP610657,HP610658,HP610659,HP610660,HP610661,HP610662,HP610663,HP610664,HP610665,HP610666	LOC_Os01g51410	glycine__dehydrogenase__putative__expressed	0	-	60861	63119	50395	46763	36122	44435	42276	0.741	0.334	0.134	0.034
isogroup00059	isotig01540,isotig01541,isotig01542,isotig01543,isotig01544,isotig01545,isotig01546,isotig01547,isotig01548,isotig01549,isotig01550,isotig01551,isotig01552,isotig01553,isotig01554,isotig01555,isotig01556,isotig01557,isotig01558,isotig01559,isotig01560,isotig01561,isotig01562,isotig01563	HP610668,HP610669,HP610670,HP610671,HP610672,HP610673,HP610674,HP610675,HP610676,HP610677,HP610678,HP610679,HP610680,HP610681,HP610682,HP610683,HP610684,HP610685,HP610686,HP610687,HP610688,HP610689,HP610690,HP610691	LOC_Os01g02310	expressed__protein	6e-169	GO:0006464,GO:0007165,GO:0009607,GO:0005886,GO:0016020,GO:0000166,GO:0004872,GO:0005515,GO:0016301,GO:0030246	1073	1117	1134	1201	1093	1052	1220	0.992	1	1	0.724
isogroup00060	isotig01564,isotig01565,isotig01566,isotig01567,isotig01568,isotig01569,isotig01570,isotig01571,isotig01572,isotig01573,isotig01574,isotig01575,isotig01576,isotig01577,isotig01578,isotig01579,isotig01580,isotig01581,isotig01582,isotig01583	HP610692,HP610693,HP610694,HP610695,HP610696,HP610697,HP610698,HP610699,HP610700,HP610701,HP610702,HP610703,HP610704,HP610705,HP610706,HP610707,HP610708,HP610709,HP610710,HP610711	LOC_Os10g07556	wall-associated__receptor__kinase-like__22__precursor__putative__expressed	0	GO:0006464,GO:0007165,GO:0005618,GO:0005886,GO:0000166,GO:0016301	441	389	431	561	413	405	431	0.914	0.746	0.791	0.372
isogroup00061	isotig01584,isotig01585,isotig01586,isotig01587,isotig01588,isotig01589,isotig01590,isotig01591,isotig01592,isotig01593,isotig01594,isotig01595,isotig01596,isotig01597,isotig01598,isotig01599,isotig01600,isotig01601,isotig01602,isotig01603,isotig01604,isotig01605,isotig01606,isotig01607,isotig01608,isotig01609,isotig01610,isotig01611,isotig01612,isotig01613,isotig01614,isotig01615,isotig01616,iso…	HP610712,HP610713,HP610714,HP610715,HP610716,HP610717,HP610718,HP610719,HP610720,HP610721,HP610722,HP610723,HP610724,HP610725,HP610726,HP610727,HP610728,HP610729,HP610730,HP610731,HP610732,HP610733,HP610734,HP610735,HP610736,HP610737,HP610738,HP610739,HP610740,HP610741,HP610742,HP610743,HP610744,HP610745,HP610746,HP610747,HP610748,HP610749,HP610750,HP610751,HP610752,HP610753,HP610754,HP610755,HP6…	LOC_Os06g36360	expressed__protein	0	GO:0006139,GO:0006350,GO:0005634,GO:0005515,GO:0016740	2082	2138	2111	2114	2154	2131	2228	1.028	0.945	0.926	0.077
isogroup00062	isotig01662,isotig01663,isotig01664,isotig01665,isotig01666,isotig01667,isotig01668,isotig01669,isotig01670,isotig01671,isotig01672,isotig01673,isotig01674,isotig01675,isotig01676,isotig01677,isotig01678,isotig01679,isotig01680	HP610790,HP610791,HP610792,HP610793,HP610794,HP610795,HP610796,HP610797,HP610798,HP610799,HP610800,HP610801,HP610802,HP610803,HP610804,HP610805,HP610806,HP610807,HP610808	LOC_Os01g41770	leucine__rich__repeat__putative__expressed	1e-173	GO:0006464,GO:0006950,GO:0007165,GO:0009607,GO:0006464,GO:0006950,GO:0007165,GO:0009607,GO:0006464,GO:0006950,GO:0007165,GO:0009607,GO:0006464,GO:0006950,GO:0007165,GO:0009607,GO:0006464,GO:0006950,GO:0007165,GO:0009607,GO:0006464,GO:0006950,GO:0007165,GO:0009607,GO:0006464,GO:0006950,GO:0007165,GO:0009607,GO:0005886,GO:0005886,GO:0005886,GO:0005886,GO:0005886,GO:0005886,GO:0005886,GO:0000166,GO:…	482	493	668	765	380	595	349	0.733	0.085	0.129	0.157
isogroup00063	isotig01681,isotig01682,isotig01683,isotig01684,isotig01685,isotig01686,isotig01687,isotig01688,isotig01689,isotig01690,isotig01691,isotig01692,isotig01693,isotig01694,isotig01695,isotig01696,isotig01697,isotig01698,isotig01699,isotig01700,isotig01701,isotig01702,isotig01703,isotig01704,isotig01705,isotig01706,isotig01707,isotig01708,isotig01709,isotig01710,isotig01711,isotig01712,isotig01713,iso…	HP610809,HP610810,HP610811,HP610812,HP610813,HP610814,HP610815,HP610816,HP610817,HP610818,HP610819,HP610820,HP610821,HP610822,HP610823,HP610824,HP610825,HP610826,HP610827,HP610828,HP610829,HP610830,HP610831,HP610832,HP610833,HP610834,HP610835,HP610836,HP610837,HP610838,HP610839,HP610840,HP610841,HP610842,HP610843	-	-	-	-	269	256	309	360	280	407	304	1.107	0.752	0.711	0.48
isogroup00064	isotig01716,isotig01717,isotig01718,isotig01719,isotig01720,isotig01721,isotig01722,isotig01723,isotig01724,isotig01725,isotig01726,isotig01727,isotig01728,isotig01729,isotig01730,isotig01731,isotig01732,isotig01733,isotig01734,isotig01735,isotig01736,isotig01737,isotig01738,isotig01739,isotig01740,isotig01741,isotig01742,isotig01743,isotig01744,isotig01745,isotig01746,isotig01747,isotig01748,iso…	HP610844,HP610845,HP610846,HP610847,HP610848,HP610849,HP610850,HP610851,HP610852,HP610853,HP610854,HP610855,HP610856,HP610857,HP610858,HP610859,HP610860,HP610861,HP610862,HP610863,HP610864,HP610865,HP610866,HP610867,HP610868,HP610869,HP610870,HP610871,HP610872,HP610873,HP610874,HP610875,HP610876,HP610877,HP610878,HP610879,HP610880,HP610881,HP610882,HP610883,HP610884,HP610885,HP610886,HP610887,HP6…	LOC_Os12g35630	elongation__factor__TS__family__expressed	0	GO:0006412,GO:0005739,GO:0008135	6892	8095	5004	5442	5299	4134	4889	0.751	0.288	0.163	0.077
isogroup00065	isotig01797,isotig01798,isotig01799,isotig01800,isotig01801,isotig01802,isotig01803,isotig01804,isotig01805,isotig01806,isotig01807,isotig01808,isotig01809,isotig01810,isotig01811,isotig01812,isotig01813,isotig01814,isotig01815,isotig01816,isotig01817,isotig01818,isotig01819,isotig01820,isotig01821	HP610925,HP610926,HP610927,HP610928,HP610929,HP610930,HP610931,HP610932,HP610933,HP610934,HP610935,HP610936,HP610937,HP610938,HP610939,HP610940,HP610941,HP610942,HP610943,HP610944,HP610945,HP610946,HP610947,HP610948,HP610949	LOC_Os12g02340	LTPL14__-__Protease__inhibitor/seed__storage/LTP__family__precursor__expressed	3e-28	GO:0006810,GO:0006810,GO:0005886,GO:0005886,GO:0008289,GO:0008289	2484	3822	1571	2162	2791	1033	1617	0.723	0.165	0.102	0.48
isogroup00066	isotig01822,isotig01823,isotig01824,isotig01825,isotig01826,isotig01827,isotig01828,isotig01829,isotig01830,isotig01831,isotig01832,isotig01833,isotig01834,isotig01835,isotig01836,isotig01837,isotig01838,isotig01839,isotig01840,isotig01841,isotig01842,isotig01843,isotig01844,isotig01845,isotig01846,isotig01847,isotig01848,isotig01849,isotig01850,isotig01851,isotig01852,isotig01853,isotig01854,iso…	HP610950,HP610951,HP610952,HP610953,HP610954,HP610955,HP610956,HP610957,HP610958,HP610959,HP610960,HP610961,HP610962,HP610963,HP610964,HP610965,HP610966,HP610967,HP610968,HP610969,HP610970,HP610971,HP610972,HP610973,HP610974,HP610975,HP610976,HP610977,HP610978,HP610979,HP610980,HP610981,HP610982,HP610983,HP610984,HP610985,HP610986,HP610987,HP610988,HP610989,HP610990,HP610991,HP610992,HP610993,HP6…	LOC_Os01g52110	RING__finger__and__CHY__zinc__finger__domain-containing__1__putative__expressed	4e-152	GO:0005488,GO:0005515	3035	3103	2822	2715	3513	3211	3768	1.198	0.478	0.406	0.034
isogroup00067	isotig01877,isotig01878,isotig01879,isotig01880,isotig01881,isotig01882,isotig01883,isotig01884,isotig01885,isotig01886,isotig01887,isotig01888,isotig01889,isotig01890,isotig01891,isotig01892,isotig01893,isotig01894,isotig01895,isotig01896,isotig01897,isotig01898,isotig01899,isotig01900,isotig01901,isotig01902,isotig01903,isotig01904,isotig01905,isotig01906,isotig01907,isotig01908,isotig01909,iso…	HP611005,HP611006,HP611007,HP611008,HP611009,HP611010,HP611011,HP611012,HP611013,HP611014,HP611015,HP611016,HP611017,HP611018,HP611019,HP611020,HP611021,HP611022,HP611023,HP611024,HP611025,HP611026,HP611027,HP611028,HP611029,HP611030,HP611031,HP611032,HP611033,HP611034,HP611035,HP611036,HP611037,HP611038,HP611039,HP611040,HP611041,HP611042,HP611043,HP611044,HP611045,HP611046,HP611047,HP611048,HP6…	LOC_Os12g08220	histone__deacetylase__putative__expressed	0	GO:0006464,GO:0016043,GO:0005634,GO:0005737,GO:0016787	3993	4557	3827	3400	4426	3702	4696	1.084	0.786	0.759	0.48
isogroup00068	isotig01942,isotig01943,isotig01944,isotig01945,isotig01946,isotig01947,isotig01948,isotig01949,isotig01950,isotig01951,isotig01952,isotig01953,isotig01954,isotig01955,isotig01956,isotig01957,isotig01958,isotig01959,isotig01960,isotig01961,isotig01962,isotig01963,isotig01964,isotig01965,isotig01966,isotig01967,isotig01968	HP611070,HP611071,HP611072,HP611073,HP611074,HP611075,HP611076,HP611077,HP611078,HP611079,HP611080,HP611081,HP611082,HP611083,HP611084,HP611085,HP611086,HP611087,HP611088,HP611089,HP611090,HP611091,HP611092,HP611093,HP611094,HP611095,HP611096	LOC_Os11g35450	leucine-rich__repeat__receptor__kinase__EXS__precursor__putative__expressed	1e-170	GO:0006464,GO:0006950,GO:0007165,GO:0009607,GO:0009653,GO:0009719,GO:0009908,GO:0040007,GO:0006464,GO:0006950,GO:0007165,GO:0009607,GO:0009653,GO:0009719,GO:0009908,GO:0040007,GO:0005886,GO:0005886,GO:0000166,GO:0005515,GO:0016301,GO:0000166,GO:0005515,GO:0016301	1314	1472	1517	1777	1407	1177	1116	0.811	0.366	0.373	0.077
isogroup00069	isotig01969,isotig01970,isotig01971,isotig01972,isotig01973,isotig01974,isotig01975,isotig01976,isotig01977,isotig01978,isotig01979,isotig01980,isotig01981,isotig01982,isotig01983,isotig01984,isotig01985,isotig01986,isotig01987,isotig01988	HP611097,HP611098,HP611099,HP611100,HP611101,HP611102,HP611103,HP611104,HP611105,HP611106,HP611107,HP611108,HP611109,HP611110,HP611111,HP611112,HP611113,HP611114,HP611115,HP611116	LOC_Os04g23360	retrotransposon__putative__unclassified__expressed	1e-11	-	501	385	423	444	559	525	504	1.208	0.425	0.404	0.034
isogroup00070	isotig01989,isotig01990,isotig01991,isotig01992,isotig01993,isotig01994,isotig01995,isotig01996,isotig01997,isotig01998,isotig01999,isotig02000,isotig02001,isotig02002,isotig02003,isotig02004	HP611117,HP611118,HP611119,HP611120,HP611121,HP611122,HP611123,HP611124,HP611125,HP611126,HP611127,HP611128,HP611129,HP611130,HP611131,HP611132	LOC_Os08g27010	APE1__putative__expressed	1e-87	GO:0009536,GO:0009579	6974	8025	6072	5801	6663	5139	6047	0.886	0.752	0.676	0.289
isogroup00072	isotig02005,isotig02006,isotig02007,isotig02008,isotig02009,isotig02010,isotig02011,isotig02012,isotig02013,isotig02014,isotig02015,isotig02016,isotig02017,isotig02018,isotig02019	HP611147,HP611148,HP611149,HP611150,HP611151,HP611152,HP611153,HP611154,HP611155,HP611156,HP611157,HP611158,HP611159,HP611160,HP611161	LOC_Os09g16780	hypothetical__protein	1e-15	-	1345	1443	1444	1315	1758	1307	1532	1.105	0.737	0.696	0.48
isogroup00073	isotig02020,isotig02021,isotig02022,isotig02023,isotig02024,isotig02025,isotig02026,isotig02027,isotig02028,isotig02029,isotig02030,isotig02031,isotig02032,isotig02033,isotig02034,isotig02035,isotig02036,isotig02037,isotig02038,isotig02039,isotig02040,isotig02041,isotig02042,isotig02043,isotig02044,isotig02045,isotig02046,isotig02047,isotig02048,isotig02049,isotig02050,isotig02051,isotig02052,iso…	HP611162,HP611163,HP611164,HP611165,HP611166,HP611167,HP611168,HP611169,HP611170,HP611171,HP611172,HP611173,HP611174,HP611175,HP611176,HP611177,HP611178,HP611179,HP611180,HP611181,HP611182,HP611183,HP611184,HP611185,HP611186,HP611187,HP611188,HP611189,HP611190,HP611191,HP611192,HP611193,HP611194,HP611195,HP611196,HP611197,HP611198,HP611199,HP611200,HP611201,HP611202,HP611203	LOC_Os05g41900	translation__initiation__factor__SUI1__putative__expressed	3e-57	GO:0006412,GO:0016043,GO:0006412,GO:0016043,GO:0008135,GO:0008135	8669	8911	9861	9675	10352	9431	9418	1.049	0.922	0.871	0.48
isogroup00074	isotig02062,isotig02063,isotig02064,isotig02065,isotig02066,isotig02067,isotig02068,isotig02069,isotig02070,isotig02071,isotig02072,isotig02073,isotig02074,isotig02075,isotig02076,isotig02077,isotig02078,isotig02079,isotig02080,isotig02081,isotig02082,isotig02083,isotig02084,isotig02085,isotig02086	HP611204,HP611205,HP611206,HP611207,HP611208,HP611209,HP611210,HP611211,HP611212,HP611213,HP611214,HP611215,HP611216,HP611217,HP611218,HP611219,HP611220,HP611221,HP611222,HP611223,HP611224,HP611225,HP611226,HP611227,HP611228	LOC_Os03g05730	cell__division__control__48__homolog__E__putative__expressed	0	GO:0006950,GO:0009056,GO:0009987,GO:0019538,GO:0006950,GO:0009056,GO:0009987,GO:0019538,GO:0005622,GO:0005634,GO:0005737,GO:0009536,GO:0009579,GO:0005622,GO:0005634,GO:0005737,GO:0009536,GO:0009579,GO:0000166,GO:0005488,GO:0005515,GO:0016787,GO:0000166,GO:0005488,GO:0005515,GO:0016787	6457	6600	5832	6305	4503	5114	4608	0.753	0.263	0.166	0.034
isogroup00075	isotig02087,isotig02088,isotig02089,isotig02090,isotig02091,isotig02092,isotig02093,isotig02094,isotig02095,isotig02096,isotig02097,isotig02098,isotig02099,isotig02100,isotig02101	HP611229,HP611230,HP611231,HP611232,HP611233,HP611234,HP611235,HP611236,HP611237,HP611238,HP611239,HP611240,HP611241,HP611242,HP611243	LOC_Os01g41710	chlorophyll__A-B__binding__putative__expressed	1e-140	GO:0015979,GO:0015979,GO:0015979,GO:0005622,GO:0009536,GO:0009579,GO:0005622,GO:0009536,GO:0009579,GO:0005622,GO:0009536,GO:0009579,GO:0005488,GO:0005488,GO:0005488	196929	263560	161671	160619	153668	103079	99293	0.606	0.041	0.004	0.034
isogroup00076	isotig02102,isotig02103,isotig02104,isotig02105,isotig02106,isotig02107,isotig02108,isotig02109,isotig02110,isotig02111,isotig02112,isotig02113,isotig02114,isotig02115,isotig02116,isotig02117,isotig02118,isotig02119,isotig02120,isotig02121,isotig02122,isotig02123,isotig02124,isotig02125,isotig02126,isotig02127,isotig02128,isotig02129,isotig02130,isotig02131,isotig02132,isotig02133,isotig02134,iso…	HP611245,HP611246,HP611247,HP611248,HP611249,HP611250,HP611251,HP611252,HP611253,HP611254,HP611255,HP611256,HP611257,HP611258,HP611259,HP611260,HP611261,HP611262,HP611263,HP611264,HP611265,HP611266,HP611267,HP611268,HP611269,HP611270,HP611271,HP611272,HP611273,HP611274,HP611275,HP611276,HP611277,HP611278,HP611279,HP611280,HP611281,HP611282,HP611283,HP611284,HP611285,HP611286	LOC_Os04g53994	kinase__putative__expressed	0	GO:0006464,GO:0006950,GO:0006464,GO:0006950,GO:0006464,GO:0006950,GO:0005886,GO:0005886,GO:0005886,GO:0000166,GO:0016301,GO:0030246,GO:0000166,GO:0016301,GO:0030246,GO:0000166,GO:0016301,GO:0030246	905	998	1057	1045	865	1183	1062	1.035	0.925	0.91	0.48
isogroup00077	isotig02144,isotig02145,isotig02146,isotig02147,isotig02148,isotig02149,isotig02150,isotig02151,isotig02152,isotig02153,isotig02154,isotig02155,isotig02156,isotig02157,isotig02158,isotig02159,isotig02160,isotig02161,isotig02162,isotig02163,isotig02164,isotig02165,isotig02166,isotig02167,isotig02168,isotig02169,isotig02170,isotig02171,isotig02172,isotig02173,isotig02174,isotig02175,isotig02176,iso…	HP611287,HP611288,HP611289,HP611290,HP611291,HP611292,HP611293,HP611294,HP611295,HP611296,HP611297,HP611298,HP611299,HP611300,HP611301,HP611302,HP611303,HP611304,HP611305,HP611306,HP611307,HP611308,HP611309,HP611310,HP611311,HP611312,HP611313,HP611314,HP611315,HP611316,HP611317,HP611318,HP611319,HP611320,HP611321,HP611322,HP611323,HP611324,HP611325,HP611326,HP611327,HP611328,HP611329,HP611330,HP6…	LOC_Os03g11530	nucleotide__pyrophosphatase/phosphodiesterase__putative__expressed	0	GO:0005618,GO:0016787	1117	1254	1398	1527	1049	1325	1071	0.867	0.58	0.602	0.157
isogroup00078	isotig02189,isotig02190,isotig02191,isotig02192,isotig02193,isotig02194,isotig02195,isotig02196,isotig02197,isotig02198,isotig02199,isotig02200,isotig02201,isotig02202,isotig02203,isotig02204,isotig02205,isotig02206,isotig02207,isotig02208,isotig02209,isotig02210,isotig02211,isotig02212,isotig02213,isotig02214	HP611332,HP611333,HP611334,HP611335,HP611336,HP611337,HP611338,HP611339,HP611340,HP611341,HP611342,HP611343,HP611344,HP611345,HP611346,HP611347,HP611348,HP611349,HP611350,HP611351,HP611352,HP611353,HP611354,HP611355,HP611356,HP611357	LOC_Os09g30220	disease__resistance__RPM1__putative__expressed	0	GO:0006950,GO:0006950,GO:0005739,GO:0005886,GO:0005739,GO:0005886,GO:0005515,GO:0005515	2762	3093	3047	3582	2296	2435	2152	0.735	0.171	0.123	0.034
isogroup00079	isotig02215,isotig02216,isotig02217,isotig02218,isotig02219,isotig02220,isotig02221,isotig02222,isotig02223,isotig02224,isotig02225,isotig02226,isotig02227,isotig02228,isotig02229,isotig02230,isotig02231,isotig02232,isotig02233,isotig02234,isotig02235,isotig02236,isotig02237,isotig02238,isotig02239,isotig02240,isotig02241	HP611358,HP611359,HP611360,HP611361,HP611362,HP611363,HP611364,HP611365,HP611366,HP611367,HP611368,HP611369,HP611370,HP611371,HP611372,HP611373,HP611374,HP611375,HP611376,HP611377,HP611378,HP611379,HP611380,HP611381,HP611382,HP611383,HP611384	LOC_Os12g40920	bZIP__transcription__factor__domain__containing__expressed	3e-70	GO:0006350,GO:0006350,GO:0003677,GO:0003700,GO:0003677,GO:0003700	6876	8320	7846	9262	9129	7618	9995	1.104	0.767	0.696	0.48
isogroup00080	isotig02242,isotig02243,isotig02244,isotig02245,isotig02246,isotig02247,isotig02248,isotig02249,isotig02250,isotig02251,isotig02252,isotig02253,isotig02254,isotig02255,isotig02256,isotig02257,isotig02258,isotig02259,isotig02260,isotig02261,isotig02262,isotig02263,isotig02264,isotig02265,isotig02266,isotig02267,isotig02268,isotig02269,isotig02270,isotig02271,isotig02272,isotig02273	HP611385,HP611386,HP611387,HP611388,HP611389,HP611390,HP611391,HP611392,HP611393,HP611394,HP611395,HP611396,HP611397,HP611398,HP611399,HP611400,HP611401,HP611402,HP611403,HP611404,HP611405,HP611406,HP611407,HP611408,HP611409,HP611410,HP611411,HP611412,HP611413,HP611414,HP611415,HP611416	LOC_Os01g05490	triosephosphate__isomerase__cytosolic__putative__expressed	2e-121	GO:0005975,GO:0015979,GO:0005739,GO:0009536,GO:0003824	12439	13606	11637	12051	12079	11632	11327	0.939	0.894	0.873	0.157
isogroup00081	isotig02274,isotig02275,isotig02276,isotig02277,isotig02278,isotig02279,isotig02280,isotig02281,isotig02282,isotig02283,isotig02284,isotig02285,isotig02286,isotig02287,isotig02288,isotig02289,isotig02290,isotig02291,isotig02292,isotig02293,isotig02294,isotig02295,isotig02296,isotig02297,isotig02298,isotig02299,isotig02300,isotig02301	HP611418,HP611419,HP611420,HP611421,HP611422,HP611423,HP611424,HP611425,HP611426,HP611427,HP611428,HP611429,HP611430,HP611431,HP611432,HP611433,HP611434,HP611435,HP611436,HP611437,HP611438,HP611439,HP611440,HP611441,HP611442,HP611443,HP611444,HP611445	LOC_Os07g48780	OsCam1-2__-__Calmodulin__expressed	2e-80	GO:0006464,GO:0006810,GO:0006950,GO:0007165,GO:0009628,GO:0009719,GO:0006464,GO:0006810,GO:0006950,GO:0007165,GO:0009628,GO:0009719,GO:0006464,GO:0006810,GO:0006950,GO:0007165,GO:0009628,GO:0009719,GO:0006464,GO:0006810,GO:0006950,GO:0007165,GO:0009628,GO:0009719,GO:0006464,GO:0006810,GO:0006950,GO:0007165,GO:0009628,GO:0009719,GO:0006464,GO:0006810,GO:0006950,GO:0007165,GO:0009628,GO:0009719,GO:…	7269	7031	7485	7205	5537	6125	5083	0.77	0.308	0.215	0.034
isogroup00082	isotig02302,isotig02303,isotig02304,isotig02305,isotig02306,isotig02307,isotig02308,isotig02309,isotig02310,isotig02311,isotig02312,isotig02313,isotig02314,isotig02315,isotig02316,isotig02317,isotig02318,isotig02319	HP611446,HP611447,HP611448,HP611449,HP611450,HP611451,HP611452,HP611453,HP611454,HP611455,HP611456,HP611457,HP611458,HP611459,HP611460,HP611461,HP611462,HP611463	LOC_Os08g28540	resistance__LR10__putative	0	GO:0006950,GO:0006950,GO:0006950,GO:0006950,GO:0006950,GO:0005739,GO:0005886,GO:0005739,GO:0005886,GO:0005739,GO:0005886,GO:0005739,GO:0005886,GO:0005739,GO:0005886,GO:0005515,GO:0005515,GO:0005515,GO:0005515,GO:0005515	314	324	316	341	348	288	278	0.941	0.835	0.887	0.48
isogroup00083	isotig02320,isotig02321,isotig02322,isotig02323,isotig02324,isotig02325,isotig02326,isotig02327,isotig02328,isotig02329,isotig02330,isotig02331,isotig02332	HP611464,HP611465,HP611466,HP611467,HP611468,HP611469,HP611470,HP611471,HP611472,HP611473,HP611474,HP611475,HP611476	LOC_Os10g21418	NADPH-dependent__oxidoreductase__putative	0	-	29036	15426	23876	27240	48372	26496	46544	1.694	0.024	0.001	0.157
isogroup00084	isotig02333,isotig02334,isotig02335,isotig02336,isotig02337,isotig02338,isotig02339,isotig02340,isotig02341	HP611477,HP611478,HP611479,HP611480,HP611481,HP611482,HP611483,HP611484,HP611485	LOC_Os06g05120	expressed__protein	7e-11	-	7808	9434	8375	7381	8166	7056	7122	0.903	0.793	0.742	0.157
isogroup00085	isotig02342,isotig02343,isotig02344,isotig02345,isotig02346,isotig02347,isotig02348,isotig02349,isotig02350,isotig02351,isotig02352,isotig02353,isotig02354,isotig02355,isotig02356,isotig02357,isotig02358,isotig02359,isotig02360	HP611487,HP611488,HP611489,HP611490,HP611491,HP611492,HP611493,HP611494,HP611495,HP611496,HP611497,HP611498,HP611499,HP611500,HP611501,HP611502,HP611503,HP611504,HP611505	LOC_Os04g24220	OsWAK32__-__OsWAK__receptor-like__kinase__expressed	0	GO:0006464,GO:0007165,GO:0006464,GO:0007165,GO:0006464,GO:0007165,GO:0006464,GO:0007165,GO:0006464,GO:0007165,GO:0006464,GO:0007165,GO:0006464,GO:0007165,GO:0006464,GO:0007165,GO:0006464,GO:0007165,GO:0006464,GO:0007165,GO:0006464,GO:0007165,GO:0006464,GO:0007165,GO:0005618,GO:0005886,GO:0005618,GO:0005886,GO:0005618,GO:0005886,GO:0005618,GO:0005886,GO:0005618,GO:0005886,GO:0005618,GO:0005886,GO:…	1009	1179	1223	1126	682	902	829	0.709	0.091	0.079	0.034
isogroup00086	isotig02361,isotig02362,isotig02363,isotig02364,isotig02365,isotig02366,isotig02367,isotig02368,isotig02369,isotig02370,isotig02371,isotig02372,isotig02373,isotig02374,isotig02375,isotig02376,isotig02377,isotig02378,isotig02379	HP611506,HP611507,HP611508,HP611509,HP611510,HP611511,HP611512,HP611513,HP611514,HP611515,HP611516,HP611517,HP611518,HP611519,HP611520,HP611521,HP611522,HP611523,HP611524	LOC_Os09g10930	gamma__response__I__putative__expressed	1e-132	GO:0006139,GO:0005622,GO:0003676,GO:0003723	1141	1175	1277	1155	1185	1063	1089	0.937	0.851	0.867	0.289
isogroup00087	isotig02380,isotig02381,isotig02382,isotig02383,isotig02384,isotig02385,isotig02386,isotig02387,isotig02388,isotig02389,isotig02390,isotig02391,isotig02392,isotig02393,isotig02394,isotig02395,isotig02396,isotig02397,isotig02398,isotig02399,isotig02400,isotig02401,isotig02402,isotig02403,isotig02404,isotig02405,isotig02406,isotig02407,isotig02408,isotig02409,isotig02410	HP611526,HP611527,HP611528,HP611529,HP611530,HP611531,HP611532,HP611533,HP611534,HP611535,HP611536,HP611537,HP611538,HP611539,HP611540,HP611541,HP611542,HP611543,HP611544,HP611545,HP611546,HP611547,HP611548,HP611549,HP611550,HP611551,HP611552,HP611553,HP611554,HP611555,HP611556	LOC_Os03g08050	elongation__factor__Tu__putative__expressed	0	GO:0006412,GO:0006412,GO:0005634,GO:0005737,GO:0005739,GO:0005634,GO:0005737,GO:0005739,GO:0005515,GO:0008135,GO:0005515,GO:0008135	15323	15693	14008	16157	9931	12371	9695	0.697	0.151	0.056	0.034
isogroup00088	isotig02411,isotig02412,isotig02413,isotig02414,isotig02415,isotig02416,isotig02417,isotig02418,isotig02419,isotig02420,isotig02421,isotig02422,isotig02423,isotig02424,isotig02425,isotig02426,isotig02427,isotig02428,isotig02429,isotig02430,isotig02431,isotig02432,isotig02433,isotig02434,isotig02435,isotig02436,isotig02437	HP611557,HP611558,HP611559,HP611560,HP611561,HP611562,HP611563,HP611564,HP611565,HP611566,HP611567,HP611568,HP611569,HP611570,HP611571,HP611572,HP611573,HP611574,HP611575,HP611576,HP611577,HP611578,HP611579,HP611580,HP611581,HP611582,HP611583	LOC_Os01g26390	TKL_IRAK_DUF26-lh.1__-__DUF26__kinases__have__homology__to__DUF26__containing__loci__expressed	5e-161	GO:0006464,GO:0006950,GO:0009719,GO:0006464,GO:0006950,GO:0009719,GO:0005739,GO:0005886,GO:0005739,GO:0005886,GO:0000166,GO:0016301,GO:0030246,GO:0000166,GO:0016301,GO:0030246	964	899	949	1080	909	1072	1132	1.066	0.845	0.821	0.48
isogroup00089	isotig02438,isotig02439,isotig02440,isotig02441,isotig02442,isotig02443,isotig02444,isotig02445,isotig02446,isotig02447,isotig02448,isotig02449,isotig02450,isotig02451,isotig02452,isotig02453,isotig02454,isotig02455	HP611584,HP611585,HP611586,HP611587,HP611588,HP611589,HP611590,HP611591,HP611592,HP611593,HP611594,HP611595,HP611596,HP611597,HP611598,HP611599,HP611600,HP611601	LOC_Os11g37880	stripe__rust__resistance__Yr10__putative__expressed	0	GO:0006950,GO:0006950,GO:0006950,GO:0006950,GO:0006950,GO:0005739,GO:0005886,GO:0005739,GO:0005886,GO:0005739,GO:0005886,GO:0005739,GO:0005886,GO:0005739,GO:0005886,GO:0005515,GO:0005515,GO:0005515,GO:0005515,GO:0005515	217	196	188	231	184	227	189	0.962	0.905	0.948	0.48
isogroup00090	isotig02456,isotig02457,isotig02458,isotig02459,isotig02460,isotig02461,isotig02462,isotig02463	HP611602,HP611603,HP611604,HP611605,HP611606,HP611607,HP611608,HP611609	LOC_Os01g56680	photosystem__II__reaction__center__W__chloroplast__precursor__putative__expressed	3e-16	-	48463	55292	48692	41508	58993	44754	49411	1.053	0.914	0.856	0.48
isogroup00091	isotig02464,isotig02465,isotig02466,isotig02467,isotig02468,isotig02469,isotig02470,isotig02471,isotig02472	HP611610,HP611611,HP611612,HP611613,HP611614,HP611615,HP611616,HP611617,HP611618	LOC_Os02g44630	aquaporin__putative__expressed	4e-121	GO:0006810,GO:0007165,GO:0009719,GO:0005618,GO:0005886,GO:0016020,GO:0005215	10832	11473	11247	10881	10782	10201	7907	0.867	0.647	0.595	0.034
isogroup00092	isotig02473,isotig02474,isotig02475,isotig02476,isotig02477,isotig02478,isotig02479,isotig02480,isotig02481,isotig02482,isotig02483,isotig02484,isotig02485,isotig02486,isotig02487,isotig02488,isotig02489,isotig02490,isotig02491,isotig02492,isotig02493,isotig02494,isotig02495,isotig02496,isotig02497	HP611619,HP611620,HP611621,HP611622,HP611623,HP611624,HP611625,HP611626,HP611627,HP611628,HP611629,HP611630,HP611631,HP611632,HP611633,HP611634,HP611635,HP611636,HP611637,HP611638,HP611639,HP611640,HP611641,HP611642,HP611643	-	-	-	-	3559	3457	3840	3587	3305	3730	3435	0.967	0.936	0.95	0.289
isogroup00093	isotig02498,isotig02499,isotig02500,isotig02501,isotig02502,isotig02503,isotig02504,isotig02505,isotig02506,isotig02507,isotig02508,isotig02509,isotig02510,isotig02511,isotig02512,isotig02513,isotig02514,isotig02515,isotig02516,isotig02517,isotig02518,isotig02519,isotig02520,isotig02521,isotig02522,isotig02523,isotig02524	HP611644,HP611645,HP611646,HP611647,HP611648,HP611649,HP611650,HP611651,HP611652,HP611653,HP611654,HP611655,HP611656,HP611657,HP611658,HP611659,HP611660,HP611661,HP611662,HP611663,HP611664,HP611665,HP611666,HP611667,HP611668,HP611669,HP611670	LOC_Os09g04440	DNA-binding__putative__expressed	0	GO:0003677,GO:0003723,GO:0003677,GO:0003723	2299	2469	1862	1691	1860	1527	1955	0.856	0.631	0.555	0.289
isogroup00094	contig00168,contig10675,isotig02525,isotig02526,isotig02527,isotig02528,isotig02529,isotig02530,isotig02531,isotig02532,isotig02533,isotig02534,isotig02535	HP611681,HP611682,HP611671,HP611672,HP611673,HP611674,HP611675,HP611676,HP611677,HP611678,HP611679,HP611680	LOC_Os07g37920	no__apical__meristem__putative__expressed	2e-18	GO:0007275	7601	8084	8122	7745	928	642	641	0.093	0	0	0.034
isogroup00095	isotig02536,isotig02537,isotig02538,isotig02539,isotig02540,isotig02541,isotig02542,isotig02543,isotig02544,isotig02545,isotig02546	HP611683,HP611684,HP611685,HP611686,HP611687,HP611688,HP611689,HP611690,HP611691,HP611692,HP611693	LOC_Os06g47890	OsFBO9__-__F-box__and__other__domain__containing__expressed	0	GO:0006139,GO:0006350,GO:0007165,GO:0008150,GO:0009056,GO:0009987,GO:0019538,GO:0005634,GO:0003824,GO:0004871,GO:0016301,GO:0016787	3406	3776	3488	3312	3015	2716	2913	0.824	0.497	0.421	0.034
isogroup00096	isotig02547,isotig02548,isotig02549,isotig02550,isotig02551,isotig02552,isotig02553,isotig02554,isotig02555,isotig02556,isotig02557,isotig02558,isotig02559,isotig02560,isotig02561,isotig02562,isotig02563,isotig02564,isotig02565,isotig02566	HP611694,HP611695,HP611696,HP611697,HP611698,HP611699,HP611700,HP611701,HP611702,HP611703,HP611704,HP611705,HP611706,HP611707,HP611708,HP611709,HP611710,HP611711,HP611712,HP611713	LOC_Os05g04550	CAMK_KIN1/SNF1/Nim1_like.3__-__CAMK__includes__calcium/calmodulin__depedent__kinases__expressed	3e-161	GO:0006464,GO:0007165,GO:0000166,GO:0016301	587	568	805	810	623	679	705	0.966	0.919	0.95	1
isogroup00097	contig00940,contig10602,contig10823	HP611718,HP611714,HP611717	-	-	-	-	9666	10066	9053	9577	9550	8582	8488	0.925	0.848	0.823	0.077
isogroup00098	isotig02567,isotig02568,isotig02569,isotig02570,isotig02571,isotig02572,isotig02573,isotig02574,isotig02575,isotig02576,isotig02577,isotig02578,isotig02579,isotig02580,isotig02581,isotig02582,isotig02583,isotig02584,isotig02585,isotig02586,isotig02587,isotig02588,isotig02589,isotig02590,isotig02591,isotig02592,isotig02593,isotig02594,isotig02595,isotig02596,isotig02597,isotig02598,isotig02599,iso…	HP611720,HP611721,HP611722,HP611723,HP611724,HP611725,HP611726,HP611727,HP611728,HP611729,HP611730,HP611731,HP611732,HP611733,HP611734,HP611735,HP611736,HP611737,HP611738,HP611739,HP611740,HP611741,HP611742,HP611743,HP611744,HP611745,HP611746,HP611747,HP611748,HP611749,HP611750,HP611751,HP611752,HP611753,HP611754,HP611755,HP611756,HP611757,HP611758,HP611759	LOC_Os04g32560	ATP-dependent__Clp__protease__ATP-binding__subunit__clpA__homolog__CD4Bchloroplast__precursor__putative__expressed	0	GO:0006950,GO:0009628,GO:0009987,GO:0019538,GO:0006950,GO:0009628,GO:0009987,GO:0019538,GO:0009536,GO:0009536,GO:0000166,GO:0016787,GO:0000166,GO:0016787	8017	9045	6666	7247	5228	5790	5570	0.714	0.181	0.082	0.034
isogroup00099	isotig02607,isotig02608,isotig02609,isotig02610,isotig02611,isotig02612,isotig02613,isotig02614,isotig02615,isotig02616,isotig02617,isotig02618,isotig02619,isotig02620,isotig02621,isotig02622,isotig02623,isotig02624,isotig02625,isotig02626,isotig02627,isotig02628,isotig02629,isotig02630,isotig02631,isotig02632,isotig02633,isotig02634,isotig02635,isotig02636,isotig02637,isotig02638,isotig02639,iso…	HP611760,HP611761,HP611762,HP611763,HP611764,HP611765,HP611766,HP611767,HP611768,HP611769,HP611770,HP611771,HP611772,HP611773,HP611774,HP611775,HP611776,HP611777,HP611778,HP611779,HP611780,HP611781,HP611782,HP611783,HP611784,HP611785,HP611786,HP611787,HP611788,HP611789,HP611790,HP611791,HP611792,HP611793,HP611794,HP611795,HP611796,HP611797,HP611798,HP611799,HP611800,HP611801,HP611802,HP611803,HP6…	LOC_Os11g39450	cysteine-rich__receptor-like__kinase__7__precursor__putative__expressed	2e-89	GO:0006464,GO:0006950,GO:0007165,GO:0009719,GO:0006464,GO:0006950,GO:0007165,GO:0009719,GO:0006464,GO:0006950,GO:0007165,GO:0009719,GO:0006464,GO:0006950,GO:0007165,GO:0009719,GO:0006464,GO:0006950,GO:0007165,GO:0009719,GO:0006464,GO:0006950,GO:0007165,GO:0009719,GO:0006464,GO:0006950,GO:0007165,GO:0009719,GO:0006464,GO:0006950,GO:0007165,GO:0009719,GO:0006464,GO:0006950,GO:0007165,GO:0009719,GO:…	1826	1713	2000	2363	1780	2285	2109	1.042	0.93	0.893	0.724
isogroup00100	isotig02653,isotig02654,isotig02655,isotig02656,isotig02657,isotig02658,isotig02659,isotig02660,isotig02661,isotig02662,isotig02663,isotig02664,isotig02665,isotig02666,isotig02667,isotig02668,isotig02669,isotig02670,isotig02671,isotig02672,isotig02673,isotig02674,isotig02675,isotig02676,isotig02677,isotig02678,isotig02679,isotig02680,isotig02681,isotig02682	HP611806,HP611807,HP611808,HP611809,HP611810,HP611811,HP611812,HP611813,HP611814,HP611815,HP611816,HP611817,HP611818,HP611819,HP611820,HP611821,HP611822,HP611823,HP611824,HP611825,HP611826,HP611827,HP611828,HP611829,HP611830,HP611831,HP611832,HP611833,HP611834,HP611835	LOC_Os10g04490	conserved__hypothetical__protein	4e-145	-	514	440	421	429	321	377	361	0.783	0.241	0.277	0.034
isogroup00101	isotig02683,isotig02684,isotig02685,isotig02686,isotig02687,isotig02688,isotig02689,isotig02690,isotig02691,isotig02692,isotig02693,isotig02694,isotig02695,isotig02696,isotig02697,isotig02698,isotig02699,isotig02700	HP611836,HP611837,HP611838,HP611839,HP611840,HP611841,HP611842,HP611843,HP611844,HP611845,HP611846,HP611847,HP611848,HP611849,HP611850,HP611851,HP611852,HP611853	LOC_Os01g41990	OsCML12__-__Calmodulin-related__calcium__sensor__expressed	5e-06	GO:0006464,GO:0006810,GO:0006950,GO:0009628,GO:0006464,GO:0006810,GO:0006950,GO:0009628,GO:0005634,GO:0005737,GO:0005773,GO:0005886,GO:0005634,GO:0005737,GO:0005773,GO:0005886,GO:0005488,GO:0005515,GO:0016301,GO:0005488,GO:0005515,GO:0016301	344	374	352	312	348	349	387	1.046	0.875	0.885	0.48
isogroup00102	isotig02701,isotig02702,isotig02703,isotig02704,isotig02705,isotig02706,isotig02707,isotig02708,isotig02709,isotig02710,isotig02711,isotig02712	HP611854,HP611855,HP611856,HP611857,HP611858,HP611859,HP611860,HP611861,HP611862,HP611863,HP611864,HP611865	LOC_Os07g34589	translation__initiation__factor__SUI1__putative__expressed	8e-51	GO:0006412,GO:0016043,GO:0008135	5172	5502	6570	5930	6362	6070	5834	1.051	0.916	0.865	0.48
isogroup00103	isotig02713,isotig02714,isotig02715,isotig02716,isotig02717,isotig02718,isotig02719,isotig02720,isotig02721,isotig02722,isotig02723,isotig02724,isotig02725,isotig02726,isotig02727,isotig02728,isotig02729,isotig02730,isotig02731,isotig02732,isotig02733,isotig02734,isotig02735,isotig02736,isotig02737,isotig02738,isotig02739,isotig02740,isotig02741,isotig02742,isotig02743,isotig02744,isotig02745,iso…	HP611867,HP611868,HP611869,HP611870,HP611871,HP611872,HP611873,HP611874,HP611875,HP611876,HP611877,HP611878,HP611879,HP611880,HP611881,HP611882,HP611883,HP611884,HP611885,HP611886,HP611887,HP611888,HP611889,HP611890,HP611891,HP611892,HP611893,HP611894,HP611895,HP611896,HP611897,HP611898,HP611899,HP611900,HP611901,HP611902,HP611903,HP611904,HP611905,HP611906,HP611907,HP611908,HP611909,HP611910,HP6…	LOC_Os03g13274	peptide__transporter__PTR2__putative__expressed	0	GO:0006810,GO:0006950,GO:0009605,GO:0009607,GO:0009719,GO:0005773,GO:0016020,GO:0005215,GO:0005488	1122	1234	1113	1281	1303	1136	1138	1.004	1	0.993	0.48
isogroup00104	isotig02783,isotig02784,isotig02785,isotig02786,isotig02787,isotig02788,isotig02789,isotig02790,isotig02791,isotig02792,isotig02793,isotig02794,isotig02795,isotig02796,isotig02797,isotig02798,isotig02799,isotig02800,isotig02801,isotig02802,isotig02803,isotig02804,isotig02805,isotig02806,isotig02807,isotig02808,isotig02809,isotig02810	HP611937,HP611938,HP611939,HP611940,HP611941,HP611942,HP611943,HP611944,HP611945,HP611946,HP611947,HP611948,HP611949,HP611950,HP611951,HP611952,HP611953,HP611954,HP611955,HP611956,HP611957,HP611958,HP611959,HP611960,HP611961,HP611962,HP611963,HP611964	LOC_Os12g25170	NB-ARC__domain__containing__disease__resistance__putative__expressed	1e-154	GO:0006950,GO:0006950,GO:0006950	801	837	847	793	605	712	611	0.784	0.264	0.275	0.034
isogroup00105	isotig02811,isotig02812,isotig02813,isotig02814,isotig02815,isotig02816,isotig02817,isotig02818,isotig02819,isotig02820,isotig02821,isotig02822,isotig02823,isotig02824,isotig02825,isotig02826,isotig02827,isotig02828,isotig02829,isotig02830,isotig02831,isotig02832,isotig02833,isotig02834,isotig02835,isotig02836,isotig02837,isotig02838,isotig02839,isotig02840,isotig02841,isotig02842,isotig02843,iso…	HP611965,HP611966,HP611967,HP611968,HP611969,HP611970,HP611971,HP611972,HP611973,HP611974,HP611975,HP611976,HP611977,HP611978,HP611979,HP611980,HP611981,HP611982,HP611983,HP611984,HP611985,HP611986,HP611987,HP611988,HP611989,HP611990,HP611991,HP611992,HP611993,HP611994,HP611995,HP611996,HP611997,HP611998,HP611999,HP612000,HP612001,HP612002,HP612003,HP612004,HP612005,HP612006,HP612007,HP612008,HP6…	LOC_Os01g02800	receptor-like__kinase__ARK1AS__putative__expressed	0	GO:0006464,GO:0006950,GO:0008152,GO:0009987,GO:0006464,GO:0006950,GO:0008152,GO:0009987,GO:0006464,GO:0006950,GO:0008152,GO:0009987,GO:0006464,GO:0006950,GO:0008152,GO:0009987,GO:0006464,GO:0006950,GO:0008152,GO:0009987,GO:0006464,GO:0006950,GO:0008152,GO:0009987,GO:0006464,GO:0006950,GO:0008152,GO:0009987,GO:0006464,GO:0006950,GO:0008152,GO:0009987,GO:0006464,GO:0006950,GO:0008152,GO:0009987,GO:…	8408	10378	9680	9866	7486	8139	7709	0.812	0.488	0.368	0.034
isogroup00106	isotig02863,isotig02864,isotig02865,isotig02866,isotig02867,isotig02868,isotig02869,isotig02870,isotig02871,isotig02872,isotig02873,isotig02874,isotig02875,isotig02876,isotig02877,isotig02878,isotig02879,isotig02880,isotig02881,isotig02882,isotig02883,isotig02884,isotig02885	HP612017,HP612018,HP612019,HP612020,HP612021,HP612022,HP612023,HP612024,HP612025,HP612026,HP612027,HP612028,HP612029,HP612030,HP612031,HP612032,HP612033,HP612034,HP612035,HP612036,HP612037,HP612038,HP612039	LOC_Os03g02020	stress__responsive__A/B__Barrel__domain__containing__expressed	9e-117	-	1200	1473	1124	970	1358	985	1304	1.02	0.93	0.946	0.724
isogroup00107	isotig02886,isotig02887,isotig02888,isotig02889,isotig02890,isotig02891,isotig02892,isotig02893,isotig02894,isotig02895,isotig02896,isotig02897,isotig02898,isotig02899,isotig02900,isotig02901,isotig02902,isotig02903	HP612040,HP612041,HP612042,HP612043,HP612044,HP612045,HP612046,HP612047,HP612048,HP612049,HP612050,HP612051,HP612052,HP612053,HP612054,HP612055,HP612056,HP612057	-	-	-	-	6969	7833	7849	6853	7660	7846	7650	1.046	0.913	0.877	0.724
isogroup00108	isotig02904,isotig02905,isotig02906,isotig02907,isotig02908,isotig02909,isotig02910,isotig02911,isotig02912,isotig02913,isotig02914,isotig02915,isotig02916,isotig02917,isotig02918,isotig02919,isotig02920,isotig02921	HP612058,HP612059,HP612060,HP612061,HP612062,HP612063,HP612064,HP612065,HP612066,HP612067,HP612068,HP612069,HP612070,HP612071,HP612072,HP612073,HP612074,HP612075	LOC_Os06g05180	coatomer__subunit__beta__putative__expressed	1e-35	GO:0006810,GO:0007165,GO:0016043,GO:0006810,GO:0007165,GO:0016043,GO:0006810,GO:0007165,GO:0016043,GO:0005794,GO:0005886,GO:0016020,GO:0005794,GO:0005886,GO:0016020,GO:0005794,GO:0005886,GO:0016020,GO:0000166,GO:0005215,GO:0000166,GO:0005215,GO:0000166,GO:0005215	1589	1654	1397	1530	1444	1650	1707	1.037	0.91	0.902	0.48
isogroup00109	isotig02922,isotig02923,isotig02924,isotig02925,isotig02926,isotig02927,isotig02928,isotig02929,isotig02930,isotig02931,isotig02932,isotig02933,isotig02934,isotig02935,isotig02936,isotig02937,isotig02938,isotig02939,isotig02940,isotig02941,isotig02942,isotig02943,isotig02944,isotig02945,isotig02946,isotig02947,isotig02948,isotig02949,isotig02950,isotig02951	HP612076,HP612077,HP612078,HP612079,HP612080,HP612081,HP612082,HP612083,HP612084,HP612085,HP612086,HP612087,HP612088,HP612089,HP612090,HP612091,HP612092,HP612093,HP612094,HP612095,HP612096,HP612097,HP612098,HP612099,HP612100,HP612101,HP612102,HP612103,HP612104,HP612105	LOC_Os01g22010	S-adenosylmethionine__synthetase__putative__expressed	0	GO:0006519,GO:0006950,GO:0009058,GO:0009628,GO:0006519,GO:0006950,GO:0009058,GO:0009628,GO:0016740,GO:0016740	7800	7849	8001	11696	4390	7948	4337	0.629	0.028	0.008	0.157
isogroup00110	isotig02952,isotig02953,isotig02954,isotig02955,isotig02956,isotig02957,isotig02958,isotig02959,isotig02960,isotig02961,isotig02962,isotig02963,isotig02964,isotig02965,isotig02966,isotig02967,isotig02968,isotig02969,isotig02970,isotig02971,isotig02972,isotig02973,isotig02974,isotig02975,isotig02976,isotig02977,isotig02978,isotig02979,isotig02980,isotig02981	HP612106,HP612107,HP612108,HP612109,HP612110,HP612111,HP612112,HP612113,HP612114,HP612115,HP612116,HP612117,HP612118,HP612119,HP612120,HP612121,HP612122,HP612123,HP612124,HP612125,HP612126,HP612127,HP612128,HP612129,HP612130,HP612131,HP612132,HP612133,HP612134,HP612135	LOC_Os07g46460	ferredoxin-dependent__glutamate__synthase__chloroplast__precursor__putative__expressed	0	-	28159	36128	26190	26599	23228	20676	22792	0.76	0.381	0.185	0.034
isogroup00111	isotig02982,isotig02983,isotig02984,isotig02985,isotig02986,isotig02987,isotig02988,isotig02989,isotig02990,isotig02991	HP612136,HP612137,HP612138,HP612139,HP612140,HP612141,HP612142,HP612143,HP612144,HP612145	LOC_Os06g07210	ribonucleoside-diphosphate__reductase__large__subunit__putative__expressed	3e-10	-	1097	989	1118	1094	1472	1366	1541	1.358	0.127	0.1	0.034
isogroup00112	isotig02992,isotig02993,isotig02994,isotig02995,isotig02996,isotig02997,isotig02998,isotig02999,isotig03000,isotig03001,isotig03002,isotig03003,isotig03004,isotig03005,isotig03006,isotig03007,isotig03008,isotig03009,isotig03010	HP612146,HP612147,HP612148,HP612149,HP612150,HP612151,HP612152,HP612153,HP612154,HP612155,HP612156,HP612157,HP612158,HP612159,HP612160,HP612161,HP612162,HP612163,HP612164	LOC_Os10g29650	retrotransposon__putative__unclassified__expressed	8e-138	-	272	259	194	214	160	194	180	0.758	0.197	0.233	0.05
isogroup00113	isotig03011,isotig03012,isotig03013,isotig03014,isotig03015,isotig03016,isotig03017,isotig03018,isotig03019,isotig03020,isotig03021,isotig03022	HP612165,HP612166,HP612167,HP612168,HP612169,HP612170,HP612171,HP612172,HP612173,HP612174,HP612175,HP612176	-	-	-	-	674	690	641	680	548	552	533	0.811	0.361	0.384	0.034
isogroup00114	isotig03023,isotig03024,isotig03025,isotig03026,isotig03027,isotig03028,isotig03029,isotig03030,isotig03031,isotig03032,isotig03033,isotig03034,isotig03035,isotig03036,isotig03037,isotig03038,isotig03039,isotig03040,isotig03041,isotig03042,isotig03043,isotig03044,isotig03045,isotig03046,isotig03047,isotig03048,isotig03049,isotig03050,isotig03051,isotig03052	HP612177,HP612178,HP612179,HP612180,HP612181,HP612182,HP612183,HP612184,HP612185,HP612186,HP612187,HP612188,HP612189,HP612190,HP612191,HP612192,HP612193,HP612194,HP612195,HP612196,HP612197,HP612198,HP612199,HP612200,HP612201,HP612202,HP612203,HP612204,HP612205,HP612206	LOC_Os03g08270	ataxin-2__C-terminal__region__family__expressed	0	GO:0006259,GO:0006950,GO:0009058,GO:0000166,GO:0003677	2264	2320	2256	2418	2551	2193	2154	0.993	0.994	1	0.48
isogroup00115	isotig03053,isotig03054,isotig03055,isotig03056,isotig03057,isotig03058,isotig03059,isotig03060,isotig03061,isotig03062,isotig03063,isotig03064,isotig03065	HP612207,HP612208,HP612209,HP612210,HP612211,HP612212,HP612213,HP612214,HP612215,HP612216,HP612217,HP612218,HP612219	LOC_Os01g73970	lysine__ketoglutarate__reductase__trans-splicing__related__1__putative__expressed	6e-84	-	7145	4777	6717	5892	7632	7660	7766	1.253	0.416	0.263	0.034
isogroup00116	contig01782,isotig03066,isotig03067,isotig03068,isotig03069,isotig03070,isotig03071,isotig03072,isotig03073,isotig03074,isotig03075,isotig03076,isotig03077,isotig03078,isotig03079,isotig03080,isotig03081,isotig03082,isotig03083,isotig03084,isotig03085	HP612240,HP612220,HP612221,HP612222,HP612223,HP612224,HP612225,HP612226,HP612227,HP612228,HP612229,HP612230,HP612231,HP612232,HP612233,HP612234,HP612235,HP612236,HP612237,HP612238,HP612239	LOC_Os10g08550	enolase__putative__expressed	0	GO:0005739,GO:0003824	11019	11271	10171	10394	9330	9590	8786	0.862	0.658	0.574	0.034
isogroup00117	isotig03086,isotig03087,isotig03088,isotig03089,isotig03090,isotig03091,isotig03092,isotig03093,isotig03094,isotig03095,isotig03096,isotig03097,isotig03098,isotig03099,isotig03100,isotig03101,isotig03102,isotig03103,isotig03104,isotig03105,isotig03106,isotig03107,isotig03108,isotig03109	HP612241,HP612242,HP612243,HP612244,HP612245,HP612246,HP612247,HP612248,HP612249,HP612250,HP612251,HP612252,HP612253,HP612254,HP612255,HP612256,HP612257,HP612258,HP612259,HP612260,HP612261,HP612262,HP612263,HP612264	LOC_Os07g37220	inositol-1-monophosphatase__putative__expressed	1e-162	GO:0006139,GO:0008152,GO:0009056,GO:0009987,GO:0016787	2044	1991	1743	1382	2019	1636	2262	1.102	0.706	0.703	0.48
isogroup00118	isotig03110,isotig03111,isotig03112,isotig03113,isotig03114,isotig03115,isotig03116,isotig03117,isotig03118,isotig03119,isotig03120,isotig03121,isotig03122,isotig03123,isotig03124,isotig03125,isotig03126,isotig03127	HP612265,HP612266,HP612267,HP612268,HP612269,HP612270,HP612271,HP612272,HP612273,HP612274,HP612275,HP612276,HP612277,HP612278,HP612279,HP612280,HP612281,HP612282	LOC_Os06g02144	6-phosphogluconate__dehydrogenase__decarboxylating__putative__expressed	0	GO:0005739,GO:0005739,GO:0005739,GO:0003824,GO:0003824,GO:0003824	4009	3713	3635	4703	2617	3864	2638	0.757	0.226	0.178	0.157
isogroup00119	isotig03128,isotig03129,isotig03130,isotig03131,isotig03132,isotig03133,isotig03134,isotig03135,isotig03136,isotig03137,isotig03138	HP612283,HP612284,HP612285,HP612286,HP612287,HP612288,HP612289,HP612290,HP612291,HP612292,HP612293	LOC_Os03g08430	SAC__domain__containing__putative__expressed	2e-29	GO:0016787,GO:0016787	617	657	663	648	966	740	927	1.358	0.108	0.103	0.034
isogroup00120	isotig03139,isotig03140,isotig03141,isotig03142,isotig03143,isotig03144,isotig03145,isotig03146	HP612294,HP612295,HP612296,HP612297,HP612298,HP612299,HP612300,HP612301	LOC_Os02g40240	receptor__kinase__putative__expressed	0	GO:0006464,GO:0007165,GO:0009719,GO:0019538,GO:0030154,GO:0006464,GO:0007165,GO:0009719,GO:0019538,GO:0030154,GO:0006464,GO:0007165,GO:0009719,GO:0019538,GO:0030154,GO:0006464,GO:0007165,GO:0009719,GO:0019538,GO:0030154,GO:0005739,GO:0005886,GO:0016020,GO:0005739,GO:0005886,GO:0016020,GO:0005739,GO:0005886,GO:0016020,GO:0005739,GO:0005886,GO:0016020,GO:0000166,GO:0005515,GO:0016301,GO:0000166,GO:…	10065	10741	10337	11036	10376	8585	8571	0.87	0.675	0.61	0.157
isogroup00121	isotig03147,isotig03148,isotig03149,isotig03150,isotig03151,isotig03152,isotig03153,isotig03154,isotig03155,isotig03156,isotig03157,isotig03158,isotig03159,isotig03160,isotig03161,isotig03162,isotig03163,isotig03164,isotig03165,isotig03166,isotig03167,isotig03168,isotig03169,isotig03170,isotig03171,isotig03172,isotig03173,isotig03174,isotig03175,isotig03176,isotig03177,isotig03178,isotig03179,iso…	HP612303,HP612304,HP612305,HP612306,HP612307,HP612308,HP612309,HP612310,HP612311,HP612312,HP612313,HP612314,HP612315,HP612316,HP612317,HP612318,HP612319,HP612320,HP612321,HP612322,HP612323,HP612324,HP612325,HP612326,HP612327,HP612328,HP612329,HP612330,HP612331,HP612332,HP612333,HP612334,HP612335,HP612336,HP612337,HP612338,HP612339,HP612340,HP612341,HP612342,HP612343,HP612344,HP612345,HP612346,HP6…	LOC_Os02g03670	expressed__protein	4e-155	-	1959	2176	1870	1898	2896	1813	2498	1.216	0.418	0.356	0.48
isogroup00122	isotig03204,isotig03205,isotig03206,isotig03207,isotig03208,isotig03209,isotig03210,isotig03211	HP612360,HP612361,HP612362,HP612363,HP612364,HP612365,HP612366,HP612367	LOC_Os11g05700	ABC__transporter__family__putative__expressed	0	GO:0009607,GO:0040007,GO:0009607,GO:0040007,GO:0005739,GO:0005773,GO:0009536,GO:0016020,GO:0005739,GO:0005773,GO:0009536,GO:0016020,GO:0005215,GO:0016787,GO:0005215,GO:0016787	549	421	679	600	471	794	624	1.12	0.709	0.661	0.48
isogroup00123	isotig03212,isotig03213,isotig03214,isotig03215,isotig03216,isotig03217,isotig03218,isotig03219,isotig03220,isotig03221,isotig03222,isotig03223,isotig03224,isotig03225,isotig03226,isotig03227,isotig03228,isotig03229,isotig03230,isotig03231,isotig03232,isotig03233	HP612368,HP612369,HP612370,HP612371,HP612372,HP612373,HP612374,HP612375,HP612376,HP612377,HP612378,HP612379,HP612380,HP612381,HP612382,HP612383,HP612384,HP612385,HP612386,HP612387,HP612388,HP612389	LOC_Os12g19370	DNA__polymerase__I__family__expressed	6e-27	GO:0000166,GO:0016787	3029	3734	3466	3192	4783	3654	4583	1.293	0.264	0.183	0.077
isogroup00124	isotig03234,isotig03235,isotig03236,isotig03237,isotig03238,isotig03239,isotig03240,isotig03241,isotig03242,isotig03243,isotig03244,isotig03245,isotig03246	HP612390,HP612391,HP612392,HP612393,HP612394,HP612395,HP612396,HP612397,HP612398,HP612399,HP612400,HP612401,HP612402	LOC_Os09g33680	Os9bglu31__-__beta-glucosidase__dhurrinase__similar__to__G.__max__hydroxyisourate__hydrolase__expressed	0	GO:0006950,GO:0007154,GO:0008150,GO:0009607,GO:0009991,GO:0006950,GO:0007154,GO:0008150,GO:0009607,GO:0009991,GO:0006950,GO:0007154,GO:0008150,GO:0009607,GO:0009991,GO:0005618,GO:0005618,GO:0005618,GO:0016787,GO:0016787,GO:0016787	4777	4768	5235	5158	3845	5027	3809	0.848	0.558	0.516	0.157
isogroup00125	isotig03247,isotig03248,isotig03249,isotig03250,isotig03251,isotig03252,isotig03253,isotig03254,isotig03255,isotig03256,isotig03257,isotig03258,isotig03259,isotig03260	HP612403,HP612404,HP612405,HP612406,HP612407,HP612408,HP612409,HP612410,HP612411,HP612412,HP612413,HP612414,HP612415,HP612416	LOC_Os11g10550	NBS-LRR__disease__resistance__putative__expressed	2e-145	GO:0006950,GO:0006950,GO:0005739,GO:0005739,GO:0005515,GO:0005515	260	275	277	321	180	365	293	0.986	0.991	1	0.724
isogroup00126	isotig03261,isotig03262,isotig03263,isotig03264,isotig03265,isotig03266,isotig03267,isotig03268,isotig03269,isotig03270,isotig03271,isotig03272,isotig03273,isotig03274,isotig03275,isotig03276	HP612417,HP612418,HP612419,HP612420,HP612421,HP612422,HP612423,HP612424,HP612425,HP612426,HP612427,HP612428,HP612429,HP612430,HP612431,HP612432	LOC_Os07g39870	eukaryotic__peptide__chain__release__factor__subunit__1-1__putative__expressed	0	GO:0006412,GO:0006412,GO:0008135,GO:0008135	1456	1450	1389	1556	1428	1355	1297	0.93	0.822	0.84	0.077
isogroup00127	isotig03277,isotig03278,isotig03279,isotig03280,isotig03281,isotig03282,isotig03283,isotig03284,isotig03285,isotig03286,isotig03287,isotig03288,isotig03289	HP612433,HP612434,HP612435,HP612436,HP612437,HP612438,HP612439,HP612440,HP612441,HP612442,HP612443,HP612444,HP612445	LOC_Os07g36390	PPR__repeat__containing__expressed	2e-99	GO:0003674,GO:0016740	759	726	705	759	862	718	905	1.124	0.654	0.639	0.285
isogroup00128	isotig03290,isotig03291,isotig03292,isotig03293,isotig03294,isotig03295,isotig03296,isotig03297,isotig03298,isotig03299,isotig03300,isotig03301,isotig03302,isotig03303,isotig03304,isotig03305,isotig03306,isotig03307,isotig03308,isotig03309,isotig03310,isotig03311,isotig03312,isotig03313	HP612446,HP612447,HP612448,HP612449,HP612450,HP612451,HP612452,HP612453,HP612454,HP612455,HP612456,HP612457,HP612458,HP612459,HP612460,HP612461,HP612462,HP612463,HP612464,HP612465,HP612466,HP612467,HP612468,HP612469	LOC_Os08g43170	hydroxymethylglutaryl-CoA__synthase__putative__expressed	0	-	637	599	566	602	468	544	494	0.835	0.452	0.481	0.034
isogroup00129	isotig03314,isotig03315,isotig03316,isotig03317,isotig03318,isotig03319,isotig03320,isotig03321,isotig03322,isotig03323,isotig03324,isotig03325	HP612470,HP612471,HP612472,HP612473,HP612474,HP612475,HP612476,HP612477,HP612478,HP612479,HP612480,HP612481	-	-	-	-	1440	1839	1704	1558	1873	1505	1549	1.004	1	0.991	1
isogroup00130	isotig03326,isotig03327,isotig03328,isotig03329,isotig03330,isotig03331,isotig03332,isotig03333,isotig03334,isotig03335,isotig03336,isotig03337,isotig03338,isotig03339,isotig03340,isotig03341	HP612482,HP612483,HP612484,HP612485,HP612486,HP612487,HP612488,HP612489,HP612490,HP612491,HP612492,HP612493,HP612494,HP612495,HP612496,HP612497	LOC_Os01g65650	receptor-like__kinase__HAIKU2__precursor__putative__expressed	0	GO:0006464,GO:0007165,GO:0009719,GO:0019538,GO:0030154,GO:0005739,GO:0005886,GO:0016020,GO:0000166,GO:0005515,GO:0016301	762	763	509	558	769	634	691	1.077	0.791	0.786	0.48
isogroup00131	isotig03342,isotig03343,isotig03344,isotig03345,isotig03346,isotig03347,isotig03348,isotig03349,isotig03350,isotig03351,isotig03352	HP612498,HP612499,HP612500,HP612501,HP612502,HP612503,HP612504,HP612505,HP612506,HP612507,HP612508	LOC_Os08g30790	hypersensitive-induced__response__putative__expressed	6e-145	GO:0005739,GO:0009536,GO:0005739,GO:0009536	4527	4731	4204	4906	4104	4657	5031	1.001	0.999	0.999	1
isogroup00132	isotig03353,isotig03354,isotig03355,isotig03356,isotig03357,isotig03358,isotig03359,isotig03360,isotig03361,isotig03362,isotig03363,isotig03364,isotig03365,isotig03366,isotig03367,isotig03368,isotig03369,isotig03370,isotig03371,isotig03372,isotig03373,isotig03374,isotig03375,isotig03376,isotig03377,isotig03378,isotig03379,isotig03380,isotig03381,isotig03382,isotig03383,isotig03384,isotig03385,iso…	HP612510,HP612511,HP612512,HP612513,HP612514,HP612515,HP612516,HP612517,HP612518,HP612519,HP612520,HP612521,HP612522,HP612523,HP612524,HP612525,HP612526,HP612527,HP612528,HP612529,HP612530,HP612531,HP612532,HP612533,HP612534,HP612535,HP612536,HP612537,HP612538,HP612539,HP612540,HP612541,HP612542,HP612543,HP612544,HP612545	LOC_Os10g11810	dehydrogenase__putative__expressed	2e-178	GO:0006519,GO:0006950,GO:0008219,GO:0009058,GO:0019748	646	633	662	714	596	794	679	1.039	0.923	0.901	0.724
isogroup00133	isotig03389,isotig03390,isotig03391,isotig03392,isotig03393,isotig03394,isotig03395,isotig03396	HP612546,HP612547,HP612548,HP612549,HP612550,HP612551,HP612552,HP612553	-	-	-	-	22722	27120	28451	21498	29024	28925	22193	1.071	0.897	0.801	0.289
isogroup00134	isotig03397,isotig03398,isotig03399,isotig03400,isotig03401,isotig03402,isotig03403,isotig03404,isotig03405,isotig03406,isotig03407,isotig03408,isotig03409,isotig03410,isotig03411,isotig03412,isotig03413,isotig03414,isotig03415,isotig03416,isotig03417,isotig03418,isotig03419,isotig03420,isotig03421,isotig03422,isotig03423,isotig03424,isotig03425,isotig03426,isotig03427,isotig03428,isotig03429,iso…	HP612554,HP612555,HP612556,HP612557,HP612558,HP612559,HP612560,HP612561,HP612562,HP612563,HP612564,HP612565,HP612566,HP612567,HP612568,HP612569,HP612570,HP612571,HP612572,HP612573,HP612574,HP612575,HP612576,HP612577,HP612578,HP612579,HP612580,HP612581,HP612582,HP612583,HP612584,HP612585,HP612586,HP612587,HP612588,HP612589,HP612590,HP612591,HP612592,HP612593,HP612594,HP612595	LOC_Os08g37500	expressed__protein	8e-137	-	296	263	257	278	192	254	240	0.836	0.457	0.506	0.034
isogroup00135	isotig03439,isotig03440,isotig03441,isotig03442,isotig03443,isotig03444,isotig03445,isotig03446,isotig03447,isotig03448,isotig03449,isotig03450	HP612596,HP612597,HP612598,HP612599,HP612600,HP612601,HP612602,HP612603,HP612604,HP612605,HP612606,HP612607	LOC_Os09g37620	flavin-containing__monooxygenase__family__putative__expressed	0	GO:0009058,GO:0009987,GO:0003824	2365	2986	2246	2132	2450	1840	2228	0.893	0.757	0.709	0.48
isogroup00136	isotig03451,isotig03452,isotig03453,isotig03454,isotig03455,isotig03456,isotig03457,isotig03458,isotig03459,isotig03460,isotig03461,isotig03462,isotig03463,isotig03464,isotig03465,isotig03466,isotig03467,isotig03468	HP612608,HP612609,HP612610,HP612611,HP612612,HP612613,HP612614,HP612615,HP612616,HP612617,HP612618,HP612619,HP612620,HP612621,HP612622,HP612623,HP612624,HP612625	-	-	-	-	218	112	187	178	390	238	269	1.721	0.001	0.002	0.034
isogroup00137	isotig03469,isotig03470,isotig03471,isotig03472,isotig03473,isotig03474,isotig03475,isotig03476,isotig03477,isotig03478,isotig03479,isotig03480,isotig03481,isotig03482,isotig03483	HP612626,HP612627,HP612628,HP612629,HP612630,HP612631,HP612632,HP612633,HP612634,HP612635,HP612636,HP612637,HP612638,HP612639,HP612640	-	-	-	-	1036	752	1313	956	656	1484	1033	1.043	0.93	0.893	1
isogroup00138	isotig03484,isotig03485,isotig03486,isotig03487,isotig03488,isotig03489,isotig03490,isotig03491,isotig03492,isotig03493,isotig03494,isotig03495,isotig03496,isotig03497,isotig03498,isotig03499,isotig03500,isotig03501,isotig03502,isotig03503,isotig03504,isotig03505,isotig03506,isotig03507	HP612641,HP612642,HP612643,HP612644,HP612645,HP612646,HP612647,HP612648,HP612649,HP612650,HP612651,HP612652,HP612653,HP612654,HP612655,HP612656,HP612657,HP612658,HP612659,HP612660,HP612661,HP612662,HP612663,HP612664	LOC_Os11g14220	tubulin/FtsZ__domain__containing__putative__expressed	0	GO:0005198,GO:0005198	6091	6229	5122	5488	4231	4695	4376	0.773	0.333	0.226	0.034
isogroup00139	isotig03508,isotig03509,isotig03510,isotig03511,isotig03512,isotig03513,isotig03514,isotig03515,isotig03516,isotig03517,isotig03518,isotig03519,isotig03520,isotig03521,isotig03522	HP612665,HP612666,HP612667,HP612668,HP612669,HP612670,HP612671,HP612672,HP612673,HP612674,HP612675,HP612676,HP612677,HP612678,HP612679	LOC_Os12g34022	retrotransposon__putative__unclassified__expressed	1e-17	-	122	99	155	144	129	144	144	1.069	0.869	0.842	0.714
isogroup00140	isotig03523,isotig03524,isotig03525,isotig03526,isotig03527,isotig03528,isotig03529,isotig03530,isotig03531,isotig03532,isotig03533,isotig03534,isotig03535,isotig03536,isotig03537,isotig03538,isotig03539,isotig03540,isotig03541,isotig03542,isotig03543,isotig03544,isotig03545,isotig03546	HP612680,HP612681,HP612682,HP612683,HP612684,HP612685,HP612686,HP612687,HP612688,HP612689,HP612690,HP612691,HP612692,HP612693,HP612694,HP612695,HP612696,HP612697,HP612698,HP612699,HP612700,HP612701,HP612702,HP612703	LOC_Os06g14412	expressed__protein	1e-56	-	1624	1636	1562	1524	1436	1614	1633	0.984	0.993	1	0.724
isogroup00141	isotig03547,isotig03548,isotig03549,isotig03550,isotig03551,isotig03552,isotig03553,isotig03554,isotig03555,isotig03556,isotig03557,isotig03558,isotig03559,isotig03560,isotig03561,isotig03562,isotig03563,isotig03564,isotig03565,isotig03566,isotig03567,isotig03568,isotig03569,isotig03570	HP612704,HP612705,HP612706,HP612707,HP612708,HP612709,HP612710,HP612711,HP612712,HP612713,HP612714,HP612715,HP612716,HP612717,HP612718,HP612719,HP612720,HP612721,HP612722,HP612723,HP612724,HP612725,HP612726,HP612727	-	-	-	-	936	1037	1310	1281	1154	1286	895	0.974	0.914	0.971	0.724
isogroup00142	isotig03571,isotig03572,isotig03573,isotig03574,isotig03575,isotig03576,isotig03577,isotig03578,isotig03579,isotig03580,isotig03581,isotig03582,isotig03583,isotig03584,isotig03585,isotig03586,isotig03587,isotig03588,isotig03589,isotig03590,isotig03591,isotig03592,isotig03593,isotig03594,isotig03595,isotig03596,isotig03597,isotig03598,isotig03599,isotig03600	HP612728,HP612729,HP612730,HP612731,HP612732,HP612733,HP612734,HP612735,HP612736,HP612737,HP612738,HP612739,HP612740,HP612741,HP612742,HP612743,HP612744,HP612745,HP612746,HP612747,HP612748,HP612749,HP612750,HP612751,HP612752,HP612753,HP612754,HP612755,HP612756,HP612757	LOC_Os02g38050	joka2__putative__expressed	0	GO:0005737,GO:0005737	7119	6721	6655	5803	4978	5892	6155	0.863	0.673	0.58	0.157
isogroup00143	isotig03601,isotig03602,isotig03603,isotig03604,isotig03605,isotig03606,isotig03607,isotig03608,isotig03609,isotig03610,isotig03611,isotig03612,isotig03613,isotig03614,isotig03615,isotig03616,isotig03617,isotig03618,isotig03619,isotig03620,isotig03621,isotig03622,isotig03623,isotig03624,isotig03625,isotig03626,isotig03627,isotig03628,isotig03629,isotig03630,isotig03631,isotig03632,isotig03633,iso…	HP612758,HP612759,HP612760,HP612761,HP612762,HP612763,HP612764,HP612765,HP612766,HP612767,HP612768,HP612769,HP612770,HP612771,HP612772,HP612773,HP612774,HP612775,HP612776,HP612777,HP612778,HP612779,HP612780,HP612781,HP612782,HP612783,HP612784,HP612785,HP612786,HP612787,HP612788,HP612789,HP612790,HP612791,HP612792,HP612793,HP612794,HP612795,HP612796,HP612797,HP612798,HP612799,HP612800,HP612801,HP6…	LOC_Os09g07660	__ELMO/CED-12__family__putative__expressed	0	GO:0005783,GO:0009536	3037	3310	2843	2993	2725	3138	2852	0.954	0.916	0.914	0.48
isogroup00144	isotig03646,isotig03647,isotig03648,isotig03649,isotig03650,isotig03651,isotig03652,isotig03653,isotig03654,isotig03655,isotig03656,isotig03657,isotig03658,isotig03659,isotig03660	HP612803,HP612804,HP612805,HP612806,HP612807,HP612808,HP612809,HP612810,HP612811,HP612812,HP612813,HP612814,HP612815,HP612816,HP612817	LOC_Os01g13190	histidinol__dehydrogenase__chloroplast__precursor__putative__expressed	0	-	1308	1348	1178	1244	1121	1110	1285	0.923	0.836	0.82	0.157
isogroup00145	isotig03661,isotig03662,isotig03663,isotig03664,isotig03665,isotig03666,isotig03667,isotig03668,isotig03669,isotig03670,isotig03671,isotig03672,isotig03673,isotig03674,isotig03675,isotig03676,isotig03677,isotig03678,isotig03679,isotig03680,isotig03681,isotig03682,isotig03683,isotig03684	HP612818,HP612819,HP612820,HP612821,HP612822,HP612823,HP612824,HP612825,HP612826,HP612827,HP612828,HP612829,HP612830,HP612831,HP612832,HP612833,HP612834,HP612835,HP612836,HP612837,HP612838,HP612839,HP612840,HP612841	LOC_Os06g40650	copine-1__putative__expressed	0	GO:0019725,GO:0008289	571	529	566	608	544	578	536	0.972	0.932	0.967	0.724
isogroup00146	isotig03685,isotig03686,isotig03687,isotig03688,isotig03689,isotig03690,isotig03691,isotig03692,isotig03693	HP612842,HP612843,HP612844,HP612845,HP612846,HP612847,HP612848,HP612849,HP612850	LOC_Os02g17390	3-hydroxyacyl-CoA__dehydrogenase__putative__expressed	0	GO:0006629,GO:0007275,GO:0008152,GO:0009058,GO:0009791,GO:0009987,GO:0003824	2049	2163	2016	2176	1719	2241	1901	0.93	0.839	0.84	0.48
isogroup00147	isotig03694,isotig03695,isotig03696,isotig03697,isotig03698,isotig03699,isotig03700,isotig03701,isotig03702,isotig03703,isotig03704,isotig03705,isotig03706,isotig03707	HP612851,HP612852,HP612853,HP612854,HP612855,HP612856,HP612857,HP612858,HP612859,HP612860,HP612861,HP612862,HP612863,HP612864	LOC_Os02g42350	nitrilase__putative__expressed	0	-	2477	2684	2577	2669	2238	2785	2157	0.92	0.799	0.803	0.48
isogroup00148	isotig03708,isotig03709,isotig03710,isotig03711,isotig03712,isotig03713,isotig03714,isotig03715,isotig03716,isotig03717,isotig03718,isotig03719,isotig03720,isotig03721,isotig03722	HP612865,HP612866,HP612867,HP612868,HP612869,HP612870,HP612871,HP612872,HP612873,HP612874,HP612875,HP612876,HP612877,HP612878,HP612879	LOC_Os03g55180	DUF1336__domain__containing__expressed	6e-14	-	500	497	487	537	691	603	635	1.273	0.249	0.237	0.034
isogroup00149	isotig03723,isotig03724,isotig03725,isotig03726,isotig03727,isotig03728,isotig03729,isotig03730,isotig03731,isotig03732,isotig03733,isotig03734,isotig03735,isotig03736,isotig03737	HP612880,HP612881,HP612882,HP612883,HP612884,HP612885,HP612886,HP612887,HP612888,HP612889,HP612890,HP612891,HP612892,HP612893,HP612894	LOC_Os03g61990	glycine-rich__RNA-binding__7__putative__expressed	2e-40	GO:0006950,GO:0008150,GO:0009628,GO:0006950,GO:0008150,GO:0009628,GO:0009536,GO:0009579,GO:0009536,GO:0009579,GO:0003676,GO:0003723,GO:0003676,GO:0003723	2294	2440	2124	2171	1989	1990	1973	0.879	0.681	0.648	0.034
isogroup00150	isotig03738,isotig03739,isotig03740,isotig03741,isotig03742,isotig03743,isotig03744,isotig03745,isotig03746,isotig03747,isotig03748,isotig03749	HP612895,HP612896,HP612897,HP612898,HP612899,HP612900,HP612901,HP612902,HP612903,HP612904,HP612905,HP612906	LOC_Os12g23570	hypothetical__protein	3e-08	-	9177	2106	6112	5569	6103	8138	7813	1.28	0.379	0.21	0.48
isogroup00151	isotig03750,isotig03751,isotig03752,isotig03753,isotig03754,isotig03755,isotig03756,isotig03757,isotig03758,isotig03759,isotig03760,isotig03761,isotig03762,isotig03763,isotig03764,isotig03765,isotig03766,isotig03767,isotig03768,isotig03769,isotig03770,isotig03771,isotig03772,isotig03773,isotig03774,isotig03775,isotig03776,isotig03777,isotig03778,isotig03779	HP612907,HP612908,HP612909,HP612910,HP612911,HP612912,HP612913,HP612914,HP612915,HP612916,HP612917,HP612918,HP612919,HP612920,HP612921,HP612922,HP612923,HP612924,HP612925,HP612926,HP612927,HP612928,HP612929,HP612930,HP612931,HP612932,HP612933,HP612934,HP612935,HP612936	LOC_Os09g19890	expressed__protein	8e-164	-	1055	981	921	981	880	1026	920	0.957	0.908	0.924	0.285
isogroup00152	isotig03780,isotig03781,isotig03782,isotig03783,isotig03784,isotig03785,isotig03786,isotig03787,isotig03788,isotig03789,isotig03790,isotig03791,isotig03792,isotig03793,isotig03794	HP612937,HP612938,HP612939,HP612940,HP612941,HP612942,HP612943,HP612944,HP612945,HP612946,HP612947,HP612948,HP612949,HP612950,HP612951	LOC_Os02g18670	ABC__transporter__family__putative__expressed	3e-168	GO:0009607,GO:0040007,GO:0005739,GO:0005773,GO:0009536,GO:0016020,GO:0005215,GO:0016787	1293	1312	1216	1311	1286	1444	1558	1.114	0.694	0.667	0.289
isogroup00153	isotig03795,isotig03796,isotig03797,isotig03798,isotig03799,isotig03800,isotig03801,isotig03802,isotig03803,isotig03804,isotig03805,isotig03806	HP612952,HP612953,HP612954,HP612955,HP612956,HP612957,HP612958,HP612959,HP612960,HP612961,HP612962,HP612963	LOC_Os05g01060	expressed__protein	1e-94	-	424	402	411	452	449	439	437	1.046	0.906	0.885	0.289
isogroup00154	isotig03807,isotig03808,isotig03809,isotig03810,isotig03811,isotig03812,isotig03813,isotig03814	HP612964,HP612965,HP612966,HP612967,HP612968,HP612969,HP612970,HP612971	-	-	-	-	518	631	470	231	463	737	525	1.243	0.264	0.298	0.48
isogroup00155	isotig03815,isotig03816,isotig03817,isotig03818,isotig03819,isotig03820,isotig03821,isotig03822,isotig03823,isotig03824,isotig03825,isotig03826,isotig03827,isotig03828,isotig03829,isotig03830,isotig03831,isotig03832,isotig03833,isotig03834,isotig03835,isotig03836,isotig03837,isotig03838	HP612972,HP612973,HP612974,HP612975,HP612976,HP612977,HP612978,HP612979,HP612980,HP612981,HP612982,HP612983,HP612984,HP612985,HP612986,HP612987,HP612988,HP612989,HP612990,HP612991,HP612992,HP612993,HP612994,HP612995	LOC_Os10g28020	OsPOP21__-__Putative__Prolyl__Oligopeptidase__homologue__expressed	0	-	1407	1715	1440	1361	1587	1305	1430	0.973	0.966	0.971	0.724
isogroup00156	isotig03839,isotig03840,isotig03841,isotig03842,isotig03843,isotig03844,isotig03845,isotig03846,isotig03847,isotig03848,isotig03849,isotig03850,isotig03851,isotig03852,isotig03853	HP612996,HP612997,HP612998,HP612999,HP613000,HP613001,HP613002,HP613003,HP613004,HP613005,HP613006,HP613007,HP613008,HP613009,HP613010	LOC_Os07g08860	S-domain__receptor-like__kinase__putative__expressed	0	GO:0006464,GO:0005886,GO:0000166,GO:0004872,GO:0016301,GO:0030246	257	177	184	303	142	243	187	0.828	0.389	0.474	0.48
isogroup00157	isotig03854,isotig03855,isotig03856,isotig03857,isotig03858,isotig03859,isotig03860,isotig03861,isotig03862,isotig03863,isotig03864,isotig03865,isotig03866,isotig03867,isotig03868,isotig03869,isotig03870,isotig03871,isotig03872,isotig03873,isotig03874,isotig03875,isotig03876,isotig03877,isotig03878,isotig03879	HP613011,HP613012,HP613013,HP613014,HP613015,HP613016,HP613017,HP613018,HP613019,HP613020,HP613021,HP613022,HP613023,HP613024,HP613025,HP613026,HP613027,HP613028,HP613029,HP613030,HP613031,HP613032,HP613033,HP613034,HP613035,HP613036	LOC_Os08g01510	cytochrome__P450__putative__expressed	3e-138	GO:0006519,GO:0006950,GO:0009058,GO:0009628,GO:0019748,GO:0006519,GO:0006950,GO:0009058,GO:0009628,GO:0019748,GO:0005739,GO:0005783,GO:0005739,GO:0005783,GO:0003824,GO:0019825,GO:0003824,GO:0019825	1000	475	837	2051	500	2285	867	1.116	0.854	0.675	0.724
isogroup00158	isotig03880,isotig03881,isotig03882,isotig03883,isotig03884,isotig03885,isotig03886,isotig03887,isotig03888,isotig03889,isotig03890,isotig03891,isotig03892,isotig03893,isotig03894,isotig03895,isotig03896,isotig03897,isotig03898,isotig03899,isotig03900	HP613037,HP613038,HP613039,HP613040,HP613041,HP613042,HP613043,HP613044,HP613045,HP613046,HP613047,HP613048,HP613049,HP613050,HP613051,HP613052,HP613053,HP613054,HP613055,HP613056,HP613057	LOC_Os11g16410	oxidoreductase__short__chain__dehydrogenase/reductase__family__putative__expressed	1e-152	GO:0008150,GO:0008152,GO:0009987,GO:0005783,GO:0005829,GO:0003824	528	611	579	517	571	477	538	0.946	0.89	0.898	0.48
isogroup00159	isotig03901,isotig03902,isotig03903,isotig03904,isotig03905,isotig03906,isotig03907,isotig03908,isotig03909,isotig03910,isotig03911,isotig03912,isotig03913,isotig03914,isotig03915,isotig03916,isotig03917,isotig03918,isotig03919,isotig03920,isotig03921	HP613058,HP613059,HP613060,HP613061,HP613062,HP613063,HP613064,HP613065,HP613066,HP613067,HP613068,HP613069,HP613070,HP613071,HP613072,HP613073,HP613074,HP613075,HP613076,HP613077,HP613078	LOC_Os02g58590	N-acetylglucosaminyltransferase__I__putative__expressed	1e-180	GO:0005794,GO:0005794,GO:0016740,GO:0016740	738	756	799	820	730	840	686	0.966	0.916	0.952	0.48
isogroup00160	isotig03922,isotig03923,isotig03924,isotig03925,isotig03926,isotig03927,isotig03928,isotig03929,isotig03930,isotig03931,isotig03932,isotig03933,isotig03934,isotig03935,isotig03936,isotig03937,isotig03938,isotig03939	HP613079,HP613080,HP613081,HP613082,HP613083,HP613084,HP613085,HP613086,HP613087,HP613088,HP613089,HP613090,HP613091,HP613092,HP613093,HP613094,HP613095,HP613096	LOC_Os02g02670	NBS-LRR__disease__resistance__putative	2e-124	GO:0006950,GO:0005739,GO:0005886,GO:0005515	672	684	667	673	626	615	686	0.953	0.912	0.915	0.48
isogroup00161	isotig03940,isotig03941,isotig03942,isotig03943,isotig03944,isotig03945,isotig03946,isotig03947,isotig03948,isotig03949,isotig03950,isotig03951,isotig03952,isotig03953	HP613097,HP613098,HP613099,HP613100,HP613101,HP613102,HP613103,HP613104,HP613105,HP613106,HP613107,HP613108,HP613109,HP613110	LOC_Os06g05380	OsWRKY73__-__Superfamily__of__TFs__having__WRKY__and__zinc__finger__domains__expressed	4e-10	GO:0006350,GO:0006950,GO:0009607,GO:0009791,GO:0009991,GO:0006350,GO:0006950,GO:0009607,GO:0009791,GO:0009991,GO:0005634,GO:0005634,GO:0003700,GO:0030528,GO:0003700,GO:0030528	94	75	76	100	28	99	80	0.8	0.485	0.463	0.724
isogroup00162	isotig03954,isotig03955,isotig03956,isotig03957,isotig03958,isotig03959,isotig03960,isotig03961,isotig03962,isotig03963,isotig03964,isotig03965	HP613111,HP613112,HP613113,HP613114,HP613115,HP613116,HP613117,HP613118,HP613119,HP613120,HP613121,HP613122	-	-	-	-	496	616	526	521	451	462	504	0.875	0.648	0.646	0.077
isogroup00163	contig28874,isotig03966,isotig03967,isotig03968,isotig03969,isotig03970,isotig03971	HP613129,HP613123,HP613124,HP613125,HP613126,HP613127,HP613128	LOC_Os01g24430	expressed__protein	2e-19	-	16715	20387	16788	17462	15749	13970	15972	0.854	0.673	0.542	0.034
isogroup00164	isotig03972,isotig03973,isotig03974,isotig03975,isotig03976,isotig03977,isotig03978,isotig03979,isotig03980,isotig03981,isotig03982,isotig03983,isotig03984,isotig03985,isotig03986,isotig03987,isotig03988,isotig03989,isotig03990,isotig03991,isotig03992,isotig03993,isotig03994,isotig03995	HP613130,HP613131,HP613132,HP613133,HP613134,HP613135,HP613136,HP613137,HP613138,HP613139,HP613140,HP613141,HP613142,HP613143,HP613144,HP613145,HP613146,HP613147,HP613148,HP613149,HP613150,HP613151,HP613152,HP613153	LOC_Os02g54510	kinase__domain__containing__expressed	0	GO:0006464,GO:0007165,GO:0009719,GO:0005739,GO:0005886,GO:0000166,GO:0004871,GO:0016301	1896	1952	1760	1701	1872	1490	1722	0.927	0.843	0.835	0.289
isogroup00165	isotig03996,isotig03997,isotig03998,isotig03999,isotig04000,isotig04001,isotig04002,isotig04003,isotig04004,isotig04005	HP613154,HP613155,HP613156,HP613157,HP613158,HP613159,HP613160,HP613161,HP613162,HP613163	LOC_Os09g36220	response__regulator__receiver__domain__containing__expressed	0	GO:0006350,GO:0007165,GO:0008150,GO:0009628,GO:0009719,GO:0005739,GO:0003700,GO:0004871,GO:0030528	10439	11658	10733	10003	9952	8593	10595	0.907	0.826	0.757	0.157
isogroup00166	isotig04006,isotig04007,isotig04008,isotig04009,isotig04010,isotig04011,isotig04012,isotig04013,isotig04014,isotig04015,isotig04016,isotig04017,isotig04018	HP613164,HP613165,HP613166,HP613167,HP613168,HP613169,HP613170,HP613171,HP613172,HP613173,HP613174,HP613175,HP613176	LOC_Os06g31380	retrotransposon__putative__Ty1-copia__subclass	5e-44	-	342	297	326	341	706	331	356	1.422	0.062	0.059	0.157
isogroup00167	isotig04019,isotig04020,isotig04021,isotig04022,isotig04023,isotig04024,isotig04025,isotig04026,isotig04027,isotig04028,isotig04029	HP613177,HP613178,HP613179,HP613180,HP613181,HP613182,HP613183,HP613184,HP613185,HP613186,HP613187	LOC_Os05g36270	fructose-16-bisphosphatase__putative__expressed	9e-179	GO:0005975,GO:0006950,GO:0009628,GO:0009987,GO:0016787	19906	22933	17046	15541	15958	12636	15540	0.78	0.44	0.249	0.077
isogroup00168	isotig04030,isotig04031,isotig04032,isotig04033,isotig04034,isotig04035,isotig04036,isotig04037,isotig04038,isotig04039,isotig04040,isotig04041,isotig04042,isotig04043,isotig04044,isotig04045,isotig04046,isotig04047	HP613188,HP613189,HP613190,HP613191,HP613192,HP613193,HP613194,HP613195,HP613196,HP613197,HP613198,HP613199,HP613200,HP613201,HP613202,HP613203,HP613204,HP613205	LOC_Os05g07650	transmembrane__9__superfamily__member__putative__expressed	0	GO:0006810,GO:0016043,GO:0005618,GO:0005737,GO:0005794,GO:0016020,GO:0005515	894	928	810	1139	601	866	550	0.713	0.073	0.086	0.077
isogroup00169	isotig04048,isotig04049,isotig04050,isotig04051,isotig04052,isotig04053,isotig04054,isotig04055,isotig04056,isotig04057,isotig04058	HP613206,HP613207,HP613208,HP613209,HP613210,HP613211,HP613212,HP613213,HP613214,HP613215,HP613216	LOC_Os12g44150	plasma__membrane__ATPase__putative__expressed	0	GO:0006810,GO:0007165,GO:0008150,GO:0009607,GO:0009719,GO:0005773,GO:0005783,GO:0005794,GO:0005886,GO:0016020,GO:0005215,GO:0005515,GO:0016787	705	864	785	797	849	768	859	1.048	0.884	0.877	0.724
isogroup00170	isotig04059,isotig04060,isotig04061,isotig04062,isotig04063,isotig04064,isotig04065,isotig04066,isotig04067,isotig04068,isotig04069	HP613217,HP613218,HP613219,HP613220,HP613221,HP613222,HP613223,HP613224,HP613225,HP613226,HP613227	LOC_Os05g29760	ferrochelatase-2__chloroplast__precursor__putative__expressed	1e-154	GO:0009058,GO:0009987,GO:0019748,GO:0009058,GO:0009987,GO:0019748,GO:0009536,GO:0009536,GO:0003824,GO:0003824	3594	4363	3673	3455	3865	3240	3885	0.971	0.975	0.966	1
isogroup00171	isotig04070,isotig04071,isotig04072,isotig04073,isotig04074,isotig04075,isotig04076,isotig04077,isotig04078,isotig04079,isotig04080,isotig04081,isotig04082,isotig04083,isotig04084,isotig04085,isotig04086,isotig04087,isotig04088,isotig04089,isotig04090,isotig04091,isotig04092,isotig04093,isotig04094,isotig04095,isotig04096,isotig04097,isotig04098,isotig04099,isotig04100,isotig04101,isotig04102,iso…	HP613228,HP613229,HP613230,HP613231,HP613232,HP613233,HP613234,HP613235,HP613236,HP613237,HP613238,HP613239,HP613240,HP613241,HP613242,HP613243,HP613244,HP613245,HP613246,HP613247,HP613248,HP613249,HP613250,HP613251,HP613252,HP613253,HP613254,HP613255,HP613256,HP613257,HP613258,HP613259,HP613260,HP613261,HP613262,HP613263,HP613264,HP613265,HP613266,HP613267	LOC_Os03g21940	60S__ribosomal__L19-3__putative__expressed	4e-72	GO:0006412,GO:0016043,GO:0006412,GO:0016043,GO:0006412,GO:0016043,GO:0005840,GO:0005840,GO:0005840,GO:0005198,GO:0005198,GO:0005198	4184	4604	4193	4794	3859	4380	3630	0.89	0.713	0.691	0.157
isogroup00172	isotig04110,isotig04111,isotig04112,isotig04113,isotig04114,isotig04115,isotig04116,isotig04117,isotig04118,isotig04119,isotig04120	HP613268,HP613269,HP613270,HP613271,HP613272,HP613273,HP613274,HP613275,HP613276,HP613277,HP613278	LOC_Os08g23510	retrotransposon__putative__Ty3-gypsy__subclass	2e-14	-	946	933	1009	981	1012	1070	1077	1.089	0.783	0.751	0.034
isogroup00173	isotig04121,isotig04122,isotig04123,isotig04124,isotig04125,isotig04126,isotig04127,isotig04128,isotig04129,isotig04130,isotig04131,isotig04132,isotig04133,isotig04134,isotig04135,isotig04136,isotig04137,isotig04138,isotig04139	HP613279,HP613280,HP613281,HP613282,HP613283,HP613284,HP613285,HP613286,HP613287,HP613288,HP613289,HP613290,HP613291,HP613292,HP613293,HP613294,HP613295,HP613296,HP613297	LOC_Os02g05970	phytosulfokine__receptor__precursor__putative__expressed	0	GO:0006464,GO:0006950,GO:0007165,GO:0009605,GO:0009719,GO:0019538,GO:0030154,GO:0006464,GO:0006950,GO:0007165,GO:0009605,GO:0009719,GO:0019538,GO:0030154,GO:0005739,GO:0005886,GO:0016020,GO:0005739,GO:0005886,GO:0016020,GO:0000166,GO:0004872,GO:0005488,GO:0005515,GO:0016301,GO:0000166,GO:0004872,GO:0005488,GO:0005515,GO:0016301	826	687	752	846	613	697	590	0.814	0.35	0.39	0.077
isogroup00174	isotig04140,isotig04141,isotig04142,isotig04143,isotig04144,isotig04145,isotig04146,isotig04147,isotig04148,isotig04149,isotig04150,isotig04151,isotig04152,isotig04153,isotig04154,isotig04155,isotig04156,isotig04157,isotig04158	HP613298,HP613299,HP613300,HP613301,HP613302,HP613303,HP613304,HP613305,HP613306,HP613307,HP613308,HP613309,HP613310,HP613311,HP613312,HP613313,HP613314,HP613315,HP613316	LOC_Os01g44230	transcription__factor__X1__putative__expressed	0	GO:0005739	671	629	723	629	615	663	631	0.96	0.91	0.931	0.476
isogroup00175	isotig04159,isotig04160,isotig04161,isotig04162,isotig04163,isotig04164,isotig04165,isotig04166,isotig04167,isotig04168,isotig04169,isotig04170,isotig04171,isotig04172,isotig04173,isotig04174,isotig04175,isotig04176,isotig04177,isotig04178,isotig04179,isotig04180,isotig04181,isotig04182,isotig04183,isotig04184,isotig04185,isotig04186,isotig04187,isotig04188,isotig04189,isotig04190,isotig04191,iso…	HP613317,HP613318,HP613319,HP613320,HP613321,HP613322,HP613323,HP613324,HP613325,HP613326,HP613327,HP613328,HP613329,HP613330,HP613331,HP613332,HP613333,HP613334,HP613335,HP613336,HP613337,HP613338,HP613339,HP613340,HP613341,HP613342,HP613343,HP613344,HP613345,HP613346,HP613347,HP613348,HP613349,HP613350,HP613351,HP613352,HP613353,HP613354,HP613355,HP613356	LOC_Os01g46810	viral__A-type__inclusion__repeat__containing__expressed	0	GO:0009987,GO:0005634,GO:0005739,GO:0005783,GO:0009536,GO:0009579,GO:0000166,GO:0003677,GO:0003700,GO:0003774	542	576	482	487	440	464	486	0.888	0.692	0.698	0.077
isogroup00176	isotig04199,isotig04200,isotig04201,isotig04202,isotig04203,isotig04204,isotig04205,isotig04206,isotig04207,isotig04208	HP613357,HP613358,HP613359,HP613360,HP613361,HP613362,HP613363,HP613364,HP613365,HP613366	LOC_Os03g08570	amine__oxidase__flavin-containing__domain__containing__expressed	0	GO:0006629,GO:0009058,GO:0009987,GO:0019748,GO:0003824	5072	5893	5482	5548	5510	5114	5395	0.971	0.961	0.964	0.48
isogroup00177	isotig04209,isotig04210,isotig04211,isotig04212,isotig04213,isotig04214,isotig04215,isotig04216,isotig04217,isotig04218,isotig04219,isotig04220,isotig04221,isotig04222,isotig04223	HP613367,HP613368,HP613369,HP613370,HP613371,HP613372,HP613373,HP613374,HP613375,HP613376,HP613377,HP613378,HP613379,HP613380,HP613381	LOC_Os01g31360	expressed__protein	0	-	917	990	1028	890	962	928	1112	1.046	0.877	0.877	0.48
isogroup00178	isotig04224,isotig04225,isotig04226,isotig04227,isotig04228,isotig04229,isotig04230,isotig04231,isotig04232,isotig04233,isotig04234	HP613382,HP613383,HP613384,HP613385,HP613386,HP613387,HP613388,HP613389,HP613390,HP613391,HP613392	LOC_Os05g11140	CK1_CaseinKinase_1a.5__-__CK1__includes__the__casein__kinase__1__kinases__expressed	1e-06	GO:0016301,GO:0016301,GO:0016301,GO:0016301	3439	1379	2257	2240	2643	2666	2817	1.163	0.622	0.514	0.289
isogroup00179	isotig04235,isotig04236,isotig04237,isotig04238,isotig04239,isotig04240,isotig04241,isotig04242,isotig04243,isotig04244,isotig04245,isotig04246,isotig04247,isotig04248	HP613393,HP613394,HP613395,HP613396,HP613397,HP613398,HP613399,HP613400,HP613401,HP613402,HP613403,HP613404,HP613405,HP613406	LOC_Os08g43560	OsAPx4__-__Peroxisomal__Ascorbate__Peroxidase__encoding__gene__589__expressed	3e-129	GO:0006950,GO:0005634,GO:0005737,GO:0005829,GO:0009536,GO:0009579,GO:0003824,GO:0016787	5409	5630	4954	4990	5110	4346	4864	0.91	0.808	0.769	0.157
isogroup00180	isotig04249,isotig04250,isotig04251,isotig04252,isotig04253,isotig04254,isotig04255,isotig04256,isotig04257,isotig04258,isotig04259,isotig04260,isotig04261,isotig04262,isotig04263,isotig04264,isotig04265,isotig04266,isotig04267,isotig04268	HP613407,HP613408,HP613409,HP613410,HP613411,HP613412,HP613413,HP613414,HP613415,HP613416,HP613417,HP613418,HP613419,HP613420,HP613421,HP613422,HP613423,HP613424,HP613425,HP613426	LOC_Os08g38300	Core__histone__H2A/H2B/H3/H4__domain__containing__putative__expressed	2e-50	GO:0003677	4076	4079	3912	3918	3156	3698	2910	0.814	0.437	0.381	0.034
isogroup00181	isotig04269,isotig04270,isotig04271,isotig04272,isotig04273,isotig04274,isotig04275	HP613427,HP613428,HP613429,HP613430,HP613431,HP613432,HP613433	LOC_Os11g14570	expressed__protein	6e-146	GO:0005515	1599	1702	1866	2447	2069	1968	1946	1.048	0.925	0.877	0.289
isogroup00182	isotig04276,isotig04277,isotig04278,isotig04279,isotig04280,isotig04281,isotig04282,isotig04283,isotig04284,isotig04285,isotig04286,isotig04287,isotig04288,isotig04289,isotig04290,isotig04291,isotig04292,isotig04293	HP613435,HP613436,HP613437,HP613438,HP613439,HP613440,HP613441,HP613442,HP613443,HP613444,HP613445,HP613446,HP613447,HP613448,HP613449,HP613450,HP613451,HP613452	LOC_Os08g37610	expressed__protein	0	-	1972	2192	1819	1861	2074	1781	2199	1.029	0.922	0.921	0.724
isogroup00183	isotig04294,isotig04295,isotig04296,isotig04297,isotig04298,isotig04299,isotig04300,isotig04301,isotig04302,isotig04303,isotig04304,isotig04305,isotig04306	HP613453,HP613454,HP613455,HP613456,HP613457,HP613458,HP613459,HP613460,HP613461,HP613462,HP613463,HP613464,HP613465	LOC_Os07g33200	expressed__protein	4e-07	-	272	229	301	266	388	298	383	1.335	0.124	0.147	0.077
isogroup00184	isotig04307,isotig04308,isotig04309,isotig04310,isotig04311,isotig04312,isotig04313,isotig04314,isotig04315,isotig04316	HP613466,HP613467,HP613468,HP613469,HP613470,HP613471,HP613472,HP613473,HP613474,HP613475	LOC_Os07g18720	tetratricopeptide__repeat__containing__putative__expressed	2e-78	GO:0009536,GO:0009579	1057	1229	981	991	1277	887	1103	1.023	0.941	0.94	0.724
isogroup00185	isotig04317,isotig04318,isotig04319,isotig04320,isotig04321,isotig04322,isotig04323,isotig04324,isotig04325,isotig04326,isotig04327,isotig04328,isotig04329	HP613476,HP613477,HP613478,HP613479,HP613480,HP613481,HP613482,HP613483,HP613484,HP613485,HP613486,HP613487,HP613488	LOC_Os02g35590	glutathione__S-transferase__putative__expressed	1e-106	GO:0016740	1208	1129	1340	1205	1266	1535	1429	1.155	0.591	0.537	0.077
isogroup00186	isotig04330,isotig04331,isotig04332,isotig04333,isotig04334,isotig04335,isotig04336,isotig04337,isotig04338,isotig04339,isotig04340,isotig04341,isotig04342,isotig04343,isotig04344,isotig04345,isotig04346,isotig04347,isotig04348,isotig04349,isotig04350,isotig04351,isotig04352,isotig04353,isotig04354	HP613490,HP613491,HP613492,HP613493,HP613494,HP613495,HP613496,HP613497,HP613498,HP613499,HP613500,HP613501,HP613502,HP613503,HP613504,HP613505,HP613506,HP613507,HP613508,HP613509,HP613510,HP613511,HP613512,HP613513,HP613514	LOC_Os11g07020	fructose-bisphospate__aldolase__isozyme__putative__expressed	0	GO:0005975,GO:0006091,GO:0006139,GO:0009056,GO:0005975,GO:0006091,GO:0006139,GO:0009056,GO:0005739,GO:0009536,GO:0005739,GO:0009536,GO:0003824,GO:0003824	61197	78100	51023	50953	49199	37093	41136	0.704	0.225	0.066	0.034
isogroup00187	isotig04355,isotig04356,isotig04357,isotig04358,isotig04359,isotig04360,isotig04361,isotig04362,isotig04363,isotig04364,isotig04365,isotig04366,isotig04367,isotig04368,isotig04369,isotig04370,isotig04371,isotig04372,isotig04373,isotig04374,isotig04375,isotig04376,isotig04377,isotig04378,isotig04379,isotig04380,isotig04381,isotig04382,isotig04383,isotig04384,isotig04385,isotig04386,isotig04387,iso…	HP613515,HP613516,HP613517,HP613518,HP613519,HP613520,HP613521,HP613522,HP613523,HP613524,HP613525,HP613526,HP613527,HP613528,HP613529,HP613530,HP613531,HP613532,HP613533,HP613534,HP613535,HP613536,HP613537,HP613538,HP613539,HP613540,HP613541,HP613542,HP613543,HP613544,HP613545,HP613546,HP613547,HP613548,HP613549,HP613550,HP613551,HP613552,HP613553	LOC_Os04g43730	OsWAK51__-__OsWAK__receptor-like__kinase__expressed	0	GO:0006464,GO:0007165,GO:0005618,GO:0005886,GO:0000166,GO:0005515,GO:0016301	625	534	577	701	434	566	411	0.772	0.186	0.235	0.077
isogroup00188	isotig04394,isotig04395	HP613554,HP613555	LOC_Os03g52840	serine__hydroxymethyltransferase__mitochondrial__precursor__putative__expressed	0	GO:0006519,GO:0006950,GO:0008152,GO:0009628,GO:0009987,GO:0005739,GO:0003723,GO:0016740	74229	84871	60047	57748	67172	51916	66220	0.892	0.819	0.702	0.48
isogroup00189	isotig04396,isotig04397,isotig04398,isotig04399,isotig04400,isotig04401,isotig04402,isotig04403,isotig04404,isotig04405,isotig04406,isotig04407,isotig04408,isotig04409,isotig04410,isotig04411,isotig04412,isotig04413,isotig04414,isotig04415,isotig04416,isotig04417,isotig04418,isotig04419	HP613559,HP613560,HP613561,HP613562,HP613563,HP613564,HP613565,HP613566,HP613567,HP613568,HP613569,HP613570,HP613571,HP613572,HP613573,HP613574,HP613575,HP613576,HP613577,HP613578,HP613579,HP613580,HP613581,HP613582	LOC_Os05g46720	phosphatidylinositol__transfer__putative__expressed	0	GO:0006810,GO:0005215,GO:0005488	2434	2856	2367	2621	2267	2071	2207	0.849	0.574	0.526	0.034
isogroup00190	isotig04420,isotig04421,isotig04422,isotig04423,isotig04424,isotig04425,isotig04426,isotig04427,isotig04428,isotig04429,isotig04430,isotig04431,isotig04432,isotig04433,isotig04434,isotig04435,isotig04436,isotig04437,isotig04438,isotig04439,isotig04440,isotig04441,isotig04442,isotig04443,isotig04444,isotig04445,isotig04446,isotig04447,isotig04448,isotig04449	HP613583,HP613584,HP613585,HP613586,HP613587,HP613588,HP613589,HP613590,HP613591,HP613592,HP613593,HP613594,HP613595,HP613596,HP613597,HP613598,HP613599,HP613600,HP613601,HP613602,HP613603,HP613604,HP613605,HP613606,HP613607,HP613608,HP613609,HP613610,HP613611,HP613612	LOC_Os03g15890	RNA__recognition__motif__containing__expressed	8e-39	GO:0006139,GO:0006950,GO:0009628,GO:0005622,GO:0009536,GO:0009579,GO:0003723	661	622	654	640	562	565	567	0.876	0.622	0.644	0.034
isogroup00191	isotig04450,isotig04451,isotig04452,isotig04453,isotig04454,isotig04455,isotig04456,isotig04457,isotig04458,isotig04459,isotig04460	HP613613,HP613614,HP613615,HP613616,HP613617,HP613618,HP613619,HP613620,HP613621,HP613622,HP613623	LOC_Os05g07740	receptor-like__kinase__2__precursor__putative__expressed	7e-88	GO:0006464,GO:0006950,GO:0007165,GO:0009605,GO:0009719,GO:0019538,GO:0030154,GO:0006464,GO:0006950,GO:0007165,GO:0009605,GO:0009719,GO:0019538,GO:0030154,GO:0005739,GO:0005886,GO:0016020,GO:0005739,GO:0005886,GO:0016020,GO:0000166,GO:0004872,GO:0005488,GO:0005515,GO:0016301,GO:0000166,GO:0004872,GO:0005488,GO:0005515,GO:0016301	1438	1175	1413	1832	563	1426	593	0.588	0.002	0.002	0.157
isogroup00192	isotig04461,isotig04462,isotig04463,isotig04464,isotig04465,isotig04466,isotig04467,isotig04468,isotig04469,isotig04470,isotig04471,isotig04472,isotig04473,isotig04474,isotig04475,isotig04476,isotig04477,isotig04478,isotig04479,isotig04480,isotig04481,isotig04482,isotig04483,isotig04484,isotig04485,isotig04486,isotig04487,isotig04488,isotig04489,isotig04490,isotig04491,isotig04492,isotig04493	HP613624,HP613625,HP613626,HP613627,HP613628,HP613629,HP613630,HP613631,HP613632,HP613633,HP613634,HP613635,HP613636,HP613637,HP613638,HP613639,HP613640,HP613641,HP613642,HP613643,HP613644,HP613645,HP613646,HP613647,HP613648,HP613649,HP613650,HP613651,HP613652,HP613653,HP613654,HP613655,HP613656	LOC_Os03g40010	DEK__C__terminal__domain__containing__expressed	2e-167	GO:0005739	1754	1871	1517	1603	1315	1402	1440	0.822	0.463	0.417	0.034
isogroup00193	isotig04494,isotig04495,isotig04496,isotig04497,isotig04498,isotig04499,isotig04500,isotig04501,isotig04502,isotig04503,isotig04504,isotig04505,isotig04506,isotig04507	HP613657,HP613658,HP613659,HP613660,HP613661,HP613662,HP613663,HP613664,HP613665,HP613666,HP613667,HP613668,HP613669,HP613670	LOC_Os03g06850	B3__DNA__binding__domain__containing__expressed	7e-06	-	998	981	946	1018	1459	1338	1428	1.429	0.059	0.046	0.034
isogroup00194	isotig04508,isotig04509,isotig04510,isotig04511,isotig04512,isotig04513,isotig04514,isotig04515,isotig04516,isotig04517,isotig04518,isotig04519,isotig04520,isotig04521,isotig04522,isotig04523,isotig04524,isotig04525,isotig04526,isotig04527,isotig04528,isotig04529,isotig04530,isotig04531,isotig04532,isotig04533,isotig04534,isotig04535,isotig04536,isotig04537,isotig04538,isotig04539,isotig04540,iso…	HP613671,HP613672,HP613673,HP613674,HP613675,HP613676,HP613677,HP613678,HP613679,HP613680,HP613681,HP613682,HP613683,HP613684,HP613685,HP613686,HP613687,HP613688,HP613689,HP613690,HP613691,HP613692,HP613693,HP613694,HP613695,HP613696,HP613697,HP613698,HP613699,HP613700,HP613701,HP613702,HP613703,HP613704,HP613705,HP613706	LOC_Os11g10640	kinase__domain__containing__expressed	2e-97	GO:0006464,GO:0006950,GO:0009719,GO:0006464,GO:0006950,GO:0009719,GO:0006464,GO:0006950,GO:0009719,GO:0006464,GO:0006950,GO:0009719,GO:0006464,GO:0006950,GO:0009719,GO:0006464,GO:0006950,GO:0009719,GO:0006464,GO:0006950,GO:0009719,GO:0005794,GO:0005886,GO:0016020,GO:0005794,GO:0005886,GO:0016020,GO:0005794,GO:0005886,GO:0016020,GO:0005794,GO:0005886,GO:0016020,GO:0005794,GO:0005886,GO:0016020,GO:…	636	710	614	677	745	859	948	1.29	0.193	0.198	0.034
isogroup00195	isotig04544,isotig04545,isotig04546,isotig04547,isotig04548,isotig04549,isotig04550,isotig04551,isotig04552,isotig04553,isotig04554,isotig04555	HP613707,HP613708,HP613709,HP613710,HP613711,HP613712,HP613713,HP613714,HP613715,HP613716,HP613717,HP613718	LOC_Os02g17400	leucine__rich__repeat__putative	0	GO:0006464,GO:0006950,GO:0007165,GO:0009607,GO:0009719,GO:0006464,GO:0006950,GO:0007165,GO:0009607,GO:0009719,GO:0006464,GO:0006950,GO:0007165,GO:0009607,GO:0009719,GO:0006464,GO:0006950,GO:0007165,GO:0009607,GO:0009719,GO:0005886,GO:0005886,GO:0005886,GO:0005886,GO:0000166,GO:0005515,GO:0016301,GO:0000166,GO:0005515,GO:0016301,GO:0000166,GO:0005515,GO:0016301,GO:0000166,GO:0005515,GO:0016301	673	754	586	679	603	560	636	0.891	0.708	0.706	0.157
isogroup00196	isotig04556,isotig04557,isotig04558,isotig04559,isotig04560,isotig04561,isotig04562,isotig04563,isotig04564,isotig04565,isotig04566,isotig04567,isotig04568,isotig04569,isotig04570,isotig04571,isotig04572,isotig04573,isotig04574,isotig04575	HP613719,HP613720,HP613721,HP613722,HP613723,HP613724,HP613725,HP613726,HP613727,HP613728,HP613729,HP613730,HP613731,HP613732,HP613733,HP613734,HP613735,HP613736,HP613737,HP613738	LOC_Os04g55230	tetratricopeptide__repeat__domain__containing__putative__expressed	0	-	4296	5193	4087	4503	3611	3637	3959	0.827	0.527	0.432	0.034
isogroup00197	isotig04576,isotig04577,isotig04578,isotig04579,isotig04580	HP613739,HP613740,HP613741,HP613742,HP613743	LOC_Os06g04270	transketolase__chloroplast__precursor__putative__expressed	0	GO:0016740	40715	49518	33010	32047	30488	24732	28867	0.722	0.276	0.095	0.034
isogroup00198	isotig04581,isotig04582,isotig04583,isotig04584,isotig04585,isotig04586,isotig04587,isotig04588,isotig04589,isotig04590,isotig04591,isotig04592,isotig04593,isotig04594,isotig04595,isotig04596,isotig04597,isotig04598	HP613745,HP613746,HP613747,HP613748,HP613749,HP613750,HP613751,HP613752,HP613753,HP613754,HP613755,HP613756,HP613757,HP613758,HP613759,HP613760,HP613761,HP613762	LOC_Os12g34144	mitochondrial__ribosomal__S12__putative	4e-63	GO:0006412,GO:0005840,GO:0005198	121	62	104	90	156	124	154	1.535	0.034	0.03	0.034
isogroup00199	isotig04599,isotig04600,isotig04601,isotig04602,isotig04603,isotig04604,isotig04605,isotig04606,isotig04607,isotig04608,isotig04609,isotig04610,isotig04611,isotig04612,isotig04613,isotig04614,isotig04615,isotig04616,isotig04617,isotig04618,isotig04619,isotig04620,isotig04621,isotig04622	HP613763,HP613764,HP613765,HP613766,HP613767,HP613768,HP613769,HP613770,HP613771,HP613772,HP613773,HP613774,HP613775,HP613776,HP613777,HP613778,HP613779,HP613780,HP613781,HP613782,HP613783,HP613784,HP613785,HP613786	LOC_Os10g42710	RCD1__putative__expressed	0	-	2729	2717	2632	3101	2719	2914	2831	1.01	0.998	0.978	0.48
isogroup00200	isotig04623,isotig04624,isotig04625,isotig04626,isotig04627,isotig04628,isotig04629,isotig04630,isotig04631,isotig04632,isotig04633,isotig04634,isotig04635,isotig04636,isotig04637,isotig04638,isotig04639,isotig04640,isotig04641,isotig04642,isotig04643,isotig04644,isotig04645,isotig04646	HP613787,HP613788,HP613789,HP613790,HP613791,HP613792,HP613793,HP613794,HP613795,HP613796,HP613797,HP613798,HP613799,HP613800,HP613801,HP613802,HP613803,HP613804,HP613805,HP613806,HP613807,HP613808,HP613809,HP613810	LOC_Os04g55230	tetratricopeptide__repeat__domain__containing__putative__expressed	0	-	3613	4357	3040	2957	3165	2570	3526	0.884	0.759	0.672	0.48
isogroup00201	isotig04647,isotig04648,isotig04649,isotig04650,isotig04651,isotig04652,isotig04653,isotig04654,isotig04655,isotig04656,isotig04657,isotig04658,isotig04659	HP613811,HP613812,HP613813,HP613814,HP613815,HP613816,HP613817,HP613818,HP613819,HP613820,HP613821,HP613822,HP613823	LOC_Os01g02800	receptor-like__kinase__ARK1AS__putative__expressed	0	GO:0006464,GO:0006950,GO:0008152,GO:0009987,GO:0006464,GO:0006950,GO:0008152,GO:0009987,GO:0006464,GO:0006950,GO:0008152,GO:0009987,GO:0006464,GO:0006950,GO:0008152,GO:0009987,GO:0006464,GO:0006950,GO:0008152,GO:0009987,GO:0006464,GO:0006950,GO:0008152,GO:0009987,GO:0006464,GO:0006950,GO:0008152,GO:0009987,GO:0006464,GO:0006950,GO:0008152,GO:0009987,GO:0006464,GO:0006950,GO:0008152,GO:0009987,GO:…	1990	2007	1863	2106	1532	1786	1707	0.841	0.525	0.493	0.034
isogroup00202	isotig04660,isotig04661,isotig04662,isotig04663,isotig04664,isotig04665,isotig04666,isotig04667,isotig04668,isotig04669,isotig04670,isotig04671	HP613824,HP613825,HP613826,HP613827,HP613828,HP613829,HP613830,HP613831,HP613832,HP613833,HP613834,HP613835	LOC_Os02g41820	expressed__protein	7e-37	GO:0006464	4657	4579	5139	4731	4614	5286	5164	1.051	0.903	0.864	0.289
isogroup00203	isotig04672,isotig04673,isotig04674,isotig04675,isotig04676,isotig04677,isotig04678,isotig04679,isotig04680,isotig04681,isotig04682	HP613837,HP613838,HP613839,HP613840,HP613841,HP613842,HP613843,HP613844,HP613845,HP613846,HP613847	LOC_Os11g39670	seryl-tRNA__synthetase__putative__expressed	0	GO:0006139,GO:0006412,GO:0006519,GO:0009908,GO:0006139,GO:0006412,GO:0006519,GO:0009908,GO:0005829,GO:0005829,GO:0003824,GO:0003824	5128	4849	5051	4956	4663	5452	5045	1.011	0.992	0.972	1
isogroup00204	isotig04683,isotig04684,isotig04685,isotig04686,isotig04687,isotig04688,isotig04689,isotig04690,isotig04691,isotig04692,isotig04693,isotig04694,isotig04695,isotig04696,isotig04697,isotig04698,isotig04699	HP613848,HP613849,HP613850,HP613851,HP613852,HP613853,HP613854,HP613855,HP613856,HP613857,HP613858,HP613859,HP613860,HP613861,HP613862,HP613863,HP613864	LOC_Os04g15580	serine/threonine-kinase__receptor__precursor__putative__expressed	0	GO:0006464,GO:0006950,GO:0006464,GO:0006950,GO:0005886,GO:0005886,GO:0000166,GO:0016301,GO:0030246,GO:0000166,GO:0016301,GO:0030246	952	829	1098	1030	632	1084	807	0.861	0.542	0.576	0.289
isogroup00205	isotig04700,isotig04701,isotig04702,isotig04703,isotig04704,isotig04705,isotig04706	HP613865,HP613866,HP613867,HP613868,HP613869,HP613870,HP613871	LOC_Os01g12080	plant-specific__domain__TIGR01589__family__putative__expressed	1e-147	GO:0008150,GO:0008150	1601	1572	1628	1451	1597	1686	1902	1.106	0.719	0.692	0.157
isogroup00206	isotig04707,isotig04708,isotig04709,isotig04710,isotig04711,isotig04712,isotig04713,isotig04714,isotig04715,isotig04716,isotig04717,isotig04718,isotig04719,isotig04720	HP613872,HP613873,HP613874,HP613875,HP613876,HP613877,HP613878,HP613879,HP613880,HP613881,HP613882,HP613883,HP613884,HP613885	LOC_Os01g70270	auxin__response__factor__putative__expressed	0	GO:0006350,GO:0006412,GO:0040007,GO:0006350,GO:0006412,GO:0040007,GO:0005622,GO:0005622,GO:0003700,GO:0003700	3707	3311	3139	3553	2640	2843	2629	0.789	0.345	0.279	0.034
isogroup00207	isotig04721,isotig04722,isotig04723,isotig04724,isotig04725,isotig04726,isotig04727,isotig04728,isotig04729,isotig04730,isotig04731,isotig04732,isotig04733,isotig04734,isotig04735,isotig04736,isotig04737,isotig04738,isotig04739,isotig04740,isotig04741,isotig04742,isotig04743,isotig04744,isotig04745,isotig04746	HP613886,HP613887,HP613888,HP613889,HP613890,HP613891,HP613892,HP613893,HP613894,HP613895,HP613896,HP613897,HP613898,HP613899,HP613900,HP613901,HP613902,HP613903,HP613904,HP613905,HP613906,HP613907,HP613908,HP613909,HP613910,HP613911	LOC_Os01g56780	plus-3__domain__containing__expressed	0	GO:0003676	1138	1319	1403	1073	1053	1039	1303	0.918	0.833	0.799	0.157
isogroup00208	isotig04747,isotig04748,isotig04749,isotig04750,isotig04751,isotig04752,isotig04753,isotig04754,isotig04755,isotig04756,isotig04757,isotig04758,isotig04759,isotig04760,isotig04761,isotig04762,isotig04763	HP613912,HP613913,HP613914,HP613915,HP613916,HP613917,HP613918,HP613919,HP613920,HP613921,HP613922,HP613923,HP613924,HP613925,HP613926,HP613927,HP613928	LOC_Os07g38800	lectin-like__receptor__kinase__putative__expressed	0	GO:0006950,GO:0009719,GO:0009987,GO:0006950,GO:0009719,GO:0009987,GO:0006950,GO:0009719,GO:0009987,GO:0006950,GO:0009719,GO:0009987,GO:0006950,GO:0009719,GO:0009987,GO:0006950,GO:0009719,GO:0009987,GO:0006950,GO:0009719,GO:0009987,GO:0006950,GO:0009719,GO:0009987,GO:0005739,GO:0005886,GO:0005739,GO:0005886,GO:0005739,GO:0005886,GO:0005739,GO:0005886,GO:0005739,GO:0005886,GO:0005739,GO:0005886,GO:…	1119	810	969	1262	529	1081	746	0.755	0.164	0.181	0.157
isogroup00209	isotig04764,isotig04765,isotig04766,isotig04767,isotig04768,isotig04769,isotig04770,isotig04771,isotig04772,isotig04773,isotig04774,isotig04775,isotig04776,isotig04777,isotig04778,isotig04779,isotig04780,isotig04781	HP613929,HP613930,HP613931,HP613932,HP613933,HP613934,HP613935,HP613936,HP613937,HP613938,HP613939,HP613940,HP613941,HP613942,HP613943,HP613944,HP613945,HP613946	LOC_Os04g36660	calmodulin__binding__putative__expressed	0	GO:0005515	2661	2422	2398	2694	2244	2379	2397	0.92	0.811	0.803	0.034
isogroup00210	isotig04782,isotig04783,isotig04784,isotig04785,isotig04786,isotig04787,isotig04788,isotig04789,isotig04790	HP613947,HP613948,HP613949,HP613950,HP613951,HP613952,HP613953,HP613954,HP613955	LOC_Os03g50860	histidine__kinase__putative__expressed	0	GO:0006950,GO:0007165,GO:0009605,GO:0009607,GO:0009719,GO:0005783,GO:0016020,GO:0004871,GO:0004872,GO:0016301,GO:0030528	2329	2785	1898	1866	2440	1755	2718	1.038	0.876	0.898	1
isogroup00211	isotig04791,isotig04792,isotig04793,isotig04794,isotig04795,isotig04796,isotig04797,isotig04798,isotig04799,isotig04800,isotig04801,isotig04802,isotig04803,isotig04804	HP613956,HP613957,HP613958,HP613959,HP613960,HP613961,HP613962,HP613963,HP613964,HP613965,HP613966,HP613967,HP613968,HP613969	LOC_Os05g25450	TKL_IRAK_CrRLK1L-1.3__-__The__CrRLK1L-1__subfamily__has__homology__to__the__CrRLK1L__homolog__expressed	0	GO:0006464,GO:0007165,GO:0006464,GO:0007165,GO:0006464,GO:0007165,GO:0006464,GO:0007165,GO:0006464,GO:0007165,GO:0005886,GO:0005886,GO:0005886,GO:0005886,GO:0005886,GO:0000166,GO:0005515,GO:0016301,GO:0000166,GO:0005515,GO:0016301,GO:0000166,GO:0005515,GO:0016301,GO:0000166,GO:0005515,GO:0016301,GO:0000166,GO:0005515,GO:0016301	462	374	351	407	258	295	298	0.712	0.07	0.096	0.034
isogroup00212	isotig04805,isotig04806,isotig04807,isotig04808,isotig04809,isotig04810,isotig04811,isotig04812,isotig04813,isotig04814,isotig04815,isotig04816,isotig04817,isotig04818,isotig04819,isotig04820	HP613970,HP613971,HP613972,HP613973,HP613974,HP613975,HP613976,HP613977,HP613978,HP613979,HP613980,HP613981,HP613982,HP613983,HP613984,HP613985	LOC_Os03g03720	glyceraldehyde-3-phosphate__dehydrogenase__putative__expressed	2e-173	GO:0005975,GO:0006091,GO:0006950,GO:0009056,GO:0009628,GO:0015979,GO:0005739,GO:0009536,GO:0009579,GO:0003824	49669	68467	43842	42414	39801	34133	36406	0.72	0.271	0.091	0.034
isogroup00213	isotig04821,isotig04822,isotig04823,isotig04824,isotig04825,isotig04826,isotig04827,isotig04828,isotig04829	HP613986,HP613987,HP613988,HP613989,HP613990,HP613991,HP613992,HP613993,HP613994	LOC_Os02g38980	bromodomain__domain__containing__expressed	0	GO:0003677	1955	1927	1936	1818	1556	1666	1756	0.869	0.642	0.61	0.034
isogroup00214	isotig04830,isotig04831,isotig04832,isotig04833,isotig04834,isotig04835,isotig04836,isotig04837,isotig04838,isotig04839,isotig04840,isotig04841	HP613995,HP613996,HP613997,HP613998,HP613999,HP614000,HP614001,HP614002,HP614003,HP614004,HP614005,HP614006	LOC_Os05g19480	peroxisome__assembly__putative__expressed	9e-156	GO:0005488,GO:0005515	299	310	286	273	309	280	307	1.023	0.947	0.946	0.724
isogroup00215	isotig04842,isotig04843,isotig04844,isotig04845,isotig04846,isotig04847,isotig04848,isotig04849,isotig04850,isotig04851,isotig04852,isotig04853,isotig04854,isotig04855,isotig04856,isotig04857,isotig04858,isotig04859,isotig04860,isotig04861,isotig04862	HP614007,HP614008,HP614009,HP614010,HP614011,HP614012,HP614013,HP614014,HP614015,HP614016,HP614017,HP614018,HP614019,HP614020,HP614021,HP614022,HP614023,HP614024,HP614025,HP614026,HP614027	LOC_Os06g09679	chaperonin__putative__expressed	4e-108	GO:0006950,GO:0009628,GO:0005739,GO:0005515	3936	4543	3198	3489	3871	2805	2973	0.848	0.584	0.522	0.157
isogroup00216	isotig04863,isotig04864,isotig04865,isotig04866,isotig04867,isotig04868,isotig04869,isotig04870,isotig04871,isotig04872,isotig04873,isotig04874	HP614028,HP614029,HP614030,HP614031,HP614032,HP614033,HP614034,HP614035,HP614036,HP614037,HP614038,HP614039	LOC_Os02g48000	TBC__domain__containing__expressed	0	GO:0005739	887	1077	1020	1028	1005	955	925	0.959	0.914	0.93	0.289
isogroup00217	isotig04875,isotig04876,isotig04877,isotig04878,isotig04879,isotig04880,isotig04881	HP614040,HP614041,HP614042,HP614043,HP614044,HP614045,HP614046	LOC_Os03g07810	expressed__protein	6e-12	-	725	700	790	739	1107	869	981	1.335	0.151	0.132	0.034
isogroup00218	isotig04882,isotig04883,isotig04884,isotig04885,isotig04886,isotig04887,isotig04888,isotig04889,isotig04890,isotig04891,isotig04892,isotig04893,isotig04894,isotig04895	HP614047,HP614048,HP614049,HP614050,HP614051,HP614052,HP614053,HP614054,HP614055,HP614056,HP614057,HP614058,HP614059,HP614060	LOC_Os10g04540	conserved__hypothetical__protein	2e-76	-	214	128	178	212	59	197	107	0.661	0.026	0.044	0.157
isogroup00219	isotig04896,isotig04897,isotig04898,isotig04899,isotig04900,isotig04901,isotig04902,isotig04903,isotig04904,isotig04905,isotig04906,isotig04907,isotig04908,isotig04909,isotig04910,isotig04911,isotig04912,isotig04913	HP614061,HP614062,HP614063,HP614064,HP614065,HP614066,HP614067,HP614068,HP614069,HP614070,HP614071,HP614072,HP614073,HP614074,HP614075,HP614076,HP614077,HP614078	LOC_Os06g34690	T-complex__putative__expressed	0	GO:0005737,GO:0005739,GO:0005488,GO:0016301	1080	1222	1029	1121	1084	1045	958	0.925	0.812	0.824	0.289
isogroup00220	isotig04914,isotig04915,isotig04916,isotig04917,isotig04918,isotig04919,isotig04920,isotig04921,isotig04922	HP614079,HP614080,HP614081,HP614082,HP614083,HP614084,HP614085,HP614086,HP614087	LOC_Os03g46770	RNA__recognition__motif__containing__expressed	5e-32	GO:0006950,GO:0008150,GO:0009628,GO:0009536,GO:0009579,GO:0003676,GO:0003723	42287	48137	44449	48360	39580	43247	40153	0.895	0.791	0.71	0.077
isogroup00221	contig00659,isotig04923,isotig04924,isotig04925,isotig04926,isotig04927,isotig04928,isotig04929,isotig04930,isotig04931	HP614097,HP614088,HP614089,HP614090,HP614091,HP614092,HP614093,HP614094,HP614095,HP614096	-	-	-	-	1464	1536	1878	2434	1962	2080	1895	1.083	0.851	0.772	0.289
isogroup00222	isotig04932,isotig04933,isotig04934,isotig04935,isotig04936,isotig04937,isotig04938,isotig04939,isotig04940,isotig04941,isotig04942	HP614098,HP614099,HP614100,HP614101,HP614102,HP614103,HP614104,HP614105,HP614106,HP614107,HP614108	LOC_Os02g21970	26S__protease__regulatory__subunit__6B__putative__expressed	0	GO:0006950,GO:0009056,GO:0009987,GO:0019538,GO:0005622,GO:0005634,GO:0005737,GO:0009536,GO:0009579,GO:0000166,GO:0005488,GO:0005515,GO:0016787	1740	1683	1603	1773	1546	1539	1488	0.897	0.716	0.716	0.034
isogroup00223	isotig04943,isotig04944,isotig04945,isotig04946,isotig04947,isotig04948,isotig04949,isotig04950,isotig04951,isotig04952,isotig04953,isotig04954,isotig04955,isotig04956,isotig04957,isotig04958,isotig04959,isotig04960,isotig04961,isotig04962	HP614109,HP614110,HP614111,HP614112,HP614113,HP614114,HP614115,HP614116,HP614117,HP614118,HP614119,HP614120,HP614121,HP614122,HP614123,HP614124,HP614125,HP614126,HP614127,HP614128	LOC_Os03g09100	calmodulin-binding__transcription__activator__putative__expressed	0	GO:0005515,GO:0030528,GO:0005515,GO:0030528	1595	1553	1584	1825	1476	1680	1481	0.943	0.863	0.885	0.289
isogroup00224	isotig04963,isotig04964,isotig04965,isotig04966,isotig04967,isotig04968,isotig04969,isotig04970,isotig04971,isotig04972,isotig04973,isotig04974	HP614129,HP614130,HP614131,HP614132,HP614133,HP614134,HP614135,HP614136,HP614137,HP614138,HP614139,HP614140	-	-	-	-	87	100	112	105	103	98	117	1.05	0.894	0.89	0.724
isogroup00225	isotig04975,isotig04976,isotig04977,isotig04978,isotig04979,isotig04980,isotig04981,isotig04982,isotig04983,isotig04984,isotig04985,isotig04986,isotig04987,isotig04988,isotig04989,isotig04990,isotig04991,isotig04992,isotig04993,isotig04994,isotig04995,isotig04996,isotig04997,isotig04998,isotig04999,isotig05000	HP614141,HP614142,HP614143,HP614144,HP614145,HP614146,HP614147,HP614148,HP614149,HP614150,HP614151,HP614152,HP614153,HP614154,HP614155,HP614156,HP614157,HP614158,HP614159,HP614160,HP614161,HP614162,HP614163,HP614164,HP614165,HP614166	LOC_Os11g11890	kinase__domain__containing__expressed	8e-92	GO:0006464,GO:0006950,GO:0009719,GO:0006464,GO:0006950,GO:0009719,GO:0006464,GO:0006950,GO:0009719,GO:0006464,GO:0006950,GO:0009719,GO:0006464,GO:0006950,GO:0009719,GO:0006464,GO:0006950,GO:0009719,GO:0006464,GO:0006950,GO:0009719,GO:0006464,GO:0006950,GO:0009719,GO:0006464,GO:0006950,GO:0009719,GO:0006464,GO:0006950,GO:0009719,GO:0006464,GO:0006950,GO:0009719,GO:0006464,GO:0006950,GO:0009719,GO:…	1060	886	944	942	892	1010	1030	1.02	0.961	0.948	0.724
isogroup00226	isotig05001,isotig05002,isotig05003,isotig05004,isotig05005,isotig05006,isotig05007,isotig05008,isotig05009	HP614167,HP614168,HP614169,HP614170,HP614171,HP614172,HP614173,HP614174,HP614175	LOC_Os10g04540	conserved__hypothetical__protein	9e-132	-	519	479	552	494	357	516	415	0.84	0.457	0.503	0.157
isogroup00227	isotig05010,isotig05011,isotig05012,isotig05013,isotig05014,isotig05015,isotig05016,isotig05017,isotig05018,isotig05019,isotig05020,isotig05021,isotig05022,isotig05023	HP614176,HP614177,HP614178,HP614179,HP614180,HP614181,HP614182,HP614183,HP614184,HP614185,HP614186,HP614187,HP614188,HP614189	LOC_Os02g42230	RPA2B__-__Putative__single-stranded__DNA__binding__complex__subunit__2__expressed	4e-32	-	10795	9577	8703	9270	599	373	448	0.049	0	0	0.034
isogroup00228	isotig05024,isotig05025,isotig05026,isotig05027,isotig05028,isotig05029,isotig05030,isotig05031,isotig05032,isotig05033,isotig05034,isotig05035,isotig05036,isotig05037,isotig05038,isotig05039,isotig05040,isotig05041	HP614190,HP614191,HP614192,HP614193,HP614194,HP614195,HP614196,HP614197,HP614198,HP614199,HP614200,HP614201,HP614202,HP614203,HP614204,HP614205,HP614206,HP614207	LOC_Os05g50220	pex14__putative__expressed	3e-69	-	545	574	581	560	580	572	558	1.009	0.994	0.981	1
isogroup00229	isotig05042,isotig05043,isotig05044,isotig05045,isotig05046,isotig05047,isotig05048,isotig05049,isotig05050,isotig05051,isotig05052,isotig05053,isotig05054,isotig05055,isotig05056,isotig05057,isotig05058,isotig05059,isotig05060,isotig05061,isotig05062	HP614208,HP614209,HP614210,HP614211,HP614212,HP614213,HP614214,HP614215,HP614216,HP614217,HP614218,HP614219,HP614220,HP614221,HP614222,HP614223,HP614224,HP614225,HP614226,HP614227,HP614228	LOC_Os03g38950	chloroplast__post-illumination__chlorophyll__fluorescence__increase__putative__expressed	4e-112	-	64203	69301	61297	54904	56762	56425	54167	0.894	0.794	0.705	0.157
isogroup00230	isotig05063,isotig05064,isotig05065,isotig05066,isotig05067,isotig05068,isotig05069,isotig05070,isotig05071,isotig05072,isotig05073,isotig05074,isotig05075,isotig05076,isotig05077,isotig05078,isotig05079,isotig05080,isotig05081,isotig05082,isotig05083	HP614229,HP614230,HP614231,HP614232,HP614233,HP614234,HP614235,HP614236,HP614237,HP614238,HP614239,HP614240,HP614241,HP614242,HP614243,HP614244,HP614245,HP614246,HP614247,HP614248,HP614249	LOC_Os08g23780	glycosyl__transferase__8__domain__containing__putative__expressed	0	GO:0005975,GO:0016740	727	873	914	931	848	885	875	1.009	0.993	0.979	0.724
isogroup00231	isotig05084,isotig05085,isotig05086,isotig05087	HP614250,HP614251,HP614252,HP614253	LOC_Os05g38040	expressed__protein	1e-46	-	4038	5072	3017	3214	5362	3671	4988	1.219	0.411	0.343	0.289
isogroup00232	isotig05088,isotig05089,isotig05090,isotig05091,isotig05092,isotig05093,isotig05094,isotig05095,isotig05096	HP614257,HP614258,HP614259,HP614260,HP614261,HP614262,HP614263,HP614264,HP614265	LOC_Os05g02940	calcium-transporting__ATPase__2__endoplasmic__reticulum-type__putative__expressed	2e-178	GO:0006810,GO:0007165,GO:0008150,GO:0009607,GO:0009719,GO:0005773,GO:0005783,GO:0005794,GO:0005886,GO:0016020,GO:0005215,GO:0005515,GO:0016787	1080	851	1186	1096	792	1297	830	0.924	0.763	0.818	0.48
isogroup00233	isotig05097,isotig05098,isotig05099,isotig05100,isotig05101,isotig05102,isotig05103,isotig05104,isotig05105,isotig05106,isotig05107,isotig05108,isotig05109,isotig05110,isotig05111,isotig05112,isotig05113,isotig05114	HP614266,HP614267,HP614268,HP614269,HP614270,HP614271,HP614272,HP614273,HP614274,HP614275,HP614276,HP614277,HP614278,HP614279,HP614280,HP614281,HP614282,HP614283	LOC_Os11g11000	__ELMO/CED-12__family__putative__expressed	0	GO:0005783,GO:0009536	4857	5666	4730	4489	5251	4465	5378	1.019	0.95	0.948	1
isogroup00234	isotig05115,isotig05116,isotig05117,isotig05118,isotig05119,isotig05120,isotig05121,isotig05122,isotig05123,isotig05124,isotig05125,isotig05126,isotig05127,isotig05128,isotig05129,isotig05130,isotig05131,isotig05132	HP614284,HP614285,HP614286,HP614287,HP614288,HP614289,HP614290,HP614291,HP614292,HP614293,HP614294,HP614295,HP614296,HP614297,HP614298,HP614299,HP614300,HP614301	LOC_Os01g37825	M16__domain__containing__zinc__peptidase__putative__expressed	6e-90	GO:0009987,GO:0019538,GO:0009987,GO:0019538,GO:0005739,GO:0009536,GO:0005739,GO:0009536,GO:0016787,GO:0016787	2414	2461	2068	2172	1693	2043	1996	0.838	0.536	0.483	0.034
isogroup00235	isotig05133,isotig05134,isotig05135,isotig05136,isotig05137,isotig05138,isotig05139,isotig05140,isotig05141,isotig05142,isotig05143,isotig05144,isotig05145,isotig05146,isotig05147	HP614302,HP614303,HP614304,HP614305,HP614306,HP614307,HP614308,HP614309,HP614310,HP614311,HP614312,HP614313,HP614314,HP614315,HP614316	LOC_Os07g25420	26S__proteasome__non-ATPase__regulatory__subunit__8__putative__expressed	2e-127	-	1346	1517	1463	1485	1409	1447	1263	0.945	0.873	0.892	0.157
isogroup00236	isotig05148,isotig05149,isotig05150,isotig05151,isotig05152,isotig05153,isotig05154,isotig05155,isotig05156	HP614317,HP614318,HP614319,HP614320,HP614321,HP614322,HP614323,HP614324,HP614325	-	-	-	-	162	93	147	157	189	169	197	1.324	0.202	0.194	0.034
isogroup00237	isotig05157,isotig05158,isotig05159,isotig05160,isotig05161,isotig05162,isotig05163,isotig05164,isotig05165,isotig05166,isotig05167,isotig05168,isotig05169	HP614326,HP614327,HP614328,HP614329,HP614330,HP614331,HP614332,HP614333,HP614334,HP614335,HP614336,HP614337,HP614338	LOC_Os01g67134	ribosomal__L18p/L5e__family__putative__expressed	8e-133	GO:0006412,GO:0016043,GO:0006412,GO:0016043,GO:0006412,GO:0016043,GO:0006412,GO:0016043,GO:0005829,GO:0005840,GO:0005829,GO:0005840,GO:0005829,GO:0005840,GO:0005829,GO:0005840,GO:0005198,GO:0005198,GO:0005198,GO:0005198	4446	4713	3996	4822	4071	4128	3663	0.88	0.683	0.649	0.157
isogroup00238	isotig05170,isotig05171,isotig05172,isotig05173,isotig05174,isotig05175,isotig05176,isotig05177,isotig05178,isotig05179,isotig05180	HP614339,HP614340,HP614341,HP614342,HP614343,HP614344,HP614345,HP614346,HP614347,HP614348,HP614349	LOC_Os12g12210	transposon__putative__CACTA__En/Spm__sub-class	0	-	422	347	383	403	614	451	443	1.293	0.221	0.208	0.034
isogroup00239	isotig05181,isotig05182,isotig05183,isotig05184,isotig05185,isotig05186,isotig05187,isotig05188,isotig05189	HP614350,HP614351,HP614352,HP614353,HP614354,HP614355,HP614356,HP614357,HP614358	LOC_Os06g36090	ABC-2__type__transporter__putative__expressed	0	GO:0009607,GO:0009607,GO:0009607,GO:0005215,GO:0016787,GO:0005215,GO:0016787,GO:0005215,GO:0016787	1051	819	1138	1745	677	1760	1195	1.019	1	0.956	0.724
isogroup00240	isotig05190,isotig05191,isotig05192,isotig05193,isotig05194,isotig05195,isotig05196,isotig05197,isotig05198	HP614359,HP614360,HP614361,HP614362,HP614363,HP614364,HP614365,HP614366,HP614367	LOC_Os08g03350	amino__acid__transporter__putative__expressed	0	GO:0006810,GO:0009607,GO:0006810,GO:0009607,GO:0006810,GO:0009607,GO:0005886,GO:0016020,GO:0005886,GO:0016020,GO:0005886,GO:0016020,GO:0005215,GO:0005215,GO:0005215	4625	4629	4627	6050	3126	5468	3942	0.839	0.525	0.478	0.289
isogroup00241	isotig05199,isotig05200,isotig05201,isotig05202,isotig05203,isotig05204,isotig05205,isotig05206,isotig05207,isotig05208,isotig05209	HP614368,HP614369,HP614370,HP614371,HP614372,HP614373,HP614374,HP614375,HP614376,HP614377,HP614378	LOC_Os05g35170	no__apical__meristem__putative__expressed	4e-128	GO:0006350,GO:0007275,GO:0003700	1265	1433	1500	1576	1497	1500	1341	1.002	1	0.999	0.858
isogroup00242	isotig05210,isotig05211,isotig05212,isotig05213,isotig05214,isotig05215,isotig05216,isotig05217,isotig05218,isotig05219,isotig05220,isotig05221,isotig05222,isotig05223,isotig05224	HP614379,HP614380,HP614381,HP614382,HP614383,HP614384,HP614385,HP614386,HP614387,HP614388,HP614389,HP614390,HP614391,HP614392,HP614393	LOC_Os04g57320	immutans__putative__expressed	4e-108	GO:0009628	6761	6637	5938	6270	7472	5197	6372	0.991	1	1	1
isogroup00243	isotig05225,isotig05226,isotig05227,isotig05228,isotig05229,isotig05230,isotig05231	HP614394,HP614395,HP614396,HP614397,HP614398,HP614399,HP614400	LOC_Os11g47760	DnaK__family__putative__expressed	0	GO:0006950,GO:0009607,GO:0009628,GO:0009987,GO:0019538,GO:0005739,GO:0005783,GO:0005829,GO:0009536	5467	4243	3514	5361	2729	3244	2599	0.615	0.016	0.005	0.034
isogroup00244	isotig05232,isotig05233,isotig05234,isotig05235,isotig05236,isotig05237,isotig05238,isotig05239,isotig05240,isotig05241	HP614401,HP614402,HP614403,HP614404,HP614405,HP614406,HP614407,HP614408,HP614409,HP614410	-	-	-	-	100	110	115	86	111	102	129	1.109	0.719	0.723	0.289
isogroup00245	isotig05242,isotig05243,isotig05244,isotig05245,isotig05246,isotig05247,isotig05248,isotig05249,isotig05250,isotig05251,isotig05252,isotig05253,isotig05254,isotig05255,isotig05256,isotig05257,isotig05258,isotig05259,isotig05260,isotig05261,isotig05262,isotig05263,isotig05264,isotig05265	HP614411,HP614412,HP614413,HP614414,HP614415,HP614416,HP614417,HP614418,HP614419,HP614420,HP614421,HP614422,HP614423,HP614424,HP614425,HP614426,HP614427,HP614428,HP614429,HP614430,HP614431,HP614432,HP614433,HP614434	LOC_Os05g07030	arginyl-tRNA__synthetase__putative__expressed	0	GO:0006139,GO:0006412,GO:0006519,GO:0000166,GO:0003824	1310	1432	1186	1274	1225	1136	1199	0.912	0.79	0.782	0.157
isogroup00246	isotig05266,isotig05267,isotig05268,isotig05269,isotig05270,isotig05271,isotig05272,isotig05273,isotig05274,isotig05275	HP614435,HP614436,HP614437,HP614438,HP614439,HP614440,HP614441,HP614442,HP614443,HP614444	LOC_Os11g34210	aspartyl/glutamyl-tRNA__amidotransferase__subunit__B__putative__expressed	0	GO:0006139,GO:0006412,GO:0006519,GO:0003824	1012	1109	862	938	975	722	766	0.838	0.483	0.487	0.157
isogroup00247	isotig05276,isotig05277,isotig05278,isotig05279	HP614445,HP614446,HP614447,HP614448	LOC_Os04g42095	S-adenosyl-l-methionine__decarboxylase__leader__peptide__putative__expressed	0	-	54126	55241	52244	49110	44643	44808	44741	0.849	0.666	0.521	0.034
isogroup00248	isotig05280,isotig05281,isotig05282,isotig05283,isotig05284,isotig05285,isotig05286,isotig05287,isotig05288,isotig05289,isotig05290,isotig05291,isotig05292	HP614449,HP614450,HP614451,HP614452,HP614453,HP614454,HP614455,HP614456,HP614457,HP614458,HP614459,HP614460,HP614461	LOC_Os04g43390	Os4bglu16__-__monolignol__beta-glucoside__homologue__expressed	0	GO:0008150,GO:0009607,GO:0008150,GO:0009607,GO:0008150,GO:0009607,GO:0008150,GO:0009607,GO:0005618,GO:0005618,GO:0005618,GO:0005618,GO:0016787,GO:0016787,GO:0016787,GO:0016787	5386	5521	5052	4658	5748	5664	6599	1.165	0.583	0.502	0.034
isogroup00249	isotig05293,isotig05294,isotig05295,isotig05296,isotig05297,isotig05298,isotig05299,isotig05300,isotig05301,isotig05302,isotig05303,isotig05304	HP614462,HP614463,HP614464,HP614465,HP614466,HP614467,HP614468,HP614469,HP614470,HP614471,HP614472,HP614473	LOC_Os10g10244	alanyl-tRNA__synthetase__putative__expressed	0	GO:0006139,GO:0006412,GO:0006519,GO:0006139,GO:0006412,GO:0006519,GO:0005739,GO:0009536,GO:0005739,GO:0009536	2502	2672	2204	2321	1729	1946	1802	0.753	0.226	0.17	0.034
isogroup00250	isotig05305,isotig05306,isotig05307,isotig05308,isotig05309,isotig05310,isotig05311,isotig05312,isotig05313,isotig05314	HP614474,HP614475,HP614476,HP614477,HP614478,HP614479,HP614480,HP614481,HP614482,HP614483	LOC_Os12g24320	ATPase__3__putative__expressed	0	GO:0009719,GO:0009719,GO:0009719,GO:0005739,GO:0005783,GO:0005886,GO:0009536,GO:0005739,GO:0005783,GO:0005886,GO:0009536,GO:0005739,GO:0005783,GO:0005886,GO:0009536,GO:0000166,GO:0016787,GO:0000166,GO:0016787,GO:0000166,GO:0016787	1506	1364	1510	2012	1070	1522	975	0.744	0.141	0.145	0.289
isogroup00251	isotig05315,isotig05316,isotig05317,isotig05318,isotig05319,isotig05320,isotig05321,isotig05322,isotig05323,isotig05324	HP614484,HP614485,HP614486,HP614487,HP614488,HP614489,HP614490,HP614491,HP614492,HP614493	LOC_Os04g33190	AMP-binding__enzyme__putative__expressed	0	GO:0006519,GO:0006629,GO:0006950,GO:0008152,GO:0009058,GO:0009605,GO:0009607,GO:0009628,GO:0009987,GO:0019748,GO:0005777,GO:0000166,GO:0003824,GO:0016740	1436	1543	1434	1519	1330	1541	1516	0.986	0.995	1	0.724
isogroup00252	isotig05325,isotig05326,isotig05327,isotig05328,isotig05329,isotig05330,isotig05331,isotig05332	HP614494,HP614495,HP614496,HP614497,HP614498,HP614499,HP614500,HP614501	LOC_Os05g45420	CAMK_KIN1/SNF1/Nim1_like_AMPKh.3__-__CAMK__includes__calcium/calmodulin__depedent__kinases__expressed	0	GO:0006464,GO:0007165,GO:0000166,GO:0016301	2052	2499	2397	2364	2773	1910	1955	0.95	0.888	0.906	0.48
isogroup00253	isotig05333,isotig05334,isotig05335,isotig05336,isotig05337,isotig05338,isotig05339,isotig05340,isotig05341,isotig05342,isotig05343,isotig05344	HP614502,HP614503,HP614504,HP614505,HP614506,HP614507,HP614508,HP614509,HP614510,HP614511,HP614512,HP614513	LOC_Os07g04160	peptidyl-prolyl__cis-trans__isomerase__FKBP-type__putative__expressed	3e-91	GO:0009536,GO:0009579,GO:0003824,GO:0005488	871	1051	734	790	924	656	775	0.911	0.786	0.779	0.48
isogroup00254	isotig05345,isotig05346,isotig05347,isotig05348,isotig05349,isotig05350	HP614514,HP614515,HP614516,HP614517,HP614518,HP614519	LOC_Os06g01500	IQ__calmodulin-binding__motif__family__putative__expressed	1e-29	-	915	1001	997	998	1519	1169	1338	1.373	0.108	0.085	0.034
isogroup00255	isotig05351,isotig05352,isotig05353,isotig05354,isotig05355,isotig05356,isotig05357,isotig05358,isotig05359	HP614520,HP614521,HP614522,HP614523,HP614524,HP614525,HP614526,HP614527,HP614528	LOC_Os10g12174	retrotransposon__putative__unclassified	5e-17	-	1042	1114	1047	1035	1324	1185	1332	1.208	0.414	0.384	0.034
isogroup00256	isotig05360,isotig05361,isotig05362,isotig05363,isotig05364,isotig05365,isotig05366,isotig05367,isotig05368,isotig05369	HP614529,HP614530,HP614531,HP614532,HP614533,HP614534,HP614535,HP614536,HP614537,HP614538	LOC_Os02g39730	expressed__protein	1e-39	GO:0009536,GO:0009579	1182	1401	1132	1195	1518	1090	1422	1.094	0.747	0.729	0.48
isogroup00257	isotig05370,isotig05371,isotig05372,isotig05373,isotig05374,isotig05375,isotig05376,isotig05377,isotig05378,isotig05379,isotig05380,isotig05381	HP614539,HP614540,HP614541,HP614542,HP614543,HP614544,HP614545,HP614546,HP614547,HP614548,HP614549,HP614550	LOC_Os06g01700	CWC15__homolog__A__putative__expressed	6e-74	-	1451	1342	1449	1342	1413	1329	1395	0.988	0.991	1	0.476
isogroup00258	isotig05382,isotig05383,isotig05384,isotig05385,isotig05386,isotig05387	HP614551,HP614552,HP614553,HP614554,HP614555,HP614556	LOC_Os12g04990	acyl-CoA__synthetase__putative__expressed	0	GO:0006519,GO:0006629,GO:0006950,GO:0008152,GO:0009058,GO:0009605,GO:0009607,GO:0009628,GO:0009987,GO:0019748,GO:0005739,GO:0005777,GO:0005783,GO:0009536,GO:0000166,GO:0003824,GO:0016740	1092	1135	1147	1079	1271	1198	1231	1.108	0.723	0.687	0.034
isogroup00259	isotig05388,isotig05389,isotig05390,isotig05391,isotig05392,isotig05393,isotig05394,isotig05395,isotig05396,isotig05397,isotig05398,isotig05399	HP614557,HP614558,HP614559,HP614560,HP614561,HP614562,HP614563,HP614564,HP614565,HP614566,HP614567,HP614568	LOC_Os12g30540	ubiquitin__carboxyl-terminal__hydrolase__putative__expressed	0	GO:0005634,GO:0005634,GO:0016787,GO:0016787	950	959	851	893	850	855	867	0.939	0.866	0.875	0.157
isogroup00260	isotig05400,isotig05401,isotig05402,isotig05403,isotig05404,isotig05405,isotig05406,isotig05407,isotig05408,isotig05409	HP614569,HP614570,HP614571,HP614572,HP614573,HP614574,HP614575,HP614576,HP614577,HP614578	LOC_Os08g09940	GTP-binding__putative__expressed	0	-	2171	2159	2057	2158	2132	2038	2113	0.98	0.974	0.992	0.157
isogroup00261	isotig05410,isotig05411,isotig05412,isotig05413,isotig05414,isotig05415,isotig05416,isotig05417,isotig05418,isotig05419,isotig05420,isotig05421	HP614579,HP614580,HP614581,HP614582,HP614583,HP614584,HP614585,HP614586,HP614587,HP614588,HP614589,HP614590	LOC_Os01g14860	CGMC_GSK.1__-__CGMC__includes__CDA__MAPK__GSK3__and__CLKC__kinases__expressed	0	GO:0006950,GO:0007165,GO:0008150,GO:0008152,GO:0009607,GO:0009719,GO:0009987,GO:0006950,GO:0007165,GO:0008150,GO:0008152,GO:0009607,GO:0009719,GO:0009987,GO:0005634,GO:0005739,GO:0005634,GO:0005739,GO:0004871,GO:0016301,GO:0004871,GO:0016301	3016	2795	2554	2779	2115	2290	2116	0.78	0.307	0.25	0.034
isogroup00262	isotig05422,isotig05423,isotig05424,isotig05425,isotig05426,isotig05427,isotig05428,isotig05429,isotig05430,isotig05431,isotig05432,isotig05433	HP614591,HP614592,HP614593,HP614594,HP614595,HP614596,HP614597,HP614598,HP614599,HP614600,HP614601,HP614602	LOC_Os07g07040	erythrocyte__binding__3__putative__expressed	9e-06	-	866	926	835	835	796	857	800	0.945	0.881	0.894	0.154
isogroup00263	isotig05434,isotig05435,isotig05436,isotig05437	HP614603,HP614604,HP614605,HP614606	LOC_Os06g05120	expressed__protein	6e-11	-	7068	8228	7002	6001	6945	5557	6003	0.872	0.696	0.617	0.157
isogroup00264	isotig05438,isotig05439,isotig05440,isotig05441,isotig05442,isotig05443,isotig05444	HP614609,HP614610,HP614611,HP614612,HP614613,HP614614,HP614615	LOC_Os02g44790	transposon__putative__unclassified	2e-80	-	267	265	268	305	370	352	355	1.3	0.183	0.203	0.034
isogroup00265	isotig05445,isotig05446,isotig05447,isotig05448,isotig05449,isotig05450,isotig05451,isotig05452,isotig05453,isotig05454,isotig05455,isotig05456,isotig05457,isotig05458,isotig05459,isotig05460	HP614616,HP614617,HP614618,HP614619,HP614620,HP614621,HP614622,HP614623,HP614624,HP614625,HP614626,HP614627,HP614628,HP614629,HP614630,HP614631	LOC_Os01g41750	expressed__protein	0	GO:0006464,GO:0006950,GO:0007165,GO:0009607,GO:0009719,GO:0006464,GO:0006950,GO:0007165,GO:0009607,GO:0009719,GO:0006464,GO:0006950,GO:0007165,GO:0009607,GO:0009719,GO:0006464,GO:0006950,GO:0007165,GO:0009607,GO:0009719,GO:0006464,GO:0006950,GO:0007165,GO:0009607,GO:0009719,GO:0006464,GO:0006950,GO:0007165,GO:0009607,GO:0009719,GO:0006464,GO:0006950,GO:0007165,GO:0009607,GO:0009719,GO:0006464,GO:…	390	394	424	497	328	349	306	0.769	0.174	0.232	0.034
isogroup00266	isotig05461,isotig05462,isotig05463,isotig05464,isotig05465,isotig05466,isotig05467,isotig05468,isotig05469	HP614632,HP614633,HP614634,HP614635,HP614636,HP614637,HP614638,HP614639,HP614640	LOC_Os04g38480	BRASSINOSTEROID__INSENSITIVE__1-associated__receptor__kinase__1__precursor__putative__expressed	0	GO:0006464,GO:0006950,GO:0007165,GO:0009605,GO:0009607,GO:0009719,GO:0006464,GO:0006950,GO:0007165,GO:0009605,GO:0009607,GO:0009719,GO:0005618,GO:0005739,GO:0005886,GO:0005618,GO:0005739,GO:0005886,GO:0000166,GO:0004872,GO:0005488,GO:0005515,GO:0016301,GO:0000166,GO:0004872,GO:0005488,GO:0005515,GO:0016301	2562	2371	2440	3329	1791	2902	1860	0.816	0.393	0.388	0.289
isogroup00267	isotig05470,isotig05471,isotig05472,isotig05473,isotig05474,isotig05475,isotig05476,isotig05477	HP614641,HP614642,HP614643,HP614644,HP614645,HP614646,HP614647,HP614648	LOC_Os05g24550	Papain__family__cysteine__protease__domain__containing__expressed	1e-156	GO:0006950,GO:0008150,GO:0009628,GO:0009987,GO:0019538,GO:0006950,GO:0008150,GO:0009628,GO:0009987,GO:0019538,GO:0006950,GO:0008150,GO:0009628,GO:0009987,GO:0019538,GO:0016020,GO:0016020,GO:0016020,GO:0016787,GO:0016787,GO:0016787	5405	5152	5543	5391	4658	5512	4622	0.918	0.807	0.794	0.289
isogroup00268	isotig05478,isotig05479,isotig05480,isotig05481,isotig05482,isotig05483,isotig05484,isotig05485,isotig05486,isotig05487,isotig05488,isotig05489,isotig05490,isotig05491,isotig05492,isotig05493,isotig05494	HP614649,HP614650,HP614651,HP614652,HP614653,HP614654,HP614655,HP614656,HP614657,HP614658,HP614659,HP614660,HP614661,HP614662,HP614663,HP614664,HP614665	LOC_Os10g22484	RGH2B__putative__expressed	4e-146	GO:0006950,GO:0006950,GO:0006950,GO:0005739,GO:0005886,GO:0005739,GO:0005886,GO:0005739,GO:0005886,GO:0005515,GO:0005515,GO:0005515	880	937	923	877	814	827	869	0.925	0.826	0.826	0.034
isogroup00269	isotig05495,isotig05496,isotig05497,isotig05498,isotig05499,isotig05500,isotig05501,isotig05502,isotig05503,isotig05504,isotig05505,isotig05506,isotig05507,isotig05508,isotig05509,isotig05510,isotig05511,isotig05512	HP614666,HP614667,HP614668,HP614669,HP614670,HP614671,HP614672,HP614673,HP614674,HP614675,HP614676,HP614677,HP614678,HP614679,HP614680,HP614681,HP614682,HP614683	LOC_Os05g07050	pre-mRNA-processing-splicing__factor__8__putative__expressed	0	-	3275	3241	2829	2760	2419	2481	2484	0.813	0.451	0.38	0.034
isogroup00270	isotig05513,isotig05514,isotig05515,isotig05516	HP614684,HP614685,HP614686,HP614687	LOC_Os08g42590	mtN19__putative__expressed	0	-	3631	3508	3704	3376	2587	4528	4574	1.096	0.756	0.722	0.48
isogroup00271	isotig05517,isotig05518,isotig05519,isotig05520,isotig05521,isotig05522,isotig05523,isotig05524,isotig05525,isotig05526,isotig05527,isotig05528,isotig05529	HP614688,HP614689,HP614690,HP614691,HP614692,HP614693,HP614694,HP614695,HP614696,HP614697,HP614698,HP614699,HP614700	LOC_Os01g17396	expressed__protein	5e-66	-	346	335	362	265	277	276	307	0.877	0.64	0.655	0.289
isogroup00272	isotig05530,isotig05531,isotig05532,isotig05533,isotig05534,isotig05535,isotig05536,isotig05537	HP614701,HP614702,HP614703,HP614704,HP614705,HP614706,HP614707,HP614708	LOC_Os05g01600	actin__putative__expressed	0	GO:0009628,GO:0009719,GO:0005739,GO:0005856,GO:0005198	1491	1550	1343	1483	1095	1139	1155	0.77	0.255	0.223	0.034
isogroup00273	isotig05538,isotig05539,isotig05540,isotig05541,isotig05542,isotig05543,isotig05544,isotig05545,isotig05546,isotig05547,isotig05548,isotig05549,isotig05550,isotig05551,isotig05552,isotig05553,isotig05554,isotig05555	HP614709,HP614710,HP614711,HP614712,HP614713,HP614714,HP614715,HP614716,HP614717,HP614718,HP614719,HP614720,HP614721,HP614722,HP614723,HP614724,HP614725,HP614726	LOC_Os02g13970	Complex__I__intermediate-associated__30__domain__containing__putative__expressed	0	-	5316	5869	4763	4905	4809	4059	4453	0.852	0.615	0.534	0.077
isogroup00274	isotig05556,isotig05557,isotig05558,isotig05559,isotig05560,isotig05561,isotig05562,isotig05563,isotig05564,isotig05565,isotig05566,isotig05567,isotig05568,isotig05569,isotig05570	HP614727,HP614728,HP614729,HP614730,HP614731,HP614732,HP614733,HP614734,HP614735,HP614736,HP614737,HP614738,HP614739,HP614740,HP614741	LOC_Os09g12570	ubiquitin-conjugating__enzyme__putative__expressed	5e-67	GO:0003824	1712	2040	1856	1880	1899	1760	1736	0.961	0.924	0.935	0.724
isogroup00275	isotig05571,isotig05572,isotig05573,isotig05574,isotig05575	HP614742,HP614743,HP614744,HP614745,HP614746	LOC_Os12g34890	acyl__carrier__putative__expressed	2e-55	GO:0006629,GO:0009058,GO:0009987,GO:0005215	2188	2696	1764	2092	2801	1576	2153	0.996	1	1	1
isogroup00276	isotig05576,isotig05577,isotig05578,isotig05579,isotig05580,isotig05581,isotig05582,isotig05583,isotig05584,isotig05585	HP614747,HP614748,HP614749,HP614750,HP614751,HP614752,HP614753,HP614754,HP614755,HP614756	LOC_Os06g47530	TKL_IRAK_DUF26-lh.6__-__DUF26__kinases__have__homology__to__DUF26__containing__loci__expressed	5e-109	GO:0006464,GO:0006950,GO:0009719,GO:0006464,GO:0006950,GO:0009719,GO:0005739,GO:0005886,GO:0005739,GO:0005886,GO:0000166,GO:0016301,GO:0030246,GO:0000166,GO:0016301,GO:0030246	583	422	606	699	410	726	512	0.951	0.848	0.908	0.724
isogroup00277	isotig05586,isotig05587,isotig05588,isotig05589,isotig05590,isotig05591,isotig05592,isotig05593,isotig05594,isotig05595,isotig05596,isotig05597,isotig05598,isotig05599,isotig05600,isotig05601,isotig05602,isotig05603	HP614757,HP614758,HP614759,HP614760,HP614761,HP614762,HP614763,HP614764,HP614765,HP614766,HP614767,HP614768,HP614769,HP614770,HP614771,HP614772,HP614773,HP614774	LOC_Os04g51050	OsWAK53b__-__OsWAK__receptor-like__kinase__expressed	0	GO:0006464,GO:0007165,GO:0006464,GO:0007165,GO:0005618,GO:0005886,GO:0005618,GO:0005886,GO:0000166,GO:0005515,GO:0016301,GO:0000166,GO:0005515,GO:0016301	901	865	806	988	752	1008	787	0.954	0.885	0.914	0.48
isogroup00278	isotig05604,isotig05605,isotig05606,isotig05607,isotig05608,isotig05609,isotig05610	HP614775,HP614776,HP614777,HP614778,HP614779,HP614780,HP614781	LOC_Os08g42410	transketolase__putative__expressed	0	GO:0003824	2167	2329	2059	2296	2319	2148	2380	1.031	0.932	0.915	0.48
isogroup00279	isotig05611,isotig05612,isotig05613,isotig05614,isotig05615,isotig05616,isotig05617,isotig05618,isotig05619,isotig05620,isotig05621,isotig05622,isotig05623,isotig05624,isotig05625,isotig05626,isotig05627,isotig05628,isotig05629,isotig05630	HP614782,HP614783,HP614784,HP614785,HP614786,HP614787,HP614788,HP614789,HP614790,HP614791,HP614792,HP614793,HP614794,HP614795,HP614796,HP614797,HP614798,HP614799,HP614800,HP614801	LOC_Os06g45820	OsFtsH2____FtsH__protease__homologue__of__AtFtsH2/8__expressed	0	GO:0006950,GO:0009056,GO:0009987,GO:0019538,GO:0005622,GO:0005634,GO:0005737,GO:0009536,GO:0009579,GO:0000166,GO:0005488,GO:0005515,GO:0016787	35956	41391	31799	31304	24908	28882	25815	0.756	0.362	0.174	0.034
isogroup00280	isotig05631,isotig05632,isotig05633,isotig05634,isotig05635,isotig05636,isotig05637,isotig05638,isotig05639	HP614802,HP614803,HP614804,HP614805,HP614806,HP614807,HP614808,HP614809,HP614810	LOC_Os01g04070	verticillium__wilt__disease__resistance__putative__expressed	0	GO:0006464,GO:0006950,GO:0007165,GO:0009607,GO:0009719,GO:0006464,GO:0006950,GO:0007165,GO:0009607,GO:0009719,GO:0006464,GO:0006950,GO:0007165,GO:0009607,GO:0009719,GO:0006464,GO:0006950,GO:0007165,GO:0009607,GO:0009719,GO:0006464,GO:0006950,GO:0007165,GO:0009607,GO:0009719,GO:0006464,GO:0006950,GO:0007165,GO:0009607,GO:0009719,GO:0000166,GO:0005515,GO:0016301,GO:0000166,GO:0005515,GO:0016301,GO:…	926	968	1009	1211	866	888	718	0.801	0.301	0.334	0.034
isogroup00281	isotig05640,isotig05641,isotig05642,isotig05643,isotig05644,isotig05645,isotig05646,isotig05647,isotig05648,isotig05649,isotig05650,isotig05651,isotig05652,isotig05653,isotig05654,isotig05655	HP614811,HP614812,HP614813,HP614814,HP614815,HP614816,HP614817,HP614818,HP614819,HP614820,HP614821,HP614822,HP614823,HP614824,HP614825,HP614826	LOC_Os03g64400	oxidoreductase/__transition__metal__ion__binding__putative__expressed	0	GO:0005739,GO:0009536,GO:0009579	990	1088	995	1042	914	962	982	0.926	0.829	0.83	0.034
isogroup00282	isotig05656,isotig05657,isotig05658,isotig05659,isotig05660,isotig05661,isotig05662,isotig05663,isotig05664,isotig05665,isotig05666,isotig05667,isotig05668,isotig05669	HP614827,HP614828,HP614829,HP614830,HP614831,HP614832,HP614833,HP614834,HP614835,HP614836,HP614837,HP614838,HP614839,HP614840	LOC_Os08g28540	resistance__LR10__putative	3e-108	GO:0006950,GO:0006950,GO:0006950,GO:0006950,GO:0006950,GO:0005739,GO:0005886,GO:0005739,GO:0005886,GO:0005739,GO:0005886,GO:0005739,GO:0005886,GO:0005739,GO:0005886,GO:0005515,GO:0005515,GO:0005515,GO:0005515,GO:0005515	149	193	153	127	73	88	79	0.514	0	0	0.034
isogroup00283	isotig05670,isotig05671,isotig05672,isotig05673,isotig05674,isotig05675,isotig05676,isotig05677,isotig05678,isotig05679	HP614841,HP614842,HP614843,HP614844,HP614845,HP614846,HP614847,HP614848,HP614849,HP614850	-	-	-	-	264	243	272	264	317	322	328	1.236	0.319	0.341	0.032
isogroup00284	isotig05680,isotig05681,isotig05682,isotig05683,isotig05684,isotig05685,isotig05686,isotig05687,isotig05688,isotig05689,isotig05690	HP614851,HP614852,HP614853,HP614854,HP614855,HP614856,HP614857,HP614858,HP614859,HP614860,HP614861	LOC_Os08g13930	mannose-1-phosphate__guanyltransferase__putative__expressed	0	GO:0009058,GO:0016740	1133	1150	1129	1098	856	1093	948	0.856	0.557	0.558	0.034
isogroup00285	isotig05691,isotig05692,isotig05693,isotig05694,isotig05695,isotig05696,isotig05697,isotig05698,isotig05699,isotig05700,isotig05701,isotig05702,isotig05703,isotig05704,isotig05705,isotig05706,isotig05707,isotig05708,isotig05709	HP614862,HP614863,HP614864,HP614865,HP614866,HP614867,HP614868,HP614869,HP614870,HP614871,HP614872,HP614873,HP614874,HP614875,HP614876,HP614877,HP614878,HP614879,HP614880	LOC_Os01g24430	expressed__protein	4e-07	-	3148	3604	2999	3589	2419	2582	2302	0.73	0.169	0.114	0.034
isogroup00286	isotig05710,isotig05711,isotig05712,isotig05713,isotig05714,isotig05715,isotig05716,isotig05717,isotig05718	HP614881,HP614882,HP614883,HP614884,HP614885,HP614886,HP614887,HP614888,HP614889	LOC_Os12g02094	saposin-like__type__B__region__1__family__putative__expressed	3e-82	-	1149	1381	1372	1251	1271	1276	1306	0.997	1	1	1
isogroup00287	isotig05719,isotig05720,isotig05721,isotig05722,isotig05723,isotig05724,isotig05725,isotig05726,isotig05727,isotig05728,isotig05729,isotig05730,isotig05731,isotig05732,isotig05733	HP614890,HP614891,HP614892,HP614893,HP614894,HP614895,HP614896,HP614897,HP614898,HP614899,HP614900,HP614901,HP614902,HP614903,HP614904	LOC_Os02g09600	expressed__protein	1e-38	-	1186	1223	1194	1139	1648	1331	1613	1.291	0.225	0.192	0.034
isogroup00288	isotig05734,isotig05735,isotig05736,isotig05737,isotig05738,isotig05739,isotig05740,isotig05741	HP614905,HP614906,HP614907,HP614908,HP614909,HP614910,HP614911,HP614912	LOC_Os10g36350	MSP__domain__containing__putative__expressed	2e-103	GO:0005783,GO:0005198	422	440	365	377	327	325	349	0.832	0.452	0.482	0.034
isogroup00289	isotig05742,isotig05743,isotig05744,isotig05745,isotig05746,isotig05747	HP614913,HP614914,HP614915,HP614916,HP614917,HP614918	LOC_Os05g28010	TATA-binding__protein-associated__factor__TAFII55__family__putative__expressed	4e-57	-	215	207	203	192	218	215	232	1.085	0.775	0.779	0.05
isogroup00290	isotig05748,isotig05749,isotig05750,isotig05751,isotig05752,isotig05753	HP614919,HP614920,HP614921,HP614922,HP614923,HP614924	LOC_Os11g13890	chlorophyll__A-B__binding__putative__expressed	6e-132	GO:0015979,GO:0005622,GO:0009536,GO:0009579,GO:0005488	99108	134829	69714	68208	79837	49796	54345	0.66	0.124	0.022	0.157
isogroup00291	isotig05754,isotig05755,isotig05756,isotig05757,isotig05758,isotig05759,isotig05760,isotig05761,isotig05762	HP614925,HP614926,HP614927,HP614928,HP614929,HP614930,HP614931,HP614932,HP614933	LOC_Os01g63420	OsFBL4__-__F-box__domain__and__LRR__containing__expressed	0	GO:0006950,GO:0007165,GO:0009056,GO:0009605,GO:0009607,GO:0009719,GO:0009987,GO:0019538,GO:0005622,GO:0003824	1893	1869	1917	1745	2047	1810	2044	1.06	0.866	0.838	0.289
isogroup00292	isotig05763,isotig05764,isotig05765,isotig05766,isotig05767,isotig05768,isotig05769,isotig05770,isotig05771,isotig05772,isotig05773,isotig05774,isotig05775	HP614934,HP614935,HP614936,HP614937,HP614938,HP614939,HP614940,HP614941,HP614942,HP614943,HP614944,HP614945,HP614946	LOC_Os05g33710	WD__domain__G-beta__repeat__domain__containing__expressed	0	GO:0007165,GO:0007165,GO:0005886,GO:0005886,GO:0000166,GO:0000166	1164	1208	1140	1020	1185	1137	1142	1.019	0.961	0.951	1
isogroup00293	isotig05776,isotig05777,isotig05778,isotig05779,isotig05780,isotig05781,isotig05782,isotig05783,isotig05784,isotig05785,isotig05786,isotig05787,isotig05788,isotig05789,isotig05790	HP614947,HP614948,HP614949,HP614950,HP614951,HP614952,HP614953,HP614954,HP614955,HP614956,HP614957,HP614958,HP614959,HP614960,HP614961	LOC_Os08g12760	YT521-B__putative__expressed	0	-	1031	1025	1018	1028	909	852	851	0.849	0.522	0.53	0.034
isogroup00294	isotig05791,isotig05792,isotig05793,isotig05794,isotig05795,isotig05796,isotig05797,isotig05798	HP614962,HP614963,HP614964,HP614965,HP614966,HP614967,HP614968,HP614969	LOC_Os03g22900	SNF2__family__N-terminal__domain__containing__expressed	0	GO:0006259,GO:0006950,GO:0006259,GO:0006950,GO:0006259,GO:0006950,GO:0000166,GO:0003676,GO:0003677,GO:0003824,GO:0005488,GO:0005515,GO:0016787,GO:0030528,GO:0000166,GO:0003676,GO:0003677,GO:0003824,GO:0005488,GO:0005515,GO:0016787,GO:0030528,GO:0000166,GO:0003676,GO:0003677,GO:0003824,GO:0005488,GO:0005515,GO:0016787,GO:0030528	831	758	817	842	983	783	984	1.129	0.651	0.622	0.289
isogroup00295	isotig05799,isotig05800,isotig05801,isotig05802,isotig05803,isotig05804,isotig05805,isotig05806,isotig05807,isotig05808,isotig05809,isotig05810	HP614970,HP614971,HP614972,HP614973,HP614974,HP614975,HP614976,HP614977,HP614978,HP614979,HP614980,HP614981	LOC_Os06g15990	aldehyde__dehydrogenase__putative__expressed	0	GO:0006519,GO:0006950,GO:0009056,GO:0006519,GO:0006950,GO:0009056,GO:0005739,GO:0005783,GO:0005739,GO:0005783,GO:0003824,GO:0003824	12651	13586	11072	10674	8687	9510	9208	0.762	0.34	0.19	0.034
isogroup00296	isotig05811,isotig05812,isotig05813,isotig05814,isotig05815,isotig05816,isotig05817	HP614982,HP614983,HP614984,HP614985,HP614986,HP614987,HP614988	LOC_Os05g01530	expressed__protein	8e-38	-	1767	2305	1719	1535	2344	1567	2178	1.108	0.692	0.681	0.48
isogroup00297	isotig05818,isotig05819,isotig05820,isotig05821,isotig05822,isotig05823,isotig05824,isotig05825,isotig05826,isotig05827,isotig05828,isotig05829,isotig05830	HP614989,HP614990,HP614991,HP614992,HP614993,HP614994,HP614995,HP614996,HP614997,HP614998,HP614999,HP615000,HP615001	LOC_Os08g27759	expressed__protein	3e-21	-	335	331	407	445	498	509	492	1.317	0.167	0.167	0.034
isogroup00298	isotig05831,isotig05832,isotig05833,isotig05834,isotig05835,isotig05836,isotig05837	HP615002,HP615003,HP615004,HP615005,HP615006,HP615007,HP615008	LOC_Os08g28680	ubiquitin-conjugating__enzyme__putative__expressed	4e-94	GO:0006464,GO:0009056,GO:0009987,GO:0019538,GO:0003824	3092	3120	3183	3128	3964	3260	3801	1.174	0.562	0.478	0.034
isogroup00299	isotig05838,isotig05839,isotig05840,isotig05841,isotig05842,isotig05843	HP615009,HP615010,HP615011,HP615012,HP615013,HP615014	-	-	-	-	55	26	41	41	131	43	58	1.898	0.008	0.002	0.074
isogroup00300	isotig05844,isotig05845,isotig05846,isotig05847,isotig05848,isotig05849,isotig05850,isotig05851,isotig05852,isotig05853,isotig05854,isotig05855,isotig05856,isotig05857,isotig05858,isotig05859,isotig05860,isotig05861,isotig05862,isotig05863,isotig05864,isotig05865,isotig05866,isotig05867	HP615015,HP615016,HP615017,HP615018,HP615019,HP615020,HP615021,HP615022,HP615023,HP615024,HP615025,HP615026,HP615027,HP615028,HP615029,HP615030,HP615031,HP615032,HP615033,HP615034,HP615035,HP615036,HP615037,HP615038	LOC_Os05g14270	expressed__protein	2e-73	-	381	447	393	297	347	287	387	0.897	0.759	0.743	0.289
isogroup00301	isotig05868,isotig05869,isotig05870,isotig05871,isotig05872	HP615039,HP615040,HP615041,HP615042,HP615043	LOC_Os01g01340	light-induced__1-like__putative__expressed	3e-20	-	7021	9995	4190	6041	11686	6266	11254	1.429	0.089	0.04	0.157
isogroup00302	isotig05873,isotig05874,isotig05875,isotig05876,isotig05877,isotig05878,isotig05879,isotig05880,isotig05881,isotig05882,isotig05883,isotig05884	HP615044,HP615045,HP615046,HP615047,HP615048,HP615049,HP615050,HP615051,HP615052,HP615053,HP615054,HP615055	LOC_Os04g56160	plasma__membrane__ATPase__putative__expressed	0	GO:0006810,GO:0007165,GO:0008150,GO:0009607,GO:0009719,GO:0005773,GO:0005783,GO:0005794,GO:0005886,GO:0016020,GO:0005215,GO:0005515,GO:0016787	34023	38912	32076	32965	27654	30411	28304	0.835	0.614	0.463	0.034
isogroup00303	isotig05885,isotig05886,isotig05887,isotig05888,isotig05889,isotig05890,isotig05891,isotig05892,isotig05893,isotig05894,isotig05895,isotig05896,isotig05897,isotig05898,isotig05899,isotig05900,isotig05901,isotig05902,isotig05903,isotig05904,isotig05905,isotig05906,isotig05907,isotig05908	HP615056,HP615057,HP615058,HP615059,HP615060,HP615061,HP615062,HP615063,HP615064,HP615065,HP615066,HP615067,HP615068,HP615069,HP615070,HP615071,HP615072,HP615073,HP615074,HP615075,HP615076,HP615077,HP615078,HP615079	LOC_Os07g26610	phosphoglucomutase__putative__expressed	0	GO:0005975,GO:0003824	1750	1685	1488	1398	1783	1376	1695	1.024	0.942	0.938	0.724
isogroup00304	isotig05909,isotig05910,isotig05911,isotig05912,isotig05913,isotig05914,isotig05915,isotig05916,isotig05917,isotig05918,isotig05919	HP615080,HP615081,HP615082,HP615083,HP615084,HP615085,HP615086,HP615087,HP615088,HP615089,HP615090	LOC_Os11g11980	expressed__protein	3e-09	-	2162	2390	2309	2931	2494	2128	1804	0.875	0.614	0.627	0.289
isogroup00305	isotig05920,isotig05921,isotig05922,isotig05923,isotig05924,isotig05925,isotig05926,isotig05927,isotig05928	HP615091,HP615092,HP615093,HP615094,HP615095,HP615096,HP615097,HP615098,HP615099	LOC_Os03g27260	40S__ribosomal__S6__putative__expressed	3e-102	GO:0006412,GO:0006412,GO:0006412,GO:0005829,GO:0005840,GO:0005829,GO:0005840,GO:0005829,GO:0005840,GO:0005198,GO:0005198,GO:0005198	2719	3041	2769	3276	2783	2703	2455	0.897	0.723	0.715	0.157
isogroup00306	isotig05929,isotig05930,isotig05931,isotig05932,isotig05933,isotig05934	HP615100,HP615101,HP615102,HP615103,HP615104,HP615105	LOC_Os07g01820	OsMADS15__-__MADS-box__family__gene__with__MIKCc__type-box__expressed	2e-92	GO:0006350,GO:0006950,GO:0007275,GO:0009628,GO:0009908,GO:0006350,GO:0006950,GO:0007275,GO:0009628,GO:0009908,GO:0005634,GO:0005634,GO:0003677,GO:0003700,GO:0003677,GO:0003700	2083	2329	2001	1788	1953	1830	1911	0.926	0.848	0.828	0.289
isogroup00307	contig05881,isotig05935,isotig05936,isotig05937,isotig05938	HP615110,HP615106,HP615107,HP615108,HP615109	LOC_Os08g03290	glyceraldehyde-3-phosphate__dehydrogenase__putative__expressed	2e-171	GO:0005975,GO:0006091,GO:0006950,GO:0009056,GO:0009628,GO:0015979,GO:0005739,GO:0009536,GO:0009579,GO:0003824	10059	9638	9382	8854	6387	8005	6665	0.74	0.243	0.133	0.034
isogroup00308	isotig05939,isotig05940,isotig05941,isotig05942,isotig05943,isotig05944,isotig05945,isotig05946,isotig05947,isotig05948,isotig05949,isotig05950	HP615111,HP615112,HP615113,HP615114,HP615115,HP615116,HP615117,HP615118,HP615119,HP615120,HP615121,HP615122	-	-	-	-	104	139	117	128	100	99	102	0.822	0.501	0.494	0.034
isogroup00309	isotig05951,isotig05952,isotig05953,isotig05954,isotig05955,isotig05956,isotig05957,isotig05958,isotig05959,isotig05960	HP615123,HP615124,HP615125,HP615126,HP615127,HP615128,HP615129,HP615130,HP615131,HP615132	LOC_Os06g12400	Homeobox__domain__containing__expressed	8e-130	GO:0006350,GO:0006350,GO:0005634,GO:0005634,GO:0003700,GO:0003700	205	242	239	222	204	195	185	0.858	0.547	0.596	0.034
isogroup00310	isotig05961,isotig05962,isotig05963,isotig05964,isotig05965,isotig05966,isotig05967,isotig05968,isotig05969,isotig05970,isotig05971,isotig05972	HP615133,HP615134,HP615135,HP615136,HP615137,HP615138,HP615139,HP615140,HP615141,HP615142,HP615143,HP615144	LOC_Os05g19370	60S__ribosomal__L15__putative__expressed	6e-89	GO:0006412,GO:0006412,GO:0005829,GO:0005840,GO:0005829,GO:0005840,GO:0005198,GO:0005198	2841	3339	2772	3242	2346	2595	2371	0.8	0.387	0.32	0.034
isogroup00311	isotig05973,isotig05974,isotig05975,isotig05976,isotig05977,isotig05978,isotig05979,isotig05980	HP615145,HP615146,HP615147,HP615148,HP615149,HP615150,HP615151,HP615152	LOC_Os10g39620	ubiquitin__family__putative__expressed	3e-137	GO:0006464	2189	2033	1922	1957	1863	1875	1789	0.91	0.77	0.769	0.034
isogroup00312	isotig05981,isotig05982,isotig05983,isotig05984,isotig05985,isotig05986	HP615153,HP615154,HP615155,HP615156,HP615157,HP615158	LOC_Os09g33986	peptidase__T1__family__putative__expressed	2e-115	GO:0009056,GO:0009987,GO:0019538,GO:0005829,GO:0016787	1072	1064	1071	941	906	967	997	0.923	0.82	0.816	0.157
isogroup00313	isotig05987,isotig05988,isotig05989,isotig05990,isotig05991,isotig05992,isotig05993,isotig05994,isotig05995,isotig05996,isotig05997,isotig05998	HP615159,HP615160,HP615161,HP615162,HP615163,HP615164,HP615165,HP615166,HP615167,HP615168,HP615169,HP615170	LOC_Os04g38870	14-3-3__putative__expressed	1e-137	GO:0007165,GO:0009719,GO:0005634,GO:0005737,GO:0009536,GO:0005488,GO:0005515	1045	1061	767	1150	783	996	890	0.885	0.668	0.675	0.289
isogroup00314	isotig05999,isotig06000,isotig06001,isotig06002,isotig06003,isotig06004,isotig06005,isotig06006,isotig06007	HP615171,HP615172,HP615173,HP615174,HP615175,HP615176,HP615177,HP615178,HP615179	LOC_Os02g21250	clathrin__adaptor__complex__small__chain__domain__containing__expressed	1e-77	GO:0006810,GO:0016043,GO:0005737,GO:0016020	274	251	240	287	236	340	228	1.019	1	0.958	0.48
isogroup00315	isotig06008,isotig06009,isotig06010,isotig06011,isotig06012,isotig06013,isotig06014,isotig06015	HP615180,HP615181,HP615182,HP615183,HP615184,HP615185,HP615186,HP615187	LOC_Os08g45080	expressed__protein	0	-	1663	1463	1543	1580	1337	1555	1456	0.928	0.824	0.834	0.157
isogroup00316	isotig06016,isotig06017,isotig06018,isotig06019,isotig06020,isotig06021,isotig06022,isotig06023,isotig06024,isotig06025,isotig06026,isotig06027,isotig06028,isotig06029,isotig06030	HP615188,HP615189,HP615190,HP615191,HP615192,HP615193,HP615194,HP615195,HP615196,HP615197,HP615198,HP615199,HP615200,HP615201,HP615202	LOC_Os04g32950	calreticulin__precursor__putative__expressed	0	GO:0006950,GO:0006950,GO:0006950,GO:0005618,GO:0005623,GO:0005739,GO:0005783,GO:0005618,GO:0005623,GO:0005739,GO:0005783,GO:0005618,GO:0005623,GO:0005739,GO:0005783,GO:0005488,GO:0005488,GO:0005488	3950	4554	3576	5313	3026	3945	2726	0.743	0.195	0.142	0.077
isogroup00317	isotig06031,isotig06032,isotig06033,isotig06034,isotig06035,isotig06036,isotig06037,isotig06038,isotig06039,isotig06040,isotig06041,isotig06042	HP615203,HP615204,HP615205,HP615206,HP615207,HP615208,HP615209,HP615210,HP615211,HP615212,HP615213,HP615214	LOC_Os01g07370	KIP1__putative__expressed	1e-179	-	1222	1213	1104	1228	1042	1071	1068	0.89	0.692	0.693	0.034
isogroup00318	isotig06043,isotig06044,isotig06045,isotig06046,isotig06047,isotig06048	HP615215,HP615216,HP615217,HP615218,HP615219,HP615220	LOC_Os09g31180	ribosomal__L6__putative__expressed	7e-85	GO:0006412,GO:0006412,GO:0006412,GO:0006412,GO:0005840,GO:0005840,GO:0005840,GO:0005840,GO:0005198,GO:0005198,GO:0005198,GO:0005198	2814	3268	2695	3238	2513	3073	2446	0.891	0.711	0.696	0.157
isogroup00319	isotig06049,isotig06050,isotig06051,isotig06052,isotig06053,isotig06054,isotig06055,isotig06056,isotig06057,isotig06058,isotig06059,isotig06060	HP615221,HP615222,HP615223,HP615224,HP615225,HP615226,HP615227,HP615228,HP615229,HP615230,HP615231,HP615232	LOC_Os01g09000	glutaminyl-tRNA__synthetase__putative__expressed	0	GO:0006139,GO:0006412,GO:0006519,GO:0000166	1039	1096	959	943	964	873	919	0.91	0.774	0.776	0.157
isogroup00320	isotig06061,isotig06062,isotig06063,isotig06064,isotig06065,isotig06066,isotig06067,isotig06068,isotig06069	HP615233,HP615234,HP615235,HP615236,HP615237,HP615238,HP615239,HP615240,HP615241	LOC_Os10g10130	OsWAK112d__-__OsWAK__receptor-like__kinase__expressed	0	GO:0006464,GO:0007165,GO:0006464,GO:0007165,GO:0006464,GO:0007165,GO:0006464,GO:0007165,GO:0006464,GO:0007165,GO:0005618,GO:0005886,GO:0005618,GO:0005886,GO:0005618,GO:0005886,GO:0005618,GO:0005886,GO:0005618,GO:0005886,GO:0000166,GO:0005515,GO:0016301,GO:0000166,GO:0005515,GO:0016301,GO:0000166,GO:0005515,GO:0016301,GO:0000166,GO:0005515,GO:0016301,GO:0000166,GO:0005515,GO:0016301	865	824	914	980	718	950	865	0.943	0.864	0.885	0.593
isogroup00321	isotig06070,isotig06071,isotig06072,isotig06073,isotig06074,isotig06075,isotig06076,isotig06077	HP615242,HP615243,HP615244,HP615245,HP615246,HP615247,HP615248,HP615249	LOC_Os04g03579	kinase__putative__expressed	5e-70	GO:0009719,GO:0009987,GO:0009719,GO:0009987,GO:0005739,GO:0005886,GO:0005739,GO:0005886,GO:0004872,GO:0005515,GO:0016301,GO:0030246,GO:0004872,GO:0005515,GO:0016301,GO:0030246	1843	2006	2048	2781	1633	1944	1695	0.81	0.381	0.364	0.077
isogroup00322	isotig06078,isotig06079,isotig06080,isotig06081,isotig06082,isotig06083,isotig06084,isotig06085,isotig06086,isotig06087,isotig06088,isotig06089,isotig06090	HP615250,HP615251,HP615252,HP615253,HP615254,HP615255,HP615256,HP615257,HP615258,HP615259,HP615260,HP615261,HP615262	LOC_Os06g43190	retrotransposon__putative__unclassified__expressed	6e-61	-	792	740	700	707	690	677	797	0.982	0.993	0.998	0.48
isogroup00323	isotig06091,isotig06092,isotig06093,isotig06094,isotig06095,isotig06096,isotig06097,isotig06098	HP615263,HP615264,HP615265,HP615266,HP615267,HP615268,HP615269,HP615270	LOC_Os06g36650	ABC__transporter__family__putative__expressed	0	GO:0009607,GO:0040007,GO:0005739,GO:0005773,GO:0009536,GO:0016020,GO:0005215,GO:0016787	584	474	548	507	457	606	610	1.056	0.863	0.857	0.48
isogroup00324	isotig06099,isotig06100,isotig06101,isotig06102,isotig06103,isotig06104,isotig06105	HP615271,HP615272,HP615273,HP615274,HP615275,HP615276,HP615277	LOC_Os12g10730	glutathione__S-transferase__putative__expressed	5e-103	GO:0016740,GO:0016740	3197	3228	3100	2712	3335	3270	3293	1.078	0.823	0.778	0.034
isogroup00325	isotig06106,isotig06107,isotig06108,isotig06109,isotig06110,isotig06111,isotig06112,isotig06113,isotig06114	HP615279,HP615280,HP615281,HP615282,HP615283,HP615284,HP615285,HP615286,HP615287	LOC_Os06g37440	elongation__factor__1-gamma__putative__expressed	2e-97	GO:0008135,GO:0016740	4908	5052	4429	5036	3982	4357	3772	0.831	0.515	0.448	0.034
isogroup00326	isotig06115,isotig06116,isotig06117,isotig06118,isotig06119,isotig06120,isotig06121,isotig06122,isotig06123	HP615288,HP615289,HP615290,HP615291,HP615292,HP615293,HP615294,HP615295,HP615296	LOC_Os06g38210	expressed__protein	9e-33	-	3829	3692	3763	4117	3659	3935	3971	1.001	1	1	1
isogroup00327	isotig06124,isotig06125,isotig06126,isotig06127,isotig06128,isotig06129,isotig06130,isotig06131,isotig06132	HP615297,HP615298,HP615299,HP615300,HP615301,HP615302,HP615303,HP615304,HP615305	LOC_Os10g41749	crcB-like__expressed	0	GO:0016020	1072	1220	1153	965	1261	930	1190	1.022	0.939	0.942	0.724
isogroup00328	isotig06133,isotig06134,isotig06135,isotig06136,isotig06137,isotig06138,isotig06139,isotig06140	HP615306,HP615307,HP615308,HP615309,HP615310,HP615311,HP615312,HP615313	LOC_Os02g40240	receptor__kinase__putative__expressed	0	GO:0006464,GO:0007165,GO:0009719,GO:0019538,GO:0030154,GO:0006464,GO:0007165,GO:0009719,GO:0019538,GO:0030154,GO:0006464,GO:0007165,GO:0009719,GO:0019538,GO:0030154,GO:0006464,GO:0007165,GO:0009719,GO:0019538,GO:0030154,GO:0005739,GO:0005886,GO:0016020,GO:0005739,GO:0005886,GO:0016020,GO:0005739,GO:0005886,GO:0016020,GO:0005739,GO:0005886,GO:0016020,GO:0000166,GO:0005515,GO:0016301,GO:0000166,GO:…	1317	1392	1345	1394	1072	1149	1128	0.82	0.425	0.41	0.034
isogroup00329	isotig06141,isotig06142,isotig06143	HP615314,HP615315,HP615316	LOC_Os01g52010	alliin__lyase__precursor__putative__expressed	2e-146	GO:0003824	11441	12546	11394	10226	10011	9385	10162	0.864	0.691	0.584	0.034
isogroup00330	isotig06144,isotig06145,isotig06146,isotig06147,isotig06148,isotig06149,isotig06150,isotig06151,isotig06152	HP615319,HP615320,HP615321,HP615322,HP615323,HP615324,HP615325,HP615326,HP615327	LOC_Os05g11770	ulp1__protease__family__putative__expressed	0	GO:0009987,GO:0019538,GO:0016787	772	738	768	806	680	818	749	0.971	0.943	0.967	0.724
isogroup00331	isotig06153,isotig06154,isotig06155,isotig06156,isotig06157,isotig06158,isotig06159,isotig06160	HP615328,HP615329,HP615330,HP615331,HP615332,HP615333,HP615334,HP615335	LOC_Os05g30410	PHF5-like__domain__containing__expressed	4e-65	GO:0003674	378	375	404	351	384	364	376	0.994	1	1	1
isogroup00332	isotig06161,isotig06162,isotig06163,isotig06164,isotig06165,isotig06166,isotig06167,isotig06168,isotig06169,isotig06170	HP615336,HP615337,HP615338,HP615339,HP615340,HP615341,HP615342,HP615343,HP615344,HP615345	-	-	-	-	8612	9561	8920	8348	7582	7973	7933	0.884	0.738	0.665	0.034
isogroup00333	isotig06171,isotig06172,isotig06173,isotig06174,isotig06175,isotig06176,isotig06177,isotig06178	HP615346,HP615347,HP615348,HP615349,HP615350,HP615351,HP615352,HP615353	LOC_Os03g52130	expressed__protein	7e-45	-	778	930	781	825	1010	677	861	1.025	0.942	0.935	0.724
isogroup00334	isotig06179,isotig06180,isotig06181,isotig06182,isotig06183,isotig06184,isotig06185,isotig06186,isotig06187,isotig06188,isotig06189,isotig06190,isotig06191,isotig06192,isotig06193	HP615354,HP615355,HP615356,HP615357,HP615358,HP615359,HP615360,HP615361,HP615362,HP615363,HP615364,HP615365,HP615366,HP615367,HP615368	LOC_Os07g44610	pyrrolidone-carboxylate__peptidase__putative__expressed	2e-116	GO:0009987,GO:0019538,GO:0016787	1773	1754	1860	1818	1798	1836	1790	1.004	1	0.994	0.724
isogroup00335	isotig06194,isotig06195,isotig06196,isotig06197,isotig06198,isotig06199,isotig06200,isotig06201,isotig06202,isotig06203,isotig06204,isotig06205	HP615369,HP615370,HP615371,HP615372,HP615373,HP615374,HP615375,HP615376,HP615377,HP615378,HP615379,HP615380	LOC_Os08g39150	expressed__protein	0	-	897	843	863	971	686	830	738	0.841	0.476	0.497	0.034
isogroup00336	isotig06206,isotig06207,isotig06208,isotig06209,isotig06210,isotig06211,isotig06212,isotig06213,isotig06214,isotig06215,isotig06216	HP615381,HP615382,HP615383,HP615384,HP615385,HP615386,HP615387,HP615388,HP615389,HP615390,HP615391	LOC_Os03g39610	chlorophyll__A-B__binding__putative__expressed	6e-138	GO:0015979,GO:0005622,GO:0009536,GO:0009579,GO:0005488	86206	121364	57658	53936	70541	36144	42228	0.622	0.065	0.006	0.157
isogroup00337	isotig06217,isotig06218,isotig06219,isotig06220,isotig06221,isotig06222,isotig06223,isotig06224,isotig06225,isotig06226,isotig06227,isotig06228	HP615392,HP615393,HP615394,HP615395,HP615396,HP615397,HP615398,HP615399,HP615400,HP615401,HP615402,HP615403	LOC_Os07g30020	anthranilate__phosphoribosyltransferase__putative__expressed	0	GO:0005783	2941	2734	2364	2334	1668	1890	1831	0.693	0.091	0.053	0.034
isogroup00338	isotig06229,isotig06230,isotig06231,isotig06232,isotig06233,isotig06234,isotig06235,isotig06236,isotig06237,isotig06238	HP615404,HP615405,HP615406,HP615407,HP615408,HP615409,HP615410,HP615411,HP615412,HP615413	LOC_Os04g49570	glutamate__receptor__putative__expressed	0	GO:0009607,GO:0009628,GO:0019725	2352	2462	2481	2174	2099	1905	2069	0.855	0.594	0.55	0.034
isogroup00339	isotig06239,isotig06240,isotig06241,isotig06242,isotig06243,isotig06244,isotig06245,isotig06246,isotig06247	HP615414,HP615415,HP615416,HP615417,HP615418,HP615419,HP615420,HP615421,HP615422	LOC_Os07g14270	calreticulin__precursor__putative__expressed	4e-176	GO:0006950,GO:0005618,GO:0005623,GO:0005739,GO:0005783,GO:0005488	3663	4037	3174	4417	2720	3878	2936	0.831	0.501	0.449	0.157
isogroup00340	isotig06248,isotig06249,isotig06250,isotig06251,isotig06252,isotig06253,isotig06254,isotig06255,isotig06256	HP615423,HP615424,HP615425,HP615426,HP615427,HP615428,HP615429,HP615430,HP615431	LOC_Os05g14170	expressed__protein	0	GO:0005783,GO:0005783,GO:0003824,GO:0003824	980	1143	946	987	1030	957	979	0.975	0.966	0.977	0.724
isogroup00341	isotig06257,isotig06258,isotig06259,isotig06260,isotig06261,isotig06262,isotig06263,isotig06264,isotig06265,isotig06266,isotig06267,isotig06268	HP615432,HP615433,HP615434,HP615435,HP615436,HP615437,HP615438,HP615439,HP615440,HP615441,HP615442,HP615443	LOC_Os12g12850	ATP-dependent__Clp__protease__ATP-binding__subunit__clpA__homologchloroplast__precursor__putative__expressed	0	GO:0006950,GO:0009628,GO:0009987,GO:0019538,GO:0009536,GO:0000166,GO:0016787	14641	15635	11885	12408	9642	11695	11163	0.794	0.461	0.297	0.034
isogroup00342	isotig06269,isotig06270,isotig06271,isotig06272,isotig06273,isotig06274,isotig06275	HP615445,HP615446,HP615447,HP615448,HP615449,HP615450,HP615451	LOC_Os09g09480	SNF7__domain__containing__putative__expressed	3e-72	GO:0003674	1153	1212	1147	1165	1177	1067	1128	0.961	0.925	0.939	0.289
isogroup00343	isotig06276,isotig06277,isotig06278,isotig06279,isotig06280,isotig06281,isotig06282,isotig06283,isotig06284,isotig06285,isotig06286,isotig06287	HP615452,HP615453,HP615454,HP615455,HP615456,HP615457,HP615458,HP615459,HP615460,HP615461,HP615462,HP615463	LOC_Os03g17174	PsbP__putative__expressed	3e-98	GO:0005622,GO:0009536,GO:0009579	3170	4335	2335	2111	3101	1892	2933	0.884	0.775	0.676	0.48
isogroup00344	isotig06288,isotig06289,isotig06290,isotig06291,isotig06292,isotig06293,isotig06294	HP615464,HP615465,HP615466,HP615467,HP615468,HP615469,HP615470	LOC_Os08g06140	no__apical__meristem__putative__expressed	2e-177	GO:0006350,GO:0007275,GO:0003700	695	727	633	591	524	586	591	0.857	0.574	0.57	0.05
isogroup00345	isotig06295,isotig06296,isotig06297,isotig06298,isotig06299,isotig06300,isotig06301,isotig06302,isotig06303,isotig06304,isotig06305	HP615471,HP615472,HP615473,HP615474,HP615475,HP615476,HP615477,HP615478,HP615479,HP615480,HP615481	LOC_Os11g10610	NBS-LRR__disease__resistance__putative__expressed	1e-68	GO:0006950,GO:0009607,GO:0005739,GO:0005886,GO:0005515	389	358	341	396	364	451	397	1.089	0.775	0.761	0.157
isogroup00346	isotig06306,isotig06307,isotig06308,isotig06309,isotig06310,isotig06311,isotig06312,isotig06313,isotig06314,isotig06315,isotig06316,isotig06317	HP615482,HP615483,HP615484,HP615485,HP615486,HP615487,HP615488,HP615489,HP615490,HP615491,HP615492,HP615493	LOC_Os11g11890	kinase__domain__containing__expressed	6e-90	GO:0006464,GO:0006950,GO:0009719,GO:0006464,GO:0006950,GO:0009719,GO:0006464,GO:0006950,GO:0009719,GO:0006464,GO:0006950,GO:0009719,GO:0006464,GO:0006950,GO:0009719,GO:0006464,GO:0006950,GO:0009719,GO:0006464,GO:0006950,GO:0009719,GO:0006464,GO:0006950,GO:0009719,GO:0006464,GO:0006950,GO:0009719,GO:0006464,GO:0006950,GO:0009719,GO:0006464,GO:0006950,GO:0009719,GO:0006464,GO:0006950,GO:0009719,GO:…	389	368	391	642	338	696	425	1.087	0.838	0.768	0.724
isogroup00347	isotig06318,isotig06319,isotig06320,isotig06321,isotig06322,isotig06323,isotig06324,isotig06325,isotig06326,isotig06327	HP615494,HP615495,HP615496,HP615497,HP615498,HP615499,HP615500,HP615501,HP615502,HP615503	LOC_Os08g14450	RNA__polymerase__sigma__factor__putative__expressed	0	GO:0006350,GO:0009628,GO:0003677,GO:0003700,GO:0016740,GO:0030528	2338	2713	2368	2168	3902	2119	2505	1.186	0.531	0.442	0.724
isogroup00348	isotig06328,isotig06329,isotig06330,isotig06331,isotig06332,isotig06333,isotig06334	HP615504,HP615505,HP615506,HP615507,HP615508,HP615509,HP615510	LOC_Os02g06300	GTP-binding__lepA__putative__expressed	0	GO:0005739,GO:0000166,GO:0008135	2628	2930	2417	2514	2929	2189	2764	1.002	0.995	0.997	1
isogroup00349	isotig06335,isotig06336,isotig06337,isotig06338,isotig06339,isotig06340,isotig06341	HP615511,HP615512,HP615513,HP615514,HP615515,HP615516,HP615517	LOC_Os01g67054	calreticulin__precursor__putative__expressed	0	GO:0006950,GO:0005618,GO:0005623,GO:0005739,GO:0005783,GO:0005488	8723	8108	7521	12204	6652	8848	6191	0.791	0.363	0.282	0.289
isogroup00350	isotig06342,isotig06343,isotig06344,isotig06345,isotig06346,isotig06347,isotig06348,isotig06349,isotig06350,isotig06351,isotig06352,isotig06353	HP615518,HP615519,HP615520,HP615521,HP615522,HP615523,HP615524,HP615525,HP615526,HP615527,HP615528,HP615529	LOC_Os04g52520	APO__putative__expressed	0	-	1300	1555	1186	1099	1306	1006	1085	0.881	0.684	0.662	0.289
isogroup00351	isotig06354,isotig06355,isotig06356,isotig06357,isotig06358,isotig06359,isotig06360,isotig06361,isotig06362	HP615530,HP615531,HP615532,HP615533,HP615534,HP615535,HP615536,HP615537,HP615538	LOC_Os03g40670	glycerophosphoryl__diester__phosphodiesterase__family__putative__expressed	0	GO:0008152,GO:0009987,GO:0008152,GO:0009987,GO:0005886,GO:0016020,GO:0005886,GO:0016020,GO:0016301,GO:0016787,GO:0016301,GO:0016787	651	566	479	768	537	623	527	0.913	0.732	0.785	0.48
isogroup00352	isotig06363,isotig06364,isotig06365,isotig06366,isotig06367,isotig06368,isotig06369,isotig06370,isotig06371,isotig06372	HP615539,HP615540,HP615541,HP615542,HP615543,HP615544,HP615545,HP615546,HP615547,HP615548	LOC_Os07g07709	ribosomal__S13p/S18e__putative__expressed	1e-69	GO:0006412,GO:0006412,GO:0005829,GO:0005840,GO:0005829,GO:0005840,GO:0005198,GO:0005198	2307	2734	2471	3067	2407	2385	2084	0.867	0.608	0.596	0.157
isogroup00353	isotig06373,isotig06374,isotig06375,isotig06376,isotig06377,isotig06378,isotig06379,isotig06380,isotig06381	HP615549,HP615550,HP615551,HP615552,HP615553,HP615554,HP615555,HP615556,HP615557	LOC_Os05g02220	ACT__domain__containing__expressed	9e-123	-	605	832	1023	909	829	669	548	0.81	0.317	0.37	0.157
isogroup00354	isotig06382,isotig06383,isotig06384,isotig06385,isotig06386,isotig06387,isotig06388,isotig06389,isotig06390,isotig06391,isotig06392,isotig06393,isotig06394,isotig06395,isotig06396,isotig06397,isotig06398,isotig06399	HP615558,HP615559,HP615560,HP615561,HP615562,HP615563,HP615564,HP615565,HP615566,HP615567,HP615568,HP615569,HP615570,HP615571,HP615572,HP615573,HP615574,HP615575	LOC_Os11g42430	transporter__family__putative__expressed	1e-147	GO:0009607,GO:0005634,GO:0016020,GO:0005215	1815	2237	1832	1830	1845	1701	1645	0.897	0.741	0.721	0.289
isogroup00355	contig25283	HP615576	-	-	-	-	299	480	415	731	279	160	265	0.488	0	0	0.034
isogroup00356	isotig06400,isotig06401,isotig06402,isotig06403,isotig06404,isotig06405	HP615577,HP615578,HP615579,HP615580,HP615581,HP615582	LOC_Os02g57660	phosphatidylinositol-4-phosphate__5-kinase__putative__expressed	2e-101	GO:0005488,GO:0016301	459	542	506	466	479	491	506	0.997	1	1	0.858
isogroup00357	isotig06406,isotig06407,isotig06408,isotig06409,isotig06410,isotig06411,isotig06412,isotig06413,isotig06414,isotig06415,isotig06416	HP615583,HP615584,HP615585,HP615586,HP615587,HP615588,HP615589,HP615590,HP615591,HP615592,HP615593	LOC_Os02g02120	OsWAK11__-__OsWAK__receptor-like__kinase	0	GO:0006464,GO:0007165,GO:0006464,GO:0007165,GO:0006464,GO:0007165,GO:0005618,GO:0005886,GO:0016020,GO:0005618,GO:0005886,GO:0016020,GO:0005618,GO:0005886,GO:0016020,GO:0000166,GO:0005515,GO:0016301,GO:0000166,GO:0005515,GO:0016301,GO:0000166,GO:0005515,GO:0016301	300	259	247	325	232	321	225	0.917	0.723	0.799	0.289
isogroup00358	isotig06417,isotig06418,isotig06419,isotig06420,isotig06421,isotig06422,isotig06423,isotig06424,isotig06425,isotig06426,isotig06427,isotig06428,isotig06429	HP615594,HP615595,HP615596,HP615597,HP615598,HP615599,HP615600,HP615601,HP615602,HP615603,HP615604,HP615605,HP615606	LOC_Os10g34660	expressed__protein	6e-105	-	175	185	209	194	182	223	206	1.068	0.844	0.834	0.48
isogroup00359	isotig06430,isotig06431,isotig06432,isotig06433,isotig06434,isotig06435,isotig06436,isotig06437	HP615607,HP615608,HP615609,HP615610,HP615611,HP615612,HP615613,HP615614	LOC_Os01g41750	expressed__protein	2e-107	GO:0006464,GO:0006950,GO:0007165,GO:0009607,GO:0009719,GO:0006464,GO:0006950,GO:0007165,GO:0009607,GO:0009719,GO:0006464,GO:0006950,GO:0007165,GO:0009607,GO:0009719,GO:0006464,GO:0006950,GO:0007165,GO:0009607,GO:0009719,GO:0006464,GO:0006950,GO:0007165,GO:0009607,GO:0009719,GO:0006464,GO:0006950,GO:0007165,GO:0009607,GO:0009719,GO:0006464,GO:0006950,GO:0007165,GO:0009607,GO:0009719,GO:0006464,GO:…	301	258	374	392	314	360	322	1.002	0.995	1	1
isogroup00360	isotig06438,isotig06439,isotig06440,isotig06441,isotig06442,isotig06443,isotig06444,isotig06445,isotig06446	HP615615,HP615616,HP615617,HP615618,HP615619,HP615620,HP615621,HP615622,HP615623	LOC_Os02g42330	nitrilase__putative__expressed	4e-175	GO:0008152,GO:0016787	1832	1925	1928	2245	1827	2153	1777	0.968	0.924	0.955	0.289
isogroup00361	isotig06447,isotig06448,isotig06449,isotig06450,isotig06451,isotig06452,isotig06453,isotig06454,isotig06455,isotig06456	HP615624,HP615625,HP615626,HP615627,HP615628,HP615629,HP615630,HP615631,HP615632,HP615633	LOC_Os08g43110	retrotransposon__putative__unclassified__expressed	0	-	31960	45478	38490	35278	28416	32329	26624	0.77	0.397	0.216	0.077
isogroup00362	isotig06457,isotig06458,isotig06459,isotig06460,isotig06461,isotig06462,isotig06463	HP615634,HP615635,HP615636,HP615637,HP615638,HP615639,HP615640	LOC_Os09g14520	integral__membrane__putative__expressed	8e-163	GO:0016020,GO:0005215	2177	2144	2162	2031	1981	1795	1772	0.869	0.626	0.607	0.034
isogroup00363	isotig06464,isotig06465,isotig06466,isotig06467,isotig06468,isotig06469,isotig06470,isotig06471,isotig06472	HP615641,HP615642,HP615643,HP615644,HP615645,HP615646,HP615647,HP615648,HP615649	LOC_Os05g04520	kinase__putative__expressed	0	GO:0006464,GO:0006464,GO:0005634,GO:0005737,GO:0016020,GO:0005634,GO:0005737,GO:0016020,GO:0000166,GO:0016301,GO:0000166,GO:0016301	882	822	805	1010	705	927	708	0.887	0.64	0.682	0.289
isogroup00364	isotig06473,isotig06474,isotig06475,isotig06476,isotig06477,isotig06478,isotig06479,isotig06480,isotig06481	HP615650,HP615651,HP615652,HP615653,HP615654,HP615655,HP615656,HP615657,HP615658	LOC_Os04g28780	serine/threonine-kinase__receptor__precursor__putative__expressed	0	GO:0006464,GO:0008152,GO:0009719,GO:0009987,GO:0005886,GO:0000166,GO:0004872,GO:0016301,GO:0016787,GO:0030246	620	435	645	655	335	650	369	0.767	0.158	0.218	0.289
isogroup00365	isotig06482,isotig06483,isotig06484,isotig06485,isotig06486,isotig06487,isotig06488,isotig06489,isotig06490,isotig06491,isotig06492,isotig06493	HP615659,HP615660,HP615661,HP615662,HP615663,HP615664,HP615665,HP615666,HP615667,HP615668,HP615669,HP615670	LOC_Os04g23890	AGC_PVPK_like_kin82y.10__-__ACG__kinases__include__homologs__to__PKA__PKG__and__PKC__expressed	0	GO:0006350,GO:0006464,GO:0007165,GO:0006350,GO:0006464,GO:0007165,GO:0005634,GO:0005730,GO:0005737,GO:0005634,GO:0005730,GO:0005737,GO:0000166,GO:0004871,GO:0016301,GO:0000166,GO:0004871,GO:0016301	4144	4487	4124	3847	4649	3758	5041	1.08	0.803	0.773	0.48
isogroup00366	isotig06494,isotig06495,isotig06496,isotig06497,isotig06498,isotig06499,isotig06500,isotig06501,isotig06502,isotig06503,isotig06504,isotig06505	HP615671,HP615672,HP615673,HP615674,HP615675,HP615676,HP615677,HP615678,HP615679,HP615680,HP615681,HP615682	LOC_Os09g12560	ferrochelatase-2__chloroplast__precursor__putative__expressed	0	GO:0009058,GO:0009987,GO:0019748,GO:0009536,GO:0003824	584	523	562	707	467	677	453	0.896	0.649	0.723	0.289
isogroup00367	isotig06506,isotig06507,isotig06508,isotig06509,isotig06510,isotig06511,isotig06512	HP615683,HP615684,HP615685,HP615686,HP615687,HP615688,HP615689	LOC_Os02g35130	AIG1__putative__expressed	1e-144	GO:0009607	945	1058	998	1076	996	1095	1121	1.05	0.884	0.869	0.289
isogroup00368	isotig06513,isotig06514,isotig06515,isotig06516,isotig06517,isotig06518,isotig06519,isotig06520,isotig06521	HP615690,HP615691,HP615692,HP615693,HP615694,HP615695,HP615696,HP615697,HP615698	LOC_Os01g16000	CRAL/TRIO__domain__containing__expressed	4e-125	GO:0006810,GO:0005215	1143	1132	1329	1322	1058	1233	1057	0.906	0.728	0.755	0.157
isogroup00369	isotig06522,isotig06523,isotig06524,isotig06525,isotig06526,isotig06527,isotig06528,isotig06529,isotig06530,isotig06531	HP615699,HP615700,HP615701,HP615702,HP615703,HP615704,HP615705,HP615706,HP615707,HP615708	LOC_Os05g50840	mitochondrial__carrier__putative__expressed	1e-150	GO:0006810,GO:0009607,GO:0016043,GO:0005622,GO:0005739,GO:0005777,GO:0009536,GO:0009579,GO:0016020,GO:0005215,GO:0005488	2251	2641	2438	2265	2507	2135	2703	1.021	0.943	0.945	0.724
isogroup00370	isotig06532,isotig06533,isotig06534,isotig06535,isotig06536,isotig06537	HP615709,HP615710,HP615711,HP615712,HP615713,HP615714	LOC_Os05g49770	CTP__synthase__putative__expressed	0	GO:0003824	1489	1612	1072	1278	1461	1256	1650	1.068	0.804	0.81	0.724
isogroup00371	isotig06538,isotig06539,isotig06540,isotig06541,isotig06542,isotig06543,isotig06544	HP615715,HP615716,HP615717,HP615718,HP615719,HP615720,HP615721	LOC_Os03g51640	expressed__protein	7e-94	GO:0005794	851	796	787	723	667	711	720	0.886	0.681	0.683	0.034
isogroup00372	isotig06545,isotig06546,isotig06547,isotig06548,isotig06549,isotig06550	HP615722,HP615723,HP615724,HP615725,HP615726,HP615727	-	-	-	-	992	1271	1027	746	1116	819	919	0.943	0.898	0.888	0.724
isogroup00373	isotig06551,isotig06552,isotig06553,isotig06554,isotig06555,isotig06556	HP615728,HP615729,HP615730,HP615731,HP615732,HP615733	LOC_Os02g47600	soluble__inorganic__pyrophosphatase__putative__expressed	8e-116	-	5619	5864	4859	4738	6191	4422	5507	1.02	0.959	0.948	1
isogroup00374	isotig06557,isotig06558,isotig06559,isotig06560,isotig06561,isotig06562,isotig06563,isotig06564	HP615734,HP615735,HP615736,HP615737,HP615738,HP615739,HP615740,HP615741	LOC_Os11g39420	jacalin-like__lectin__domain__containing__expressed	2e-63	GO:0006464,GO:0006950,GO:0009719,GO:0006464,GO:0006950,GO:0009719,GO:0006464,GO:0006950,GO:0009719,GO:0005886,GO:0005886,GO:0005886,GO:0000166,GO:0016301,GO:0030246,GO:0000166,GO:0016301,GO:0030246,GO:0000166,GO:0016301,GO:0030246	73	77	71	56	60	67	78	0.987	1	1	1
isogroup00375	isotig06565,isotig06566,isotig06567,isotig06568,isotig06569,isotig06570,isotig06571,isotig06572,isotig06573	HP615742,HP615743,HP615744,HP615745,HP615746,HP615747,HP615748,HP615749,HP615750	LOC_Os04g52940	SIT4__phosphatase-associated__domain__containing__expressed	4e-159	-	1413	1505	1349	1483	1428	1291	1351	0.944	0.88	0.888	0.289
isogroup00376	isotig06574,isotig06575,isotig06576,isotig06577,isotig06578,isotig06579,isotig06580,isotig06581,isotig06582,isotig06583	HP615751,HP615752,HP615753,HP615754,HP615755,HP615756,HP615757,HP615758,HP615759,HP615760	LOC_Os01g18860	S-adenosylmethionine__synthetase__putative__expressed	0	GO:0006519,GO:0006950,GO:0009058,GO:0009628,GO:0016740	1347	1397	1347	1355	942	1245	1035	0.789	0.302	0.284	0.032
isogroup00377	isotig06584,isotig06585,isotig06586,isotig06587,isotig06588,isotig06589	HP615761,HP615762,HP615763,HP615764,HP615765,HP615766	LOC_Os06g13660	alanyl-tRNA__synthetase__putative__expressed	0	GO:0006139,GO:0006412,GO:0006519,GO:0005739,GO:0009536	2216	2559	1944	1961	2028	1741	1890	0.869	0.658	0.611	0.157
isogroup00378	isotig06590,isotig06591,isotig06592,isotig06593,isotig06594,isotig06595	HP615767,HP615768,HP615769,HP615770,HP615771,HP615772	LOC_Os05g33380	fructose-bisphospate__aldolase__isozyme__putative__expressed	0	GO:0005975,GO:0006091,GO:0006139,GO:0009056,GO:0005739,GO:0009536,GO:0003824	3059	3040	2788	3005	2423	2642	2236	0.819	0.443	0.399	0.034
isogroup00379	isotig06596,isotig06597,isotig06598,isotig06599,isotig06600,isotig06601,isotig06602,isotig06603	HP615773,HP615774,HP615775,HP615776,HP615777,HP615778,HP615779,HP615780	LOC_Os04g15660	receptor__kinase__putative	0	GO:0006464,GO:0007165,GO:0009719,GO:0019538,GO:0030154,GO:0006464,GO:0007165,GO:0009719,GO:0019538,GO:0030154,GO:0005739,GO:0005886,GO:0016020,GO:0005739,GO:0005886,GO:0016020,GO:0000166,GO:0005515,GO:0016301,GO:0000166,GO:0005515,GO:0016301	510	504	499	511	492	466	425	0.911	0.731	0.777	0.034
isogroup00380	isotig06604,isotig06605,isotig06606,isotig06607,isotig06608,isotig06609,isotig06610,isotig06611,isotig06612	HP615781,HP615782,HP615783,HP615784,HP615785,HP615786,HP615787,HP615788,HP615789	LOC_Os05g41930	N-rich__putative__expressed	7e-150	-	7461	8266	6235	6099	6533	4568	5997	0.812	0.504	0.375	0.157
isogroup00381	isotig06613,isotig06614,isotig06615,isotig06616,isotig06617,isotig06618,isotig06619	HP615790,HP615791,HP615792,HP615793,HP615794,HP615795,HP615796	LOC_Os05g01470	methionine__S-methyltransferase__putative__expressed	0	-	3489	4214	3603	3624	3197	3212	3091	0.848	0.585	0.521	0.034
isogroup00382	isotig06620,isotig06621,isotig06622,isotig06623,isotig06624	HP615797,HP615798,HP615799,HP615800,HP615801	LOC_Os08g23120	RNA__recognition__motif__containing__putative__expressed	1e-119	GO:0006950,GO:0008150,GO:0009628,GO:0009536,GO:0009579,GO:0003723	611	622	590	604	459	525	488	0.809	0.348	0.375	0.034
isogroup00383	isotig06625,isotig06626,isotig06627,isotig06628,isotig06629,isotig06630,isotig06631,isotig06632,isotig06633	HP615802,HP615803,HP615804,HP615805,HP615806,HP615807,HP615808,HP615809,HP615810	LOC_Os09g30478	expressed__protein	3e-131	GO:0006350,GO:0003677	625	699	644	677	635	639	673	0.981	0.981	0.996	0.48
isogroup00384	isotig06634,isotig06635,isotig06636,isotig06637,isotig06638,isotig06639,isotig06640,isotig06641,isotig06642,isotig06643,isotig06644	HP615811,HP615812,HP615813,HP615814,HP615815,HP615816,HP615817,HP615818,HP615819,HP615820,HP615821	LOC_Os11g44870	expressed__protein	2e-66	-	2527	2244	2762	3342	2614	3238	2264	0.995	0.964	1	1
isogroup00385	isotig06645,isotig06646,isotig06647,isotig06648,isotig06649,isotig06650	HP615822,HP615823,HP615824,HP615825,HP615826,HP615827	LOC_Os06g04030	histone__H3__putative__expressed	4e-65	GO:0003677,GO:0003677,GO:0003677,GO:0003677	5663	6314	6494	6281	5218	5460	4660	0.826	0.501	0.427	0.034
isogroup00386	isotig06651,isotig06652,isotig06653,isotig06654,isotig06655,isotig06656,isotig06657,isotig06658	HP615828,HP615829,HP615830,HP615831,HP615832,HP615833,HP615834,HP615835	-	-	-	-	175	164	217	168	185	200	185	1.05	0.904	0.885	0.285
isogroup00387	isotig06659,isotig06660,isotig06661,isotig06662,isotig06663,isotig06664	HP615836,HP615837,HP615838,HP615839,HP615840,HP615841	LOC_Os05g31690	expressed__protein	5e-93	GO:0005515,GO:0005515	496	540	509	537	609	598	579	1.144	0.602	0.58	0.034
isogroup00388	isotig06665,isotig06666,isotig06667,isotig06668,isotig06669	HP615842,HP615843,HP615844,HP615845,HP615846	LOC_Os11g41160	phosphoserine__phosphatase__chloroplast__precursor__putative__expressed	8e-126	-	563	517	507	430	543	522	530	1.054	0.871	0.859	0.289
isogroup00389	isotig06670,isotig06671,isotig06672,isotig06673,isotig06674,isotig06675,isotig06676,isotig06677	HP615848,HP615849,HP615850,HP615851,HP615852,HP615853,HP615854,HP615855	LOC_Os11g06890	vacuolar__ATP__synthase__putative__expressed	1e-59	GO:0006810,GO:0006810,GO:0005215,GO:0016787,GO:0005215,GO:0016787	6898	7453	7843	7585	7717	7857	7330	1.026	0.966	0.934	0.48
isogroup00390	isotig06678,isotig06679,isotig06680,isotig06681,isotig06682,isotig06683	HP615856,HP615857,HP615858,HP615859,HP615860,HP615861	LOC_Os09g33690	Os9bglu32__-__beta-glucosidase__homologue__similar__to__G.__max__hydroxyisourate__hydrolase__expressed	0	GO:0006950,GO:0007154,GO:0008150,GO:0009607,GO:0009991,GO:0005618,GO:0016787	1124	1202	1233	1107	1024	1103	1022	0.9	0.726	0.731	0.034
isogroup00391	isotig06684,isotig06685,isotig06686,isotig06687,isotig06688,isotig06689,isotig06690,isotig06691,isotig06692,isotig06693,isotig06694,isotig06695	HP615862,HP615863,HP615864,HP615865,HP615866,HP615867,HP615868,HP615869,HP615870,HP615871,HP615872,HP615873	LOC_Os03g21490	ABC__transporter__ATP-binding__putative__expressed	9e-110	GO:0009607,GO:0005215,GO:0016787	1145	1223	1085	1089	1189	916	1073	0.933	0.852	0.854	0.289
isogroup00392	isotig06696,isotig06697,isotig06698,isotig06699,isotig06700,isotig06701,isotig06702,isotig06703	HP615874,HP615875,HP615876,HP615877,HP615878,HP615879,HP615880,HP615881	LOC_Os05g12490	transporter-related__putative__expressed	6e-148	GO:0009607,GO:0009607,GO:0005794,GO:0016020,GO:0005794,GO:0016020	1002	1084	1033	1094	1028	912	901	0.899	0.711	0.728	0.077
isogroup00393	isotig06704,isotig06705,isotig06706,isotig06707,isotig06708,isotig06709	HP615882,HP615883,HP615884,HP615885,HP615886,HP615887	LOC_Os03g59190	retrotransposon__putative__unclassified	6e-28	-	248	225	240	235	181	221	220	0.875	0.627	0.662	0.034
isogroup00394	isotig06710,isotig06711,isotig06712,isotig06713,isotig06714,isotig06715	HP615888,HP615889,HP615890,HP615891,HP615892,HP615893	LOC_Os09g29840	heat__shock__putative__expressed	0	GO:0006950,GO:0007275,GO:0009628,GO:0009908,GO:0009987,GO:0019538,GO:0005739,GO:0005783,GO:0000166	4857	5608	4638	5289	4647	4337	4124	0.857	0.615	0.555	0.077
isogroup00395	isotig06716,isotig06717,isotig06718,isotig06719,isotig06720,isotig06721,isotig06722	HP615894,HP615895,HP615896,HP615897,HP615898,HP615899,HP615900	LOC_Os06g02380	T-complex__putative__expressed	0	GO:0006950,GO:0009605,GO:0009628,GO:0006950,GO:0009605,GO:0009628,GO:0005739,GO:0005739	12550	13819	10171	10756	9237	8135	7903	0.713	0.188	0.079	0.034
isogroup00396	isotig06723,isotig06724,isotig06725,isotig06726,isotig06727,isotig06728,isotig06729,isotig06730,isotig06731	HP615901,HP615902,HP615903,HP615904,HP615905,HP615906,HP615907,HP615908,HP615909	LOC_Os12g43950	homeobox__domain__containing__expressed	0	GO:0006350,GO:0005634,GO:0003677,GO:0003700	2096	1987	2053	2063	1260	1687	1748	0.764	0.257	0.199	0.034
isogroup00397	isotig06732,isotig06733,isotig06734,isotig06735,isotig06736,isotig06737,isotig06738,isotig06739,isotig06740,isotig06741,isotig06742,isotig06743	HP615910,HP615911,HP615912,HP615913,HP615914,HP615915,HP615916,HP615917,HP615918,HP615919,HP615920,HP615921	LOC_Os04g36054	auxin__response__factor__9__putative__expressed	0	GO:0006350,GO:0040007,GO:0003700	3131	3195	2835	2977	2707	2617	2736	0.885	0.71	0.674	0.034
isogroup00398	isotig06744,isotig06745,isotig06746,isotig06747,isotig06748,isotig06749,isotig06750,isotig06751	HP615922,HP615923,HP615924,HP615925,HP615926,HP615927,HP615928,HP615929	LOC_Os11g35120	OsWAK116__-__OsWAK__receptor-like__cytoplasmic__kinase__OsWAK-RLCK	1e-107	GO:0006464,GO:0007165,GO:0005618,GO:0005886,GO:0000166,GO:0016301,GO:0030246	660	723	662	655	531	653	590	0.876	0.635	0.644	0.034
isogroup00399	isotig06752,isotig06753,isotig06754,isotig06755,isotig06756,isotig06757	HP615930,HP615931,HP615932,HP615933,HP615934,HP615935	LOC_Os12g30020	cyclin-T1-4__putative__expressed	4e-41	GO:0007049,GO:0007275,GO:0008150,GO:0009607,GO:0009653,GO:0009908,GO:0016043,GO:0030154,GO:0016301,GO:0030234	248	187	222	215	195	209	231	0.971	0.952	0.976	0.724
isogroup00400	isotig06758,isotig06759,isotig06760,isotig06761,isotig06762,isotig06763,isotig06764,isotig06765,isotig06766,isotig06767,isotig06768,isotig06769,isotig06770,isotig06771	HP615936,HP615937,HP615938,HP615939,HP615940,HP615941,HP615942,HP615943,HP615944,HP615945,HP615946,HP615947,HP615948,HP615949	LOC_Os01g34790	expressed__protein	2e-33	-	443	578	411	311	518	383	550	1.11	0.617	0.678	0.724
isogroup00401	isotig06772,isotig06773,isotig06774,isotig06775,isotig06776,isotig06777,isotig06778,isotig06779,isotig06780,isotig06781,isotig06782,isotig06783	HP615950,HP615951,HP615952,HP615953,HP615954,HP615955,HP615956,HP615957,HP615958,HP615959,HP615960,HP615961	LOC_Os01g40470	vacuolar__ATP__synthase__subunit__d__putative__expressed	0	GO:0006810,GO:0005215,GO:0016787	2278	2416	2162	2205	2220	2179	2161	0.965	0.941	0.949	0.289
isogroup00402	isotig06784,isotig06785,isotig06786,isotig06787,isotig06788,isotig06789,isotig06790	HP615962,HP615963,HP615964,HP615965,HP615966,HP615967,HP615968	LOC_Os12g01390	clathrin__heavy__chain__putative__expressed	0	GO:0005198	3052	2991	2848	3344	2645	3057	2583	0.903	0.746	0.741	0.289
isogroup00403	isotig06791,isotig06792,isotig06793,isotig06794,isotig06795,isotig06796,isotig06797,isotig06798,isotig06799,isotig06800,isotig06801,isotig06802	HP615969,HP615970,HP615971,HP615972,HP615973,HP615974,HP615975,HP615976,HP615977,HP615978,HP615979,HP615980	LOC_Os12g03810	CAMK_KIN1/SNF1/Nim1_like.37__-__CAMK__includes__calcium/calmodulin__depedent__kinases__expressed	0	GO:0006464,GO:0007165,GO:0000166,GO:0016301	1088	1251	1267	1254	1347	1252	1412	1.1	0.741	0.711	0.157
isogroup00404	isotig06803,isotig06804,isotig06805,isotig06806,isotig06807,isotig06808,isotig06809	HP615981,HP615982,HP615983,HP615984,HP615985,HP615986,HP615987	LOC_Os05g02880	splicing__factor__arginine/serine-rich__7__putative__expressed	1e-75	GO:0006139,GO:0005634,GO:0003676,GO:0003723	1102	1083	1170	1026	1000	1111	1108	0.98	0.974	0.991	1
isogroup00405	isotig06810,isotig06811,isotig06812,isotig06813,isotig06814,isotig06815,isotig06816,isotig06817	HP615988,HP615989,HP615990,HP615991,HP615992,HP615993,HP615994,HP615995	LOC_Os02g03890	nuclear__transport__factor__2__putative__expressed	1e-163	GO:0006810,GO:0016043,GO:0003723	1107	1036	989	1100	825	958	866	0.835	0.461	0.47	0.034
isogroup00406	isotig06818,isotig06819,isotig06820,isotig06821,isotig06822	HP615996,HP615997,HP615998,HP615999,HP616000	-	-	-	-	403	282	495	449	409	578	506	1.222	0.385	0.364	0.157
isogroup00407	isotig06823,isotig06824,isotig06825,isotig06826,isotig06827,isotig06828,isotig06829,isotig06830,isotig06831,isotig06832	HP616001,HP616002,HP616003,HP616004,HP616005,HP616006,HP616007,HP616008,HP616009,HP616010	-	-	-	-	96	101	84	83	125	94	116	1.227	0.43	0.416	0.157
isogroup00408	isotig06833,isotig06834,isotig06835,isotig06836,isotig06837,isotig06838,isotig06839,isotig06840,isotig06841,isotig06842,isotig06843,isotig06844	HP616011,HP616012,HP616013,HP616014,HP616015,HP616016,HP616017,HP616018,HP616019,HP616020,HP616021,HP616022	LOC_Os04g25120	conserved__hypothetical__protein	9e-17	-	3127	3286	2931	3113	4585	3235	4154	1.282	0.292	0.204	0.077
isogroup00409	isotig06845,isotig06846,isotig06847,isotig06848,isotig06849,isotig06850,isotig06851,isotig06852,isotig06853	HP616023,HP616024,HP616025,HP616026,HP616027,HP616028,HP616029,HP616030,HP616031	LOC_Os05g25850	superoxide__dismutase__mitochondrial__precursor__putative__expressed	5e-109	GO:0006950,GO:0005739,GO:0009536,GO:0003824	1627	1675	1594	1507	1853	1591	1741	1.08	0.812	0.777	0.289
isogroup00410	isotig06854,isotig06855,isotig06856,isotig06857,isotig06858,isotig06859,isotig06860,isotig06861,isotig06862,isotig06863,isotig06864,isotig06865	HP616032,HP616033,HP616034,HP616035,HP616036,HP616037,HP616038,HP616039,HP616040,HP616041,HP616042,HP616043	LOC_Os05g33290	uncharacterized__conserved__membrane__specific__to__cyanobacteria__putative__expressed	1e-72	-	2178	2130	1735	1556	2263	1749	1966	1.049	0.888	0.87	0.48
isogroup00411	isotig06866,isotig06867,isotig06868,isotig06869,isotig06870,isotig06871,isotig06872,isotig06873	HP616044,HP616045,HP616046,HP616047,HP616048,HP616049,HP616050,HP616051	-	-	-	-	1178	1462	1454	1341	1379	1371	1336	1.002	1	0.997	0.724
isogroup00412	isotig06874,isotig06875,isotig06876,isotig06877,isotig06878,isotig06879	HP616052,HP616053,HP616054,HP616055,HP616056,HP616057	LOC_Os07g09060	aldehyde__dehydrogenase__putative__expressed	2e-170	GO:0006950,GO:0005739,GO:0005783,GO:0003824	990	1056	868	895	1042	916	1025	1.044	0.891	0.885	0.48
isogroup00413	isotig06880,isotig06881,isotig06882,isotig06883,isotig06884,isotig06885	HP616058,HP616059,HP616060,HP616061,HP616062,HP616063	-	-	-	-	804	1185	1001	955	1398	1001	1291	1.247	0.296	0.278	0.108
isogroup00414	isotig06886,isotig06887,isotig06888,isotig06889,isotig06890,isotig06891,isotig06892,isotig06893,isotig06894,isotig06895,isotig06896,isotig06897	HP616064,HP616065,HP616066,HP616067,HP616068,HP616069,HP616070,HP616071,HP616072,HP616073,HP616074,HP616075	LOC_Os05g33570	pyruvate__phosphate__dikinase__chloroplast__precursor__putative__expressed	0	GO:0008152,GO:0009987,GO:0005829,GO:0016301,GO:0016740	6651	7055	6287	6013	5691	5342	5537	0.85	0.612	0.524	0.034
isogroup00415	isotig06898,isotig06899,isotig06900,isotig06901,isotig06902,isotig06903,isotig06904,isotig06905,isotig06906,isotig06907,isotig06908,isotig06909	HP616076,HP616077,HP616078,HP616079,HP616080,HP616081,HP616082,HP616083,HP616084,HP616085,HP616086,HP616087	LOC_Os01g28500	SCP-like__extracellular__expressed	2e-56	GO:0005576,GO:0005576	20810	12594	25905	20159	10409	38674	15736	1.088	0.904	0.755	0.724
isogroup00416	isotig06910,isotig06911,isotig06912,isotig06913,isotig06914,isotig06915,isotig06916,isotig06917,isotig06918	HP616088,HP616089,HP616090,HP616091,HP616092,HP616093,HP616094,HP616095,HP616096	LOC_Os01g64330	retrotransposon__putative__unclassified__expressed	8e-07	-	138	84	133	188	402	228	202	2.043	0	0	0.034
isogroup00417	isotig06919,isotig06920,isotig06921,isotig06922,isotig06923,isotig06924	HP616097,HP616098,HP616099,HP616100,HP616101,HP616102	-	-	-	-	84	101	89	75	157	119	135	1.57	0.023	0.021	0.034
isogroup00418	isotig06925,isotig06926,isotig06927,isotig06928,isotig06929,isotig06930,isotig06931,isotig06932,isotig06933	HP616103,HP616104,HP616105,HP616106,HP616107,HP616108,HP616109,HP616110,HP616111	LOC_Os09g30412	heat__shock__putative__expressed	0	GO:0006950,GO:0007275,GO:0009628,GO:0009908,GO:0009987,GO:0019538,GO:0005739,GO:0005783,GO:0000166	10204	9970	7803	10415	6117	7382	6261	0.686	0.116	0.044	0.034
isogroup00419	isotig06934,isotig06935,isotig06936,isotig06937,isotig06938,isotig06939,isotig06940,isotig06941	HP616112,HP616113,HP616114,HP616115,HP616116,HP616117,HP616118,HP616119	LOC_Os11g44810	auxin-repressed__putative__expressed	5e-35	GO:0008150	13609	18204	14489	14583	17141	15764	20783	1.176	0.575	0.466	0.157
isogroup00420	isotig06942,isotig06943,isotig06944,isotig06945,isotig06946,isotig06947,isotig06948,isotig06949,isotig06950	HP616120,HP616121,HP616122,HP616123,HP616124,HP616125,HP616126,HP616127,HP616128	LOC_Os08g39350	glycerophosphoryl__diester__phosphodiesterase__family__putative__expressed	0	GO:0008152,GO:0009987,GO:0005886,GO:0016020,GO:0016301,GO:0016787	7503	7209	6180	7610	6084	6237	5211	0.82	0.478	0.404	0.077
isogroup00421	isotig06951,isotig06952,isotig06953,isotig06954,isotig06955,isotig06956,isotig06957,isotig06958,isotig06959	HP616129,HP616130,HP616131,HP616132,HP616133,HP616134,HP616135,HP616136,HP616137	LOC_Os04g31040	violaxanthin__de-epoxidase__putative__expressed	0	GO:0006629,GO:0009987,GO:0019748,GO:0009536,GO:0009579	2512	2863	2210	2132	2144	1860	2152	0.845	0.577	0.508	0.157
isogroup00422	isotig06960,isotig06961,isotig06962,isotig06963,isotig06964,isotig06965,isotig06966,isotig06967	HP616138,HP616139,HP616140,HP616141,HP616142,HP616143,HP616144,HP616145	LOC_Os01g60830	expressed__protein	1e-53	-	1483	1503	1224	1199	1142	1109	1276	0.869	0.654	0.614	0.157
isogroup00423	isotig06968,isotig06969,isotig06970,isotig06971,isotig06972,isotig06973,isotig06974	HP616147,HP616148,HP616149,HP616150,HP616151,HP616152,HP616153	LOC_Os01g33810	disease__resistance__RPM1__putative__expressed	2e-173	GO:0006950,GO:0006950,GO:0005739,GO:0005886,GO:0005739,GO:0005886,GO:0005515,GO:0005515	301	299	333	356	335	347	329	1.046	0.913	0.89	0.48
isogroup00424	isotig06975,isotig06976,isotig06977,isotig06978,isotig06979	HP616154,HP616155,HP616156,HP616157,HP616158	LOC_Os10g04700	OsFBX361__-__F-box__domain__containing__expressed	3e-42	-	2343	2214	2064	2552	2283	2125	1970	0.927	0.813	0.83	0.289
isogroup00425	isotig06980,isotig06981,isotig06982,isotig06983,isotig06984	HP616159,HP616160,HP616161,HP616162,HP616163	LOC_Os04g42580	carboxyvinyl-carboxyphosphonate__phosphorylmutase__putative__expressed	1e-174	GO:0003824	3244	3275	3069	3161	4127	3219	3591	1.144	0.654	0.568	0.157
isogroup00426	isotig06985,isotig06986,isotig06987,isotig06988,isotig06989,isotig06990,isotig06991,isotig06992,isotig06993	HP616164,HP616165,HP616166,HP616167,HP616168,HP616169,HP616170,HP616171,HP616172	LOC_Os09g07830	acetyl-CoA__acetyltransferase__cytosolic__putative__expressed	0	GO:0016740	603	669	596	575	422	573	422	0.773	0.218	0.244	0.032
isogroup00427	isotig06994,isotig06995,isotig06996,isotig06997,isotig06998	HP616173,HP616174,HP616175,HP616176,HP616177	LOC_Os04g52390	potassium__transporter__putative__expressed	5e-11	GO:0006810,GO:0009605,GO:0016049,GO:0006810,GO:0009605,GO:0016049,GO:0005773,GO:0016020,GO:0005773,GO:0016020,GO:0005215,GO:0005215	563	533	520	462	529	539	647	1.1	0.7	0.715	0.289
isogroup00428	isotig06999,isotig07000,isotig07001,isotig07002,isotig07003,isotig07004,isotig07005,isotig07006,isotig07007	HP616178,HP616179,HP616180,HP616181,HP616182,HP616183,HP616184,HP616185,HP616186	LOC_Os05g35540	GTPase__of__unknown__function__domain__containing__putative__expressed	3e-71	GO:0000166,GO:0000166	968	886	857	879	918	720	892	0.94	0.867	0.875	1
isogroup00429	isotig07008,isotig07009,isotig07010,isotig07011,isotig07012,isotig07013,isotig07014,isotig07015,isotig07016,isotig07017	HP616187,HP616188,HP616189,HP616190,HP616191,HP616192,HP616193,HP616194,HP616195,HP616196	LOC_Os03g38500	expressed__protein	3e-17	-	255	236	285	233	318	295	275	1.173	0.525	0.518	0.077
isogroup00430	isotig07018,isotig07019,isotig07020,isotig07021,isotig07022,isotig07023,isotig07024,isotig07025,isotig07026,isotig07027	HP616197,HP616198,HP616199,HP616200,HP616201,HP616202,HP616203,HP616204,HP616205,HP616206	LOC_Os01g43710	cytochrome__P450__72A1__putative__expressed	0	GO:0006519,GO:0006950,GO:0009058,GO:0009628,GO:0009719,GO:0019748,GO:0006519,GO:0006950,GO:0009058,GO:0009628,GO:0009719,GO:0019748,GO:0006519,GO:0006950,GO:0009058,GO:0009628,GO:0009719,GO:0019748,GO:0006519,GO:0006950,GO:0009058,GO:0009628,GO:0009719,GO:0019748,GO:0005783,GO:0005783,GO:0005783,GO:0005783,GO:0003824,GO:0019825,GO:0003824,GO:0019825,GO:0003824,GO:0019825,GO:0003824,GO:0019825	1733	1740	1937	1737	1407	1963	1868	0.977	0.974	0.981	0.724
isogroup00431	isotig07028,isotig07029,isotig07030,isotig07031,isotig07032,isotig07033,isotig07034,isotig07035,isotig07036,isotig07037	HP616207,HP616208,HP616209,HP616210,HP616211,HP616212,HP616213,HP616214,HP616215,HP616216	LOC_Os02g07850	DUF630/DUF632__domains__containing__putative	5e-13	-	677	549	662	588	754	800	822	1.279	0.236	0.22	0.034
isogroup00432	isotig07038,isotig07039,isotig07040,isotig07041,isotig07042,isotig07043,isotig07044,isotig07045,isotig07046	HP616217,HP616218,HP616219,HP616220,HP616221,HP616222,HP616223,HP616224,HP616225	LOC_Os10g10730	retrotransposon__putative__unclassified	6e-127	-	180	139	138	121	92	116	123	0.764	0.267	0.27	0.077
isogroup00433	isotig07047,isotig07048,isotig07049,isotig07050,isotig07051,isotig07052,isotig07053,isotig07054,isotig07055,isotig07056,isotig07057,isotig07058,isotig07059,isotig07060,isotig07061,isotig07062	HP616226,HP616227,HP616228,HP616229,HP616230,HP616231,HP616232,HP616233,HP616234,HP616235,HP616236,HP616237,HP616238,HP616239,HP616240,HP616241	LOC_Os07g45090	NADH-ubiquinone__oxidoreductase__51__kDa__subunit__mitochondrial__precursor__putative__expressed	0	-	2814	2788	2606	2327	2154	2169	2233	0.83	0.508	0.445	0.034
isogroup00434	isotig07063,isotig07064,isotig07065,isotig07066,isotig07067,isotig07068,isotig07069,isotig07070,isotig07071,isotig07072,isotig07073,isotig07074	HP616242,HP616243,HP616244,HP616245,HP616246,HP616247,HP616248,HP616249,HP616250,HP616251,HP616252,HP616253	LOC_Os07g37030	cytochrome__b6-f__complex__iron-sulfur__subunit__chloroplast__precursor__putative__expressed	5e-106	GO:0006091,GO:0015979,GO:0009536,GO:0009579	41907	58078	40595	40025	41134	34978	35715	0.826	0.595	0.427	0.157
isogroup00435	isotig07075,isotig07076,isotig07077,isotig07078,isotig07079,isotig07080,isotig07081,isotig07082,isotig07083,isotig07084,isotig07085,isotig07086	HP616254,HP616255,HP616256,HP616257,HP616258,HP616259,HP616260,HP616261,HP616262,HP616263,HP616264,HP616265	LOC_Os05g07690	thioredoxin__putative__expressed	5e-66	-	1405	1569	1546	1651	1355	1488	1470	0.932	0.847	0.849	0.157
isogroup00436	isotig07087,isotig07088,isotig07089,isotig07090,isotig07091,isotig07092,isotig07093,isotig07094,isotig07095,isotig07096,isotig07097,isotig07098	HP616266,HP616267,HP616268,HP616269,HP616270,HP616271,HP616272,HP616273,HP616274,HP616275,HP616276,HP616277	-	-	-	-	208	238	249	248	351	289	322	1.36	0.099	0.12	0.034
isogroup00437	isotig07099,isotig07100,isotig07101,isotig07102,isotig07103,isotig07104	HP616278,HP616279,HP616280,HP616281,HP616282,HP616283	LOC_Os04g57200	heavy__metal__transport/detoxification__putative__expressed	7e-20	GO:0005488,GO:0005488,GO:0005488,GO:0005488	514	473	627	578	356	500	288	0.696	0.036	0.064	0.077
isogroup00438	isotig07105,isotig07106,isotig07107,isotig07108,isotig07109,isotig07110,isotig07111,isotig07112,isotig07113,isotig07114	HP616284,HP616285,HP616286,HP616287,HP616288,HP616289,HP616290,HP616291,HP616292,HP616293	LOC_Os08g39140	heat__shock__putative__expressed	0	GO:0006950,GO:0007275,GO:0009628,GO:0009908,GO:0009987,GO:0019538,GO:0006950,GO:0007275,GO:0009628,GO:0009908,GO:0009987,GO:0019538,GO:0005739,GO:0005783,GO:0005739,GO:0005783,GO:0000166,GO:0000166	2901	2224	1863	3964	1391	2435	1320	0.626	0.012	0.008	0.157
isogroup00439	isotig07115,isotig07116,isotig07117,isotig07118,isotig07119,isotig07120,isotig07121,isotig07122,isotig07123	HP616294,HP616295,HP616296,HP616297,HP616298,HP616299,HP616300,HP616301,HP616302	LOC_Os02g02890	peptidyl-prolyl__cis-trans__isomerase__putative__expressed	2e-70	GO:0006139,GO:0009987,GO:0019538,GO:0006139,GO:0009987,GO:0019538,GO:0006139,GO:0009987,GO:0019538,GO:0005783,GO:0005794,GO:0009536,GO:0009579,GO:0005783,GO:0005794,GO:0009536,GO:0009579,GO:0005783,GO:0005794,GO:0009536,GO:0009579,GO:0003824,GO:0003824,GO:0003824	16646	21058	17672	16757	14303	14989	12909	0.78	0.405	0.247	0.034
isogroup00440	isotig07124,isotig07125,isotig07126,isotig07127,isotig07128,isotig07129,isotig07130,isotig07131,isotig07132	HP616303,HP616304,HP616305,HP616306,HP616307,HP616308,HP616309,HP616310,HP616311	LOC_Os06g11410	cyclin__putative__expressed	1e-32	GO:0007049,GO:0016301	801	804	777	776	985	827	968	1.174	0.506	0.484	0.034
isogroup00441	isotig07133,isotig07134,isotig07135,isotig07136,isotig07137,isotig07138	HP616312,HP616313,HP616314,HP616315,HP616316,HP616317	LOC_Os04g24220	OsWAK32__-__OsWAK__receptor-like__kinase__expressed	0	GO:0006464,GO:0007165,GO:0006464,GO:0007165,GO:0006464,GO:0007165,GO:0006464,GO:0007165,GO:0006464,GO:0007165,GO:0006464,GO:0007165,GO:0006464,GO:0007165,GO:0006464,GO:0007165,GO:0006464,GO:0007165,GO:0006464,GO:0007165,GO:0006464,GO:0007165,GO:0006464,GO:0007165,GO:0005618,GO:0005886,GO:0005618,GO:0005886,GO:0005618,GO:0005886,GO:0005618,GO:0005886,GO:0005618,GO:0005886,GO:0005618,GO:0005886,GO:…	1619	1906	1832	1970	1552	1513	1376	0.808	0.38	0.358	0.034
isogroup00442	isotig07139,isotig07140,isotig07141,isotig07142	HP616318,HP616319,HP616320,HP616321	LOC_Os01g67250	Rad21__/__Rec8__like__putative__expressed	0	-	1274	1300	1146	1160	1202	1213	1186	0.984	0.986	1	1
isogroup00443	isotig07143,isotig07144,isotig07145,isotig07146,isotig07147,isotig07148,isotig07149,isotig07150	HP616322,HP616323,HP616324,HP616325,HP616326,HP616327,HP616328,HP616329	LOC_Os03g09080	ubiquitin__carboxyl-terminal__hydrolase__domain__containing__expressed	0	GO:0009056,GO:0009987,GO:0019538,GO:0005622,GO:0005634,GO:0016787	688	793	790	808	920	791	921	1.14	0.611	0.591	0.157
isogroup00444	isotig07151,isotig07152,isotig07153,isotig07154,isotig07155,isotig07156,isotig07157,isotig07158,isotig07159,isotig07160,isotig07161,isotig07162	HP616330,HP616331,HP616332,HP616333,HP616334,HP616335,HP616336,HP616337,HP616338,HP616339,HP616340,HP616341	LOC_Os05g07700	ribosomal__putative__expressed	3e-118	GO:0006412,GO:0005829,GO:0005840,GO:0005198	5926	6191	5578	6371	4612	5600	4816	0.833	0.528	0.453	0.077
isogroup00445	isotig07163,isotig07164,isotig07165,isotig07166,isotig07167	HP616342,HP616343,HP616344,HP616345,HP616346	LOC_Os03g61810	tRNA-specific__adenosine__deaminase__putative__expressed	3e-87	GO:0005488,GO:0016787,GO:0005488,GO:0016787	894	863	976	978	887	1056	1058	1.078	0.811	0.782	0.289
isogroup00446	isotig07168,isotig07169,isotig07170,isotig07171,isotig07172,isotig07173,isotig07174,isotig07175,isotig07176,isotig07177,isotig07178,isotig07179	HP616347,HP616348,HP616349,HP616350,HP616351,HP616352,HP616353,HP616354,HP616355,HP616356,HP616357,HP616358	LOC_Os01g55290	PPR__repeat__domain__containing__putative__expressed	3e-123	-	609	726	648	728	794	599	729	1.044	0.9	0.888	0.48
isogroup00447	isotig07180,isotig07181,isotig07182,isotig07183,isotig07184,isotig07185	HP616359,HP616360,HP616361,HP616362,HP616363,HP616364	-	-	-	-	3987	4736	4244	4266	4255	3692	3625	0.895	0.744	0.711	0.157
isogroup00448	isotig07186,isotig07187,isotig07188,isotig07189,isotig07190,isotig07191,isotig07192,isotig07193,isotig07194	HP616365,HP616366,HP616367,HP616368,HP616369,HP616370,HP616371,HP616372,HP616373	LOC_Os06g43930	OsProCP2__-__Putative__Lysosomal__Pro-x__Carboxypeptidase__homologue__expressed	0	GO:0009987,GO:0019538,GO:0005764,GO:0016787	1318	1462	1180	1341	1261	1154	1322	0.94	0.886	0.877	0.289
isogroup00449	isotig07195,isotig07196,isotig07197,isotig07198	HP616374,HP616375,HP616376,HP616377	LOC_Os11g04460	calcium-transporting__ATPase__plasma__membrane-type__putative__expressed	0	GO:0006810,GO:0007165,GO:0007275,GO:0008150,GO:0009607,GO:0009719,GO:0009856,GO:0009987,GO:0019725,GO:0005773,GO:0005783,GO:0005794,GO:0005886,GO:0016020,GO:0005215,GO:0005515,GO:0016787	2704	2578	2442	2356	2084	2152	2268	0.86	0.62	0.571	0.034
isogroup00450	isotig07199,isotig07200,isotig07201,isotig07202,isotig07203,isotig07204,isotig07205,isotig07206,isotig07207,isotig07208,isotig07209,isotig07210	HP616378,HP616379,HP616380,HP616381,HP616382,HP616383,HP616384,HP616385,HP616386,HP616387,HP616388,HP616389	LOC_Os07g05820	hydroxyacid__oxidase__1__putative__expressed	0	GO:0003824	40320	49169	35200	35525	32556	29652	30903	0.775	0.433	0.23	0.034
isogroup00452	isotig07211,isotig07212,isotig07213,isotig07214,isotig07215,isotig07216,isotig07217,isotig07218,isotig07219	HP616395,HP616396,HP616397,HP616398,HP616399,HP616400,HP616401,HP616402,HP616403	LOC_Os01g53810	peptidase__putative__expressed	1e-180	GO:0009987,GO:0019538,GO:0009987,GO:0019538,GO:0005739,GO:0005739,GO:0016787,GO:0016787	1912	2155	2274	1983	1860	1814	1862	0.887	0.702	0.68	0.034
isogroup00453	isotig07220,isotig07221,isotig07222,isotig07223,isotig07224,isotig07225	HP616404,HP616405,HP616406,HP616407,HP616408,HP616409	LOC_Os07g05480	photosystem__I__reaction__center__subunit__chloroplast__precursor__putative__expressed	3e-54	-	43890	56924	29301	27417	37268	20076	24959	0.697	0.2	0.056	0.157
isogroup00454	isotig07226,isotig07227,isotig07228,isotig07229,isotig07230,isotig07231,isotig07232,isotig07233,isotig07234,isotig07235	HP616410,HP616411,HP616412,HP616413,HP616414,HP616415,HP616416,HP616417,HP616418,HP616419	LOC_Os01g53730	expressed__protein	2e-60	-	288	457	499	578	524	620	524	1.221	0.387	0.364	0.154
isogroup00455	isotig07236,isotig07237,isotig07238,isotig07239,isotig07240	HP616420,HP616421,HP616422,HP616423,HP616424	LOC_Os03g43720	transporter__family__putative__expressed	3e-127	GO:0016020,GO:0016020,GO:0016020,GO:0016020,GO:0005215,GO:0005215,GO:0005215,GO:0005215	793	922	1049	829	803	813	795	0.895	0.705	0.712	0.289
isogroup00456	isotig07241,isotig07242,isotig07243,isotig07244,isotig07245,isotig07246,isotig07247	HP616426,HP616427,HP616428,HP616429,HP616430,HP616431,HP616432	LOC_Os03g63310	cytochrome__P450__71E1__putative__expressed	9e-149	GO:0006519,GO:0006950,GO:0009058,GO:0009628,GO:0009719,GO:0019748,GO:0005739,GO:0005783,GO:0003824,GO:0019825	1649	1660	1934	1296	1294	1166	1463	0.8	0.388	0.326	0.077
isogroup00457	isotig07248,isotig07249,isotig07250,isotig07251,isotig07252,isotig07253,isotig07254,isotig07255,isotig07256	HP616433,HP616434,HP616435,HP616436,HP616437,HP616438,HP616439,HP616440,HP616441	LOC_Os05g11730	CGMC_GSK.7__-__CGMC__includes__CDA__MAPK__GSK3__and__CLKC__kinases__expressed	0	GO:0006950,GO:0007165,GO:0008150,GO:0008152,GO:0009607,GO:0009719,GO:0009987,GO:0005634,GO:0005739,GO:0004871,GO:0016301	1703	1636	1488	1715	1357	1470	1372	0.856	0.562	0.552	0.034
isogroup00458	isotig07257,isotig07258,isotig07259,isotig07260,isotig07261,isotig07262,isotig07263,isotig07264,isotig07265,isotig07266,isotig07267,isotig07268	HP616442,HP616443,HP616444,HP616445,HP616446,HP616447,HP616448,HP616449,HP616450,HP616451,HP616452,HP616453	LOC_Os01g34480	NAD__dependent__epimerase/dehydratase__family__putative__expressed	1e-163	GO:0006519,GO:0006629,GO:0009058,GO:0009987,GO:0019748,GO:0006519,GO:0006629,GO:0009058,GO:0009987,GO:0019748,GO:0006519,GO:0006629,GO:0009058,GO:0009987,GO:0019748,GO:0006519,GO:0006629,GO:0009058,GO:0009987,GO:0019748,GO:0003824,GO:0003824,GO:0003824,GO:0003824	965	849	824	802	799	817	845	0.954	0.909	0.915	0.289
isogroup00459	isotig07269,isotig07270,isotig07271,isotig07272,isotig07273,isotig07274,isotig07275,isotig07276,isotig07277,isotig07278	HP616454,HP616455,HP616456,HP616457,HP616458,HP616459,HP616460,HP616461,HP616462,HP616463	LOC_Os01g70520	Os1bglu5__-__beta-glucosidase__homologue__similar__to__G.__max__isohydroxyurate__hydrolase__expressed	0	GO:0006950,GO:0007154,GO:0008150,GO:0009607,GO:0009991,GO:0006950,GO:0007154,GO:0008150,GO:0009607,GO:0009991,GO:0005618,GO:0005618,GO:0016787,GO:0016787	2000	2043	1847	1698	1661	1741	2054	0.959	0.948	0.93	0.724
isogroup00460	isotig07279,isotig07280,isotig07281,isotig07282,isotig07283,isotig07284,isotig07285,isotig07286,isotig07287	HP616464,HP616465,HP616466,HP616467,HP616468,HP616469,HP616470,HP616471,HP616472	LOC_Os03g62240	expressed__protein	3e-87	-	651	852	763	685	855	653	724	1.008	0.983	0.981	0.724
isogroup00461	isotig07288,isotig07289,isotig07290,isotig07291,isotig07292,isotig07293,isotig07294,isotig07295,isotig07296,isotig07297	HP616473,HP616474,HP616475,HP616476,HP616477,HP616478,HP616479,HP616480,HP616481,HP616482	LOC_Os01g70770	glutathione__S-transferase__putative__expressed	2e-76	GO:0006950,GO:0009628,GO:0005634,GO:0005737,GO:0005739,GO:0008135,GO:0016740	5512	6563	6639	7792	4501	6461	4123	0.759	0.252	0.181	0.077
isogroup00462	isotig07298,isotig07299,isotig07300,isotig07301,isotig07302,isotig07303,isotig07304,isotig07305,isotig07306,isotig07307	HP616483,HP616484,HP616485,HP616486,HP616487,HP616488,HP616489,HP616490,HP616491,HP616492	LOC_Os01g52920	expressed__protein	7e-59	-	429	424	466	387	536	499	575	1.258	0.249	0.268	0.034
isogroup00463	isotig07308,isotig07309,isotig07310,isotig07311,isotig07312,isotig07313	HP616493,HP616494,HP616495,HP616496,HP616497,HP616498	LOC_Os12g03720	glucosamine--fructose-6-phosphate__aminotransferase__1__putative__expressed	1e-144	GO:0008152,GO:0016740	340	260	259	367	239	366	279	0.961	0.893	0.941	0.724
isogroup00464	isotig07314,isotig07315,isotig07316,isotig07317,isotig07318,isotig07319,isotig07320,isotig07321,isotig07322	HP616499,HP616500,HP616501,HP616502,HP616503,HP616504,HP616505,HP616506,HP616507	LOC_Os05g41180	peptidase__T1__family__putative__expressed	2e-125	GO:0006950,GO:0009056,GO:0009628,GO:0009987,GO:0019538,GO:0005829,GO:0016787	1144	1093	1061	1161	1031	1109	971	0.93	0.819	0.843	0.157
isogroup00465	isotig07323,isotig07324,isotig07325,isotig07326,isotig07327,isotig07328,isotig07329,isotig07330	HP616508,HP616509,HP616510,HP616511,HP616512,HP616513,HP616514,HP616515	-	-	-	-	1185	256	1505	2421	3065	5644	23858	8.091	0	0	0.034
isogroup00466	isotig07331,isotig07332,isotig07333,isotig07334,isotig07335,isotig07336,isotig07337,isotig07338	HP616516,HP616517,HP616518,HP616519,HP616520,HP616521,HP616522,HP616523	LOC_Os02g40180	receptor-like__kinase__5__precursor__putative__expressed	0	GO:0006464,GO:0006950,GO:0007165,GO:0009605,GO:0019538,GO:0030154,GO:0006464,GO:0006950,GO:0007165,GO:0009605,GO:0019538,GO:0030154,GO:0006464,GO:0006950,GO:0007165,GO:0009605,GO:0019538,GO:0030154,GO:0006464,GO:0006950,GO:0007165,GO:0009605,GO:0019538,GO:0030154,GO:0006464,GO:0006950,GO:0007165,GO:0009605,GO:0019538,GO:0030154,GO:0006464,GO:0006950,GO:0007165,GO:0009605,GO:0019538,GO:0030154,GO:…	239	187	264	229	294	285	282	1.249	0.31	0.318	0.034
isogroup00467	isotig07339,isotig07340,isotig07341,isotig07342,isotig07343	HP616524,HP616525,HP616526,HP616527,HP616528	LOC_Os04g38640	OsDegp5__-__Putative__Deg__protease__homologue__expressed	0	GO:0009987,GO:0019538,GO:0009536,GO:0009579,GO:0016787	712	690	686	670	719	615	687	0.977	0.965	0.984	1
isogroup00468	isotig07344,isotig07345,isotig07346,isotig07347,isotig07348,isotig07349,isotig07350,isotig07351	HP616529,HP616530,HP616531,HP616532,HP616533,HP616534,HP616535,HP616536	LOC_Os06g43650	secreted__salivary__putative__expressed	7e-78	GO:0005783	837	864	909	942	978	971	893	1.067	0.863	0.82	0.157
isogroup00469	isotig07352,isotig07353,isotig07354,isotig07355,isotig07356,isotig07357	HP616537,HP616538,HP616539,HP616540,HP616541,HP616542	LOC_Os09g23660	ZIM__motif__family__expressed	4e-113	-	1522	1556	1543	1883	1294	1479	1296	0.834	0.464	0.465	0.034
isogroup00470	isotig07358,isotig07359,isotig07360,isotig07361,isotig07362,isotig07363,isotig07364,isotig07365,isotig07366,isotig07367,isotig07368,isotig07369	HP616543,HP616544,HP616545,HP616546,HP616547,HP616548,HP616549,HP616550,HP616551,HP616552,HP616553,HP616554	LOC_Os10g16440	CUE__domain__containing__expressed	2e-92	-	1539	1541	1497	1483	1405	1506	1510	0.973	0.959	0.97	0.48
isogroup00471	isotig07370,isotig07371,isotig07372,isotig07373,isotig07374,isotig07375,isotig07376,isotig07377,isotig07378	HP616555,HP616556,HP616557,HP616558,HP616559,HP616560,HP616561,HP616562,HP616563	LOC_Os01g64280	sorting__nexin__1__putative__expressed	6e-157	-	2779	3366	2374	2163	2506	2097	2329	0.865	0.665	0.595	0.289
isogroup00472	isotig07379,isotig07380,isotig07381,isotig07382,isotig07383,isotig07384	HP616564,HP616565,HP616566,HP616567,HP616568,HP616569	LOC_Os05g51830	ZOS5-12__-__C2H2__zinc__finger__expressed	3e-40	-	1281	1278	1146	1288	1125	1186	1074	0.904	0.738	0.749	0.077
isogroup00473	isotig07385,isotig07386,isotig07387,isotig07388,isotig07389,isotig07390,isotig07391	HP616570,HP616571,HP616572,HP616573,HP616574,HP616575,HP616576	LOC_Os07g49150	26S__protease__regulatory__subunit__4__putative__expressed	0	GO:0006950,GO:0009056,GO:0009987,GO:0019538,GO:0005622,GO:0005634,GO:0005737,GO:0009536,GO:0009579,GO:0000166,GO:0005488,GO:0005515,GO:0016787	2845	2772	2742	2863	2539	2639	2533	0.916	0.798	0.79	0.034
isogroup00474	isotig07392,isotig07393,isotig07394,isotig07395,isotig07396,isotig07397	HP616577,HP616578,HP616579,HP616580,HP616581,HP616582	LOC_Os07g46750	elongation__factor__putative__expressed	2e-74	GO:0006412,GO:0005737,GO:0008135	3061	3374	2971	3350	2955	3007	2729	0.908	0.772	0.763	0.077
isogroup00475	isotig07398,isotig07399,isotig07400,isotig07401,isotig07402,isotig07403	HP616583,HP616584,HP616585,HP616586,HP616587,HP616588	LOC_Os07g38830	hydrolase__alpha/beta__fold__family__domain__containing__expressed	2e-149	GO:0006259,GO:0006950,GO:0003824,GO:0016787	517	614	526	517	724	567	676	1.206	0.389	0.399	0.074
isogroup00476	isotig07404,isotig07405,isotig07406,isotig07407	HP616589,HP616590,HP616591,HP616592	LOC_Os02g40000	trafficking__particle__complex__subunit__putative__expressed	4e-69	-	150	159	133	140	163	126	153	1.013	0.97	0.97	0.724
isogroup00477	isotig07408,isotig07409,isotig07410,isotig07411,isotig07412,isotig07413,isotig07414	HP616593,HP616594,HP616595,HP616596,HP616597,HP616598,HP616599	LOC_Os11g03730	alpha-N-arabinofuranosidase__A__putative__expressed	0	GO:0016787,GO:0016787	2472	2692	1937	2059	2551	2374	3218	1.185	0.467	0.441	0.289
isogroup00478	isotig07415,isotig07416,isotig07417,isotig07418	HP616600,HP616601,HP616602,HP616603	LOC_Os12g17910	T-complex__putative__expressed	0	GO:0006950,GO:0009605,GO:0009628,GO:0005739	6074	7646	4914	5330	4723	3525	3741	0.667	0.079	0.027	0.034
isogroup00479	isotig07419,isotig07420,isotig07421,isotig07422,isotig07423,isotig07424,isotig07425	HP616604,HP616605,HP616606,HP616607,HP616608,HP616609,HP616610	LOC_Os02g54624	zinc__finger__family__putative__expressed	1e-83	GO:0003824,GO:0005488,GO:0005515,GO:0003824,GO:0005488,GO:0005515	460	368	414	363	408	388	409	1.001	1	1	1
isogroup00480	isotig07426,isotig07427,isotig07428,isotig07429,isotig07430,isotig07431	HP616611,HP616612,HP616613,HP616614,HP616615,HP616616	LOC_Os11g41540	disease__resistance__RPP8-like__3__putative__expressed	0	GO:0006950,GO:0005886,GO:0005515	335	433	286	338	390	367	430	1.137	0.559	0.607	0.289
isogroup00481	isotig07432,isotig07433,isotig07434,isotig07435,isotig07436,isotig07437,isotig07438,isotig07439,isotig07440,isotig07441	HP616617,HP616618,HP616619,HP616620,HP616621,HP616622,HP616623,HP616624,HP616625,HP616626	LOC_Os03g13240	peptide__transporter__putative__expressed	0	GO:0006810,GO:0006950,GO:0009605,GO:0009607,GO:0009719,GO:0006810,GO:0006950,GO:0009605,GO:0009607,GO:0009719,GO:0005773,GO:0016020,GO:0005773,GO:0016020,GO:0005215,GO:0005488,GO:0005215,GO:0005488	269	269	278	290	272	259	262	0.956	0.896	0.925	0.154
isogroup00482	isotig07442,isotig07443,isotig07444,isotig07445,isotig07446,isotig07447,isotig07448,isotig07449,isotig07450,isotig07451,isotig07452,isotig07453	HP616627,HP616628,HP616629,HP616630,HP616631,HP616632,HP616633,HP616634,HP616635,HP616636,HP616637,HP616638	LOC_Os01g37800	ras-related__putative__expressed	7e-110	GO:0000166	1906	1803	1909	1887	1624	1928	1806	0.952	0.902	0.91	0.724
isogroup00483	isotig07454,isotig07455,isotig07456,isotig07457,isotig07458,isotig07459,isotig07460	HP616639,HP616640,HP616641,HP616642,HP616643,HP616644,HP616645	LOC_Os05g51670	NAD__dependent__epimerase/dehydratase__family__putative__expressed	3e-175	GO:0006139,GO:0008152,GO:0006139,GO:0008152,GO:0005794,GO:0005794,GO:0003824,GO:0003824	4294	4250	3776	3592	3330	3806	4187	0.949	0.924	0.902	0.48
isogroup00484	isotig07461,isotig07462,isotig07463,isotig07464,isotig07465,isotig07466,isotig07467,isotig07468	HP616646,HP616647,HP616648,HP616649,HP616650,HP616651,HP616652,HP616653	LOC_Os08g01140	cytochrome__b561__putative__expressed	6e-49	GO:0016020,GO:0003824	12073	12168	11534	11133	13194	11218	11616	1.024	0.966	0.937	0.724
isogroup00485	isotig07469,isotig07470,isotig07471,isotig07472,isotig07473	HP616654,HP616655,HP616656,HP616657,HP616658	LOC_Os06g04800	peptidase__T1__family__putative__expressed	1e-117	GO:0009056,GO:0009987,GO:0019538,GO:0005829,GO:0016787	1365	1421	1451	1357	1302	1397	1383	0.973	0.957	0.97	0.48
isogroup00486	isotig07474,isotig07475,isotig07476,isotig07477,isotig07478	HP616659,HP616660,HP616661,HP616662,HP616663	LOC_Os12g32850	cytochrome__P450__putative__expressed	6e-151	GO:0006519,GO:0006950,GO:0009058,GO:0009628,GO:0009719,GO:0019748,GO:0005739,GO:0005783,GO:0003824,GO:0019825	1432	946	1160	1961	628	2037	856	0.854	0.452	0.538	0.48
isogroup00487	isotig07479,isotig07480,isotig07481,isotig07482,isotig07483,isotig07484,isotig07485	HP616664,HP616665,HP616666,HP616667,HP616668,HP616669,HP616670	LOC_Os05g40270	expressed__protein	0	GO:0006464,GO:0006950,GO:0007165,GO:0009607,GO:0009628,GO:0005618,GO:0005739,GO:0005794,GO:0005886,GO:0016020,GO:0000166,GO:0003674,GO:0005515,GO:0016301	1541	1508	1526	1631	1494	1497	1341	0.931	0.821	0.842	0.034
isogroup00488	isotig07486,isotig07487,isotig07488,isotig07489,isotig07490,isotig07491,isotig07492,isotig07493,isotig07494	HP616671,HP616672,HP616673,HP616674,HP616675,HP616676,HP616677,HP616678,HP616679	-	-	-	-	134	72	129	121	172	153	197	1.526	0.027	0.028	0.034
isogroup00489	isotig07495,isotig07496,isotig07497,isotig07498,isotig07499,isotig07500,isotig07501,isotig07502,isotig07503	HP616680,HP616681,HP616682,HP616683,HP616684,HP616685,HP616686,HP616687,HP616688	LOC_Os02g42150	OsWAK14__-__OsWAK__receptor-like__kinase__expressed	0	GO:0006464,GO:0007165,GO:0006464,GO:0007165,GO:0006464,GO:0007165,GO:0006464,GO:0007165,GO:0006464,GO:0007165,GO:0006464,GO:0007165,GO:0006464,GO:0007165,GO:0006464,GO:0007165,GO:0006464,GO:0007165,GO:0005618,GO:0005886,GO:0005618,GO:0005886,GO:0005618,GO:0005886,GO:0005618,GO:0005886,GO:0005618,GO:0005886,GO:0005618,GO:0005886,GO:0005618,GO:0005886,GO:0005618,GO:0005886,GO:0005618,GO:0005886,GO:…	748	712	770	935	644	829	649	0.894	0.661	0.71	0.289
isogroup00490	isotig07504,isotig07505,isotig07506,isotig07507,isotig07508,isotig07509	HP616689,HP616690,HP616691,HP616692,HP616693,HP616694	-	-	-	-	229	200	184	215	147	169	167	0.778	0.256	0.293	0.034
isogroup00491	isotig07510,isotig07511,isotig07512,isotig07513,isotig07514,isotig07515	HP616695,HP616696,HP616697,HP616698,HP616699,HP616700	LOC_Os03g59760	RING__finger__126__putative__expressed	1e-80	GO:0003824,GO:0005488,GO:0005515,GO:0003824,GO:0005488,GO:0005515	1682	1766	1581	1468	1466	1462	1716	0.953	0.928	0.914	0.289
isogroup00492	isotig07516,isotig07517,isotig07518,isotig07519,isotig07520	HP616701,HP616702,HP616703,HP616704,HP616705	LOC_Os02g46150	GAMM1__protein-like__putative__expressed	1e-178	GO:0005739	593	580	578	625	521	586	500	0.902	0.703	0.747	0.157
isogroup00493	isotig07521,isotig07522,isotig07523,isotig07524,isotig07525,isotig07526,isotig07527,isotig07528	HP616706,HP616707,HP616708,HP616709,HP616710,HP616711,HP616712,HP616713	LOC_Os05g14860	seven__in__absentia__family__domain__containing__expressed	5e-145	GO:0007275,GO:0009056,GO:0009987,GO:0019538,GO:0005634,GO:0005739	662	593	578	518	583	597	593	1.006	0.995	0.991	0.593
isogroup00494	isotig07529,isotig07530,isotig07531,isotig07532,isotig07533	HP616714,HP616715,HP616716,HP616717,HP616718	LOC_Os09g36300	OsLonP4__-__Putative__Lon__protease__homologue__expressed	0	GO:0009987,GO:0019538,GO:0005739,GO:0000166,GO:0016787	3780	4005	3349	3759	3250	3283	3367	0.886	0.72	0.677	0.077
isogroup00495	isotig07534,isotig07535,isotig07536,isotig07537,isotig07538,isotig07539,isotig07540	HP616719,HP616720,HP616721,HP616722,HP616723,HP616724,HP616725	LOC_Os04g48940	uncharacterized__mscS__family__putative__expressed	2e-87	GO:0016020,GO:0016020	382	416	391	333	454	385	481	1.156	0.513	0.546	0.157
isogroup00496	isotig07541,isotig07542,isotig07543,isotig07544,isotig07545,isotig07546	HP616726,HP616727,HP616728,HP616729,HP616730,HP616731	-	-	-	-	231	187	213	209	180	206	174	0.889	0.654	0.714	0.077
isogroup00497	isotig07547,isotig07548,isotig07549,isotig07550,isotig07551,isotig07552,isotig07553,isotig07554	HP616732,HP616733,HP616734,HP616735,HP616736,HP616737,HP616738,HP616739	LOC_Os01g02570	kinase__domain__containing__expressed	0	GO:0006950,GO:0008152,GO:0009987,GO:0006950,GO:0008152,GO:0009987,GO:0006950,GO:0008152,GO:0009987,GO:0006950,GO:0008152,GO:0009987,GO:0006950,GO:0008152,GO:0009987,GO:0005886,GO:0016020,GO:0005886,GO:0016020,GO:0005886,GO:0016020,GO:0005886,GO:0016020,GO:0005886,GO:0016020,GO:0000166,GO:0004872,GO:0005515,GO:0016301,GO:0016787,GO:0030246,GO:0000166,GO:0004872,GO:0005515,GO:0016301,GO:0016787,GO:…	910	1002	907	1027	903	878	895	0.928	0.824	0.836	0.034
isogroup00498	isotig07555,isotig07556,isotig07557,isotig07558,isotig07559,isotig07560,isotig07561,isotig07562	HP616740,HP616741,HP616742,HP616743,HP616744,HP616745,HP616746,HP616747	LOC_Os01g73580	glycosyl__hydrolases__putative__expressed	0	GO:0016787,GO:0016787	1000	971	951	937	726	985	824	0.876	0.632	0.639	0.289
isogroup00499	isotig07563,isotig07564,isotig07565,isotig07566	HP616748,HP616749,HP616750,HP616751	LOC_Os01g65900	chitin-inducible__gibberellin-responsive__putative__expressed	0	GO:0006350,GO:0007165,GO:0009719,GO:0005634,GO:0005737,GO:0003700	1514	1453	1422	1307	1094	1375	1420	0.91	0.795	0.774	0.157
isogroup00500	isotig07567,isotig07568,isotig07569,isotig07570,isotig07571	HP616752,HP616753,HP616754,HP616755,HP616756	-	-	-	-	219	192	204	212	186	202	206	0.958	0.913	0.936	0.289
isogroup00501	isotig07572,isotig07573,isotig07574,isotig07575,isotig07576,isotig07577,isotig07578,isotig07579	HP616757,HP616758,HP616759,HP616760,HP616761,HP616762,HP616763,HP616764	LOC_Os06g13030	OsLIM__-__LIM__domain__putative__actin-binding__and__transcription__factor__expressed	2e-84	GO:0005739,GO:0005794,GO:0005739,GO:0005794,GO:0016787,GO:0016787	448	377	371	361	348	351	393	0.935	0.853	0.866	0.289
isogroup00502	isotig07580,isotig07581,isotig07582,isotig07583,isotig07584,isotig07585,isotig07586,isotig07587,isotig07588	HP616765,HP616766,HP616767,HP616768,HP616769,HP616770,HP616771,HP616772,HP616773	LOC_Os03g54100	potassium__channel__putative__expressed	1e-149	GO:0005773,GO:0016020,GO:0005215	525	638	535	499	659	453	611	1.046	0.874	0.882	0.724
isogroup00503	isotig07589,isotig07590,isotig07591,isotig07592,isotig07593,isotig07594,isotig07595,isotig07596	HP616774,HP616775,HP616776,HP616777,HP616778,HP616779,HP616780,HP616781	LOC_Os11g34350	ATP-binding__cassette__sub-family__E__member__1__putative__expressed	0	GO:0009607,GO:0005215,GO:0016787	1086	1185	982	1091	1034	1010	963	0.923	0.812	0.82	0.157
isogroup00504	isotig07597,isotig07598,isotig07599,isotig07600,isotig07601,isotig07602	HP616782,HP616783,HP616784,HP616785,HP616786,HP616787	LOC_Os04g58110	pyruvate__kinase__putative__expressed	6e-36	GO:0005975,GO:0006091,GO:0009056,GO:0005975,GO:0006091,GO:0009056,GO:0005975,GO:0006091,GO:0009056,GO:0005739,GO:0005739,GO:0005739,GO:0016301,GO:0016301,GO:0016301	561	678	746	810	848	674	607	1.016	1	0.962	1
isogroup00505	isotig07603,isotig07604,isotig07605,isotig07606,isotig07607,isotig07608,isotig07609,isotig07610	HP616788,HP616789,HP616790,HP616791,HP616792,HP616793,HP616794,HP616795	LOC_Os11g47710	SNF7__domain__containing__putative__expressed	7e-86	-	1553	1437	1441	1551	1213	1413	1286	0.872	0.62	0.618	0.034
isogroup00506	isotig07611,isotig07612,isotig07613,isotig07614,isotig07615,isotig07616,isotig07617,isotig07618	HP616796,HP616797,HP616798,HP616799,HP616800,HP616801,HP616802,HP616803	-	-	-	-	364	383	350	349	379	367	371	1.03	0.932	0.927	0.289
isogroup00507	isotig07619,isotig07620,isotig07621,isotig07622,isotig07623,isotig07624	HP616804,HP616805,HP616806,HP616807,HP616808,HP616809	LOC_Os12g40490	LIM__domain-containing__putative__expressed	0	GO:0006950	770	738	667	634	794	618	735	1.019	0.954	0.949	1
isogroup00508	isotig07625,isotig07626,isotig07627,isotig07628	HP616810,HP616811,HP616812,HP616813	-	-	-	-	6884	7243	6464	5733	6262	3957	4902	0.766	0.313	0.204	0.077
isogroup00509	isotig07629,isotig07630,isotig07631,isotig07632,isotig07633,isotig07634,isotig07635,isotig07636	HP616815,HP616816,HP616817,HP616818,HP616819,HP616820,HP616821,HP616822	LOC_Os05g46620	chaperone__dnaJ__10__putative__expressed	2e-151	GO:0009987,GO:0019538,GO:0005739,GO:0009536,GO:0009579	786	908	839	811	807	722	842	0.945	0.898	0.896	0.48
isogroup00510	isotig07637,isotig07638,isotig07639,isotig07640	HP616823,HP616824,HP616825,HP616826	LOC_Os03g03910	catalase__domain__containing__expressed	0	GO:0006950,GO:0009628,GO:0005739,GO:0003824	36757	41301	33167	34777	27267	30913	29343	0.799	0.507	0.316	0.034
isogroup00511	isotig07641,isotig07642,isotig07643,isotig07644,isotig07645,isotig07646	HP616827,HP616828,HP616829,HP616830,HP616831,HP616832	LOC_Os01g34700	dienelactone__hydrolase__family__expressed	3e-128	GO:0016787	955	929	878	865	892	933	812	0.969	0.934	0.961	0.724
isogroup00512	isotig07647,isotig07648,isotig07649,isotig07650,isotig07651	HP616833,HP616834,HP616835,HP616836,HP616837	-	-	-	-	123	85	86	99	104	103	75	0.957	0.877	0.922	1
isogroup00513	isotig07652,isotig07653,isotig07654,isotig07655,isotig07656,isotig07657,isotig07658,isotig07659,isotig07660	HP616838,HP616839,HP616840,HP616841,HP616842,HP616843,HP616844,HP616845,HP616846	LOC_Os02g42150	OsWAK14__-__OsWAK__receptor-like__kinase__expressed	0	GO:0006464,GO:0007165,GO:0006464,GO:0007165,GO:0006464,GO:0007165,GO:0006464,GO:0007165,GO:0006464,GO:0007165,GO:0006464,GO:0007165,GO:0006464,GO:0007165,GO:0006464,GO:0007165,GO:0006464,GO:0007165,GO:0005618,GO:0005886,GO:0005618,GO:0005886,GO:0005618,GO:0005886,GO:0005618,GO:0005886,GO:0005618,GO:0005886,GO:0005618,GO:0005886,GO:0005618,GO:0005886,GO:0005618,GO:0005886,GO:0005618,GO:0005886,GO:…	1192	1241	1328	1511	943	1141	913	0.758	0.185	0.186	0.034
isogroup00514	isotig07661,isotig07662,isotig07663,isotig07664,isotig07665,isotig07666,isotig07667,isotig07668,isotig07669,isotig07670	HP616847,HP616848,HP616849,HP616850,HP616851,HP616852,HP616853,HP616854,HP616855,HP616856	LOC_Os10g39410	Core__histone__H2A/H2B/H3/H4__domain__containing__putative__expressed	2e-40	GO:0008152,GO:0016043,GO:0008152,GO:0016043,GO:0008152,GO:0016043,GO:0008152,GO:0016043,GO:0005622,GO:0005634,GO:0005622,GO:0005634,GO:0005622,GO:0005634,GO:0005622,GO:0005634,GO:0003677,GO:0003677,GO:0003677,GO:0003677	1629	1776	1885	1651	1205	1603	1214	0.773	0.253	0.227	0.034
isogroup00515	contig29209,isotig07671,isotig07672,isotig07673	HP616860,HP616857,HP616858,HP616859	LOC_Os06g19980	MYB__family__transcription__factor__putative__expressed	1e-124	GO:0003677,GO:0003700	310	268	241	289	271	325	268	1.04	0.932	0.908	0.593
isogroup00516	isotig07674,isotig07675,isotig07676,isotig07677,isotig07678,isotig07679,isotig07680,isotig07681,isotig07682	HP616861,HP616862,HP616863,HP616864,HP616865,HP616866,HP616867,HP616868,HP616869	LOC_Os10g41780	chlorophyllide__a__oxygenase__chloroplast__precursor__putative__expressed	0	GO:0009058,GO:0009987,GO:0019748,GO:0003674,GO:0003824	5829	6718	4606	4076	4597	3411	4269	0.771	0.354	0.221	0.157
isogroup00517	isotig07683,isotig07684,isotig07685,isotig07686,isotig07687,isotig07688,isotig07689	HP616870,HP616871,HP616872,HP616873,HP616874,HP616875,HP616876	LOC_Os11g35580	disease__resistance__RPM1__putative	0	GO:0006950,GO:0006950,GO:0006950,GO:0006950,GO:0005739,GO:0005886,GO:0005739,GO:0005886,GO:0005739,GO:0005886,GO:0005739,GO:0005886,GO:0005515,GO:0005515,GO:0005515,GO:0005515	594	674	568	740	522	649	532	0.881	0.629	0.664	0.157
isogroup00518	isotig07690,isotig07691,isotig07692,isotig07693,isotig07694,isotig07695,isotig07696,isotig07697,isotig07698,isotig07699,isotig07700,isotig07701	HP616877,HP616878,HP616879,HP616880,HP616881,HP616882,HP616883,HP616884,HP616885,HP616886,HP616887,HP616888	LOC_Os02g47110	ADP-ribosylation__factor__putative__expressed	3e-104	GO:0000166,GO:0005515,GO:0030234	304	348	365	383	386	446	329	1.106	0.755	0.711	0.289
isogroup00519	isotig07702,isotig07703,isotig07704,isotig07705,isotig07706	HP616889,HP616890,HP616891,HP616892,HP616893	LOC_Os03g21240	myb-like__DNA-binding__domain__containing__expressed	3e-144	GO:0006350,GO:0007275,GO:0009653,GO:0005634,GO:0003677,GO:0003700	1121	1254	1230	1123	1165	1028	1094	0.927	0.829	0.834	0.157
isogroup00520	isotig07707,isotig07708,isotig07709,isotig07710,isotig07711,isotig07712	HP616894,HP616895,HP616896,HP616897,HP616898,HP616899	LOC_Os01g16620	expressed__protein	1e-41	-	2424	2505	2192	2077	2385	2141	2317	0.992	1	1	0.724
isogroup00521	isotig07713,isotig07714,isotig07715,isotig07716,isotig07717,isotig07718	HP616900,HP616901,HP616902,HP616903,HP616904,HP616905	LOC_Os03g11440	transport__Sec61__subunit__alpha__putative__expressed	0	GO:0006810,GO:0016043,GO:0006810,GO:0016043,GO:0006810,GO:0016043,GO:0016020,GO:0016020,GO:0016020,GO:0005215,GO:0005515,GO:0005215,GO:0005515,GO:0005215,GO:0005515	3742	3782	3295	3922	3482	3243	3017	0.881	0.68	0.655	0.077
isogroup00522	isotig07719,isotig07720,isotig07721,isotig07722,isotig07723,isotig07724,isotig07725,isotig07726	HP616906,HP616907,HP616908,HP616909,HP616910,HP616911,HP616912,HP616913	LOC_Os01g27260	glutathione__S-transferase__putative__expressed	1e-75	GO:0006950,GO:0009628,GO:0005634,GO:0005737,GO:0005739,GO:0008135,GO:0016740	4389	4782	4283	6208	3579	5111	3712	0.841	0.525	0.488	0.289
isogroup00523	isotig07727,isotig07728,isotig07729,isotig07730,isotig07731,isotig07732,isotig07733,isotig07734	HP616914,HP616915,HP616916,HP616917,HP616918,HP616919,HP616920,HP616921	LOC_Os11g41380	transposon__putative__unclassified	4e-17	-	773	692	762	676	960	820	947	1.252	0.293	0.274	0.034
isogroup00524	isotig07735,isotig07736,isotig07737,isotig07738,isotig07739,isotig07740,isotig07741,isotig07742,isotig07743	HP616922,HP616923,HP616924,HP616925,HP616926,HP616927,HP616928,HP616929,HP616930	LOC_Os03g59220	cytochrome__b-c1__complex__subunit__7__putative__expressed	9e-43	GO:0005739,GO:0003824,GO:0005215	1113	1220	1129	1142	1118	1192	1023	0.965	0.925	0.948	0.48
isogroup00525	isotig07744,isotig07745,isotig07746,isotig07747,isotig07748,isotig07749,isotig07750,isotig07751	HP616931,HP616932,HP616933,HP616934,HP616935,HP616936,HP616937,HP616938	-	-	-	-	26	15	17	19	34	42	30	1.835	0.058	0.02	0.034
isogroup00526	isotig07752,isotig07753,isotig07754,isotig07755,isotig07756,isotig07757,isotig07758,isotig07759,isotig07760	HP616939,HP616940,HP616941,HP616942,HP616943,HP616944,HP616945,HP616946,HP616947	LOC_Os02g46260	OsSCP9__-__Putative__Serine__Carboxypeptidase__homologue__expressed	5e-147	GO:0009987,GO:0019538,GO:0009987,GO:0019538,GO:0016787,GO:0016787	700	724	693	716	831	679	859	1.115	0.679	0.669	0.48
isogroup00527	isotig07761,isotig07762,isotig07763,isotig07764,isotig07765,isotig07766,isotig07767,isotig07768	HP616948,HP616949,HP616950,HP616951,HP616952,HP616953,HP616954,HP616955	LOC_Os01g73000	copine__putative__expressed	2e-169	GO:0019725,GO:0019725,GO:0008289,GO:0008289	354	324	356	377	398	407	412	1.15	0.576	0.569	0.034
isogroup00528	isotig07769,isotig07770,isotig07771	HP616956,HP616957,HP616958	LOC_Os12g42550	methyl-CpG__binding__domain__containing__putative__expressed	1e-34	GO:0003677,GO:0003677	2068	2137	2037	2104	1792	1809	1719	0.85	0.551	0.528	0.034
isogroup00529	isotig07772,isotig07773,isotig07774,isotig07775	HP616959,HP616960,HP616961,HP616962	LOC_Os09g27030	oryzain__gamma__chain__precursor__putative__expressed	2e-136	GO:0006950,GO:0008150,GO:0009628,GO:0009987,GO:0019538,GO:0016020,GO:0016787	30844	30639	32417	29052	30033	27501	27027	0.917	0.839	0.791	0.077
isogroup00530	isotig07776,isotig07777,isotig07778,isotig07779,isotig07780,isotig07781	HP616963,HP616964,HP616965,HP616966,HP616967,HP616968	LOC_Os08g44860	aminopeptidase__putative__expressed	0	GO:0009987,GO:0019538,GO:0016787	3051	3391	2848	2721	2878	2502	2681	0.895	0.752	0.711	0.157
isogroup00531	isotig07782,isotig07783,isotig07784,isotig07785,isotig07786,isotig07787	HP616969,HP616970,HP616971,HP616972,HP616973,HP616974	LOC_Os06g40180	phospholipase__D__putative__expressed	0	GO:0006950,GO:0009628,GO:0005886,GO:0016787	5681	5533	5445	5513	4253	4750	4614	0.819	0.488	0.399	0.034
isogroup00532	isotig07788,isotig07789,isotig07790,isotig07791,isotig07792,isotig07793	HP616975,HP616976,HP616977,HP616978,HP616979,HP616980	LOC_Os03g29810	OsClp6__-__Putative__Clp__protease__homologue__expressed	9e-115	GO:0009987,GO:0019538,GO:0005739,GO:0009536,GO:0016787	992	1082	857	883	812	722	791	0.813	0.402	0.387	0.034
isogroup00533	isotig07794,isotig07795,isotig07796,isotig07797,isotig07798,isotig07799	HP616981,HP616982,HP616983,HP616984,HP616985,HP616986	LOC_Os05g23860	rab__GDP__dissociation__inhibitor__alpha__putative__expressed	0	GO:0006810,GO:0006810,GO:0030234,GO:0030234	1427	1519	1482	1482	1501	1448	1429	0.988	0.989	1	0.721
isogroup00534	isotig07800,isotig07801,isotig07802,isotig07803	HP616987,HP616988,HP616989,HP616990	LOC_Os09g38030	UTP--glucose-1-phosphate__uridylyltransferase__putative__expressed	0	GO:0008152,GO:0008152,GO:0016740,GO:0016740	4588	5094	4123	4257	3866	3811	4022	0.864	0.66	0.584	0.034
isogroup00535	isotig07804,isotig07805,isotig07806,isotig07807,isotig07808,isotig07809,isotig07810,isotig07811,isotig07812,isotig07813,isotig07814,isotig07815	HP616991,HP616992,HP616993,HP616994,HP616995,HP616996,HP616997,HP616998,HP616999,HP617000,HP617001,HP617002	LOC_Os12g37060	expressed__protein	6e-98	-	1555	1595	1598	1583	1377	1536	1504	0.93	0.843	0.841	0.034
isogroup00536	isotig07816,isotig07817,isotig07818,isotig07819	HP617003,HP617004,HP617005,HP617006	LOC_Os04g52000	phosphatase__2C__putative__expressed	4e-158	GO:0006464,GO:0006950,GO:0009605,GO:0009607,GO:0009719,GO:0005623,GO:0005634,GO:0005737,GO:0005886,GO:0005488,GO:0016787	2741	2595	2799	2586	2323	2472	2474	0.904	0.765	0.747	0.034
isogroup00537	isotig07820,isotig07821,isotig07822,isotig07823,isotig07824,isotig07825	HP617007,HP617008,HP617009,HP617010,HP617011,HP617012	LOC_Os02g09150	inorganic__H+__pyrophosphatase__putative__expressed	0	GO:0005739,GO:0005773,GO:0005794,GO:0016020,GO:0016787	15811	22697	13381	13856	16233	11825	16572	0.905	0.858	0.754	1
isogroup00538	isotig07826,isotig07827,isotig07828,isotig07829,isotig07830,isotig07831	HP617013,HP617014,HP617015,HP617016,HP617017,HP617018	-	-	-	-	860	896	815	948	1327	971	1214	1.331	0.155	0.133	0.034
isogroup00539	isotig07832,isotig07833,isotig07834,isotig07835,isotig07836,isotig07837,isotig07838,isotig07839	HP617019,HP617020,HP617021,HP617022,HP617023,HP617024,HP617025,HP617026	LOC_Os05g33880	cysteine__proteinase__inhibitor__precursor__putative__expressed	5e-36	GO:0030234	1560	1432	1566	1462	1703	1641	1952	1.173	0.525	0.482	0.034
isogroup00540	isotig07840,isotig07841,isotig07842,isotig07843,isotig07844,isotig07845,isotig07846,isotig07847,isotig07848,isotig07849,isotig07850,isotig07851	HP617027,HP617028,HP617029,HP617030,HP617031,HP617032,HP617033,HP617034,HP617035,HP617036,HP617037,HP617038	LOC_Os06g13060	heat__shock__DnaJ__putative__expressed	2e-125	GO:0009987,GO:0019538,GO:0005783,GO:0009536,GO:0009579	1474	1325	1804	2718	810	2683	1187	0.852	0.465	0.532	0.289
isogroup00541	isotig07852,isotig07853,isotig07854,isotig07855,isotig07856,isotig07857	HP617039,HP617040,HP617041,HP617042,HP617043,HP617044	LOC_Os07g04840	PsbP__putative__expressed	3e-101	GO:0005622,GO:0009536,GO:0009579,GO:0003723	58342	80754	46003	44543	51348	37001	40450	0.748	0.354	0.153	0.157
isogroup00542	isotig07858,isotig07859,isotig07860,isotig07861,isotig07862,isotig07863,isotig07864,isotig07865,isotig07866,isotig07867	HP617045,HP617046,HP617047,HP617048,HP617049,HP617050,HP617051,HP617052,HP617053,HP617054	LOC_Os03g26820	LTPL52__-__Protease__inhibitor/seed__storage/LTP__family__precursor__expressed	2e-10	GO:0006810,GO:0016020,GO:0008289	1355	1234	1338	1659	1058	1527	1063	0.871	0.574	0.614	0.289
isogroup00543	isotig07868,isotig07869,isotig07870,isotig07871,isotig07872,isotig07873	HP617055,HP617056,HP617057,HP617058,HP617059,HP617060	LOC_Os06g01320	chromo__domain__containing__expressed	1e-61	GO:0006350,GO:0016043,GO:0040029,GO:0006350,GO:0016043,GO:0040029,GO:0006350,GO:0016043,GO:0040029,GO:0006350,GO:0016043,GO:0040029,GO:0005634,GO:0005634,GO:0005634,GO:0005634,GO:0000166,GO:0003677,GO:0003824,GO:0016787,GO:0030528,GO:0000166,GO:0003677,GO:0003824,GO:0016787,GO:0030528,GO:0000166,GO:0003677,GO:0003824,GO:0016787,GO:0030528,GO:0000166,GO:0003677,GO:0003824,GO:0016787,GO:0030528	325	250	229	214	169	253	203	0.819	0.392	0.443	0.289
isogroup00544	isotig07874,isotig07875,isotig07876,isotig07877,isotig07878,isotig07879,isotig07880,isotig07881,isotig07882,isotig07883,isotig07884,isotig07885	HP617061,HP617062,HP617063,HP617064,HP617065,HP617066,HP617067,HP617068,HP617069,HP617070,HP617071,HP617072	LOC_Os06g17870	nitrate-induced__NOI__putative	1e-38	GO:0008150	3468	3424	3742	3649	3836	3864	3772	1.071	0.863	0.802	0.034
isogroup00545	isotig07886,isotig07887,isotig07888,isotig07889,isotig07890,isotig07891,isotig07892,isotig07893	HP617073,HP617074,HP617075,HP617076,HP617077,HP617078,HP617079,HP617080	LOC_Os02g55050	OsFBX64__-__F-box__domain__containing__expressed	4e-96	-	233	190	217	241	146	196	170	0.775	0.222	0.277	0.077
isogroup00546	isotig07894,isotig07895,isotig07896,isotig07897,isotig07898,isotig07899,isotig07900,isotig07901,isotig07902,isotig07903,isotig07904,isotig07905	HP617081,HP617082,HP617083,HP617084,HP617085,HP617086,HP617087,HP617088,HP617089,HP617090,HP617091,HP617092	LOC_Os08g26870	wound__responsive__putative__expressed	1e-162	GO:0006950,GO:0009605	2395	2621	2253	2384	2793	2418	2900	1.12	0.691	0.642	0.077
isogroup00547	isotig07906,isotig07907,isotig07908,isotig07909,isotig07910,isotig07911,isotig07912,isotig07913,isotig07914	HP617093,HP617094,HP617095,HP617096,HP617097,HP617098,HP617099,HP617100,HP617101	LOC_Os11g11890	kinase__domain__containing__expressed	5e-82	GO:0006464,GO:0006950,GO:0009719,GO:0006464,GO:0006950,GO:0009719,GO:0006464,GO:0006950,GO:0009719,GO:0006464,GO:0006950,GO:0009719,GO:0006464,GO:0006950,GO:0009719,GO:0006464,GO:0006950,GO:0009719,GO:0006464,GO:0006950,GO:0009719,GO:0006464,GO:0006950,GO:0009719,GO:0006464,GO:0006950,GO:0009719,GO:0006464,GO:0006950,GO:0009719,GO:0006464,GO:0006950,GO:0009719,GO:0006464,GO:0006950,GO:0009719,GO:…	1137	1060	1034	1238	1096	1061	953	0.928	0.8	0.835	0.48
isogroup00548	isotig07915,isotig07916,isotig07917,isotig07918,isotig07919	HP617102,HP617103,HP617104,HP617105,HP617106	LOC_Os02g43180	OsGrx_C3__-__glutaredoxin__subgroup__I__expressed	1e-38	GO:0003824	621	602	594	584	719	622	598	1.077	0.826	0.79	0.157
isogroup00549	isotig07920,isotig07921,isotig07922,isotig07923,isotig07924,isotig07925,isotig07926,isotig07927,isotig07928	HP617107,HP617108,HP617109,HP617110,HP617111,HP617112,HP617113,HP617114,HP617115	LOC_Os12g14930	ATP__synthase__MI25__putative__expressed	3e-81	-	38	11	50	33	58	61	79	2	0.004	0.001	0.034
isogroup00550	isotig07929,isotig07930,isotig07931,isotig07932,isotig07933,isotig07934,isotig07935,isotig07936,isotig07937,isotig07938,isotig07939,isotig07940,isotig07941,isotig07942,isotig07943	HP617116,HP617117,HP617118,HP617119,HP617120,HP617121,HP617122,HP617123,HP617124,HP617125,HP617126,HP617127,HP617128,HP617129,HP617130	LOC_Os11g40140	peptidase__T1__family__putative__expressed	3e-130	GO:0006810,GO:0006950,GO:0009056,GO:0009628,GO:0009987,GO:0019538,GO:0006810,GO:0006950,GO:0009056,GO:0009628,GO:0009987,GO:0019538,GO:0005829,GO:0005829,GO:0008289,GO:0016787,GO:0008289,GO:0016787	1277	1173	1134	1115	1163	1070	1162	0.963	0.932	0.943	0.48
isogroup00551	isotig07944,isotig07945,isotig07946,isotig07947,isotig07948,isotig07949,isotig07950	HP617131,HP617132,HP617133,HP617134,HP617135,HP617136,HP617137	LOC_Os08g38710	uncharacterized__glycosyltransferase__putative__expressed	2e-20	GO:0016787	298	299	313	259	331	336	345	1.154	0.535	0.558	0.034
isogroup00552	isotig07951,isotig07952,isotig07953,isotig07954,isotig07955,isotig07956,isotig07957	HP617138,HP617139,HP617140,HP617141,HP617142,HP617143,HP617144	LOC_Os01g41750	expressed__protein	0	GO:0006464,GO:0006950,GO:0007165,GO:0009607,GO:0009719,GO:0006464,GO:0006950,GO:0007165,GO:0009607,GO:0009719,GO:0006464,GO:0006950,GO:0007165,GO:0009607,GO:0009719,GO:0006464,GO:0006950,GO:0007165,GO:0009607,GO:0009719,GO:0006464,GO:0006950,GO:0007165,GO:0009607,GO:0009719,GO:0006464,GO:0006950,GO:0007165,GO:0009607,GO:0009719,GO:0006464,GO:0006950,GO:0007165,GO:0009607,GO:0009719,GO:0006464,GO:…	453	444	566	540	397	430	435	0.84	0.456	0.503	0.034
isogroup00553	isotig07958,isotig07959,isotig07960,isotig07961,isotig07962,isotig07963,isotig07964,isotig07965	HP617145,HP617146,HP617147,HP617148,HP617149,HP617150,HP617151,HP617152	LOC_Os02g39550	calcium-binding__mitochondrial__anon-60Da__putative__expressed	0	GO:0005739,GO:0009536,GO:0005739,GO:0009536,GO:0005488,GO:0005488	1051	1087	1039	960	820	1017	1025	0.922	0.829	0.816	0.157
isogroup00554	isotig07966,isotig07967,isotig07968,isotig07969,isotig07970,isotig07971,isotig07972,isotig07973	HP617153,HP617154,HP617155,HP617156,HP617157,HP617158,HP617159,HP617160	LOC_Os10g33830	MATH__domain__containing__protein	2e-57	-	177	180	187	194	234	221	236	1.248	0.313	0.328	0.034
isogroup00555	isotig07974,isotig07975,isotig07976,isotig07977,isotig07978	HP617161,HP617162,HP617163,HP617164,HP617165	LOC_Os01g02810	resistance-related__receptor-like__kinase__putative	0	GO:0006464,GO:0006950,GO:0008152,GO:0009719,GO:0009987,GO:0006464,GO:0006950,GO:0008152,GO:0009719,GO:0009987,GO:0006464,GO:0006950,GO:0008152,GO:0009719,GO:0009987,GO:0006464,GO:0006950,GO:0008152,GO:0009719,GO:0009987,GO:0006464,GO:0006950,GO:0008152,GO:0009719,GO:0009987,GO:0006464,GO:0006950,GO:0008152,GO:0009719,GO:0009987,GO:0005739,GO:0005886,GO:0016020,GO:0005739,GO:0005886,GO:0016020,GO:…	2848	3032	2898	3423	2557	2638	2577	0.849	0.56	0.524	0.034
isogroup00556	isotig07979,isotig07980,isotig07981,isotig07982,isotig07983,isotig07984,isotig07985,isotig07986	HP617166,HP617167,HP617168,HP617169,HP617170,HP617171,HP617172,HP617173	LOC_Os07g23790	expressed__protein	2e-148	-	665	685	714	627	722	716	759	1.089	0.765	0.752	0.034
isogroup00557	isotig07987,isotig07988,isotig07989,isotig07990,isotig07991,isotig07992	HP617174,HP617175,HP617176,HP617177,HP617178,HP617179	LOC_Os01g63410	expressed__protein	8e-95	GO:0009536,GO:0009579	2620	3208	2481	2836	2691	2338	2487	0.899	0.76	0.728	0.289
isogroup00558	isotig07993,isotig07994,isotig07995,isotig07996,isotig07997,isotig07998	HP617180,HP617181,HP617182,HP617183,HP617184,HP617185	LOC_Os09g23650	FAM10__family__putative__expressed	2e-132	-	476	519	552	536	487	525	467	0.947	0.867	0.899	0.289
isogroup00559	isotig07999,isotig08000,isotig08001,isotig08002,isotig08003,isotig08004,isotig08005,isotig08006	HP617186,HP617187,HP617188,HP617189,HP617190,HP617191,HP617192,HP617193	LOC_Os01g49690	Ser/Thr__phosphatase__family__putative__expressed	6e-164	GO:0005634,GO:0005730,GO:0005737,GO:0016787	1002	1090	932	961	852	920	886	0.889	0.698	0.696	0.034
isogroup00560	isotig08007,isotig08008,isotig08009,isotig08010,isotig08011,isotig08012,isotig08013,isotig08014,isotig08015,isotig08016	HP617194,HP617195,HP617196,HP617197,HP617198,HP617199,HP617200,HP617201,HP617202,HP617203	LOC_Os11g29900	expressed__protein	3e-151	-	740	685	665	707	844	986	774	1.241	0.346	0.298	0.034
isogroup00561	isotig08017,isotig08018,isotig08019,isotig08020,isotig08021	HP617204,HP617205,HP617206,HP617207,HP617208	LOC_Os11g29790	receptor__kinase__putative	0	GO:0006464,GO:0007165,GO:0009719,GO:0019538,GO:0030154,GO:0006464,GO:0007165,GO:0009719,GO:0019538,GO:0030154,GO:0006464,GO:0007165,GO:0009719,GO:0019538,GO:0030154,GO:0006464,GO:0007165,GO:0009719,GO:0019538,GO:0030154,GO:0006464,GO:0007165,GO:0009719,GO:0019538,GO:0030154,GO:0006464,GO:0007165,GO:0009719,GO:0019538,GO:0030154,GO:0005739,GO:0005886,GO:0016020,GO:0005739,GO:0005886,GO:0016020,GO:…	1073	1157	1207	1275	1173	1158	1154	0.986	0.978	1	0.724
isogroup00562	isotig08022,isotig08023,isotig08024,isotig08025,isotig08026,isotig08027,isotig08028	HP617209,HP617210,HP617211,HP617212,HP617213,HP617214,HP617215	LOC_Os12g24320	ATPase__3__putative__expressed	3e-121	GO:0009719,GO:0009719,GO:0009719,GO:0005739,GO:0005783,GO:0005886,GO:0009536,GO:0005739,GO:0005783,GO:0005886,GO:0009536,GO:0005739,GO:0005783,GO:0005886,GO:0009536,GO:0000166,GO:0016787,GO:0000166,GO:0016787,GO:0000166,GO:0016787	1214	950	1416	1942	558	1485	409	0.592	0.001	0.002	0.289
isogroup00563	isotig08029,isotig08030,isotig08031,isotig08032,isotig08033,isotig08034	HP617216,HP617217,HP617218,HP617219,HP617220,HP617221	LOC_Os04g42470	regulatory__subunit__putative__expressed	0	GO:0007165,GO:0009056,GO:0009719,GO:0009987,GO:0019538,GO:0005634,GO:0003824,GO:0005515	1014	1276	1105	908	1018	1013	1199	1.001	0.975	0.999	1
isogroup00564	isotig08035,isotig08036,isotig08037,isotig08038,isotig08039,isotig08040,isotig08041	HP617222,HP617223,HP617224,HP617225,HP617226,HP617227,HP617228	LOC_Os12g01449	chloroplast__unusual__positioning__putative__expressed	1e-136	GO:0005515	10210	12079	9084	9368	8994	8524	9926	0.898	0.809	0.723	0.157
isogroup00565	isotig08042,isotig08043,isotig08044,isotig08045,isotig08046,isotig08047	HP617229,HP617230,HP617231,HP617232,HP617233,HP617234	LOC_Os04g58750	kinase__family__putative__expressed	5e-85	GO:0006464,GO:0007165,GO:0006464,GO:0007165,GO:0006464,GO:0007165,GO:0005618,GO:0005634,GO:0005737,GO:0005886,GO:0005618,GO:0005634,GO:0005737,GO:0005886,GO:0005618,GO:0005634,GO:0005737,GO:0005886,GO:0000166,GO:0005515,GO:0016301,GO:0000166,GO:0005515,GO:0016301,GO:0000166,GO:0005515,GO:0016301	114	121	90	115	41	76	63	0.545	0.004	0.003	0.034
isogroup00567	isotig08056,isotig08057,isotig08058,isotig08059,isotig08060,isotig08061	HP617243,HP617244,HP617245,HP617246,HP617247,HP617248	LOC_Os02g57540	60S__ribosomal__L28-1__putative__expressed	5e-68	GO:0006412,GO:0016043,GO:0005829,GO:0005840,GO:0005198	1185	1266	1117	1314	1202	1222	1037	0.945	0.864	0.893	0.48
isogroup00568	isotig08062,isotig08063,isotig08064,isotig08065,isotig08066,isotig08067,isotig08068,isotig08069,isotig08070,isotig08071,isotig08072,isotig08073	HP617249,HP617250,HP617251,HP617252,HP617253,HP617254,HP617255,HP617256,HP617257,HP617258,HP617259,HP617260	LOC_Os09g24650	zinc__finger__C3HC4__type__putative__expressed	6e-116	GO:0003824,GO:0005488,GO:0005515	918	1016	953	923	998	902	972	1.005	0.995	0.99	1
isogroup00569	isotig08074,isotig08075,isotig08076,isotig08077,isotig08078,isotig08079,isotig08080,isotig08081,isotig08082,isotig08083,isotig08084,isotig08085	HP617261,HP617262,HP617263,HP617264,HP617265,HP617266,HP617267,HP617268,HP617269,HP617270,HP617271,HP617272	LOC_Os04g30450	DUF803__domain__containing__putative__expressed	3e-130	-	337	319	339	336	325	293	343	0.963	0.927	0.945	0.724
isogroup00570	isotig08086,isotig08087,isotig08088,isotig08089,isotig08090	HP617273,HP617274,HP617275,HP617276,HP617277	LOC_Os10g35840	shikimate/quinate__5-dehydrogenase__putative__expressed	0	GO:0006950,GO:0008152,GO:0009058,GO:0009628,GO:0009987,GO:0019748,GO:0006950,GO:0008152,GO:0009058,GO:0009628,GO:0009987,GO:0019748,GO:0003824,GO:0003824	10009	10503	6984	5955	8317	5837	7054	0.845	0.632	0.509	0.48
isogroup00571	isotig08091,isotig08092,isotig08093,isotig08094,isotig08095	HP617278,HP617279,HP617280,HP617281,HP617282	LOC_Os03g06330	tyrosine__kinase__domain__containing__putative__expressed	4e-56	GO:0005634,GO:0005737,GO:0016301	1212	1198	1274	1227	1268	1318	1329	1.063	0.861	0.83	0.077
isogroup00572	isotig08096,isotig08097,isotig08098,isotig08099,isotig08100,isotig08101	HP617283,HP617284,HP617285,HP617286,HP617287,HP617288	LOC_Os02g37420	ras-related__putative__expressed	1e-104	GO:0000166,GO:0000166,GO:0000166	362	352	407	399	332	364	364	0.93	0.813	0.846	0.476
isogroup00573	isotig08102,isotig08103,isotig08104,isotig08105,isotig08106	HP617289,HP617290,HP617291,HP617292,HP617293	LOC_Os06g39760	WD__domain__G-beta__repeat__domain__containing__expressed	2e-79	GO:0007165,GO:0009628,GO:0009791,GO:0005634,GO:0005886,GO:0000166,GO:0005515	864	933	886	961	969	892	893	1.008	1	0.984	0.48
isogroup00574	isotig08107,isotig08108,isotig08109,isotig08110,isotig08111,isotig08112,isotig08113,isotig08114	HP617294,HP617295,HP617296,HP617297,HP617298,HP617299,HP617300,HP617301	LOC_Os08g38620	expressed__protein	5e-44	-	344	325	287	306	310	326	352	1.044	0.889	0.892	0.289
isogroup00575	isotig08115,isotig08116,isotig08117,isotig08118,isotig08119,isotig08120,isotig08121,isotig08122,isotig08123,isotig08124,isotig08125,isotig08126	HP617302,HP617303,HP617304,HP617305,HP617306,HP617307,HP617308,HP617309,HP617310,HP617311,HP617312,HP617313	LOC_Os06g50300	heat__shock__putative__expressed	0	GO:0006950,GO:0007275,GO:0009628,GO:0009908,GO:0009987,GO:0019538,GO:0005739,GO:0005783,GO:0000166	8720	9395	7314	11605	5286	8439	4902	0.671	0.074	0.029	0.077
isogroup00576	isotig08127,isotig08128,isotig08129,isotig08130,isotig08131,isotig08132	HP617314,HP617315,HP617316,HP617317,HP617318,HP617319	LOC_Os08g14440	uridylyltransferase-related__putative__expressed	6e-109	GO:0006950,GO:0009628,GO:0009536,GO:0009579	13212	14923	11729	11929	15073	10991	13589	1.021	0.958	0.945	0.724
isogroup00577	isotig08133,isotig08134,isotig08135,isotig08136	HP617320,HP617321,HP617322,HP617323	LOC_Os04g02910	membrane__related__CP5__putative__expressed	1e-126	-	5091	5959	4651	3626	4560	3322	4858	0.879	0.753	0.649	0.289
isogroup00578	isotig08137,isotig08138,isotig08139,isotig08140,isotig08141	HP617324,HP617325,HP617326,HP617327,HP617328	LOC_Os05g44360	oligosaccharyl__transferase__putative__expressed	4e-163	GO:0005783,GO:0005783,GO:0005783,GO:0016740,GO:0016740,GO:0016740	1531	1636	1636	1920	1716	1806	1539	1.004	1	0.994	0.721
isogroup00579	isotig08142,isotig08143,isotig08144,isotig08145,isotig08146,isotig08147	HP617329,HP617330,HP617331,HP617332,HP617333,HP617334	LOC_Os12g34860	phenylalanyl-tRNA__synthetase__putative__expressed	0	GO:0006139,GO:0006412,GO:0006519,GO:0005739,GO:0009536,GO:0000166,GO:0003824	1255	1429	1033	1079	1236	1010	1161	0.947	0.91	0.902	0.48
isogroup00580	isotig08148,isotig08149,isotig08150,isotig08151,isotig08152,isotig08153	HP617335,HP617336,HP617337,HP617338,HP617339,HP617340	LOC_Os01g05500	zinc__finger__putative__expressed	3e-131	-	415	370	400	407	276	430	332	0.869	0.557	0.619	0.48
isogroup00581	isotig08154,isotig08155,isotig08156,isotig08157,isotig08158,isotig08159,isotig08160	HP617341,HP617342,HP617343,HP617344,HP617345,HP617346,HP617347	LOC_Os11g06890	vacuolar__ATP__synthase__putative__expressed	2e-59	GO:0006810,GO:0006810,GO:0005215,GO:0016787,GO:0005215,GO:0016787	2030	2453	2482	2487	1783	2177	1876	0.823	0.457	0.419	0.077
isogroup00582	isotig08161,isotig08162,isotig08163,isotig08164,isotig08165,isotig08166,isotig08167	HP617348,HP617349,HP617350,HP617351,HP617352,HP617353,HP617354	LOC_Os01g55570	expressed__protein	5e-32	GO:0009536,GO:0009579	5138	5801	4292	4052	5547	3961	4961	1	0.992	0.999	0.724
isogroup00583	isotig08168,isotig08169,isotig08170,isotig08171,isotig08172	HP617355,HP617356,HP617357,HP617358,HP617359	LOC_Os07g38810	lectin__receptor-type__kinase__putative__expressed	0	GO:0009719,GO:0009987,GO:0009719,GO:0009987,GO:0009719,GO:0009987,GO:0009719,GO:0009987,GO:0005739,GO:0005886,GO:0005739,GO:0005886,GO:0005739,GO:0005886,GO:0005739,GO:0005886,GO:0004872,GO:0005515,GO:0016301,GO:0030246,GO:0004872,GO:0005515,GO:0016301,GO:0030246,GO:0004872,GO:0005515,GO:0016301,GO:0030246,GO:0004872,GO:0005515,GO:0016301,GO:0030246	816	580	667	851	506	846	548	0.869	0.54	0.614	0.289
isogroup00584	isotig08173,isotig08174,isotig08175,isotig08176,isotig08177	HP617360,HP617361,HP617362,HP617363,HP617364	LOC_Os11g41130	vacuolar__sorting-associated__26__putative__expressed	3e-161	GO:0006810,GO:0016043,GO:0005623,GO:0005768,GO:0016020	1204	1183	1161	1260	1166	1263	1188	1.003	1	0.997	0.724
isogroup00585	isotig08178,isotig08179,isotig08180,isotig08181,isotig08182,isotig08183	HP617365,HP617366,HP617367,HP617368,HP617369,HP617370	LOC_Os09g28910	carbonic__anhydrase__chloroplast__precursor__putative__expressed	4e-119	GO:0006950,GO:0008152,GO:0009628,GO:0005739,GO:0005829,GO:0005886,GO:0009536,GO:0009579,GO:0003824,GO:0005488	591	625	618	727	879	813	863	1.33	0.154	0.138	0.034
isogroup00586	isotig08184,isotig08185,isotig08186,isotig08187,isotig08188,isotig08189	HP617371,HP617372,HP617373,HP617374,HP617375,HP617376	LOC_Os10g35870	cytochrome__b5-like__Heme/Steroid__binding__domain__containing__expressed	5e-57	GO:0005783,GO:0005783,GO:0005783	5728	5145	5814	5155	4849	5311	4926	0.921	0.824	0.805	0.157
isogroup00587	isotig08190,isotig08191,isotig08192,isotig08193,isotig08194,isotig08195	HP617377,HP617378,HP617379,HP617380,HP617381,HP617382	LOC_Os08g03390	pre-mRNA-splicing__factor__SLU7__putative__expressed	0	GO:0003676	1303	1325	1218	1222	1134	1160	1191	0.917	0.801	0.795	0.034
isogroup00588	isotig08196,isotig08197,isotig08198,isotig08199,isotig08200,isotig08201,isotig08202	HP617383,HP617384,HP617385,HP617386,HP617387,HP617388,HP617389	LOC_Os01g14580	dehydrogenase__putative__expressed	1e-121	GO:0008152,GO:0005739,GO:0003824	1173	1050	1264	1182	865	1371	1017	0.929	0.81	0.837	0.48
isogroup00589	isotig08203,isotig08204,isotig08205,isotig08206,isotig08207,isotig08208	HP617390,HP617391,HP617392,HP617393,HP617394,HP617395	LOC_Os06g03600	transcriptional__corepressor__SEUSS__putative__expressed	0	GO:0007275,GO:0007275,GO:0005515,GO:0030528,GO:0005515,GO:0030528	966	949	843	824	786	800	791	0.885	0.678	0.677	0.034
isogroup00590	isotig08209,isotig08210,isotig08211,isotig08212,isotig08213,isotig08214,isotig08215	HP617396,HP617397,HP617398,HP617399,HP617400,HP617401,HP617402	LOC_Os05g49200	aspartic__proteinase__oryzasin-1__precursor__putative__expressed	0	GO:0009987,GO:0019538,GO:0016787	4986	4750	6148	5627	4373	5909	5241	0.962	0.925	0.937	0.724
isogroup00591	isotig08216,isotig08217,isotig08218,isotig08219,isotig08220,isotig08221,isotig08222,isotig08223,isotig08224	HP617403,HP617404,HP617405,HP617406,HP617407,HP617408,HP617409,HP617410,HP617411	LOC_Os11g07225	conserved__hypothetical__protein	1e-65	GO:0006464,GO:0007165,GO:0009719,GO:0019538,GO:0030154,GO:0006464,GO:0007165,GO:0009719,GO:0019538,GO:0030154,GO:0005739,GO:0005886,GO:0016020,GO:0005739,GO:0005886,GO:0016020,GO:0000166,GO:0005515,GO:0016301,GO:0000166,GO:0005515,GO:0016301	392	658	480	429	700	597	1103	1.633	0.001	0.003	0.077
isogroup00592	isotig08225,isotig08226,isotig08227,isotig08228,isotig08229	HP617412,HP617413,HP617414,HP617415,HP617416	LOC_Os01g61120	expressed__protein	2e-101	GO:0005739,GO:0009536,GO:0009579,GO:0016020,GO:0005739,GO:0009536,GO:0009579,GO:0016020	294	411	256	368	397	327	429	1.157	0.499	0.545	0.289
isogroup00593	isotig08230,isotig08231,isotig08232,isotig08233,isotig08234,isotig08235	HP617417,HP617418,HP617419,HP617420,HP617421,HP617422	LOC_Os09g16780	hypothetical__protein	1e-13	-	1628	1645	1698	1662	2113	1763	2246	1.231	0.374	0.317	0.034
isogroup00594	isotig08236,isotig08237,isotig08238,isotig08239,isotig08240,isotig08241	HP617423,HP617424,HP617425,HP617426,HP617427,HP617428	LOC_Os01g60190	23-bisphosphoglycerate-independent__phosphoglycerate__mutase__putative__expressed	0	GO:0006950,GO:0009628,GO:0005739,GO:0003824	4344	4845	4198	4890	3460	3788	3219	0.764	0.272	0.197	0.034
isogroup00595	isotig08242,isotig08243,isotig08244,isotig08245	HP617429,HP617430,HP617431,HP617432	LOC_Os12g37870	ATP-grasp__domain__containing__expressed	0	-	1418	1367	1322	1318	1178	1316	1241	0.918	0.797	0.798	0.034
isogroup00596	isotig08246,isotig08247,isotig08248,isotig08249,isotig08250,isotig08251,isotig08252,isotig08253	HP617433,HP617434,HP617435,HP617436,HP617437,HP617438,HP617439,HP617440	LOC_Os01g01710	1-deoxy-D-xylulose__5-phosphate__reductoisomerase__chloroplast__precursor__putative__expressed	0	-	7569	8660	6492	7072	6312	6528	6236	0.854	0.636	0.542	0.077
isogroup00597	isotig08254,isotig08255,isotig08256,isotig08257	HP617441,HP617442,HP617443,HP617444	LOC_Os02g38430	steroid__nuclear__receptor__ligand-binding__putative__expressed	0	-	483	661	499	440	567	468	565	1.024	0.916	0.936	0.724
isogroup00598	isotig08258,isotig08259,isotig08260,isotig08261,isotig08262	HP617445,HP617446,HP617447,HP617448,HP617449	LOC_Os01g57968	expressed__protein	5e-30	-	41325	40904	38556	30212	28902	28777	29383	0.769	0.408	0.211	0.034
isogroup00599	isotig08263,isotig08264,isotig08265,isotig08266,isotig08267,isotig08268,isotig08269,isotig08270	HP617450,HP617451,HP617452,HP617453,HP617454,HP617455,HP617456,HP617457	LOC_Os01g52240	chlorophyll__A-B__binding__putative__expressed	2e-138	GO:0015979,GO:0015979,GO:0015979,GO:0015979,GO:0015979,GO:0015979,GO:0015979,GO:0015979,GO:0015979,GO:0015979,GO:0015979,GO:0005622,GO:0009536,GO:0009579,GO:0005622,GO:0009536,GO:0009579,GO:0005622,GO:0009536,GO:0009579,GO:0005622,GO:0009536,GO:0009579,GO:0005622,GO:0009536,GO:0009579,GO:0005622,GO:0009536,GO:0009579,GO:0005622,GO:0009536,GO:0009579,GO:0005622,GO:0009536,GO:0009579,GO:0005622,GO:…	1833	1840	909	863	1213	738	884	0.694	0.083	0.058	0.289
isogroup00600	isotig08271,isotig08272,isotig08273,isotig08274,isotig08275	HP617458,HP617459,HP617460,HP617461,HP617462	LOC_Os01g50622	DNA-binding__DSP1__putative__expressed	1e-149	GO:0006950,GO:0009605	6949	7897	6085	5575	7274	5606	6824	0.991	1	1	1
isogroup00601	isotig08276,isotig08277,isotig08278,isotig08279,isotig08280,isotig08281	HP617463,HP617464,HP617465,HP617466,HP617467,HP617468	LOC_Os08g01180	nicalin__putative__expressed	4e-69	GO:0005783,GO:0005783	207	202	193	206	203	195	203	0.992	1	1	0.721
isogroup00602	isotig08282,isotig08283,isotig08284,isotig08285,isotig08286,isotig08287,isotig08288,isotig08289	HP617469,HP617470,HP617471,HP617472,HP617473,HP617474,HP617475,HP617476	LOC_Os03g02420	KH__domain__containing__putative__expressed	2e-47	-	275	271	267	243	291	242	296	1.047	0.877	0.887	0.48
isogroup00603	isotig08290,isotig08291,isotig08292,isotig08293,isotig08294,isotig08295,isotig08296,isotig08297,isotig08298	HP617477,HP617478,HP617479,HP617480,HP617481,HP617482,HP617483,HP617484,HP617485	LOC_Os06g48230	DNA-directed__RNA__polymerases__I__II__and__III__subunit__RPABC3__putative__expressed	4e-71	GO:0006350,GO:0016740	784	806	783	702	952	767	876	1.125	0.656	0.635	0.289
isogroup00604	isotig08299,isotig08300	HP617486,HP617487	LOC_Os07g37240	chlorophyll__A-B__binding__putative__expressed	7e-105	GO:0015979,GO:0005622,GO:0009536,GO:0009579,GO:0005488	66427	96731	52288	46944	76058	40077	50545	0.847	0.67	0.517	0.48
isogroup00605	isotig08301,isotig08302,isotig08303,isotig08304,isotig08305,isotig08306	HP617489,HP617490,HP617491,HP617492,HP617493,HP617494	LOC_Os08g36140	expressed__protein	1e-72	-	3748	4316	3842	3561	4959	3308	4240	1.078	0.822	0.778	0.724
isogroup00606	isotig08307,isotig08308,isotig08309,isotig08310,isotig08311,isotig08312	HP617495,HP617496,HP617497,HP617498,HP617499,HP617500	LOC_Os04g55960	NADPH__reductase__putative__expressed	0	GO:0005783,GO:0003723,GO:0003824	2135	2031	2156	2333	2179	2422	2356	1.072	0.852	0.8	0.077
isogroup00607	isotig08313,isotig08314,isotig08315,isotig08316,isotig08317,isotig08318,isotig08319,isotig08320	HP617501,HP617502,HP617503,HP617504,HP617505,HP617506,HP617507,HP617508	LOC_Os02g43280	aldehyde__dehydrogenase__putative__expressed	0	GO:0006950,GO:0006950,GO:0005739,GO:0005783,GO:0005739,GO:0005783,GO:0003824,GO:0003824	1170	1148	1331	1036	801	960	774	0.721	0.106	0.1	0.034
isogroup00608	isotig08321,isotig08322,isotig08323,isotig08324,isotig08325	HP617509,HP617510,HP617511,HP617512,HP617513	LOC_Os05g46230	NAP__domain__containing__putative__expressed	2e-116	GO:0008152,GO:0016043,GO:0005634,GO:0003677	1287	1479	1143	1380	1153	1174	1189	0.886	0.695	0.68	0.289
isogroup00609	isotig08326,isotig08327,isotig08328	HP617514,HP617515,HP617516	-	-	-	-	1309	1037	1289	2133	1178	2050	1009	0.979	0.889	0.983	0.48
isogroup00610	isotig08329,isotig08330,isotig08331,isotig08332,isotig08333	HP617518,HP617519,HP617520,HP617521,HP617522	LOC_Os04g37920	FAD__binding__domain__of__DNA__photolyase__domain__containing__expressed	0	GO:0005634	3339	3452	2981	2939	2988	2647	3294	0.937	0.894	0.865	0.48
isogroup00611	isotig08334,isotig08335,isotig08336,isotig08337,isotig08338,isotig08339,isotig08340,isotig08341	HP617523,HP617524,HP617525,HP617526,HP617527,HP617528,HP617529,HP617530	LOC_Os09g09500	lectin-like__receptor__kinase__putative	0	GO:0009719,GO:0009987,GO:0005739,GO:0005886,GO:0004872,GO:0005515,GO:0016301,GO:0030246	1066	941	790	974	680	663	584	0.681	0.041	0.043	0.034
isogroup00612	isotig08342,isotig08343,isotig08344,isotig08345,isotig08346,isotig08347,isotig08348,isotig08349,isotig08350	HP617531,HP617532,HP617533,HP617534,HP617535,HP617536,HP617537,HP617538,HP617539	LOC_Os12g02730	histidine__triad__family__putative	3e-66	GO:0006139,GO:0006139,GO:0016787,GO:0016787	385	384	328	372	335	327	348	0.917	0.786	0.809	0.157
isogroup00613	isotig08351,isotig08352,isotig08353,isotig08354,isotig08355	HP617540,HP617541,HP617542,HP617543,HP617544	LOC_Os10g36950	DUF677__domain__containing__putative__expressed	5e-167	-	282	270	264	259	218	266	255	0.917	0.783	0.809	0.157
isogroup00614	isotig08356,isotig08357,isotig08358,isotig08359,isotig08360,isotig08361,isotig08362,isotig08363	HP617545,HP617546,HP617547,HP617548,HP617549,HP617550,HP617551,HP617552	LOC_Os02g16270	xa1__putative__expressed	0	GO:0006950,GO:0006950,GO:0005739,GO:0005886,GO:0005739,GO:0005886,GO:0005515,GO:0005515	1685	1800	1683	1628	1523	1472	1355	0.853	0.556	0.545	0.034
isogroup00615	isotig08364,isotig08365,isotig08366,isotig08367,isotig08368,isotig08369,isotig08370,isotig08371,isotig08372,isotig08373,isotig08374,isotig08375,isotig08376,isotig08377,isotig08378	HP617553,HP617554,HP617555,HP617556,HP617557,HP617558,HP617559,HP617560,HP617561,HP617562,HP617563,HP617564,HP617565,HP617566,HP617567	LOC_Os08g06530	rubredoxin__family__putative__expressed	2e-110	GO:0005488	6998	8862	6430	6243	7214	5661	6375	0.9	0.795	0.729	0.48
isogroup00616	isotig08379,isotig08380,isotig08381,isotig08382,isotig08383,isotig08384	HP617568,HP617569,HP617570,HP617571,HP617572,HP617573	LOC_Os09g32090	methyl-binding__domain__MBD__putative__expressed	1e-121	GO:0003677	1048	1078	1065	1100	1101	1166	1050	1.031	0.948	0.919	0.289
isogroup00617	isotig08385,isotig08386	HP617574,HP617575	-	-	-	-	20921	18032	20195	22688	18716	20747	14262	0.875	0.671	0.625	0.289
isogroup00618	isotig08387,isotig08388,isotig08389,isotig08390,isotig08391,isotig08392	HP617577,HP617578,HP617579,HP617580,HP617581,HP617582	LOC_Os03g16690	oxysterol-binding__putative__expressed	0	GO:0006629,GO:0009987,GO:0008289	1845	1678	1697	2003	1484	1858	1472	0.889	0.672	0.684	0.289
isogroup00619	isotig08393,isotig08394,isotig08395,isotig08396,isotig08397,isotig08398,isotig08399	HP617583,HP617584,HP617585,HP617586,HP617587,HP617588,HP617589	LOC_Os06g08900	glutamate__receptor__2.6__precursor__putative__expressed	5e-155	GO:0009607,GO:0009628,GO:0019725,GO:0009607,GO:0009628,GO:0019725	1549	1631	1669	1749	1583	2051	1902	1.119	0.702	0.651	0.289
isogroup00620	isotig08400,isotig08401,isotig08402,isotig08403,isotig08404	HP617590,HP617591,HP617592,HP617593,HP617594	LOC_Os05g01490	ras-related__putative	2e-98	GO:0000166	638	588	629	735	532	608	590	0.891	0.669	0.7	0.157
isogroup00621	isotig08405,isotig08406,isotig08407,isotig08408	HP617595,HP617596,HP617597,HP617598	LOC_Os09g27950	galactosyltransferase__putative__expressed	3e-26	GO:0016740	160	145	163	142	118	164	156	0.957	0.927	0.937	1
isogroup00622	isotig08409,isotig08410,isotig08411,isotig08412,isotig08413	HP617599,HP617600,HP617601,HP617602,HP617603	LOC_Os08g33630	uncharacterized__family__UPF0016__domain__containing__expressed	2e-48	GO:0009536,GO:0016020	1333	1458	1428	1282	1461	1480	1448	1.064	0.854	0.826	0.077
isogroup00623	isotig08414,isotig08415,isotig08416,isotig08417,isotig08418,isotig08419	HP617604,HP617605,HP617606,HP617607,HP617608,HP617609	LOC_Os02g10700	OsFBL7__-__F-box__domain__and__LRR__containing__expressed	1e-143	GO:0007165,GO:0009056,GO:0009719,GO:0009987,GO:0019538,GO:0005634,GO:0003824,GO:0005515	2427	2577	2533	2429	2058	1934	1815	0.777	0.289	0.239	0.034
isogroup00624	isotig08420,isotig08421,isotig08422,isotig08423,isotig08424,isotig08425	HP617610,HP617611,HP617612,HP617613,HP617614,HP617615	LOC_Os05g09550	Der1-like__family__domain__containing__expressed	6e-120	-	546	615	632	683	640	647	584	1.008	1	0.989	0.724
isogroup00625	isotig08426,isotig08427,isotig08428,isotig08429,isotig08430,isotig08431	HP617616,HP617617,HP617618,HP617619,HP617620,HP617621	LOC_Os03g52660	ATP__synthase__F1__delta__subunit__family__putative__expressed	2e-16	-	2618	3384	2449	2276	2730	1801	2256	0.844	0.576	0.504	0.289
isogroup00626	isotig08432,isotig08433,isotig08434,isotig08435,isotig08436,isotig08437	HP617622,HP617623,HP617624,HP617625,HP617626,HP617627	LOC_Os01g07250	saposin-like__type__B__region__1__family__putative__expressed	1e-82	-	1391	1361	1411	1177	1351	1212	1281	0.96	0.924	0.934	0.289
isogroup00627	isotig08438,isotig08439,isotig08440,isotig08441,isotig08442	HP617628,HP617629,HP617630,HP617631,HP617632	LOC_Os01g73160	40S__ribosomal__S10__putative__expressed	4e-50	GO:0006412,GO:0005829,GO:0005840,GO:0005198	2752	3112	2896	3227	2838	2811	2393	0.895	0.712	0.709	0.157
isogroup00628	isotig08443,isotig08444,isotig08445,isotig08446,isotig08447,isotig08448	HP617633,HP617634,HP617635,HP617636,HP617637,HP617638	LOC_Os01g64220	expressed__protein	6e-09	-	160	157	190	203	189	169	180	1.01	1	0.992	1
isogroup00629	isotig08449,isotig08450,isotig08451,isotig08452,isotig08453,isotig08454	HP617639,HP617640,HP617641,HP617642,HP617643,HP617644	LOC_Os04g23360	retrotransposon__putative__unclassified__expressed	2e-26	-	757	737	721	709	874	665	813	1.073	0.82	0.8	0.48
isogroup00630	isotig08455,isotig08456,isotig08457,isotig08458,isotig08459,isotig08460,isotig08461,isotig08462,isotig08463,isotig08464,isotig08465,isotig08466	HP617645,HP617646,HP617647,HP617648,HP617649,HP617650,HP617651,HP617652,HP617653,HP617654,HP617655,HP617656	LOC_Os11g47460	MYB__family__transcription__factor__putative__expressed	3e-93	GO:0006350,GO:0008150,GO:0009856,GO:0030154,GO:0003677,GO:0003700	532	681	550	576	777	833	1090	1.539	0.008	0.012	0.034
isogroup00631	contig01241,contig12561,contig39628	HP617657,HP617658,HP617659	-	-	-	-	1613	1612	1788	1731	1273	2009	1376	0.921	0.783	0.806	0.48
isogroup00632	isotig08467,isotig08468,isotig08469,isotig08470,isotig08471	HP617660,HP617661,HP617662,HP617663,HP617664	LOC_Os02g55140	leucine__aminopeptidase__chloroplast__precursor__putative__expressed	0	GO:0009987,GO:0019538,GO:0009987,GO:0019538,GO:0009987,GO:0019538,GO:0016787,GO:0016787,GO:0016787	3416	3476	3138	3372	2886	3371	3031	0.924	0.83	0.818	0.077
isogroup00633	isotig08472,isotig08473,isotig08474,isotig08475,isotig08476,isotig08477	HP617665,HP617666,HP617667,HP617668,HP617669,HP617670	LOC_Os07g44330	kinase__putative__expressed	4e-178	GO:0000166,GO:0016301	2264	2126	2145	2108	1872	1524	1586	0.769	0.253	0.214	0.034
isogroup00634	isotig08478,isotig08479,isotig08480,isotig08481	HP617671,HP617672,HP617673,HP617674	LOC_Os04g55410	FGGY__family__of__carbohydrate__kinases__putative__expressed	0	GO:0005975,GO:0016301	1307	1103	1194	1237	912	1262	1115	0.906	0.746	0.754	0.48
isogroup00635	isotig08482,isotig08483,isotig08484,isotig08485	HP617675,HP617676,HP617677,HP617678	LOC_Os03g27590	OsSCP18__-__Putative__Serine__Carboxypeptidase__homologue__expressed	4e-78	GO:0009987,GO:0019538,GO:0016787	1551	1361	1671	1694	1653	2048	1698	1.147	0.65	0.565	0.157
isogroup00636	isotig08486,isotig08487,isotig08488	HP617679,HP617680,HP617681	LOC_Os06g51250	EF__hand__family__putative__expressed	7e-145	GO:0005488,GO:0005488	465	435	423	480	363	488	386	0.915	0.749	0.794	0.48
isogroup00637	isotig08489,isotig08490,isotig08491,isotig08492	HP617682,HP617683,HP617684,HP617685	-	-	-	-	137	140	183	181	207	178	205	1.227	0.388	0.384	0.157
isogroup00638	isotig08493,isotig08494,isotig08495,isotig08496,isotig08497,isotig08498	HP617686,HP617687,HP617688,HP617689,HP617690,HP617691	LOC_Os11g07020	fructose-bisphospate__aldolase__isozyme__putative__expressed	1e-164	GO:0005975,GO:0006091,GO:0006139,GO:0009056,GO:0005975,GO:0006091,GO:0006139,GO:0009056,GO:0005739,GO:0009536,GO:0005739,GO:0009536,GO:0003824,GO:0003824	39101	48789	35383	32895	29211	25671	27439	0.703	0.218	0.064	0.034
isogroup00639	isotig08499,isotig08500,isotig08501,isotig08502	HP617692,HP617693,HP617694,HP617695	LOC_Os05g51630	early-responsive__to__dehydration__protein-related__putative__expressed	0	GO:0006810,GO:0016043,GO:0005886	2332	2229	2247	1872	1984	1754	2285	0.925	0.859	0.825	0.48
isogroup00640	isotig08503,isotig08504,isotig08505,isotig08506	HP617696,HP617697,HP617698,HP617699	LOC_Os01g73580	glycosyl__hydrolases__putative__expressed	0	GO:0016787,GO:0016787	4152	5293	4084	4720	4730	3899	4031	0.925	0.845	0.824	0.289
isogroup00641	isotig08507,isotig08508,isotig08509,isotig08510,isotig08511,isotig08512	HP617700,HP617701,HP617702,HP617703,HP617704,HP617705	LOC_Os07g07610	RNA__polymerase__subunit__putative__expressed	2e-59	GO:0006350,GO:0003677,GO:0016740	782	725	860	714	804	772	891	1.068	0.829	0.815	0.289
isogroup00642	isotig08513,isotig08514,isotig08515,isotig08516,isotig08517,isotig08518	HP617706,HP617707,HP617708,HP617709,HP617710,HP617711	LOC_Os02g40080	tic20__putative__expressed	1e-111	-	592	620	522	545	569	440	536	0.904	0.747	0.753	0.289
isogroup00643	isotig08519,isotig08520,isotig08521,isotig08522,isotig08523	HP617712,HP617713,HP617714,HP617715,HP617716	LOC_Os09g04160	expressed__protein	0	-	609	629	604	573	721	649	958	1.285	0.186	0.208	0.034
isogroup00644	isotig08524,isotig08525,isotig08526,isotig08527,isotig08528,isotig08529,isotig08530,isotig08531	HP617717,HP617718,HP617719,HP617720,HP617721,HP617722,HP617723,HP617724	LOC_Os12g42300	potasium__efflux__antiporter__putative__expressed	0	GO:0006810,GO:0005575,GO:0005215	5683	6672	5589	5499	6222	5170	6326	1.008	0.977	0.981	1
isogroup00645	isotig08532,isotig08533	HP617725,HP617726	LOC_Os07g10920	expressed__protein	2e-21	GO:0006810,GO:0016043,GO:0005737,GO:0005515	61	70	73	62	79	72	71	1.113	0.782	0.76	0.157
isogroup00646	isotig08534,isotig08535,isotig08536,isotig08537,isotig08538,isotig08539	HP617727,HP617728,HP617729,HP617730,HP617731,HP617732	LOC_Os03g03510	CAMK_KIN1/SNF1/Nim1_like.15__-__CAMK__includes__calcium/calmodulin__depedent__kinases__expressed	0	GO:0006464,GO:0007165,GO:0000166,GO:0016301	3836	3666	3726	3497	4033	3090	3987	1.006	0.991	0.987	0.48
isogroup00647	isotig08540,isotig08541,isotig08542,isotig08543,isotig08544,isotig08545,isotig08546,isotig08547	HP617733,HP617734,HP617735,HP617736,HP617737,HP617738,HP617739,HP617740	LOC_Os02g03280	transmembrane__BAX__inhibitor__motif-containing__putative__expressed	2e-102	GO:0008219,GO:0008219	2036	2130	1829	1749	1717	1992	1882	0.963	0.942	0.942	0.48
isogroup00648	isotig08548,isotig08549,isotig08550,isotig08551,isotig08552,isotig08553	HP617741,HP617742,HP617743,HP617744,HP617745,HP617746	LOC_Os04g49954	expressed__protein	7e-12	-	316	329	309	319	271	374	352	1.044	0.89	0.891	0.48
isogroup00649	isotig08554,isotig08555,isotig08556,isotig08557,isotig08558	HP617747,HP617748,HP617749,HP617750,HP617751	LOC_Os11g12650	PHD-finger__domain__containing__putative__expressed	5e-82	GO:0006350,GO:0003677	142	150	137	150	162	145	160	1.075	0.827	0.815	0.154
isogroup00650	isotig08559,isotig08560,isotig08561,isotig08562,isotig08563,isotig08564,isotig08565,isotig08566	HP617752,HP617753,HP617754,HP617755,HP617756,HP617757,HP617758,HP617759	LOC_Os03g43720	transporter__family__putative__expressed	0	GO:0016020,GO:0016020,GO:0016020,GO:0016020,GO:0005215,GO:0005215,GO:0005215,GO:0005215	134	173	121	137	175	127	129	1.017	0.982	0.968	1
isogroup00651	isotig08567,isotig08568,isotig08569,isotig08570,isotig08571,isotig08572	HP617760,HP617761,HP617762,HP617763,HP617764,HP617765	LOC_Os10g01550	transposon__putative__unclassified__expressed	0	-	325	292	274	297	291	324	328	1.058	0.855	0.853	0.48
isogroup00652	isotig08573,isotig08574,isotig08575,isotig08576,isotig08577	HP617766,HP617767,HP617768,HP617769,HP617770	LOC_Os04g15690	DSBA-like__thioredoxin__domain__containing__expressed	1e-67	-	1458	1227	1532	1582	1149	1826	1245	0.97	0.915	0.961	0.724
isogroup00653	isotig08578,isotig08579,isotig08580,isotig08581,isotig08582,isotig08583	HP617771,HP617772,HP617773,HP617774,HP617775,HP617776	LOC_Os05g34650	DUF647__domain__containing__putative__expressed	0	GO:0005739,GO:0009536	3200	3222	3199	3542	3182	2764	2897	0.896	0.728	0.711	0.034
isogroup00654	isotig08584,isotig08585,isotig08586,isotig08587	HP617777,HP617778,HP617779,HP617780	LOC_Os03g64020	expressed__protein	4e-118	-	18821	24185	17386	16778	20063	14714	17987	0.912	0.851	0.777	0.724
isogroup00655	isotig08588,isotig08589,isotig08590,isotig08591,isotig08592,isotig08593,isotig08594,isotig08595	HP617781,HP617782,HP617783,HP617784,HP617785,HP617786,HP617787,HP617788	LOC_Os08g10480	heavy__metal-associated__domain__containing__protein	1e-32	GO:0006810,GO:0006950,GO:0008150,GO:0009628,GO:0019725,GO:0005488	2105	1914	2202	2145	2347	2566	2496	1.181	0.54	0.46	0.034
isogroup00656	isotig08596,isotig08597,isotig08598,isotig08599,isotig08600	HP617789,HP617790,HP617791,HP617792,HP617793	LOC_Os09g24710	alpha/beta__hydrolase__fold__putative__expressed	8e-157	GO:0009536,GO:0009579	3262	3313	2835	2738	2785	2894	2950	0.947	0.91	0.898	0.724
isogroup00657	isotig08601,isotig08602,isotig08603,isotig08604,isotig08605	HP617794,HP617795,HP617796,HP617797,HP617798	LOC_Os12g43580	expressed__protein	6e-12	-	188	172	218	197	197	232	199	1.08	0.824	0.795	0.212
isogroup00658	isotig08606,isotig08607,isotig08608,isotig08609,isotig08610,isotig08611	HP617799,HP617800,HP617801,HP617802,HP617803,HP617804	LOC_Os06g42020	CSLA9__-__cellulose__synthase-like__family__A__expressed	0	GO:0005794,GO:0016740	1074	983	1198	1658	673	1291	560	0.685	0.032	0.045	0.289
isogroup00659	isotig08612,isotig08613,isotig08614,isotig08615,isotig08616	HP617805,HP617806,HP617807,HP617808,HP617809	LOC_Os07g05010	helix-loop-helix__DNA-binding__domain__containing__expressed	6e-52	GO:0006350,GO:0007165,GO:0005634,GO:0003677,GO:0003700,GO:0030528	2124	2189	2146	1935	2138	1765	2070	0.949	0.907	0.902	0.289
isogroup00660	isotig08617,isotig08618,isotig08619,isotig08620,isotig08621,isotig08622,isotig08623,isotig08624	HP617810,HP617811,HP617812,HP617813,HP617814,HP617815,HP617816,HP617817	LOC_Os08g39300	aminotransferase__putative__expressed	0	-	54496	67502	52425	47592	42181	40931	39348	0.735	0.307	0.123	0.034
isogroup00661	isotig08625,isotig08626,isotig08627,isotig08628	HP617818,HP617819,HP617820,HP617821	LOC_Os11g06410	homeodomain__putative__expressed	3e-90	GO:0006350,GO:0003700	408	387	398	406	368	420	390	0.982	0.969	0.999	0.724
isogroup00662	isotig08629,isotig08630,isotig08631,isotig08632,isotig08633,isotig08634,isotig08635,isotig08636	HP617822,HP617823,HP617824,HP617825,HP617826,HP617827,HP617828,HP617829	LOC_Os11g03380	expressed__protein	3e-104	GO:0005783,GO:0005783	1686	1883	1910	1835	2031	1970	2080	1.109	0.73	0.683	0.034
isogroup00663	isotig08637,isotig08638,isotig08639,isotig08640,isotig08641	HP617830,HP617831,HP617832,HP617833,HP617834	LOC_Os02g12810	kinase__domain__containing__expressed	2e-18	GO:0006464,GO:0007165,GO:0009719,GO:0006464,GO:0007165,GO:0009719,GO:0006464,GO:0007165,GO:0009719,GO:0006464,GO:0007165,GO:0009719,GO:0005618,GO:0005634,GO:0005737,GO:0005739,GO:0005886,GO:0005618,GO:0005634,GO:0005737,GO:0005739,GO:0005886,GO:0005618,GO:0005634,GO:0005737,GO:0005739,GO:0005886,GO:0005618,GO:0005634,GO:0005737,GO:0005739,GO:0005886,GO:0000166,GO:0004871,GO:0005515,GO:0016301,GO:…	430	423	519	458	585	493	573	1.203	0.414	0.413	0.077
isogroup00664	isotig08642,isotig08643,isotig08644,isotig08645,isotig08646,isotig08647	HP617835,HP617836,HP617837,HP617838,HP617839,HP617840	LOC_Os07g42700	paramyosin__putative__expressed	0	-	922	964	819	849	812	742	802	0.884	0.677	0.674	0.034
isogroup00665	isotig08648,isotig08649,isotig08650	HP617841,HP617842,HP617843	-	-	-	-	58	80	83	92	95	92	79	1.133	0.74	0.667	0.372
isogroup00666	isotig08651,isotig08652,isotig08653,isotig08654,isotig08655,isotig08656	HP617844,HP617845,HP617846,HP617847,HP617848,HP617849	LOC_Os10g38060	phospholipase__D__putative__expressed	0	GO:0006950,GO:0009628,GO:0005886,GO:0016787	726	532	681	744	564	746	727	1.012	0.995	0.971	0.48
isogroup00667	isotig08657,isotig08658,isotig08659,isotig08660,isotig08661,isotig08662	HP617850,HP617851,HP617852,HP617853,HP617854,HP617855	LOC_Os08g40620	rabGAP/TBC__domain-containing__putative__expressed	0	-	975	1148	943	1037	1102	946	1082	1.017	0.959	0.956	0.724
isogroup00668	isotig08663,isotig08664,isotig08665,isotig08666,isotig08667,isotig08668,isotig08669,isotig08670,isotig08671	HP617856,HP617857,HP617858,HP617859,HP617860,HP617861,HP617862,HP617863,HP617864	LOC_Os08g09250	glyoxalase__family__putative__expressed	3e-158	GO:0005975,GO:0006950,GO:0009628,GO:0003824	2212	2344	2416	2209	2034	2281	2124	0.935	0.862	0.859	0.157
isogroup00669	isotig08672,isotig08673,isotig08674,isotig08675,isotig08676,isotig08677	HP617865,HP617866,HP617867,HP617868,HP617869,HP617870	LOC_Os01g68790	RNA__recognition__motif__containing__putative__expressed	6e-34	GO:0006950,GO:0008150,GO:0009628,GO:0009536,GO:0009579,GO:0003676,GO:0003723	2305	2686	2457	2449	2551	2518	2439	1.011	0.984	0.971	0.724
isogroup00670	isotig08678,isotig08679,isotig08680,isotig08681	HP617871,HP617872,HP617873,HP617874	LOC_Os02g10350	MLO__domain__containing__putative__expressed	0	GO:0006950,GO:0008219,GO:0005886,GO:0016020,GO:0005515	10996	13423	12246	10808	10345	9728	10337	0.854	0.657	0.542	0.034
isogroup00671	isotig08682,isotig08683,isotig08684,isotig08685	HP617875,HP617876,HP617877,HP617878	LOC_Os02g04700	tRNA__synthetases__class__II__domain__containing__expressed	9e-132	GO:0006139,GO:0006412,GO:0006519,GO:0005737,GO:0005739,GO:0009536,GO:0000166,GO:0003824	603	555	550	573	558	613	607	1.039	0.914	0.899	0.157
isogroup00672	isotig08686,isotig08687,isotig08688,isotig08689,isotig08690,isotig08691,isotig08692	HP617879,HP617880,HP617881,HP617882,HP617883,HP617884,HP617885	LOC_Os07g35690	TKL_IRAK_DUF26-lc.3__-__DUF26__kinases__have__homology__to__DUF26__containing__loci__expressed	0	GO:0006464,GO:0006950,GO:0009719,GO:0006464,GO:0006950,GO:0009719,GO:0006464,GO:0006950,GO:0009719,GO:0005739,GO:0005886,GO:0005739,GO:0005886,GO:0005739,GO:0005886,GO:0000166,GO:0016301,GO:0030246,GO:0000166,GO:0016301,GO:0030246,GO:0000166,GO:0016301,GO:0030246	345	417	386	480	355	396	310	0.869	0.54	0.616	0.289
isogroup00673	isotig08693,isotig08694,isotig08695,isotig08696,isotig08697,isotig08698,isotig08699,isotig08700	HP617886,HP617887,HP617888,HP617889,HP617890,HP617891,HP617892,HP617893	-	-	-	-	42	40	55	70	155	76	65	1.907	0.004	0.001	0.077
isogroup00674	isotig08701,isotig08702,isotig08703,isotig08704	HP617894,HP617895,HP617896,HP617897	LOC_Os03g31839	transposon__putative__unclassified	0	-	1622	1525	1499	1400	1513	1475	1612	1.014	0.97	0.963	1
isogroup00675	isotig08705,isotig08706,isotig08707,isotig08708,isotig08709,isotig08710,isotig08711,isotig08712,isotig08713	HP617898,HP617899,HP617900,HP617901,HP617902,HP617903,HP617904,HP617905,HP617906	LOC_Os01g08560	DnaK__family__putative__expressed	0	GO:0006950,GO:0009607,GO:0009628,GO:0009987,GO:0019538,GO:0005739,GO:0005783,GO:0005829,GO:0009536	2192	2317	1921	2251	1745	1800	1615	0.793	0.338	0.295	0.034
isogroup00676	isotig08714,isotig08715,isotig08716,isotig08717,isotig08718,isotig08719	HP617907,HP617908,HP617909,HP617910,HP617911,HP617912	LOC_Os07g06590	ML__domain__putative__expressed	3e-51	GO:0016020	2312	2243	2511	2616	2295	2818	2398	1.034	0.95	0.911	0.724
isogroup00677	contig31463,isotig08720	HP617914,HP617913	LOC_Os12g32950	membrane__putative__expressed	8e-32	-	619	596	746	677	805	746	756	1.166	0.551	0.512	0.05
isogroup00678	isotig08721,isotig08722,isotig08723,isotig08724,isotig08725,isotig08726	HP617916,HP617917,HP617918,HP617919,HP617920,HP617921	LOC_Os03g59320	expressed__protein	2e-55	-	7452	7067	6916	6074	7120	6617	7101	1.01	0.984	0.976	0.724
isogroup00679	isotig08727,isotig08728,isotig08729,isotig08730,isotig08731	HP617922,HP617923,HP617924,HP617925,HP617926	LOC_Os09g39680	transporter__major__facilitator__family__putative__expressed	0	GO:0016020,GO:0005215	3284	3680	2892	2627	3113	2403	2986	0.908	0.813	0.765	0.48
isogroup00680	isotig08732,isotig08733,isotig08734,isotig08735	HP617927,HP617928,HP617929,HP617930	LOC_Os10g31000	ubiquitin-conjugating__enzyme__putative__expressed	6e-85	GO:0006464,GO:0009056,GO:0009987,GO:0019538,GO:0006464,GO:0009056,GO:0009987,GO:0019538,GO:0003824,GO:0003824	599	619	574	585	674	668	673	1.13	0.639	0.618	0.034
isogroup00681	isotig08736,isotig08737,isotig08738	HP617931,HP617932,HP617933	LOC_Os11g18880	UBX__domain-containing__putative__expressed	5e-148	-	481	508	587	576	507	544	529	0.979	0.96	0.989	0.724
isogroup00682	isotig08739,isotig08740,isotig08741,isotig08742,isotig08743,isotig08744	HP617934,HP617935,HP617936,HP617937,HP617938,HP617939	LOC_Os03g06740	glutathione__reductase__putative__expressed	0	GO:0009628,GO:0005739,GO:0009536,GO:0003824	1605	1850	1300	1490	1717	1233	1622	0.976	0.986	0.981	1
isogroup00683	isotig08745,isotig08746,isotig08747,isotig08748	HP617940,HP617941,HP617942,HP617943	LOC_Os08g10440	NBS-LRR__disease__resistance__putative__expressed	1e-144	GO:0006950,GO:0006950,GO:0006950,GO:0006950,GO:0006950,GO:0006950,GO:0006950,GO:0006950,GO:0005739,GO:0005886,GO:0005739,GO:0005886,GO:0005739,GO:0005886,GO:0005739,GO:0005886,GO:0005739,GO:0005886,GO:0005739,GO:0005886,GO:0005739,GO:0005886,GO:0005739,GO:0005886,GO:0005515,GO:0005515,GO:0005515,GO:0005515,GO:0005515,GO:0005515,GO:0005515,GO:0005515	332	297	251	346	134	243	144	0.567	0	0.002	0.034
isogroup00684	isotig08749,isotig08750,isotig08751,isotig08752	HP617944,HP617945,HP617946,HP617947	LOC_Os08g43470	ER__lumen__retaining__receptor__putative__expressed	3e-141	GO:0006810,GO:0016020,GO:0004872	776	855	826	856	705	689	673	0.832	0.447	0.463	0.034
isogroup00685	isotig08753,isotig08754,isotig08755,isotig08756,isotig08757,isotig08758	HP617948,HP617949,HP617950,HP617951,HP617952,HP617953	LOC_Os02g39400	isochorismatase__family__putative__expressed	5e-98	GO:0008152,GO:0003824	821	845	868	1024	735	1215	972	1.095	0.772	0.732	0.724
isogroup00686	isotig08759,isotig08760,isotig08761,isotig08762	HP617954,HP617955,HP617956,HP617957	LOC_Os03g31690	GCN5-related__N-acetyltransferase__putative__expressed	0	GO:0006519,GO:0009058,GO:0009536,GO:0016301,GO:0016740	1151	1110	1103	1285	1103	1304	1014	0.981	0.948	0.992	0.593
isogroup00687	isotig08763,isotig08764,isotig08765,isotig08766,isotig08767,isotig08768	HP617958,HP617959,HP617960,HP617961,HP617962,HP617963	LOC_Os01g66820	inactive__receptor__kinase__At1g27190__precursor__putative__expressed	8e-91	GO:0006464,GO:0006950,GO:0007165,GO:0006464,GO:0006950,GO:0007165,GO:0006464,GO:0006950,GO:0007165,GO:0005618,GO:0005739,GO:0005886,GO:0005618,GO:0005739,GO:0005886,GO:0005618,GO:0005739,GO:0005886,GO:0000166,GO:0005515,GO:0016301,GO:0000166,GO:0005515,GO:0016301,GO:0000166,GO:0005515,GO:0016301	341	240	347	465	202	482	224	0.869	0.473	0.62	0.48
isogroup00688	isotig08769,isotig08770,isotig08771,isotig08772,isotig08773	HP617964,HP617965,HP617966,HP617967,HP617968	LOC_Os11g10310	receptor-like__kinase__2__precursor__putative__expressed	0	GO:0006464,GO:0006950,GO:0007165,GO:0009605,GO:0009719,GO:0019538,GO:0030154,GO:0006464,GO:0006950,GO:0007165,GO:0009605,GO:0009719,GO:0019538,GO:0030154,GO:0006464,GO:0006950,GO:0007165,GO:0009605,GO:0009719,GO:0019538,GO:0030154,GO:0006464,GO:0006950,GO:0007165,GO:0009605,GO:0009719,GO:0019538,GO:0030154,GO:0006464,GO:0006950,GO:0007165,GO:0009605,GO:0009719,GO:0019538,GO:0030154,GO:0006464,GO:…	377	310	395	690	278	577	301	0.87	0.47	0.613	0.289
isogroup00689	isotig08774,isotig08775,isotig08776,isotig08777,isotig08778	HP617969,HP617970,HP617971,HP617972,HP617973	LOC_Os11g26890	expressed__protein	2e-133	GO:0009628	1269	1472	1238	1227	1600	1138	1453	1.073	0.812	0.794	0.724
isogroup00690	isotig08779,isotig08780,isotig08781,isotig08782,isotig08783,isotig08784	HP617974,HP617975,HP617976,HP617977,HP617978,HP617979	LOC_Os08g09270	pentatricopeptide__putative__expressed	0	GO:0005739,GO:0003674,GO:0016740	1874	2059	1499	1666	1492	1344	1489	0.812	0.434	0.381	0.034
isogroup00691	isotig08785,isotig08786	HP617980,HP617981	LOC_Os06g46770	ubiquitin__family__putative__expressed	4e-74	GO:0006464,GO:0008150,GO:0009056,GO:0006464,GO:0008150,GO:0009056,GO:0006464,GO:0008150,GO:0009056,GO:0006464,GO:0008150,GO:0009056,GO:0006464,GO:0008150,GO:0009056,GO:0006464,GO:0008150,GO:0009056,GO:0006464,GO:0008150,GO:0009056,GO:0006464,GO:0008150,GO:0009056,GO:0006464,GO:0008150,GO:0009056,GO:0006464,GO:0008150,GO:0009056,GO:0006464,GO:0008150,GO:0009056,GO:0006464,GO:0008150,GO:0009056,GO:…	3892	2973	3059	3136	1638	2676	2363	0.682	0.078	0.04	0.034
isogroup00692	isotig08787,isotig08788,isotig08789,isotig08790,isotig08791,isotig08792	HP617982,HP617983,HP617984,HP617985,HP617986,HP617987	LOC_Os11g08940	RNA__polymerases__N__8__kDa__subunit__putative	1e-28	GO:0006350,GO:0016740	614	739	715	736	791	728	739	1.074	0.824	0.797	0.212
isogroup00693	isotig08793,isotig08794,isotig08795,isotig08796,isotig08797,isotig08798,isotig08799,isotig08800	HP617988,HP617989,HP617990,HP617991,HP617992,HP617993,HP617994,HP617995	LOC_Os03g07300	ribulose-phosphate__3-epimerase__chloroplast__precursor__putative__expressed	2e-112	GO:0005975,GO:0006950,GO:0009628,GO:0003824	14326	17360	11810	12142	15474	10838	13437	0.953	0.94	0.913	0.724
isogroup00694	isotig08801,isotig08802,isotig08803,isotig08804,isotig08805,isotig08806	HP617996,HP617997,HP617998,HP617999,HP618000,HP618001	LOC_Os04g57440	oryzain__beta__chain__precursor__putative__expressed	2e-147	GO:0006950,GO:0008150,GO:0009628,GO:0009987,GO:0019538,GO:0016020,GO:0016787	15773	17512	14706	14923	13242	13518	13399	0.851	0.649	0.53	0.034
isogroup00695	isotig08807,isotig08808,isotig08809,isotig08810,isotig08811,isotig08812,isotig08813,isotig08814	HP618002,HP618003,HP618004,HP618005,HP618006,HP618007,HP618008,HP618009	LOC_Os02g19440	sirohydrochlorin__ferrochelatase__putative__expressed	5e-82	-	561	548	486	428	514	550	609	1.103	0.693	0.711	0.289
isogroup00696	isotig08815,isotig08816,isotig08817,isotig08818,isotig08819,isotig08820	HP618010,HP618011,HP618012,HP618013,HP618014,HP618015	-	-	-	-	28	40	35	28	50	34	37	1.232	0.622	0.538	0.285
isogroup00697	isotig08821,isotig08822,isotig08823,isotig08824,isotig08825,isotig08826	HP618016,HP618017,HP618018,HP618019,HP618020,HP618021	LOC_Os09g03620	wall-associated__receptor__kinase-like__20__precursor__putative__expressed	1e-115	GO:0006464,GO:0007165,GO:0006464,GO:0007165,GO:0005618,GO:0005886,GO:0016020,GO:0005618,GO:0005886,GO:0016020,GO:0000166,GO:0005515,GO:0016301,GO:0000166,GO:0005515,GO:0016301	568	568	589	692	583	643	546	0.978	0.94	0.986	0.721
isogroup00698	isotig08827,isotig08828,isotig08829,isotig08830,isotig08831,isotig08832,isotig08833,isotig08834,isotig08835	HP618022,HP618023,HP618024,HP618025,HP618026,HP618027,HP618028,HP618029,HP618030	LOC_Os01g45750	bile__acid__sodium__symporter__family__putative__expressed	0	GO:0006810,GO:0016020,GO:0005215	1520	1779	1591	1628	1470	1436	1325	0.866	0.605	0.594	0.034
isogroup00699	isotig08836,isotig08837,isotig08838,isotig08839,isotig08840,isotig08841,isotig08842,isotig08843	HP618031,HP618032,HP618033,HP618034,HP618035,HP618036,HP618037,HP618038	LOC_Os03g23010	expressed__protein	1e-49	-	667	545	609	623	499	664	463	0.887	0.624	0.687	0.289
isogroup00700	isotig08844,isotig08845,isotig08846,isotig08847,isotig08848,isotig08849,isotig08850	HP618039,HP618040,HP618041,HP618042,HP618043,HP618044,HP618045	LOC_Os06g09450	sucrose__synthase__putative__expressed	0	GO:0005975,GO:0009987,GO:0016740	2810	3166	2503	2534	1866	2656	2490	0.849	0.6	0.526	0.157
isogroup00701	isotig08851,isotig08852,isotig08853,isotig08854,isotig08855,isotig08856,isotig08857,isotig08858	HP618046,HP618047,HP618048,HP618049,HP618050,HP618051,HP618052,HP618053	LOC_Os11g05930	response__regulator__receiver__domain__containing__expressed	0	GO:0006350,GO:0007165,GO:0008150,GO:0009628,GO:0009719,GO:0005739,GO:0003700,GO:0004871,GO:0030528	3836	4182	3903	3673	4213	3563	4196	1.024	0.948	0.938	0.48
isogroup00702	isotig08859,isotig08860,isotig08861,isotig08862,isotig08863,isotig08864	HP618054,HP618055,HP618056,HP618057,HP618058,HP618059	LOC_Os08g01360	RING__finger__13__putative__expressed	0	GO:0003824,GO:0005488,GO:0005515,GO:0016787	416	381	355	332	318	334	368	0.916	0.793	0.8	0.289
isogroup00703	isotig08865,isotig08866,isotig08867,isotig08868,isotig08869,isotig08870,isotig08871,isotig08872,isotig08873,isotig08874	HP618060,HP618061,HP618062,HP618063,HP618064,HP618065,HP618066,HP618067,HP618068,HP618069	LOC_Os09g38670	thioredoxin__putative__expressed	9e-09	-	818	1137	1165	1043	1364	1171	1316	1.233	0.348	0.313	0.034
isogroup00704	isotig08875,isotig08876,isotig08877,isotig08878,isotig08879,isotig08880	HP618070,HP618071,HP618072,HP618073,HP618074,HP618075	LOC_Os02g56110	AP-1__complex__subunit__gamma-1__putative__expressed	2e-99	GO:0005515,GO:0005515	289	288	286	343	319	389	323	1.14	0.628	0.607	0.157
isogroup00705	isotig08881,isotig08882,isotig08883,isotig08884,isotig08885,isotig08886	HP618076,HP618077,HP618078,HP618079,HP618080,HP618081	LOC_Os12g38650	conserved__hypothetical__protein	5e-14	-	156	183	180	174	180	179	177	1.031	0.939	0.927	0.858
isogroup00706	isotig08887,isotig08888,isotig08889,isotig08890,isotig08891,isotig08892	HP618082,HP618083,HP618084,HP618085,HP618086,HP618087	LOC_Os06g50154	translocon-associated__subunit__alpha__precursor__putative__expressed	1e-99	GO:0005783,GO:0009536,GO:0009579	1301	1302	1176	1420	1152	1335	1201	0.946	0.876	0.894	0.48
isogroup00707	isotig08893,isotig08894,isotig08895,isotig08896	HP618088,HP618089,HP618090,HP618091	LOC_Os08g08190	expressed__protein	8e-64	-	4446	4791	4747	4571	6068	4979	6071	1.23	0.426	0.315	0.034
isogroup00708	isotig08897,isotig08898,isotig08899,isotig08900,isotig08901,isotig08902,isotig08903,isotig08904	HP618092,HP618093,HP618094,HP618095,HP618096,HP618097,HP618098,HP618099	LOC_Os08g30884	elongation__factor__Ts__putative__expressed	5e-163	GO:0006412,GO:0005739,GO:0008135	547	631	589	602	552	587	529	0.939	0.85	0.875	0.157
isogroup00709	isotig08905,isotig08906,isotig08907	HP618100,HP618101,HP618102	LOC_Os06g01460	expressed__protein	3e-38	-	2159	1585	2051	2920	1411	3025	1599	0.923	0.745	0.812	0.724
isogroup00710	isotig08908,isotig08909,isotig08910,isotig08911,isotig08912,isotig08913	HP618103,HP618104,HP618105,HP618106,HP618107,HP618108	LOC_Os08g36994	transport__putative__expressed	0	GO:0006810,GO:0005215	604	728	612	659	598	621	644	0.954	0.917	0.919	0.48
isogroup00711	isotig08914,isotig08915,isotig08916,isotig08917,isotig08918,isotig08919	HP618109,HP618110,HP618111,HP618112,HP618113,HP618114	LOC_Os06g04530	OsClp9__-__Putative__Clp__protease__homologue__expressed	1e-154	GO:0009987,GO:0019538,GO:0005739,GO:0009536,GO:0016787	1582	1891	1478	1497	1445	1169	1344	0.818	0.452	0.406	0.034
isogroup00712	isotig08920,isotig08921,isotig08922,isotig08923,isotig08924,isotig08925	HP618115,HP618116,HP618117,HP618118,HP618119,HP618120	LOC_Os10g12620	kinase__domain__containing__expressed	7e-11	GO:0006464,GO:0007165,GO:0009987,GO:0006464,GO:0007165,GO:0009987,GO:0006464,GO:0007165,GO:0009987,GO:0006464,GO:0007165,GO:0009987,GO:0006464,GO:0007165,GO:0009987,GO:0006464,GO:0007165,GO:0009987,GO:0006464,GO:0007165,GO:0009987,GO:0006464,GO:0007165,GO:0009987,GO:0006464,GO:0007165,GO:0009987,GO:0005886,GO:0016020,GO:0005886,GO:0016020,GO:0005886,GO:0016020,GO:0005886,GO:0016020,GO:0005886,GO:…	139	140	141	187	203	142	147	1.081	0.863	0.814	0.157
isogroup00713	isotig08926,isotig08927,isotig08928,isotig08929	HP618121,HP618122,HP618123,HP618124	LOC_Os05g25210	expressed__protein	3e-176	-	645	573	587	648	587	611	651	1.005	1	0.992	0.593
isogroup00714	isotig08930,isotig08931,isotig08932,isotig08933,isotig08934,isotig08935	HP618125,HP618126,HP618127,HP618128,HP618129,HP618130	LOC_Os03g19760	HAD-superfamily__hydrolase__subfamily__IA__variant__3__containing__expressed	0	GO:0016787,GO:0016787	2834	2989	2240	2159	2674	2229	2608	0.98	0.997	0.992	0.724
isogroup00715	contig00702,contig17122,isotig08936,isotig08937,isotig08938	HP618134,HP618135,HP618131,HP618132,HP618133	LOC_Os11g44380	expressed__protein	9e-14	-	3364	3207	4701	6269	2685	5162	3177	0.838	0.472	0.472	0.289
isogroup00716	isotig08939,isotig08940,isotig08941,isotig08942,isotig08943	HP618136,HP618137,HP618138,HP618139,HP618140	LOC_Os02g39160	hydroxymethylbutenyl__4-diphosphate__synthase__putative__expressed	0	GO:0006629,GO:0009058,GO:0009987,GO:0003824	15818	17294	12908	13590	13023	13026	12921	0.872	0.717	0.616	0.289
isogroup00717	isotig08944,isotig08945,isotig08946,isotig08947,isotig08948,isotig08949	HP618141,HP618142,HP618143,HP618144,HP618145,HP618146	LOC_Os09g13630	ZOS9-03__-__C2H2__zinc__finger__expressed	2e-152	GO:0003700,GO:0003700	698	702	690	637	753	738	835	1.137	0.604	0.597	0.034
isogroup00718	isotig08950,isotig08951,isotig08952,isotig08953,isotig08954,isotig08955	HP618147,HP618148,HP618149,HP618150,HP618151,HP618152	LOC_Os02g13560	transporter__family__putative__expressed	0	GO:0009607,GO:0005634,GO:0016020,GO:0005215	2424	2043	2042	1821	1858	1508	1442	0.77	0.249	0.217	0.077
isogroup00719	isotig08956,isotig08957,isotig08958,isotig08959,isotig08960,isotig08961	HP618153,HP618154,HP618155,HP618156,HP618157,HP618158	LOC_Os01g46610	dehydrogenase__putative__expressed	0	GO:0008152,GO:0005739,GO:0003824	9507	11315	9683	11343	9504	9570	9710	0.917	0.836	0.793	0.289
isogroup00720	isotig08962,isotig08963,isotig08964,isotig08965	HP618159,HP618160,HP618161,HP618162	LOC_Os03g19400	expressed__protein	4e-95	-	603	625	550	543	523	551	558	0.938	0.865	0.873	0.48
isogroup00721	isotig08966,isotig08967,isotig08968,isotig08969,isotig08970	HP618163,HP618164,HP618165,HP618166,HP618167	LOC_Os01g57073	insulin-degrading__enzyme__putative__expressed	0	GO:0009987,GO:0019538,GO:0016787	604	600	599	672	673	718	584	1.064	0.876	0.83	0.48
isogroup00722	isotig08971,isotig08972,isotig08973,isotig08974,isotig08975,isotig08976,isotig08977	HP618168,HP618169,HP618170,HP618171,HP618172,HP618173,HP618174	LOC_Os03g63400	transcription__factor__BTF3__putative__expressed	1e-75	GO:0003700	1867	2080	1968	2124	2071	1856	1765	0.944	0.871	0.888	0.157
isogroup00723	isotig08978,isotig08979,isotig08980,isotig08981,isotig08982,isotig08983,isotig08984,isotig08985	HP618175,HP618176,HP618177,HP618178,HP618179,HP618180,HP618181,HP618182	LOC_Os03g51430	SEC14__cytosolic__factor__family__putative__expressed	5e-133	GO:0006810,GO:0006810,GO:0005215,GO:0005215	546	448	671	667	411	854	535	1.029	0.979	0.93	0.724
isogroup00724	isotig08986,isotig08987,isotig08988,isotig08989,isotig08990,isotig08991	HP618183,HP618184,HP618185,HP618186,HP618187,HP618188	LOC_Os07g37250	THYLAKOID__FORMATION1__chloroplast__precursor__putative__expressed	3e-117	-	7325	9414	6610	7272	7624	5871	6625	0.876	0.716	0.635	0.48
isogroup00725	isotig08992,isotig08993,isotig08994,isotig08995,isotig08996,isotig08997	HP618189,HP618190,HP618191,HP618192,HP618193,HP618194	LOC_Os06g08080	inorganic__H+__pyrophosphatase__putative__expressed	0	GO:0005739,GO:0005773,GO:0005794,GO:0016020,GO:0016787	5894	8248	5845	5913	5581	5139	5678	0.844	0.618	0.504	0.034
isogroup00726	isotig08998,isotig08999,isotig09000,isotig09001,isotig09002,isotig09003	HP618195,HP618196,HP618197,HP618198,HP618199,HP618200	LOC_Os01g53020	heat__shock__DnaJ__putative__expressed	6e-141	GO:0009987,GO:0019538	6460	6965	5424	5265	5254	4724	5314	0.846	0.612	0.509	0.077
isogroup00727	isotig09004,isotig09005,isotig09006,isotig09007,isotig09008,isotig09009	HP618201,HP618202,HP618203,HP618204,HP618205,HP618206	LOC_Os02g35500	NAD__binding__domain__of__6-phosphogluconate__dehydrogenase__containing__expressed	1e-151	GO:0005975,GO:0006091,GO:0006139,GO:0009056,GO:0003824	4811	5738	4220	4113	4964	3911	5163	0.991	1	1	1
isogroup00728	isotig09010,isotig09011,isotig09012,isotig09013,isotig09014	HP618207,HP618208,HP618209,HP618210,HP618211	LOC_Os01g18630	aspartic__proteinase__oryzasin-1__precursor__putative__expressed	0	GO:0009987,GO:0019538,GO:0016787	2439	2526	2386	2233	2219	2187	2423	0.95	0.915	0.906	0.157
isogroup00729	isotig09015,isotig09016,isotig09017,isotig09018,isotig09019,isotig09020,isotig09021,isotig09022	HP618212,HP618213,HP618214,HP618215,HP618216,HP618217,HP618218,HP618219	LOC_Os05g24594	coatomer__subunit__delta__putative__expressed	0	-	843	859	805	939	739	813	743	0.888	0.666	0.687	0.077
isogroup00730	isotig09023,isotig09024,isotig09025	HP618220,HP618221,HP618222	LOC_Os03g19990	WD40-like__Beta__Propeller__Repeat__family__expressed	0	-	3066	3530	2534	2554	2828	2366	3042	0.94	0.913	0.877	0.48
isogroup00731	isotig09026,isotig09027,isotig09028,isotig09029,isotig09030,isotig09031,isotig09032,isotig09033	HP618223,HP618224,HP618225,HP618226,HP618227,HP618228,HP618229,HP618230	LOC_Os02g57650	No__apical__meristem__putative__expressed	2e-103	GO:0006350,GO:0007275,GO:0003700	654	636	727	775	624	694	567	0.9	0.686	0.735	0.157
isogroup00732	isotig09034,isotig09035,isotig09036,isotig09037,isotig09038,isotig09039	HP618231,HP618232,HP618233,HP618234,HP618235,HP618236	LOC_Os07g25430	photosystem__I__reaction__center__subunit__IV__A__chloroplast__precursor__putative__expressed	2e-28	-	27683	34984	21348	18714	25185	16708	20229	0.806	0.534	0.349	0.289
isogroup00733	isotig09040,isotig09041,isotig09042,isotig09043,isotig09044	HP618237,HP618238,HP618239,HP618240,HP618241	-	-	-	-	119	145	120	112	114	130	82	0.876	0.641	0.687	0.48
isogroup00734	isotig09045,isotig09046,isotig09047,isotig09048,isotig09049,isotig09050,isotig09051	HP618242,HP618243,HP618244,HP618245,HP618246,HP618247,HP618248	LOC_Os12g03880	60S__acidic__ribosomal__P0__putative__expressed	2e-135	GO:0006412,GO:0006950,GO:0009628,GO:0006412,GO:0006950,GO:0009628,GO:0005829,GO:0005840,GO:0005829,GO:0005840,GO:0005198,GO:0005198	3183	3398	3056	3431	2640	2847	2557	0.821	0.46	0.408	0.034
isogroup00735	isotig09052,isotig09053,isotig09054,isotig09055,isotig09056,isotig09057	HP618249,HP618250,HP618251,HP618252,HP618253,HP618254	LOC_Os01g53520	reticulon__domain__containing__putative__expressed	7e-110	GO:0005739,GO:0005783	1549	1641	1736	1828	1544	1535	1387	0.882	0.649	0.657	0.034
isogroup00736	isotig09058,isotig09059,isotig09060,isotig09061,isotig09062	HP618255,HP618256,HP618257,HP618258,HP618259	LOC_Os02g45820	mitochondrial__import__inner__membrane__translocase__subunit__Tim__putative__expressed	8e-15	GO:0006810,GO:0016043,GO:0005739,GO:0016020,GO:0005215,GO:0005515	260	268	276	293	278	263	293	1.014	0.973	0.966	0.593
isogroup00737	isotig09063,isotig09064,isotig09065,isotig09066,isotig09067	HP618260,HP618261,HP618262,HP618263,HP618264	LOC_Os02g50130	hydrolase__NUDIX__family__domain__containing__expressed	1e-38	GO:0016787	2650	3534	3222	3289	2946	2503	2397	0.824	0.47	0.42	0.077
isogroup00738	isotig09068,isotig09069,isotig09070,isotig09071,isotig09072	HP618265,HP618266,HP618267,HP618268,HP618269	LOC_Os09g03750	ankyrin__putative__expressed	3e-107	GO:0006810,GO:0007275,GO:0009856,GO:0016049,GO:0030154,GO:0005886,GO:0000166,GO:0005215,GO:0005515	249	236	310	279	318	324	297	1.166	0.547	0.534	0.077
isogroup00739	isotig09073,isotig09074,isotig09075,isotig09076,isotig09077,isotig09078	HP618270,HP618271,HP618272,HP618273,HP618274,HP618275	LOC_Os12g42876	5-methyltetrahydropteroyltriglutamate--homocysteine__methyltransferase__putative__expressed	0	GO:0006519,GO:0009058,GO:0006519,GO:0009058,GO:0016740,GO:0016740	17268	19374	18694	21777	11155	16745	10777	0.669	0.097	0.027	0.034
isogroup00740	isotig09079,isotig09080,isotig09081,isotig09082,isotig09083	HP618276,HP618277,HP618278,HP618279,HP618280	LOC_Os03g56790	actin-depolymerizing__factor__putative__expressed	1e-74	GO:0005622	1817	1962	1883	1734	2250	2008	2435	1.207	0.433	0.385	0.034
isogroup00741	isotig09084,isotig09085,isotig09086,isotig09087,isotig09088,isotig09089	HP618281,HP618282,HP618283,HP618284,HP618285,HP618286	LOC_Os06g12600	kinase__pfkB__family__putative__expressed	4e-111	GO:0005634,GO:0005737,GO:0016301	688	667	553	540	660	530	611	0.981	0.983	0.994	0.48
isogroup00742	isotig09090,isotig09091,isotig09092,isotig09093	HP618287,HP618288,HP618289,HP618290	LOC_Os07g43810	RNA__recognition__motif__containing__putative__expressed	5e-90	GO:0006950,GO:0008150,GO:0009628,GO:0009536,GO:0009579,GO:0003676,GO:0003723	20786	25342	19160	21809	22676	16635	18239	0.881	0.743	0.654	0.289
isogroup00743	isotig09094,isotig09095,isotig09096,isotig09097,isotig09098,isotig09099	HP618291,HP618292,HP618293,HP618294,HP618295,HP618296	LOC_Os05g04620	expressed__protein	8e-77	-	1385	1525	1259	1223	1170	1274	1224	0.907	0.774	0.761	0.289
isogroup00744	isotig09100,isotig09101,isotig09102,isotig09103,isotig09104,isotig09105	HP618297,HP618298,HP618299,HP618300,HP618301,HP618302	-	-	-	-	410	427	364	384	321	364	353	0.873	0.614	0.642	0.05
isogroup00745	isotig09106,isotig09107,isotig09108,isotig09109,isotig09110,isotig09111	HP618303,HP618304,HP618305,HP618306,HP618307,HP618308	LOC_Os06g51029	OsFtsH1____FtsH__protease__homologue__of__AtFtsH1/5__expressed	0	GO:0006950,GO:0009056,GO:0009987,GO:0019538,GO:0005622,GO:0005634,GO:0005737,GO:0009536,GO:0009579,GO:0000166,GO:0005488,GO:0005515,GO:0016787	23045	25664	21046	21011	17689	21040	19737	0.859	0.691	0.562	0.077
isogroup00746	isotig09112,isotig09113,isotig09114,isotig09115,isotig09116,isotig09117,isotig09118,isotig09119	HP618309,HP618310,HP618311,HP618312,HP618313,HP618314,HP618315,HP618316	LOC_Os11g11960	disease__resistance__RPM1__putative__expressed	0	GO:0006950,GO:0006950,GO:0006950,GO:0005886,GO:0005886,GO:0005886,GO:0005515,GO:0005515,GO:0005515	678	797	659	755	597	533	565	0.782	0.265	0.27	0.034
isogroup00747	isotig09120,isotig09121,isotig09122,isotig09123,isotig09124	HP618317,HP618318,HP618319,HP618320,HP618321	LOC_Os08g31410	sulfate__transporter__putative__expressed	0	GO:0006810,GO:0005215	1501	1311	1503	1965	1151	1957	1143	0.903	0.68	0.739	0.289
isogroup00748	isotig09125,isotig09126,isotig09127	HP618322,HP618323,HP618324	LOC_Os08g23140	expressed__protein	1e-84	-	631	587	599	570	516	529	581	0.908	0.763	0.772	0.077
isogroup00749	isotig09128,isotig09129,isotig09130,isotig09131	HP618325,HP618326,HP618327,HP618328	LOC_Os12g16350	enoyl-CoA__hydratase/isomerase__family__putative__expressed	0	GO:0006519,GO:0006629,GO:0008152,GO:0009056,GO:0009719,GO:0009987,GO:0005739,GO:0003824,GO:0016787	731	707	774	740	817	808	811	1.1	0.752	0.715	0.034
isogroup00750	isotig09132,isotig09133,isotig09134,isotig09135,isotig09136,isotig09137,isotig09138,isotig09139	HP618329,HP618330,HP618331,HP618332,HP618333,HP618334,HP618335,HP618336	LOC_Os01g73250	abscisic__stress-ripening__putative__expressed	9e-21	-	27634	37161	38752	28500	27182	26418	19564	0.739	0.273	0.129	0.034
isogroup00751	isotig09140,isotig09141,isotig09142,isotig09143,isotig09144	HP618337,HP618338,HP618339,HP618340,HP618341	LOC_Os01g43870	NLI__interacting__factor-like__phosphatase__putative__expressed	0	GO:0005622,GO:0005634	1086	1114	1128	1058	1137	1011	1173	1.01	0.979	0.978	0.48
isogroup00752	isotig09145,isotig09146,isotig09147,isotig09148,isotig09149,isotig09150,isotig09151,isotig09152,isotig09153	HP618342,HP618343,HP618344,HP618345,HP618346,HP618347,HP618348,HP618349,HP618350	-	-	-	-	263	312	431	418	321	359	272	0.891	0.616	0.711	0.724
isogroup00753	isotig09154,isotig09155,isotig09156,isotig09157	HP618351,HP618352,HP618353,HP618354	LOC_Os03g31300	chaperone__clpB__1__putative__expressed	0	GO:0006950,GO:0009628,GO:0009987,GO:0019538,GO:0006950,GO:0009628,GO:0009987,GO:0019538,GO:0009536,GO:0009536,GO:0000166,GO:0016787,GO:0000166,GO:0016787	1902	1975	1653	1563	1586	1410	1505	0.846	0.553	0.514	0.077
isogroup00754	isotig09158,isotig09159,isotig09160,isotig09161	HP618355,HP618356,HP618357,HP618358	LOC_Os10g18340	expressed__protein	2e-27	GO:0009607	21061	27573	25303	19280	21737	17712	20074	0.851	0.673	0.531	0.289
isogroup00755	isotig09162,isotig09163,isotig09164,isotig09165,isotig09166,isotig09167	HP618359,HP618360,HP618361,HP618362,HP618363,HP618364	LOC_Os03g16860	DnaK__family__putative__expressed	7e-144	GO:0006950,GO:0009607,GO:0009628,GO:0009987,GO:0019538,GO:0006950,GO:0009607,GO:0009628,GO:0009987,GO:0019538,GO:0005739,GO:0005783,GO:0005829,GO:0009536,GO:0005739,GO:0005783,GO:0005829,GO:0009536	546	552	657	982	314	616	446	0.67	0.024	0.034	0.157
isogroup00756	isotig09168,isotig09169,isotig09170,isotig09171,isotig09172	HP618365,HP618366,HP618367,HP618368,HP618369	LOC_Os02g57160	__ELMO/CED-12__family__putative__expressed	0	GO:0005783,GO:0009536	3211	3554	3064	2907	2682	2809	2756	0.863	0.642	0.584	0.034
isogroup00757	isotig09173,isotig09174,isotig09175,isotig09176,isotig09177,isotig09178,isotig09179,isotig09180	HP618370,HP618371,HP618372,HP618373,HP618374,HP618375,HP618376,HP618377	LOC_Os10g38720	glutathione__S-transferase__putative__expressed	5e-69	GO:0016740,GO:0016740,GO:0016740	3024	2443	3448	4587	2149	5293	2908	1.022	1	0.947	0.724
isogroup00758	isotig09181,isotig09182,isotig09183,isotig09184	HP618378,HP618379,HP618380,HP618381	LOC_Os11g14140	OsFBK25__-__F-box__domain__and__kelch__repeat__containing__expressed	5e-19	GO:0006950,GO:0009628	1231	1421	1527	1873	1861	2001	2067	1.306	0.226	0.167	0.077
isogroup00759	isotig09185,isotig09186,isotig09187,isotig09188,isotig09189,isotig09190,isotig09191,isotig09192,isotig09193	HP618382,HP618383,HP618384,HP618385,HP618386,HP618387,HP618388,HP618389,HP618390	LOC_Os07g32230	domain__of__unknown__function__domain__containing__expressed	8e-163	GO:0003674,GO:0003674	789	851	815	797	906	792	931	1.078	0.796	0.785	0.289
isogroup00760	isotig09194,isotig09195,isotig09196,isotig09197	HP618391,HP618392,HP618393,HP618394	LOC_Os05g51140	expressed__protein	1e-92	-	1284	1314	1381	1338	1173	1286	1267	0.934	0.85	0.856	0.077
isogroup00761	isotig09198,isotig09199,isotig09200,isotig09201,isotig09202,isotig09203	HP618395,HP618396,HP618397,HP618398,HP618399,HP618400	LOC_Os04g41580	glycine-rich__putative__expressed	3e-64	GO:0009536,GO:0009579	724	787	557	569	716	503	663	0.952	0.923	0.914	0.48
isogroup00762	isotig09204,isotig09205,isotig09206,isotig09207,isotig09208	HP618401,HP618402,HP618403,HP618404,HP618405	LOC_Os01g01790	expressed__protein	0	GO:0006950,GO:0005622,GO:0009579	3209	3789	2981	3033	3648	2776	3342	1.001	0.996	0.999	1
isogroup00763	isotig09209,isotig09210,isotig09211,isotig09212,isotig09213,isotig09214,isotig09215,isotig09216	HP618406,HP618407,HP618408,HP618409,HP618410,HP618411,HP618412,HP618413	LOC_Os03g56670	photosystem__I__reaction__center__subunit__III__chloroplast__precursor__putative__expressed	2e-83	-	25176	36721	23248	21617	27447	18300	19380	0.813	0.54	0.378	0.289
isogroup00764	contig11394,isotig09217,isotig09218,isotig09219,isotig09220,isotig09221,isotig09222	HP618420,HP618414,HP618415,HP618416,HP618417,HP618418,HP618419	LOC_Os06g14324	caleosin__related__putative__expressed	5e-80	GO:0006950,GO:0009628,GO:0009719,GO:0006950,GO:0009628,GO:0009719,GO:0005576,GO:0005576,GO:0005488,GO:0016787,GO:0005488,GO:0016787	435	405	448	352	358	371	417	0.932	0.848	0.854	0.48
isogroup00765	isotig09223,isotig09224,isotig09225,isotig09226,isotig09227	HP618421,HP618422,HP618423,HP618424,HP618425	LOC_Os09g36240	deoxyribodipyrimidine__photolyase__family__expressed	0	GO:0006259,GO:0006950,GO:0003824,GO:0016787	1951	2139	1948	1816	1872	1625	1844	0.907	0.782	0.758	0.157
isogroup00766	isotig09228,isotig09229,isotig09230,isotig09231,isotig09232	HP618426,HP618427,HP618428,HP618429,HP618430	LOC_Os06g39140	hemoglobin-like__HbO__putative__expressed	1e-80	-	1648	1733	1443	1453	1601	1625	1991	1.108	0.693	0.683	0.48
isogroup00767	isotig09233,isotig09234,isotig09235,isotig09236,isotig09237,isotig09238	HP618431,HP618432,HP618433,HP618434,HP618435,HP618436	LOC_Os12g31850	ureide__permease__putative__expressed	0	-	1729	1707	1767	1696	1618	1659	1550	0.933	0.84	0.851	0.034
isogroup00768	isotig09239,isotig09240,isotig09241,isotig09242,isotig09243	HP618437,HP618438,HP618439,HP618440,HP618441	LOC_Os01g12790	receptor__kinase__putative	0	GO:0006464,GO:0007165,GO:0009719,GO:0019538,GO:0030154,GO:0006464,GO:0007165,GO:0009719,GO:0019538,GO:0030154,GO:0006464,GO:0007165,GO:0009719,GO:0019538,GO:0030154,GO:0006464,GO:0007165,GO:0009719,GO:0019538,GO:0030154,GO:0006464,GO:0007165,GO:0009719,GO:0019538,GO:0030154,GO:0005739,GO:0005886,GO:0016020,GO:0005739,GO:0005886,GO:0016020,GO:0005739,GO:0005886,GO:0016020,GO:0005739,GO:0005886,GO:…	2143	2575	1897	2490	2583	2123	2495	1.055	0.876	0.853	0.48
isogroup00769	isotig09244,isotig09245,isotig09246,isotig09247,isotig09248	HP618442,HP618443,HP618444,HP618445,HP618446	LOC_Os02g39795	S-adenosyl-l-methionine__decarboxylase__leader__peptide__putative__expressed	2e-176	-	1260	1484	1443	1331	1287	1172	1344	0.919	0.818	0.802	0.289
isogroup00770	isotig09249,isotig09250,isotig09251,isotig09252,isotig09253,isotig09254	HP618447,HP618448,HP618449,HP618450,HP618451,HP618452	LOC_Os03g22770	CCT/B-box__zinc__finger__putative__expressed	6e-95	GO:0006350,GO:0008150,GO:0003700,GO:0005488	2028	1786	1785	1705	1466	1386	1665	0.825	0.476	0.425	0.034
isogroup00771	isotig09255,isotig09256,isotig09257,isotig09258	HP618453,HP618454,HP618455,HP618456	LOC_Os01g60660	methionyl-tRNA__synthetase__putative__expressed	1e-165	GO:0006139,GO:0006412,GO:0006519,GO:0005829,GO:0003723,GO:0003824	485	454	446	524	429	476	460	0.953	0.89	0.915	0.48
isogroup00772	isotig09259,isotig09260,isotig09261,isotig09262,isotig09263	HP618457,HP618458,HP618459,HP618460,HP618461	-	-	-	-	6199	6261	6105	5313	5145	5421	5408	0.892	0.755	0.698	0.157
isogroup00773	isotig09264,isotig09265,isotig09266,isotig09267,isotig09268	HP618462,HP618463,HP618464,HP618465,HP618466	LOC_Os02g50240	glutamine__synthetase__catalytic__domain__containing__expressed	1e-25	GO:0009536,GO:0009579,GO:0009536,GO:0009579,GO:0009536,GO:0009579,GO:0003824,GO:0003824,GO:0003824	263	260	281	232	249	230	288	0.987	1	1	0.724
isogroup00774	isotig09269,isotig09270,isotig09271,isotig09272,isotig09273,isotig09274	HP618467,HP618468,HP618469,HP618470,HP618471,HP618472	LOC_Os05g23860	rab__GDP__dissociation__inhibitor__alpha__putative__expressed	0	GO:0006810,GO:0006810,GO:0030234,GO:0030234	1146	1206	1146	1163	1006	1154	1103	0.933	0.851	0.856	0.154
isogroup00775	isotig09275,isotig09276,isotig09277,isotig09278,isotig09279,isotig09280	HP618473,HP618474,HP618475,HP618476,HP618477,HP618478	LOC_Os07g33200	expressed__protein	4e-162	-	731	765	676	677	686	643	639	0.921	0.801	0.814	0.157
isogroup00776	isotig09281,isotig09282,isotig09283,isotig09284,isotig09285	HP618479,HP618480,HP618481,HP618482,HP618483	LOC_Os06g41010	zinc__finger__A20__and__AN1__domain-containing__stress-associated__putative__expressed	8e-79	-	6680	8621	7531	6461	7424	6293	6942	0.94	0.905	0.877	0.48
isogroup00777	isotig09286,isotig09287,isotig09288,isotig09289,isotig09290,isotig09291,isotig09292	HP618484,HP618485,HP618486,HP618487,HP618488,HP618489,HP618490	LOC_Os05g38520	60S__ribosomal__L36-2__putative__expressed	4e-50	GO:0006412,GO:0006412,GO:0006412,GO:0006412,GO:0005829,GO:0005840,GO:0005829,GO:0005840,GO:0005829,GO:0005840,GO:0005829,GO:0005840,GO:0005198,GO:0005198,GO:0005198,GO:0005198	884	966	929	994	1033	925	928	1.02	0.972	0.95	1
isogroup00778	isotig09293,isotig09294,isotig09295,isotig09296	HP618491,HP618492,HP618493,HP618494	LOC_Os01g70550	heparan-alpha-glucosaminide__N-acetyltransferase__putative__expressed	0	-	1222	1281	1084	1123	1296	1170	1420	1.1	0.721	0.711	0.157
isogroup00779	isotig09297,isotig09298,isotig09299,isotig09300,isotig09301,isotig09302	HP618495,HP618496,HP618497,HP618498,HP618499,HP618500	LOC_Os04g32950	calreticulin__precursor__putative__expressed	5e-156	GO:0006950,GO:0006950,GO:0006950,GO:0005618,GO:0005623,GO:0005739,GO:0005783,GO:0005618,GO:0005623,GO:0005739,GO:0005783,GO:0005618,GO:0005623,GO:0005739,GO:0005783,GO:0005488,GO:0005488,GO:0005488	1495	1630	1353	1878	1120	1516	911	0.744	0.147	0.146	0.157
isogroup00780	isotig09303,isotig09304,isotig09305,isotig09306,isotig09307,isotig09308,isotig09309,isotig09310	HP618501,HP618502,HP618503,HP618504,HP618505,HP618506,HP618507,HP618508	LOC_Os08g41090	peroxidase__precursor__putative__expressed	2e-129	GO:0009607,GO:0009607,GO:0005618,GO:0005737,GO:0005829,GO:0009536,GO:0005618,GO:0005737,GO:0005829,GO:0009536,GO:0003824,GO:0016787,GO:0003824,GO:0016787	695	867	583	645	889	645	892	1.159	0.507	0.525	0.212
isogroup00781	isotig09311,isotig09312,isotig09313,isotig09314,isotig09315,isotig09316	HP618509,HP618510,HP618511,HP618512,HP618513,HP618514	LOC_Os01g43520	neutral__ceramidase__precursor__putative__expressed	0	GO:0016787,GO:0016787,GO:0016787,GO:0016787	406	403	401	426	354	416	422	0.971	0.951	0.966	1
isogroup00782	isotig09317,isotig09318,isotig09319	HP618515,HP618516,HP618517	LOC_Os08g19140	adenylate__kinase__family__putative__expressed	6e-142	GO:0005634,GO:0005737,GO:0005739,GO:0009536,GO:0009579,GO:0016301	1310	1464	1144	1301	1495	1110	1337	1.007	0.986	0.983	0.724
isogroup00783	isotig09320,isotig09321,isotig09322,isotig09323	HP618518,HP618519,HP618520,HP618521	LOC_Os11g10310	receptor-like__kinase__2__precursor__putative__expressed	0	GO:0006464,GO:0006950,GO:0007165,GO:0009605,GO:0009719,GO:0019538,GO:0030154,GO:0006464,GO:0006950,GO:0007165,GO:0009605,GO:0009719,GO:0019538,GO:0030154,GO:0006464,GO:0006950,GO:0007165,GO:0009605,GO:0009719,GO:0019538,GO:0030154,GO:0006464,GO:0006950,GO:0007165,GO:0009605,GO:0009719,GO:0019538,GO:0030154,GO:0006464,GO:0006950,GO:0007165,GO:0009605,GO:0009719,GO:0019538,GO:0030154,GO:0006464,GO:…	3258	3618	3695	3674	3379	3268	3624	0.961	0.937	0.936	0.48
isogroup00784	isotig09324,isotig09325,isotig09326,isotig09327,isotig09328	HP618522,HP618523,HP618524,HP618525,HP618526	LOC_Os10g39200	expressed__protein	1e-36	-	490	455	487	452	500	485	501	1.052	0.884	0.866	0.157
isogroup00785	isotig09329,isotig09330,isotig09331,isotig09332,isotig09333	HP618527,HP618528,HP618529,HP618530,HP618531	LOC_Os03g43760	kinase__domain__containing__expressed	0	GO:0006464,GO:0007165,GO:0009719,GO:0005634,GO:0005737,GO:0005739,GO:0005886,GO:0004871,GO:0016301	619	659	603	653	504	574	482	0.821	0.388	0.423	0.034
isogroup00786	isotig09334,isotig09335,isotig09336,isotig09337,isotig09338,isotig09339,isotig09340,isotig09341	HP618532,HP618533,HP618534,HP618535,HP618536,HP618537,HP618538,HP618539	LOC_Os04g34390	serine/threonine-kinase__receptor__precursor__putative__expressed	0	GO:0006464,GO:0006464,GO:0006464,GO:0005886,GO:0005886,GO:0005886,GO:0004872,GO:0005515,GO:0016301,GO:0030246,GO:0004872,GO:0005515,GO:0016301,GO:0030246,GO:0004872,GO:0005515,GO:0016301,GO:0030246	158	153	155	192	100	173	129	0.815	0.387	0.432	0.289
isogroup00787	isotig09342,isotig09343,isotig09344,isotig09345,isotig09346,isotig09347,isotig09348,isotig09349	HP618540,HP618541,HP618542,HP618543,HP618544,HP618545,HP618546,HP618547	LOC_Os04g36700	proteasome__subunit__putative__expressed	0	GO:0009056,GO:0009987,GO:0019538,GO:0009056,GO:0009987,GO:0019538,GO:0009056,GO:0009987,GO:0019538,GO:0005622,GO:0005634,GO:0005622,GO:0005634,GO:0005622,GO:0005634	368	381	331	377	291	308	348	0.867	0.599	0.621	0.077
isogroup00788	isotig09350,isotig09351,isotig09352,isotig09353	HP618548,HP618549,HP618550,HP618551	LOC_Os02g17940	leucoanthocyanidin__dioxygenase__putative__expressed	3e-132	GO:0006519,GO:0006629,GO:0006950,GO:0007165,GO:0008152,GO:0008219,GO:0009058,GO:0009605,GO:0009719,GO:0009791,GO:0009987,GO:0019748,GO:0006519,GO:0006629,GO:0006950,GO:0007165,GO:0008152,GO:0008219,GO:0009058,GO:0009605,GO:0009719,GO:0009791,GO:0009987,GO:0019748,GO:0006519,GO:0006629,GO:0006950,GO:0007165,GO:0008152,GO:0008219,GO:0009058,GO:0009605,GO:0009719,GO:0009791,GO:0009987,GO:0019748,GO:…	990	926	982	1159	846	1487	1187	1.157	0.587	0.535	0.48
isogroup00789	isotig09354,isotig09355,isotig09356	HP618552,HP618553,HP618554	LOC_Os09g25550	pentatricopeptide__putative__expressed	0	-	886	1029	789	784	919	813	953	1.026	0.922	0.931	0.48
isogroup00790	isotig09357,isotig09358,isotig09359,isotig09360,isotig09361,isotig09362	HP618555,HP618556,HP618557,HP618558,HP618559,HP618560	LOC_Os04g58640	cleavage__and__polyadenylation__specificity__factor__subunit__5__putative__expressed	4e-113	GO:0005515	700	701	663	665	570	638	648	0.907	0.758	0.764	0.034
isogroup00791	isotig09363,isotig09364,isotig09365,isotig09366,isotig09367,isotig09368	HP618561,HP618562,HP618563,HP618564,HP618565,HP618566	LOC_Os02g41590	kinase__pfkB__family__putative__expressed	4e-180	GO:0016301	4507	5055	3996	4455	3877	4063	3566	0.852	0.594	0.534	0.077
isogroup00792	isotig09369,isotig09370,isotig09371,isotig09372,isotig09373	HP618567,HP618568,HP618569,HP618570,HP618571	LOC_Os07g06660	glyoxalase__family__putative__expressed	6e-78	GO:0005975,GO:0008152,GO:0003824	5621	6533	5704	4762	8159	4902	5946	1.12	0.725	0.64	0.48
isogroup00793	isotig09374,isotig09375,isotig09376	HP618572,HP618573,HP618574	LOC_Os05g31140	glycosyl__hydrolases__family__17__putative__expressed	3e-130	GO:0005634,GO:0005737,GO:0005886,GO:0016020,GO:0016787	1598	3536	556	576	2053	772	2958	1.231	0.175	0.298	0.48
isogroup00794	isotig09377,isotig09378,isotig09379,isotig09380,isotig09381	HP618575,HP618576,HP618577,HP618578,HP618579	LOC_Os02g01560	40S__ribosomal__S4__putative__expressed	5e-129	GO:0006412,GO:0006412,GO:0005829,GO:0005840,GO:0005829,GO:0005840,GO:0005198,GO:0005198	3421	3633	3070	3544	2656	2780	2422	0.767	0.269	0.207	0.034
isogroup00795	isotig09382,isotig09383,isotig09384	HP618580,HP618581,HP618582	LOC_Os03g62640	RNA-binding__Luc7-like__putative__expressed	6e-48	-	586	657	695	599	669	645	662	1.038	0.913	0.899	0.48
isogroup00796	isotig09385,isotig09386,isotig09387	HP618583,HP618584,HP618585	LOC_Os02g10510	Ubiquitin__family__domain__containing__expressed	0	GO:0006464	494	458	491	512	470	485	491	0.986	0.978	1	0.372
isogroup00797	isotig09388,isotig09389,isotig09390,isotig09391,isotig09392,isotig09393	HP618586,HP618587,HP618588,HP618589,HP618590,HP618591	LOC_Os06g07200	syntaxin__putative__expressed	1e-115	GO:0006810,GO:0006950,GO:0009628,GO:0016043,GO:0005737,GO:0005886,GO:0005515	426	371	431	474	370	495	425	1.011	1	0.981	0.724
isogroup00798	isotig09394,isotig09395,isotig09396	HP618592,HP618593,HP618594	LOC_Os11g34190	expressed__protein	9e-125	-	127	127	109	177	114	117	120	0.867	0.632	0.665	0.285
isogroup00799	isotig09397,isotig09398,isotig09399,isotig09400	HP618595,HP618596,HP618597,HP618598	LOC_Os03g13810	expressed__protein	5e-44	-	526	454	547	544	489	512	480	0.953	0.881	0.915	0.289
isogroup00800	isotig09401,isotig09402,isotig09403,isotig09404,isotig09405,isotig09406	HP618599,HP618600,HP618601,HP618602,HP618603,HP618604	LOC_Os05g34325	cytochrome__P450__51__putative__expressed	2e-156	GO:0006519,GO:0006629,GO:0009058,GO:0009628,GO:0009987,GO:0019748,GO:0006519,GO:0006629,GO:0009058,GO:0009628,GO:0009987,GO:0019748,GO:0005783,GO:0005783,GO:0003824,GO:0019825,GO:0003824,GO:0019825	2271	1662	2594	3104	1416	3515	1914	0.948	0.831	0.894	0.724
isogroup00801	isotig09407,isotig09408,isotig09409,isotig09410	HP618605,HP618606,HP618607,HP618608	LOC_Os01g15310	LSM__domain__containing__expressed	8e-51	GO:0005634,GO:0005730	572	603	593	584	637	607	670	1.085	0.774	0.766	0.034
isogroup00802	isotig09411,isotig09412,isotig09413,isotig09414,isotig09415	HP618609,HP618610,HP618611,HP618612,HP618613	LOC_Os04g57200	heavy__metal__transport/detoxification__putative__expressed	3e-21	GO:0005488,GO:0005488,GO:0005488,GO:0005488	322	245	383	423	167	359	178	0.684	0.021	0.055	0.157
isogroup00803	isotig09416,isotig09417,isotig09418,isotig09419,isotig09420,isotig09421	HP618614,HP618615,HP618616,HP618617,HP618618,HP618619	LOC_Os08g39370	citrate__transporter__putative__expressed	1e-111	-	227	348	182	305	328	187	348	1.083	0.705	0.767	0.593
isogroup00804	isotig09422,isotig09423,isotig09424	HP618620,HP618621,HP618622	LOC_Os01g55880	hemimethylated__DNA__binding__domain__containing__protein	3e-146	GO:0006259,GO:0006950,GO:0003677,GO:0004518	1537	1710	1346	1316	1591	1136	1542	0.963	0.957	0.945	1
isogroup00805	isotig09425,isotig09426,isotig09427,isotig09428	HP618623,HP618624,HP618625,HP618626	-	-	-	-	7610	9020	7594	6776	6095	6553	6477	0.823	0.534	0.415	0.034
isogroup00806	isotig09429,isotig09430,isotig09431,isotig09432,isotig09433,isotig09434	HP618628,HP618629,HP618630,HP618631,HP618632,HP618633	LOC_Os03g03130	ubiquitin-conjugating__enzyme__putative__expressed	5e-91	GO:0006464,GO:0009056,GO:0009987,GO:0019538,GO:0006464,GO:0009056,GO:0009987,GO:0019538,GO:0003824,GO:0003824	2194	2190	2311	2563	2174	2305	2137	0.953	0.894	0.91	0.157
isogroup00807	isotig09435,isotig09436,isotig09437,isotig09438	HP618634,HP618635,HP618636,HP618637	LOC_Os11g37130	mttA/Hcf106__family__putative__expressed	4e-40	GO:0009536,GO:0009579	1991	2126	1510	1541	2094	1411	1955	1.016	0.948	0.958	0.724
isogroup00808	isotig09439,isotig09440,isotig09441,isotig09442,isotig09443,isotig09444	HP618638,HP618639,HP618640,HP618641,HP618642,HP618643	LOC_Os02g08520	peptidase__T1__family__putative__expressed	7e-109	GO:0009056,GO:0009987,GO:0019538,GO:0005829,GO:0016787	250	306	269	266	225	242	223	0.843	0.479	0.533	0.034
isogroup00809	isotig09445,isotig09446,isotig09447,isotig09448	HP618644,HP618645,HP618646,HP618647	LOC_Os03g07880	nuclear__transcription__factor__Y__subunit__putative__expressed	9e-66	GO:0006350,GO:0007275,GO:0005634,GO:0005654,GO:0003700	1085	1060	1147	1039	1242	1124	1081	1.061	0.876	0.835	0.289
isogroup00810	isotig09449,isotig09450,isotig09451,isotig09452	HP618648,HP618649,HP618650,HP618651	-	-	-	-	89	81	95	103	143	114	145	1.457	0.077	0.069	0.034
isogroup00811	isotig09453,isotig09454,isotig09455	HP618652,HP618653,HP618654	LOC_Os01g51010	DUF292__domain__containing__expressed	2e-103	GO:0005739,GO:0005739,GO:0003674,GO:0003674	301	266	267	327	300	360	322	1.128	0.665	0.644	0.289
isogroup00812	isotig09456,isotig09457,isotig09458,isotig09459	HP618655,HP618656,HP618657,HP618658	LOC_Os01g41890	MLA1__putative__expressed	4e-19	GO:0006950,GO:0006950,GO:0006950,GO:0005739,GO:0005886,GO:0005739,GO:0005886,GO:0005739,GO:0005886,GO:0005515,GO:0005515,GO:0005515	469	434	564	711	731	765	621	1.296	0.245	0.197	0.077
isogroup00813	isotig09460,isotig09461,isotig09462	HP618659,HP618660,HP618661	LOC_Os05g39680	PX__domain__containing__expressed	4e-89	GO:0005739,GO:0009536,GO:0009579,GO:0016020,GO:0005739,GO:0009536,GO:0009579,GO:0016020,GO:0005739,GO:0009536,GO:0009579,GO:0016020	434	507	490	452	613	500	684	1.272	0.212	0.236	0.077
isogroup00814	isotig09463,isotig09464,isotig09465,isotig09466,isotig09467	HP618662,HP618663,HP618664,HP618665,HP618666	LOC_Os01g41430	UDP-glucoronosyl__and__UDP-glucosyl__transferase__putative__expressed	1e-10	GO:0006519,GO:0009058,GO:0019748,GO:0016740	424	332	321	444	297	397	307	0.877	0.568	0.648	0.157
isogroup00815	isotig09468,isotig09469,isotig09470	HP618667,HP618668,HP618669	LOC_Os11g11050	initiation__factor__2__subunit__family__domain__containing__expressed	3e-154	GO:0006412,GO:0016043,GO:0005737,GO:0000166,GO:0008135	432	358	413	445	417	448	446	1.061	0.867	0.843	0.157
isogroup00816	isotig09471,isotig09472,isotig09473,isotig09474	HP618670,HP618671,HP618672,HP618673	LOC_Os05g33610	expressed__protein	0	-	665	667	615	581	614	541	702	0.979	0.996	0.992	0.724
isogroup00817	isotig09475,isotig09476	HP618674,HP618675	LOC_Os08g05940	retrotransposon__putative__unclassified__expressed	5e-150	-	807	735	768	747	638	713	701	0.895	0.7	0.712	0.034
isogroup00818	isotig09477,isotig09478,isotig09479,isotig09480	HP618677,HP618678,HP618679,HP618680	LOC_Os10g10180	methyltransferase__domain__containing__putative__expressed	4e-150	-	5324	6084	3611	3460	5242	2881	3984	0.874	0.711	0.626	0.48
isogroup00819	isotig09481,isotig09482,isotig09483,isotig09484,isotig09485	HP618681,HP618682,HP618683,HP618684,HP618685	LOC_Os07g02350	casein__kinase__II__subunit__alpha-2__putative__expressed	8e-177	GO:0006464,GO:0006950,GO:0007165,GO:0008150,GO:0008152,GO:0009987,GO:0006464,GO:0006950,GO:0007165,GO:0008150,GO:0008152,GO:0009987,GO:0006464,GO:0006950,GO:0007165,GO:0008150,GO:0008152,GO:0009987,GO:0000166,GO:0004871,GO:0016301,GO:0000166,GO:0004871,GO:0016301,GO:0000166,GO:0004871,GO:0016301	1490	1445	1366	1383	1401	1213	1459	0.955	0.921	0.92	0.724
isogroup00820	isotig09486,isotig09487,isotig09488	HP618686,HP618687,HP618688	LOC_Os03g63480	ankyrin__repeat__domain__containing__expressed	2e-19	GO:0009536,GO:0009579,GO:0005488,GO:0005515	999	1111	1014	993	1025	925	982	0.95	0.899	0.906	0.289
isogroup00821	isotig09489,isotig09490,isotig09491,isotig09492,isotig09493,isotig09494	HP618689,HP618690,HP618691,HP618692,HP618693,HP618694	LOC_Os04g41340	4-nitrophenylphosphatase__putative__expressed	1e-151	GO:0005634,GO:0005737,GO:0016787	6564	8450	5406	5412	6143	4899	5400	0.849	0.632	0.524	0.157
isogroup00822	isotig09495,isotig09496,isotig09497,isotig09498	HP618695,HP618696,HP618697,HP618698	LOC_Os02g51300	AP2__domain__containing__expressed	4e-137	GO:0000003,GO:0006350,GO:0006950,GO:0007275,GO:0009628,GO:0009653,GO:0030154,GO:0005634,GO:0005730,GO:0003677,GO:0003700	797	855	788	760	864	746	784	0.998	1	1	0.724
isogroup00823	isotig09499,isotig09500,isotig09501	HP618699,HP618700,HP618701	LOC_Os05g23320	expressed__protein	3e-97	GO:0005515	596	746	728	637	689	703	851	1.105	0.687	0.699	0.48
isogroup00824	isotig09502,isotig09503,isotig09504,isotig09505,isotig09506,isotig09507	HP618702,HP618703,HP618704,HP618705,HP618706,HP618707	LOC_Os09g33810	ankyrin__repeat__domain__containing__putative__expressed	6e-149	GO:0005515,GO:0005515	947	956	899	849	753	745	829	0.85	0.549	0.536	0.034
isogroup00825	isotig09508,isotig09509,isotig09510,isotig09511	HP618708,HP618709,HP618710,HP618711	-	-	-	-	1230	1288	1317	1419	1633	1353	1364	1.104	0.764	0.703	0.157
isogroup00826	isotig09512,isotig09513,isotig09514	HP618712,HP618713,HP618714	LOC_Os10g10500	vacuolar__ATP__synthase__98__kDa__subunit__putative__expressed	0	-	2594	3032	2826	2672	2870	2677	2799	1	1	1	0.724
isogroup00827	isotig09515,isotig09516,isotig09517,isotig09518,isotig09519	HP618715,HP618716,HP618717,HP618718,HP618719	LOC_Os08g42050	emp24/gp25L/p24__family__putative__expressed	3e-112	GO:0006810,GO:0016043,GO:0016020,GO:0005215,GO:0005515	744	793	786	835	707	846	636	0.924	0.78	0.823	0.48
isogroup00828	isotig09520,isotig09521,isotig09522,isotig09523,isotig09524	HP618720,HP618721,HP618722,HP618723,HP618724	LOC_Os05g05950	TOC159__putative__expressed	0	GO:0005739,GO:0009536,GO:0016020,GO:0005739,GO:0009536,GO:0016020,GO:0000166,GO:0000166	3169	3430	2719	2936	2397	2186	2340	0.753	0.243	0.171	0.034
isogroup00829	isotig09525,isotig09526,isotig09527,isotig09528,isotig09529,isotig09530,isotig09531,isotig09532	HP618725,HP618726,HP618727,HP618728,HP618729,HP618730,HP618731,HP618732	-	-	-	-	115	152	174	145	258	169	263	1.57	0.008	0.015	0.077
isogroup00830	isotig09533,isotig09534,isotig09535,isotig09536	HP618733,HP618734,HP618735,HP618736	LOC_Os08g01380	2Fe-2S__iron-sulfur__cluster__binding__domain__containing__expressed	1e-29	-	31040	34271	25297	22156	31604	21965	28986	0.976	0.996	0.981	0.724
isogroup00831	isotig09537,isotig09538,isotig09539,isotig09540,isotig09541,isotig09542,isotig09543,isotig09544	HP618737,HP618738,HP618739,HP618740,HP618741,HP618742,HP618743,HP618744	-	-	-	-	89	88	141	120	430	190	216	2.545	0	0	0.034
isogroup00832	isotig09545,isotig09546,isotig09547,isotig09548,isotig09549,isotig09550	HP618745,HP618746,HP618747,HP618748,HP618749,HP618750	LOC_Os05g50710	late__embryogenesis__abundant__putative__expressed	2e-64	GO:0000003,GO:0006950,GO:0009628,GO:0009790,GO:0000003,GO:0006950,GO:0009628,GO:0009790	7427	6478	6519	5992	4948	7249	5770	0.907	0.79	0.755	0.289
isogroup00833	isotig09551,isotig09552,isotig09553,isotig09554,isotig09555	HP618751,HP618752,HP618753,HP618754,HP618755	LOC_Os03g51930	expressed__protein	5e-58	-	2625	2716	2200	2294	3239	2403	2945	1.164	0.566	0.505	0.157
isogroup00834	isotig09556,isotig09557,isotig09558	HP618756,HP618757,HP618758	LOC_Os01g36950	N-rich__putative__expressed	6e-85	-	11346	10096	10662	10472	7228	10304	8277	0.808	0.466	0.352	0.077
isogroup00835	isotig09559,isotig09560,isotig09561,isotig09562	HP618759,HP618760,HP618761,HP618762	LOC_Os10g10244	alanyl-tRNA__synthetase__putative__expressed	3e-21	GO:0006139,GO:0006412,GO:0006519,GO:0006139,GO:0006412,GO:0006519,GO:0005739,GO:0009536,GO:0005739,GO:0009536	789	713	671	645	919	737	874	1.197	0.434	0.42	0.077
isogroup00836	isotig09563,isotig09564,isotig09565	HP618763,HP618764,HP618765	LOC_Os08g44820	no__apical__meristem__putative__expressed	9e-171	GO:0006350,GO:0007275,GO:0006350,GO:0007275,GO:0003700,GO:0003700	942	845	973	856	933	896	899	1.006	1	0.989	1
isogroup00837	isotig09566,isotig09567,isotig09568	HP618766,HP618767,HP618768	LOC_Os06g19444	CCT/B-box__zinc__finger__putative__expressed	1e-160	GO:0006350,GO:0008150,GO:0003700,GO:0005488	5565	5979	6103	5611	6217	4776	5602	0.951	0.914	0.908	0.724
isogroup00838	isotig09569,isotig09570,isotig09571,isotig09572,isotig09573,isotig09574,isotig09575,isotig09576	HP618769,HP618770,HP618771,HP618772,HP618773,HP618774,HP618775,HP618776	LOC_Os05g34770	cytochrome__c__putative__expressed	5e-52	-	1261	1289	1417	1620	1539	1520	1276	1.035	0.962	0.913	0.724
isogroup00839	isotig09577,isotig09578,isotig09579	HP618777,HP618778,HP618779	LOC_Os01g17390	OsFBX5__-__F-box__domain__containing__expressed	3e-104	-	933	900	968	779	841	849	986	0.997	1	1	1
isogroup00840	isotig09580,isotig09581,isotig09582,isotig09583,isotig09584	HP618780,HP618781,HP618782,HP618783,HP618784	LOC_Os05g49970	translation__initiation__factor__IF-2__chloroplast__precursor__putative__expressed	0	GO:0006412,GO:0016043,GO:0005739,GO:0008135	6493	7591	5421	5439	5243	4672	5543	0.826	0.554	0.431	0.157
isogroup00841	isotig09585,isotig09586,isotig09587,isotig09588,isotig09589	HP618785,HP618786,HP618787,HP618788,HP618789	LOC_Os04g27060	oxidoreductase__aldo/keto__reductase__family__putative__expressed	1e-160	GO:0006810,GO:0009058,GO:0009987,GO:0006810,GO:0009058,GO:0009987,GO:0009536,GO:0009579,GO:0009536,GO:0009579,GO:0003824,GO:0005215,GO:0003824,GO:0005215	913	1107	986	1361	552	1596	1080	0.986	0.979	1	1
isogroup00842	isotig09590,isotig09591,isotig09592,isotig09593	HP618790,HP618791,HP618792,HP618793	LOC_Os02g27030	cysteine__proteinase__1__precursor__putative__expressed	6e-143	GO:0006950,GO:0008150,GO:0009628,GO:0009987,GO:0019538,GO:0016020,GO:0016787	36351	39828	41635	36691	37237	38399	37102	0.973	0.968	0.969	1
isogroup00843	isotig09594,isotig09595,isotig09596,isotig09597	HP618794,HP618795,HP618796,HP618797	LOC_Os06g44450	CCT/B-box__zinc__finger__putative__expressed	1e-35	GO:0006350,GO:0008150,GO:0003700,GO:0005488	2495	3193	3182	3051	2986	2286	2448	0.863	0.617	0.583	0.077
isogroup00844	isotig09598,isotig09599,isotig09600,isotig09601	HP618798,HP618799,HP618800,HP618801	LOC_Os03g61220	DEAD-box__ATP-dependent__RNA__helicase__3__putative__expressed	0	GO:0005618,GO:0000166,GO:0003676,GO:0016787	9332	11168	9190	8656	9492	7260	8780	0.888	0.764	0.682	0.48
isogroup00845	isotig09602,isotig09603,isotig09604,isotig09605	HP618802,HP618803,HP618804,HP618805	LOC_Os01g68810	expressed__protein	1e-126	-	676	593	649	633	609	670	705	1.037	0.916	0.905	0.48
isogroup00846	isotig09606,isotig09607,isotig09608	HP618806,HP618807,HP618808	LOC_Os08g22354	polyadenylate-binding__putative__expressed	0	GO:0006950,GO:0009628,GO:0009536,GO:0009579,GO:0003723	2849	3107	2688	2776	2851	2435	2732	0.936	0.876	0.864	0.48
isogroup00847	isotig09609,isotig09610,isotig09611	HP618809,HP618810,HP618811	LOC_Os02g50620	dehydrogenase__E1__component__domain__containing__expressed	1e-120	GO:0008152,GO:0009058,GO:0009987,GO:0005739,GO:0003824	1669	1789	1840	1910	1984	1642	1731	0.991	0.99	1	0.724
isogroup00848	isotig09612,isotig09613,isotig09614	HP618812,HP618813,HP618814	LOC_Os06g40360	OsFBL30__-__F-box__domain__and__LRR__containing__expressed	2e-158	GO:0007165,GO:0009056,GO:0009719,GO:0009987,GO:0019538,GO:0005634,GO:0003824,GO:0005515	929	898	846	1141	860	900	727	0.869	0.561	0.613	0.289
isogroup00849	isotig09615,isotig09616,isotig09617,isotig09618,isotig09619,isotig09620	HP618815,HP618816,HP618817,HP618818,HP618819,HP618820	LOC_Os09g34000	expressed__protein	2e-61	-	616	651	554	506	676	426	549	0.946	0.891	0.899	0.724
isogroup00850	isotig09621,isotig09622,isotig09623,isotig09624,isotig09625,isotig09626	HP618821,HP618822,HP618823,HP618824,HP618825,HP618826	LOC_Os01g43090	oxidoreductase__aldo/keto__reductase__family__putative__expressed	4e-168	GO:0006810,GO:0009058,GO:0009987,GO:0009536,GO:0009579,GO:0003824,GO:0005215	6222	3292	5267	4559	5056	5761	5978	1.158	0.645	0.528	0.48
isogroup00851	isotig09627,isotig09628,isotig09629,isotig09630,isotig09631,isotig09632	HP618827,HP618828,HP618829,HP618830,HP618831,HP618832	LOC_Os05g07300	serine/threonine-kinase__receptor__precursor__putative__expressed	5e-108	GO:0006464,GO:0005886,GO:0016020,GO:0000166,GO:0005515,GO:0016301,GO:0030246	238	176	204	260	212	242	265	1.092	0.769	0.767	0.289
isogroup00852	isotig09633,isotig09634,isotig09635,isotig09636,isotig09637,isotig09638	HP618833,HP618834,HP618835,HP618836,HP618837,HP618838	LOC_Os06g51220	HMG1/2__putative__expressed	3e-30	GO:0003700	14470	15166	15964	13404	14329	14360	14345	0.972	0.966	0.968	0.289
isogroup00853	isotig09639,isotig09640,isotig09641,isotig09642,isotig09643,isotig09644	HP618839,HP618840,HP618841,HP618842,HP618843,HP618844	LOC_Os03g52690	CBS__domain__containing__membrane__putative__expressed	1e-100	GO:0005739	3463	4646	3201	3451	4676	3490	4418	1.137	0.64	0.588	0.157
isogroup00854	isotig09645,isotig09646,isotig09647,isotig09648,isotig09649	HP618846,HP618847,HP618848,HP618849,HP618850	LOC_Os12g06870	OsNucAP2__-__Putative__Nucleoporin__Autopeptidase__homologue__expressed	5e-151	GO:0005215	516	461	462	485	505	540	576	1.123	0.65	0.644	0.077
isogroup00855	isotig09650,isotig09651,isotig09652,isotig09653,isotig09654,isotig09655	HP618851,HP618852,HP618853,HP618854,HP618855,HP618856	LOC_Os03g22430	OsClp5__-__Putative__Clp__protease__homologue__expressed	2e-126	GO:0009987,GO:0019538,GO:0005739,GO:0009536,GO:0016787	2926	3138	2569	2569	3093	2200	2757	0.958	0.934	0.928	0.721
isogroup00856	isotig09656,isotig09657,isotig09658	HP618857,HP618858,HP618859	LOC_Os03g40270	alpha-14-glucan-synthase__putative__expressed	0	-	2870	2481	2220	3052	1583	2633	1488	0.716	0.106	0.085	0.157
isogroup00857	isotig09659,isotig09660,isotig09661,isotig09662,isotig09663	HP618860,HP618861,HP618862,HP618863,HP618864	-	-	-	-	1275	1474	1395	1326	1583	1385	1610	1.116	0.691	0.66	0.157
isogroup00858	isotig09664,isotig09665,isotig09666,isotig09667	HP618865,HP618866,HP618867,HP618868	LOC_Os02g17940	leucoanthocyanidin__dioxygenase__putative__expressed	1e-129	GO:0006519,GO:0006629,GO:0006950,GO:0007165,GO:0008152,GO:0008219,GO:0009058,GO:0009605,GO:0009719,GO:0009791,GO:0009987,GO:0019748,GO:0006519,GO:0006629,GO:0006950,GO:0007165,GO:0008152,GO:0008219,GO:0009058,GO:0009605,GO:0009719,GO:0009791,GO:0009987,GO:0019748,GO:0006519,GO:0006629,GO:0006950,GO:0007165,GO:0008152,GO:0008219,GO:0009058,GO:0009605,GO:0009719,GO:0009791,GO:0009987,GO:0019748,GO:…	3260	3548	3724	4177	2746	4944	3905	1.051	0.906	0.865	0.724
isogroup00859	isotig09668,isotig09669,isotig09670,isotig09671,isotig09672,isotig09673	HP618869,HP618870,HP618871,HP618872,HP618873,HP618874	LOC_Os08g09240	autophagy-related__putative__expressed	2e-58	GO:0009987,GO:0005515	2742	2931	2850	2835	2891	2919	2975	1.031	0.939	0.917	0.157
isogroup00860	isotig09674,isotig09675,isotig09676	HP618875,HP618876,HP618877	LOC_Os05g49030	60S__ribosomal__L18a__putative__expressed	3e-97	GO:0006412,GO:0016043,GO:0006412,GO:0016043,GO:0006412,GO:0016043,GO:0005829,GO:0005840,GO:0005829,GO:0005840,GO:0005829,GO:0005840,GO:0005198,GO:0005198,GO:0005198	1630	1782	1574	1874	1422	1628	1313	0.848	0.523	0.52	0.077
isogroup00861	isotig09677,isotig09678	HP618878,HP618879	LOC_Os08g10590	expressed__protein	5e-12	-	71	62	55	59	97	79	77	1.366	0.256	0.193	0.034
isogroup00862	isotig09679,isotig09680,isotig09681,isotig09682	HP618880,HP618881,HP618882,HP618883	LOC_Os02g03080	eukaryotic__translation__initiation__factor__3__subunit__C__putative__expressed	3e-52	GO:0006412,GO:0016043,GO:0006412,GO:0016043,GO:0005737,GO:0005737,GO:0008135,GO:0008135	114	187	78	95	38	43	59	0.394	0	0	0.034
isogroup00863	isotig09683,isotig09684,isotig09685,isotig09686,isotig09687,isotig09688	HP618884,HP618885,HP618886,HP618887,HP618888,HP618889	LOC_Os02g05660	DEAD-box__ATP-dependent__RNA__helicase__35A__putative__expressed	2e-146	GO:0005618,GO:0005634,GO:0005737,GO:0000166,GO:0003676,GO:0016787	563	484	507	538	537	508	522	0.999	1	1	1
isogroup00864	isotig09689,isotig09690,isotig09691,isotig09692,isotig09693	HP618890,HP618891,HP618892,HP618893,HP618894	LOC_Os04g42930	OsGrx_C2.2__-__glutaredoxin__subgroup__I__expressed	6e-52	GO:0003824	1659	1396	1561	1606	1330	1854	1688	1.044	0.914	0.887	0.48
isogroup00865	isotig09694,isotig09695,isotig09696,isotig09697,isotig09698	HP618895,HP618896,HP618897,HP618898,HP618899	LOC_Os11g35580	disease__resistance__RPM1__putative	1e-21	GO:0006950,GO:0006950,GO:0006950,GO:0006950,GO:0005739,GO:0005886,GO:0005739,GO:0005886,GO:0005739,GO:0005886,GO:0005739,GO:0005886,GO:0005515,GO:0005515,GO:0005515,GO:0005515	84	90	74	79	38	61	41	0.571	0.016	0.011	0.034
isogroup00866	isotig09699,isotig09700,isotig09701,isotig09702	HP618900,HP618901,HP618902,HP618903	LOC_Os05g05700	cullin__putative__expressed	0	GO:0007049	2235	2394	2180	2217	1938	1908	1963	0.858	0.602	0.561	0.034
isogroup00867	isotig09703,isotig09704,isotig09705,isotig09706,isotig09707	HP618904,HP618905,HP618906,HP618907,HP618908	LOC_Os05g18470	CRAL/TRIO__domain__containing__expressed	3e-91	GO:0006810,GO:0006810,GO:0005215,GO:0005215	248	296	269	229	220	189	197	0.775	0.232	0.275	0.034
isogroup00868	isotig09708,isotig09709,isotig09710,isotig09711,isotig09712,isotig09713	HP618909,HP618910,HP618911,HP618912,HP618913,HP618914	LOC_Os02g14059	ribosomal__L5__putative__expressed	4e-84	GO:0006412,GO:0006412,GO:0006412,GO:0006412,GO:0005829,GO:0005840,GO:0005829,GO:0005840,GO:0005829,GO:0005840,GO:0005829,GO:0005840,GO:0005198,GO:0005198,GO:0005198,GO:0005198	762	797	622	845	717	702	639	0.907	0.731	0.763	0.289
isogroup00869	isotig09714,isotig09715,isotig09716,isotig09717	HP618915,HP618916,HP618917,HP618918	LOC_Os05g13440	coiled-coil__domain-containing__25__putative__expressed	3e-103	-	667	572	614	685	637	744	768	1.129	0.65	0.623	0.157
isogroup00870	isotig09718,isotig09719,isotig09720,isotig09721	HP618919,HP618920,HP618921,HP618922	LOC_Os03g39830	expressed__protein	1e-29	-	1227	1676	995	1059	1532	1006	1379	1.054	0.837	0.852	0.724
isogroup00871	isotig09722,isotig09723,isotig09724,isotig09725	HP618923,HP618924,HP618925,HP618926	LOC_Os01g04650	PB1__domain__containing__expressed	3e-48	GO:0006464,GO:0016301	2076	1702	1673	1983	1450	1768	1416	0.831	0.453	0.45	0.157
isogroup00872	isotig09726,isotig09727,isotig09728,isotig09729	HP618927,HP618928,HP618929,HP618930	LOC_Os12g04240	peflin__putative__expressed	3e-10	GO:0005488,GO:0005488	350	329	362	317	343	358	356	1.038	0.914	0.905	0.48
isogroup00873	isotig09730,isotig09731,isotig09732,isotig09733,isotig09734	HP618931,HP618932,HP618933,HP618934,HP618935	LOC_Os03g60620	DnaK__family__putative__expressed	0	GO:0006950,GO:0009607,GO:0009628,GO:0009987,GO:0019538,GO:0005739,GO:0005783,GO:0005829,GO:0009536	39736	34088	28964	37678	23308	24607	21882	0.663	0.109	0.023	0.034
isogroup00874	isotig09735,isotig09736,isotig09737,isotig09738,isotig09739,isotig09740	HP618936,HP618937,HP618938,HP618939,HP618940,HP618941	LOC_Os03g08070	copper-transporting__ATPase__PAA1__putative__expressed	0	GO:0006810,GO:0007165,GO:0008150,GO:0009607,GO:0009719,GO:0005773,GO:0005783,GO:0005794,GO:0005886,GO:0016020,GO:0005215,GO:0005515,GO:0016787	3150	3428	2927	2867	3057	2666	2814	0.92	0.829	0.805	0.157
isogroup00875	isotig09741,isotig09742,isotig09743,isotig09744,isotig09745	HP618942,HP618943,HP618944,HP618945,HP618946	LOC_Os09g04790	PAP__fibrillin__family__domain__containing__expressed	1e-106	GO:0009536,GO:0009579,GO:0005198	3260	3595	3972	3787	3273	3790	3516	0.965	0.936	0.947	0.724
isogroup00876	isotig09746,isotig09747,isotig09748	HP618947,HP618948,HP618949	LOC_Os03g50540	2Fe-2S__iron-sulfur__cluster__binding__domain__containing__expressed	0	GO:0003824	1849	1855	1818	1784	1527	1569	1491	0.837	0.502	0.477	0.034
isogroup00877	isotig09749,isotig09750,isotig09751	HP618950,HP618951,HP618952	LOC_Os12g21798	40S__ribosomal__S3a__putative__expressed	3e-119	GO:0006412,GO:0005829,GO:0005840,GO:0005198	3258	3549	2923	3509	2501	2852	2394	0.78	0.312	0.249	0.034
isogroup00878	isotig09752,isotig09753,isotig09754,isotig09755,isotig09756,isotig09757	HP618953,HP618954,HP618955,HP618956,HP618957,HP618958	LOC_Os01g31680	uncharacterized__sll0194__putative__expressed	7e-140	-	2094	2771	2171	2151	2515	1913	2299	0.976	0.983	0.981	1
isogroup00879	isotig09758,isotig09759,isotig09760,isotig09761,isotig09762,isotig09763	HP618959,HP618960,HP618961,HP618962,HP618963,HP618964	LOC_Os08g45140	OsGrx_S12__-__glutaredoxin__subgroup__I__expressed	3e-58	GO:0003824	1516	1677	1484	1457	1777	1443	1651	1.059	0.863	0.84	0.724
isogroup00880	isotig09764,isotig09765,isotig09766,isotig09767	HP618965,HP618966,HP618967,HP618968	-	-	-	-	3025	4163	3637	3678	3353	2150	2259	0.714	0.132	0.082	0.077
isogroup00881	isotig09768,isotig09769,isotig09770,isotig09771,isotig09772,isotig09773	HP618969,HP618970,HP618971,HP618972,HP618973,HP618974	LOC_Os07g36470	vacuolar__ATP__synthase__subunit__H__putative__expressed	1e-168	GO:0005773,GO:0016020	1557	1854	1755	1917	1820	1523	1633	0.937	0.857	0.864	0.289
isogroup00882	isotig09774,isotig09775,isotig09776,isotig09777,isotig09778,isotig09779	HP618975,HP618976,HP618977,HP618978,HP618979,HP618980	LOC_Os09g24620	expressed__protein	2e-27	-	265	193	367	275	265	419	294	1.185	0.513	0.48	0.372
isogroup00883	isotig09780,isotig09781,isotig09782,isotig09783,isotig09784,isotig09785	HP618981,HP618982,HP618983,HP618984,HP618985,HP618986	LOC_Os01g43710	cytochrome__P450__72A1__putative__expressed	0	GO:0006519,GO:0006950,GO:0009058,GO:0009628,GO:0009719,GO:0019748,GO:0006519,GO:0006950,GO:0009058,GO:0009628,GO:0009719,GO:0019748,GO:0006519,GO:0006950,GO:0009058,GO:0009628,GO:0009719,GO:0019748,GO:0006519,GO:0006950,GO:0009058,GO:0009628,GO:0009719,GO:0019748,GO:0005783,GO:0005783,GO:0005783,GO:0005783,GO:0003824,GO:0019825,GO:0003824,GO:0019825,GO:0003824,GO:0019825,GO:0003824,GO:0019825	1791	1999	2009	2045	1490	2204	2036	0.974	0.968	0.973	0.724
isogroup00884	isotig09786,isotig09787,isotig09788,isotig09789,isotig09790	HP618987,HP618988,HP618989,HP618990,HP618991	LOC_Os11g10760	NBS-LRR__disease__resistance__putative__expressed	1e-78	GO:0006464,GO:0006950,GO:0007165,GO:0009607,GO:0006464,GO:0006950,GO:0007165,GO:0009607,GO:0006464,GO:0006950,GO:0007165,GO:0009607,GO:0006464,GO:0006950,GO:0007165,GO:0009607,GO:0006464,GO:0006950,GO:0007165,GO:0009607,GO:0005886,GO:0005886,GO:0005886,GO:0005886,GO:0005886,GO:0000166,GO:0005515,GO:0016301,GO:0000166,GO:0005515,GO:0016301,GO:0000166,GO:0005515,GO:0016301,GO:0000166,GO:0005515,GO:…	205	151	153	167	138	170	123	0.85	0.506	0.568	0.289
isogroup00885	isotig09791,isotig09792,isotig09793,isotig09794,isotig09795,isotig09796	HP618992,HP618993,HP618994,HP618995,HP618996,HP618997	LOC_Os04g52900	ABC__transporter__family__putative__expressed	0	GO:0009607,GO:0040007,GO:0005739,GO:0005773,GO:0009536,GO:0016020,GO:0005215,GO:0016787	6267	7312	6004	6009	5838	5926	6420	0.947	0.921	0.899	0.289
isogroup00886	isotig09797,isotig09798,isotig09799,isotig09800	HP618998,HP618999,HP619000,HP619001	LOC_Os08g16460	NBS-LRR__disease__resistance__putative	2e-61	GO:0006950,GO:0005886,GO:0005515	668	611	616	621	689	584	713	1.052	0.874	0.864	0.48
isogroup00887	isotig09801,isotig09802,isotig09803,isotig09804,isotig09805	HP619002,HP619003,HP619004,HP619005,HP619006	-	-	-	-	142	176	137	126	165	136	126	0.98	0.974	1	0.593
isogroup00888	isotig09806,isotig09807,isotig09808,isotig09809,isotig09810,isotig09811,isotig09812,isotig09813	HP619007,HP619008,HP619009,HP619010,HP619011,HP619012,HP619013,HP619014	LOC_Os04g51120	ENTH__domain__containing__expressed	0	GO:0006810,GO:0016043,GO:0005794,GO:0005856,GO:0005488	961	913	934	914	776	865	811	0.878	0.639	0.649	0.034
isogroup00889	isotig09814,isotig09815,isotig09816,isotig09817,isotig09818,isotig09819	HP619015,HP619016,HP619017,HP619018,HP619019,HP619020	LOC_Os05g34270	inactive__receptor__kinase__At1g27190__precursor__putative__expressed	0	GO:0006464,GO:0006950,GO:0007165,GO:0009605,GO:0009607,GO:0009719,GO:0006464,GO:0006950,GO:0007165,GO:0009605,GO:0009607,GO:0009719,GO:0005739,GO:0005886,GO:0005739,GO:0005886,GO:0000166,GO:0004872,GO:0005488,GO:0005515,GO:0016301,GO:0000166,GO:0004872,GO:0005488,GO:0005515,GO:0016301	2759	2549	2654	2849	2287	2701	2077	0.871	0.616	0.614	0.157
isogroup00890	isotig09820,isotig09821,isotig09822,isotig09823,isotig09824,isotig09825	HP619021,HP619022,HP619023,HP619024,HP619025,HP619026	LOC_Os04g37619	zeaxanthin__epoxidase__chloroplast__precursor__putative__expressed	0	GO:0006950,GO:0007165,GO:0009628,GO:0009719,GO:0003824	13749	14870	12087	11642	11449	11287	11979	0.884	0.76	0.668	0.077
isogroup00891	isotig09826,isotig09827,isotig09828,isotig09829	HP619027,HP619028,HP619029,HP619030	LOC_Os05g06700	expressed__protein	3e-92	-	527	561	521	598	508	569	492	0.948	0.867	0.901	0.289
isogroup00892	isotig09830,isotig09831,isotig09832,isotig09833,isotig09834	HP619031,HP619032,HP619033,HP619034,HP619035	LOC_Os11g37880	stripe__rust__resistance__Yr10__putative__expressed	7e-168	GO:0006950,GO:0006950,GO:0006950,GO:0006950,GO:0006950,GO:0005739,GO:0005886,GO:0005739,GO:0005886,GO:0005739,GO:0005886,GO:0005739,GO:0005886,GO:0005739,GO:0005886,GO:0005515,GO:0005515,GO:0005515,GO:0005515,GO:0005515	121	88	130	192	60	126	53	0.6	0.006	0.012	0.157
isogroup00893	isotig09835,isotig09836,isotig09837,isotig09838	HP619036,HP619037,HP619038,HP619039	LOC_Os04g33200	heparan-alpha-glucosaminide__N-acetyltransferase__putative__expressed	1e-165	-	424	461	389	348	492	401	470	1.12	0.639	0.654	0.157
isogroup00894	isotig09839,isotig09840,isotig09841	HP619040,HP619041,HP619042	LOC_Os05g49380	OsDegp9__-__Putative__Deg__protease__homologue__expressed	2e-141	GO:0009987,GO:0019538,GO:0009536,GO:0009579,GO:0016787	2647	2654	2263	2322	2588	2351	2719	1.033	0.922	0.912	0.48
isogroup00895	isotig09842,isotig09843,isotig09844,isotig09845,isotig09846,isotig09847	HP619043,HP619044,HP619045,HP619046,HP619047,HP619048	LOC_Os01g42260	transcriptional__corepressor__LEUNIG__putative__expressed	0	GO:0007165,GO:0007165,GO:0007165,GO:0005886,GO:0005886,GO:0005886,GO:0000166,GO:0000166,GO:0000166	729	687	707	663	661	608	692	0.939	0.866	0.874	0.157
isogroup00896	isotig09848,isotig09849,isotig09850	HP619049,HP619050,HP619051	LOC_Os04g38750	plastid-specific__30S__ribosomal__3__chloroplast__precursor__putative__expressed	1e-49	GO:0005198	3503	4279	3054	3051	3489	2497	2942	0.857	0.633	0.559	0.157
isogroup00897	isotig09851,isotig09852,isotig09853,isotig09854,isotig09855	HP619052,HP619053,HP619054,HP619055,HP619056	LOC_Os06g39690	SOUL__heme-binding__putative__expressed	2e-163	GO:0009536,GO:0009579,GO:0005488	2450	2937	2486	2489	2816	2454	2728	1.029	0.932	0.922	0.724
isogroup00898	isotig09856,isotig09857,isotig09858	HP619057,HP619058,HP619059	LOC_Os05g38680	plant-specific__domain__TIGR01589__family__expressed	1e-26	GO:0008150	4694	4291	2754	2862	4911	2046	2624	0.875	0.663	0.631	0.48
isogroup00899	isotig09859,isotig09860,isotig09861,isotig09862,isotig09863,isotig09864	HP619061,HP619062,HP619063,HP619064,HP619065,HP619066	LOC_Os07g46520	rhythmically__expressed__gene__2__putative__expressed	6e-122	GO:0016787	3441	2026	4400	3388	5778	4891	5322	1.609	0.018	0.004	0.034
isogroup00900	isotig09865,isotig09866,isotig09867,isotig09868	HP619067,HP619068,HP619069,HP619070	LOC_Os08g03450	ribosomal__L37__putative__expressed	2e-44	GO:0006412,GO:0016043,GO:0006412,GO:0016043,GO:0005829,GO:0005840,GO:0005829,GO:0005840,GO:0005198,GO:0005198	1850	2012	1924	2444	2089	2090	1782	0.966	0.914	0.948	1
isogroup00901	isotig09869,isotig09870,isotig09871	HP619071,HP619072,HP619073	LOC_Os03g55730	SSA2__-__2S__albumin__seed__storage__family__precursor__putative__expressed	2e-124	-	382	381	379	392	412	409	378	1.042	0.914	0.893	0.48
isogroup00902	isotig09872,isotig09873,isotig09874	HP619074,HP619075,HP619076	LOC_Os01g68710	peptidyl-prolyl__cis-trans__isomerase__FKBP-type__putative__expressed	7e-67	GO:0009536,GO:0009579,GO:0003824,GO:0005488,GO:0005515	261	243	299	301	283	349	277	1.098	0.771	0.739	0.48
isogroup00903	isotig09875,isotig09876,isotig09877,isotig09878	HP619077,HP619078,HP619079,HP619080	LOC_Os04g36720	ferric-chelate__reductase__putative__expressed	1e-14	GO:0006950,GO:0008152,GO:0009987,GO:0006950,GO:0008152,GO:0009987,GO:0016020,GO:0016020,GO:0003824,GO:0003824	6458	10187	8198	6353	12481	6705	11033	1.292	0.288	0.183	0.157
isogroup00904	isotig09879,isotig09880,isotig09881	HP619081,HP619082,HP619083	-	-	-	-	1025	1102	1085	911	1141	1070	1147	1.086	0.773	0.757	0.157
isogroup00905	isotig09882,isotig09883,isotig09884,isotig09885,isotig09886,isotig09887	HP619084,HP619085,HP619086,HP619087,HP619088,HP619089	LOC_Os06g02220	MTA/SAH__nucleosidase__putative__expressed	8e-118	-	1242	1122	1137	1138	1391	1353	1390	1.188	0.491	0.44	0.034
isogroup00906	isotig09888,isotig09889,isotig09890,isotig09891,isotig09892	HP619090,HP619091,HP619092,HP619093,HP619094	LOC_Os05g28200	prenyltransferase__putative__expressed	2e-166	-	2379	2668	2077	1950	2258	1867	2090	0.913	0.815	0.783	0.48
isogroup00907	isotig09893,isotig09894,isotig09895,isotig09896,isotig09897	HP619095,HP619096,HP619097,HP619098,HP619099	LOC_Os02g48870	aspartic__proteinase__nepenthesin-2__precursor__putative__expressed	3e-136	GO:0009987,GO:0019538,GO:0009987,GO:0019538,GO:0009987,GO:0019538,GO:0005618,GO:0016020,GO:0005618,GO:0016020,GO:0005618,GO:0016020,GO:0003677,GO:0016787,GO:0003677,GO:0016787,GO:0003677,GO:0016787	7623	6256	6690	9827	2844	7291	2862	0.57	0.004	0.001	0.157
isogroup00908	isotig09898,isotig09899,isotig09900,isotig09901,isotig09902	HP619100,HP619101,HP619102,HP619103,HP619104	LOC_Os11g06420	OsFBT13__-__F-box__and__tubby__domain__containing__expressed	0	GO:0003700,GO:0016787	419	404	411	409	350	382	366	0.891	0.672	0.711	0.034
isogroup00909	isotig09903,isotig09904,isotig09905,isotig09906,isotig09907	HP619105,HP619106,HP619107,HP619108,HP619109	LOC_Os01g74450	aquaporin__putative__expressed	2e-118	GO:0006810,GO:0007165,GO:0009719,GO:0006810,GO:0007165,GO:0009719,GO:0005618,GO:0005886,GO:0016020,GO:0005618,GO:0005886,GO:0016020,GO:0005215,GO:0005215	9622	11513	9586	9552	10062	8473	6690	0.835	0.54	0.465	0.289
isogroup00910	isotig09908,isotig09909,isotig09910	HP619110,HP619111,HP619112	LOC_Os03g14040	expressed__protein	5e-45	GO:0009536,GO:0009579	1669	1981	1265	1211	1581	1049	1449	0.888	0.747	0.69	0.48
isogroup00911	isotig09911,isotig09912,isotig09913,isotig09914	HP619113,HP619114,HP619115,HP619116	LOC_Os03g59360	remorin__putative__expressed	1e-39	GO:0003677	3937	4676	4850	5134	4274	4178	3582	0.863	0.609	0.577	0.157
isogroup00912	isotig09915,isotig09916,isotig09917,isotig09918,isotig09919	HP619117,HP619118,HP619119,HP619120,HP619121	-	-	-	-	180	153	154	158	131	113	130	0.773	0.267	0.283	0.034
isogroup00913	isotig09920,isotig09921,isotig09922,isotig09923,isotig09924,isotig09925	HP619122,HP619123,HP619124,HP619125,HP619126,HP619127	LOC_Os01g04490	Ser/Thr__kinase__putative__expressed	3e-91	GO:0008152,GO:0009987,GO:0008152,GO:0009987,GO:0005886,GO:0016020,GO:0005886,GO:0016020,GO:0000166,GO:0004872,GO:0005515,GO:0016301,GO:0016787,GO:0030246,GO:0000166,GO:0004872,GO:0005515,GO:0016301,GO:0016787,GO:0030246	198	134	247	240	226	261	352	1.366	0.089	0.119	0.157
isogroup00914	isotig09926,isotig09927,isotig09928,isotig09929	HP619128,HP619129,HP619130,HP619131	LOC_Os02g05410	splicing__factor__3B__subunit__1__putative__expressed	0	GO:0006139	779	855	798	850	759	687	742	0.889	0.687	0.694	0.034
isogroup00915	isotig09930,isotig09931,isotig09932	HP619132,HP619133,HP619134	LOC_Os03g17310	calcium-transporting__ATPase__endoplasmic__reticulum-type__putative__expressed	0	GO:0006810,GO:0007165,GO:0008150,GO:0009607,GO:0009719,GO:0006810,GO:0007165,GO:0008150,GO:0009607,GO:0009719,GO:0005773,GO:0005783,GO:0005794,GO:0005886,GO:0016020,GO:0005773,GO:0005783,GO:0005794,GO:0005886,GO:0016020,GO:0005215,GO:0005515,GO:0016787,GO:0005215,GO:0005515,GO:0016787	1445	1497	1450	1409	1472	1400	1284	0.955	0.901	0.918	0.289
isogroup00916	isotig09933,isotig09934,isotig09935,isotig09936,isotig09937,isotig09938	HP619135,HP619136,HP619137,HP619138,HP619139,HP619140	LOC_Os04g08350	cysteine__synthase__chloroplast/chromoplast__precursor__putative__expressed	4e-162	GO:0006519,GO:0009058,GO:0005739,GO:0003824	8092	8205	7959	8897	5636	8932	6907	0.864	0.649	0.581	0.48
isogroup00917	isotig09939,isotig09940,isotig09941,isotig09942	HP619141,HP619142,HP619143,HP619144	LOC_Os01g56350	PTAC12__putative__expressed	1e-169	-	1462	1543	1328	1381	1583	1159	1462	0.981	0.985	0.993	0.858
isogroup00918	isotig09943,isotig09944,isotig09945	HP619145,HP619146,HP619147	LOC_Os01g16520	glutamyl-tRNA__synthetase__cytoplasmic__putative__expressed	0	-	751	792	665	797	660	644	646	0.865	0.585	0.599	0.034
isogroup00919	isotig09946,isotig09947,isotig09948,isotig09949	HP619148,HP619149,HP619150,HP619151	LOC_Os06g09890	smr__domain__containing__expressed	0	GO:0006259,GO:0006950,GO:0009058,GO:0000166,GO:0003677	1689	1860	1778	1748	1832	1721	1800	1.009	0.989	0.979	0.724
isogroup00920	isotig09950,isotig09951,isotig09952,isotig09953	HP619152,HP619153,HP619154,HP619155	LOC_Os01g53810	peptidase__putative__expressed	2e-55	GO:0009987,GO:0019538,GO:0009987,GO:0019538,GO:0005739,GO:0005739,GO:0016787,GO:0016787	339	407	385	296	409	339	422	1.093	0.706	0.736	0.212
isogroup00921	isotig09954,isotig09955,isotig09956	HP619156,HP619157,HP619158	LOC_Os01g08460	TMS__membrane__protein/tumour__differentially__expressed__putative__expressed	6e-52	GO:0016020	463	731	647	496	460	411	474	0.767	0.238	0.228	0.077
isogroup00922	isotig09957,isotig09958,isotig09959,isotig09960	HP619159,HP619160,HP619161,HP619162	LOC_Os04g52100	peptidase__M24__family__putative__expressed	3e-161	GO:0009987,GO:0019538,GO:0009987,GO:0019538,GO:0016787,GO:0016787	1579	1925	1297	1348	1569	1246	1411	0.916	0.824	0.796	0.48
isogroup00923	isotig09961,isotig09962,isotig09963,isotig09964,isotig09965	HP619163,HP619164,HP619165,HP619166,HP619167	LOC_Os11g05030	hypothetical__protein	0	-	128	163	156	156	150	102	97	0.772	0.244	0.287	0.074
isogroup00924	isotig09966,isotig09967,isotig09968,isotig09969	HP619168,HP619169,HP619170,HP619171	LOC_Os01g15490	phosphoadenosine__phosphosulfate__putative__expressed	0	GO:0008152,GO:0016740	1610	1723	1598	1578	1905	1628	1780	1.088	0.786	0.749	0.077
isogroup00925	isotig09970,isotig09971,isotig09972,isotig09973,isotig09974,isotig09975	HP619172,HP619173,HP619174,HP619175,HP619176,HP619177	LOC_Os03g56280	lactate/malate__dehydrogenase__putative__expressed	2e-147	GO:0006950,GO:0009628,GO:0009719,GO:0005739,GO:0009536,GO:0003824	37884	42606	31978	31113	34230	29671	35911	0.927	0.898	0.832	0.48
isogroup00926	isotig09976,isotig09977,isotig09978,isotig09979,isotig09980,isotig09981	HP619178,HP619179,HP619180,HP619181,HP619182,HP619183	LOC_Os03g26460	CS__domain__containing__putative__expressed	2e-42	-	1116	1017	941	1111	829	995	947	0.883	0.659	0.664	0.157
isogroup00927	isotig09982,isotig09983,isotig09984,isotig09985,isotig09986	HP619184,HP619185,HP619186,HP619187,HP619188	LOC_Os05g08370	CESA1__-__cellulose__synthase__expressed	0	GO:0005975,GO:0007275,GO:0009058,GO:0009987,GO:0016043,GO:0005975,GO:0007275,GO:0009058,GO:0009987,GO:0016043,GO:0005975,GO:0007275,GO:0009058,GO:0009987,GO:0016043,GO:0005783,GO:0005794,GO:0005886,GO:0005783,GO:0005794,GO:0005886,GO:0005783,GO:0005794,GO:0005886,GO:0016740,GO:0016740,GO:0016740	966	1023	788	870	861	669	839	0.866	0.62	0.604	0.157
isogroup00928	isotig09987,isotig09988,isotig09989,isotig09990,isotig09991,isotig09992	HP619189,HP619190,HP619191,HP619192,HP619193,HP619194	LOC_Os08g09200	aconitate__hydratase__putative__expressed	0	GO:0006950,GO:0008152,GO:0006950,GO:0008152,GO:0006950,GO:0008152,GO:0006950,GO:0008152,GO:0005739,GO:0005739,GO:0005739,GO:0005739,GO:0003824,GO:0003824,GO:0003824,GO:0003824	6871	7289	6249	5497	4635	5091	5116	0.764	0.321	0.198	0.034
isogroup00929	isotig09993,isotig09994,isotig09995,isotig09996,isotig09997,isotig09998	HP619195,HP619196,HP619197,HP619198,HP619199,HP619200	LOC_Os01g16880	expressed__protein	0	-	336	376	290	328	208	221	148	0.578	0.001	0.003	0.034
isogroup00930	isotig09999,isotig10000,isotig10001,isotig10002,isotig10003	HP619201,HP619202,HP619203,HP619204,HP619205	LOC_Os03g54900	phytosulfokine__receptor__precursor__putative__expressed	4e-178	GO:0006464,GO:0006950,GO:0007165,GO:0009605,GO:0009719,GO:0019538,GO:0030154,GO:0005739,GO:0005886,GO:0016020,GO:0000166,GO:0004872,GO:0005488,GO:0005515,GO:0016301	772	817	810	714	849	790	776	1.034	0.925	0.91	0.48
isogroup00931	isotig10004,isotig10005,isotig10006	HP619206,HP619207,HP619208	LOC_Os10g35370	oxidoreductase__short__chain__dehydrogenase/reductase__family__domain__containing__family__expressed	3e-127	GO:0007275,GO:0008152,GO:0009058,GO:0009987,GO:0019748,GO:0009536,GO:0009579,GO:0016020,GO:0003824	7351	9369	6195	6165	6980	4782	4801	0.759	0.298	0.186	0.157
isogroup00932	isotig10007,isotig10008,isotig10009,isotig10010,isotig10011	HP619209,HP619210,HP619211,HP619212,HP619213	LOC_Os03g41510	oxidoreductase__aldo/keto__reductase__family__putative__expressed	0	GO:0006810,GO:0009536,GO:0009579,GO:0003824,GO:0005215	611	693	615	628	783	584	657	1.06	0.863	0.843	0.724
isogroup00933	isotig10012,isotig10013,isotig10014,isotig10015	HP619214,HP619215,HP619216,HP619217	-	-	-	-	34	25	45	45	211	67	62	3.043	0	0	0.032
isogroup00934	isotig10016,isotig10017,isotig10018,isotig10019	HP619218,HP619219,HP619220,HP619221	-	-	-	-	354	414	494	427	557	695	761	1.589	0.004	0.006	0.034
isogroup00935	isotig10020,isotig10021,isotig10022,isotig10023,isotig10024,isotig10025	HP619222,HP619223,HP619224,HP619225,HP619226,HP619227	LOC_Os10g12620	kinase__domain__containing__expressed	8e-44	GO:0006464,GO:0007165,GO:0009987,GO:0006464,GO:0007165,GO:0009987,GO:0006464,GO:0007165,GO:0009987,GO:0006464,GO:0007165,GO:0009987,GO:0006464,GO:0007165,GO:0009987,GO:0006464,GO:0007165,GO:0009987,GO:0006464,GO:0007165,GO:0009987,GO:0006464,GO:0007165,GO:0009987,GO:0006464,GO:0007165,GO:0009987,GO:0005886,GO:0016020,GO:0005886,GO:0016020,GO:0005886,GO:0016020,GO:0005886,GO:0016020,GO:0005886,GO:…	44	53	26	28	14	22	18	0.477	0.021	0.007	0.034
isogroup00936	isotig10026,isotig10027,isotig10028,isotig10029	HP619228,HP619229,HP619230,HP619231	LOC_Os09g21390	retrotransposon__putative__unclassified	3e-25	-	43	33	33	22	28	29	22	0.804	0.617	0.556	0.208
isogroup00937	isotig10030,isotig10031,isotig10032,isotig10033,isotig10034,isotig10035	HP619232,HP619233,HP619234,HP619235,HP619236,HP619237	LOC_Os01g43940	oligopeptide__transporter__putative	0	GO:0006810,GO:0005215	4556	4357	4006	4256	3250	3802	3623	0.829	0.516	0.439	0.034
isogroup00938	isotig10036,isotig10037,isotig10038,isotig10039,isotig10040,isotig10041	HP619238,HP619239,HP619240,HP619241,HP619242,HP619243	LOC_Os05g49890	ras-related__putative__expressed	5e-112	GO:0005634,GO:0005737,GO:0000166	4638	4980	4412	4513	4340	4559	4339	0.952	0.914	0.91	0.157
isogroup00939	isotig10042,isotig10043,isotig10044,isotig10045,isotig10046	HP619244,HP619245,HP619246,HP619247,HP619248	LOC_Os01g51380	ATP__synthase__putative__expressed	0	GO:0006810,GO:0006950,GO:0005739,GO:0016020,GO:0000166,GO:0003723,GO:0005215	1092	1008	871	958	925	917	963	0.952	0.905	0.91	0.48
isogroup00940	isotig10047,isotig10048,isotig10049,isotig10050,isotig10051,isotig10052	HP619249,HP619250,HP619251,HP619252,HP619253,HP619254	LOC_Os09g38910	OsWAK92__-__OsWAK__receptor-like__kinase__expressed	0	GO:0006464,GO:0007165,GO:0006464,GO:0007165,GO:0006464,GO:0007165,GO:0005618,GO:0005886,GO:0016020,GO:0005618,GO:0005886,GO:0016020,GO:0005618,GO:0005886,GO:0016020,GO:0000166,GO:0005515,GO:0016301,GO:0000166,GO:0005515,GO:0016301,GO:0000166,GO:0005515,GO:0016301	432	470	400	576	334	494	395	0.868	0.561	0.618	0.289
isogroup00941	isotig10053,isotig10054,isotig10055,isotig10056,isotig10057,isotig10058	HP619255,HP619256,HP619257,HP619258,HP619259,HP619260	LOC_Os01g24980	naringenin2-oxoglutarate__3-dioxygenase__putative__expressed	4e-124	GO:0006519,GO:0006629,GO:0006950,GO:0007165,GO:0008152,GO:0008219,GO:0009058,GO:0009605,GO:0009719,GO:0009791,GO:0009987,GO:0019748,GO:0005737,GO:0003824,GO:0016740	387	385	323	304	321	269	307	0.855	0.542	0.574	0.157
isogroup00942	isotig10059,isotig10060,isotig10061,isotig10062,isotig10063,isotig10064	HP619261,HP619262,HP619263,HP619264,HP619265,HP619266	LOC_Os04g36700	proteasome__subunit__putative__expressed	0	GO:0009056,GO:0009987,GO:0019538,GO:0009056,GO:0009987,GO:0019538,GO:0009056,GO:0009987,GO:0019538,GO:0005622,GO:0005634,GO:0005622,GO:0005634,GO:0005622,GO:0005634	563	555	507	535	399	459	418	0.788	0.264	0.295	0.034
isogroup00943	isotig10065,isotig10066,isotig10067,isotig10068,isotig10069	HP619267,HP619268,HP619269,HP619270,HP619271	LOC_Os02g51470	ATP__synthase__F1__delta__subunit__family__putative__expressed	4e-62	GO:0006950,GO:0009628,GO:0009536,GO:0009579	21100	22253	17017	16514	18781	15723	18055	0.911	0.847	0.776	0.48
isogroup00944	isotig10070,isotig10071,isotig10072,isotig10073	HP619272,HP619273,HP619274,HP619275	LOC_Os01g41610	mitochondrial__ATP__synthase__g__subunit__family__putative__expressed	7e-59	GO:0006810	953	999	994	1150	1016	1043	889	0.96	0.896	0.931	1
isogroup00945	isotig10074,isotig10075,isotig10076	HP619276,HP619277,HP619278	LOC_Os04g41310	STRUBBELIG-RECEPTOR__FAMILY__8__precursor__putative__expressed	1e-48	GO:0016020,GO:0000166,GO:0016301	922	923	977	989	853	1048	803	0.946	0.858	0.894	0.48
isogroup00946	isotig10077,isotig10078,isotig10079,isotig10080,isotig10081	HP619279,HP619280,HP619281,HP619282,HP619283	LOC_Os04g37904	phosphatase__2C__putative__expressed	4e-137	GO:0006464,GO:0006950,GO:0009605,GO:0009607,GO:0009719,GO:0005623,GO:0005634,GO:0005730,GO:0005737,GO:0005886,GO:0005488,GO:0016787	1313	1328	1376	1592	1261	1420	1197	0.922	0.783	0.812	0.289
isogroup00947	isotig10082,isotig10083,isotig10084,isotig10085,isotig10086	HP619284,HP619285,HP619286,HP619287,HP619288	LOC_Os02g28980	peptidyl-prolyl__isomerase__putative__expressed	0	GO:0009536,GO:0009579,GO:0003824,GO:0005488,GO:0005515	1453	1311	1178	1382	854	1255	1185	0.825	0.456	0.43	0.157
isogroup00948	isotig10087,isotig10088,isotig10089,isotig10090	HP619289,HP619290,HP619291,HP619292	LOC_Os12g38920	heparanase-like__precursor__putative__expressed	0	GO:0016787	967	1128	727	767	997	831	1122	1.096	0.695	0.722	0.48
isogroup00949	isotig10091,isotig10092,isotig10093,isotig10094,isotig10095,isotig10096,isotig10097,isotig10098	HP619293,HP619294,HP619295,HP619296,HP619297,HP619298,HP619299,HP619300	LOC_Os08g37320	expressed__protein	3e-83	-	1964	2158	2047	2058	2204	2039	1930	1	1	1	0.724
isogroup00950	isotig10099,isotig10100,isotig10101,isotig10102	HP619301,HP619302,HP619303,HP619304	LOC_Os04g04020	transport__Sec24-like__putative__expressed	0	GO:0006810,GO:0005215	674	595	617	762	609	645	598	0.933	0.811	0.851	0.48
isogroup00951	isotig10103,isotig10104,isotig10105,isotig10106,isotig10107,isotig10108,isotig10109,isotig10110	HP619305,HP619306,HP619307,HP619308,HP619309,HP619310,HP619311,HP619312	LOC_Os09g14670	phosphoenolpyruvate__carboxylase__putative__expressed	0	GO:0006091,GO:0009056,GO:0003824	4079	3750	3528	5305	2344	4042	2328	0.697	0.086	0.056	0.157
isogroup00952	isotig10111,isotig10112,isotig10113	HP619313,HP619314,HP619315	LOC_Os08g02210	expressed__protein	4e-89	-	2709	3215	2724	2346	3512	2381	2834	1.058	0.868	0.84	0.48
isogroup00953	isotig10114,isotig10115,isotig10116,isotig10117,isotig10118	HP619316,HP619317,HP619318,HP619319,HP619320	LOC_Os06g50310	E2F-related__putative__expressed	1e-81	GO:0006350,GO:0006350,GO:0003677,GO:0003700,GO:0003677,GO:0003700	303	341	366	297	274	286	275	0.852	0.516	0.561	0.034
isogroup00954	isotig10119,isotig10120,isotig10121,isotig10122	HP619321,HP619322,HP619323,HP619324	LOC_Os01g07890	expressed__protein	8e-32	-	277	288	298	355	274	329	344	1.037	0.914	0.907	1
isogroup00955	isotig10123,isotig10124,isotig10125,isotig10126,isotig10127	HP619325,HP619326,HP619327,HP619328,HP619329	LOC_Os02g55050	OsFBX64__-__F-box__domain__containing__expressed	1e-47	-	214	212	237	226	237	244	213	1.041	0.93	0.906	0.372
isogroup00956	isotig10128,isotig10129,isotig10130,isotig10131,isotig10132,isotig10133	HP619330,HP619331,HP619332,HP619333,HP619334,HP619335	LOC_Os05g03760	zinc__finger__family__putative__expressed	3e-09	GO:0006350,GO:0005737,GO:0003676,GO:0003700	709	768	960	932	1226	1108	1061	1.344	0.152	0.119	0.034
isogroup00957	isotig10134,isotig10135,isotig10136,isotig10137,isotig10138,isotig10139	HP619336,HP619337,HP619338,HP619339,HP619340,HP619341	LOC_Os03g55150	eukaryotic__translation__initiation__factor__5A__putative__expressed	2e-80	GO:0006412,GO:0016043,GO:0008135	4465	5049	4317	4014	4724	3857	5220	1.031	0.916	0.915	0.724
isogroup00958	isotig10140,isotig10141,isotig10142,isotig10143,isotig10144,isotig10145	HP619342,HP619343,HP619344,HP619345,HP619346,HP619347	LOC_Os03g09250	inositol-3-phosphate__synthase__putative__expressed	0	GO:0006629,GO:0006950,GO:0009058,GO:0009628,GO:0009987,GO:0003824	3388	3800	3177	2892	2673	2523	2359	0.76	0.262	0.188	0.034
isogroup00959	isotig10146,isotig10147,isotig10148,isotig10149,isotig10150	HP619348,HP619349,HP619350,HP619351,HP619352	LOC_Os04g16680	fructose-16-bisphosphatase__putative__expressed	0	GO:0005975,GO:0006950,GO:0009628,GO:0009987,GO:0016787	28117	36169	22018	22613	22332	17760	19092	0.725	0.266	0.101	0.077
isogroup00960	isotig10151,isotig10152,isotig10153,isotig10154,isotig10155	HP619353,HP619354,HP619355,HP619356,HP619357	LOC_Os08g44370	inosine-uridine__preferring__nucleoside__hydrolase__family__putative__expressed	2e-169	GO:0016787	340	354	373	359	375	468	373	1.137	0.631	0.612	0.05
isogroup00961	isotig10156,isotig10157,isotig10158,isotig10159,isotig10160	HP619358,HP619359,HP619360,HP619361,HP619362	LOC_Os01g32330	heavy__metal-associated__domain__containing__expressed	4e-50	GO:0006810,GO:0006950,GO:0009628,GO:0006810,GO:0006950,GO:0009628,GO:0006810,GO:0006950,GO:0009628,GO:0005488,GO:0005488,GO:0005488	667	801	897	755	571	725	596	0.809	0.352	0.368	0.077
isogroup00962	isotig10161,isotig10162,isotig10163,isotig10164	HP619363,HP619364,HP619365,HP619366	LOC_Os02g53770	tRNA__synthetase__class__I__putative__expressed	0	GO:0000003,GO:0006139,GO:0006412,GO:0006519,GO:0009790,GO:0009908,GO:0000003,GO:0006139,GO:0006412,GO:0006519,GO:0009790,GO:0009908,GO:0005739,GO:0005829,GO:0009536,GO:0005739,GO:0005829,GO:0009536,GO:0000166,GO:0003824,GO:0000166,GO:0003824	1026	1169	1061	1031	1052	983	1030	0.953	0.912	0.915	0.289
isogroup00963	isotig10165,isotig10166,isotig10167	HP619367,HP619368,HP619369	LOC_Os12g31460	heat__shock__DnaJ__putative__expressed	1e-62	GO:0009536,GO:0009579	2239	2830	2074	1945	2577	2045	2250	1.008	0.974	0.98	0.724
isogroup00964	isotig10168,isotig10169,isotig10170	HP619370,HP619371,HP619372	LOC_Os03g04110	lysM__domain-containing__GPI-anchored__precursor__putative__expressed	4e-43	GO:0009056,GO:0016043,GO:0016020	703	484	587	981	441	1153	501	1.014	0.974	0.974	0.724
isogroup00965	isotig10171	HP619373	LOC_Os10g28360	12-dihydroxy-3-keto-5-methylthiopentene__dioxygenase__putative__expressed	9e-82	GO:0005488,GO:0005488,GO:0005488	1954	2234	1941	1895	2137	2019	2175	1.052	0.877	0.861	0.289
isogroup00966	isotig10172,isotig10173,isotig10174,isotig10175,isotig10176,isotig10177	HP619376,HP619377,HP619378,HP619379,HP619380,HP619381	LOC_Os02g43010	vacuolar-processing__enzyme__precursor__putative__expressed	5e-174	GO:0009987,GO:0019538,GO:0016787	289	345	322	335	333	345	371	1.083	0.766	0.777	0.212
isogroup00967	isotig10178,isotig10179,isotig10180,isotig10181,isotig10182,isotig10183	HP619382,HP619383,HP619384,HP619385,HP619386,HP619387	LOC_Os08g14000	retrotransposon__putative__Ty1-copia__subclass__expressed	7e-100	-	623	701	793	721	692	887	788	1.112	0.708	0.68	0.48
isogroup00968	isotig10184,isotig10185,isotig10186,isotig10187	HP619388,HP619389,HP619390,HP619391	LOC_Os05g05140	expressed__protein	2e-131	-	6281	7508	5651	5712	6830	4829	6277	0.951	0.931	0.908	0.724
isogroup00969	isotig10188,isotig10189,isotig10190,isotig10191,isotig10192	HP619392,HP619393,HP619394,HP619395,HP619396	LOC_Os11g36140	receptor-like__kinase__2__precursor__putative__expressed	0	GO:0006464,GO:0007165,GO:0009719,GO:0019538,GO:0030154,GO:0006464,GO:0007165,GO:0009719,GO:0019538,GO:0030154,GO:0005886,GO:0016020,GO:0005886,GO:0016020,GO:0000166,GO:0005515,GO:0016301,GO:0000166,GO:0005515,GO:0016301	420	431	498	562	461	376	401	0.864	0.53	0.595	0.157
isogroup00970	isotig10193,isotig10194,isotig10195,isotig10196,isotig10197,isotig10198,isotig10199	HP619397,HP619398,HP619399,HP619400,HP619401,HP619402,HP619403	LOC_Os11g21990	expressed__protein	0	GO:0006412,GO:0016043,GO:0008135	1728	2157	2057	2301	2471	2067	2200	1.09	0.8	0.746	0.289
isogroup00971	isotig10200,isotig10201,isotig10202,isotig10203	HP619404,HP619405,HP619406,HP619407	LOC_Os04g09720	OsSCP22__-__Putative__Serine__Carboxypeptidase__homologue__expressed	1e-149	GO:0009987,GO:0019538,GO:0016787	583	456	512	509	451	612	524	1.027	0.953	0.934	0.724
isogroup00972	isotig10204,isotig10205,isotig10206	HP619408,HP619409,HP619410	LOC_Os09g38400	prostatic__spermine-binding__precursor__putative__expressed	9e-06	-	896	761	793	790	655	799	761	0.912	0.765	0.777	0.372
isogroup00973	isotig10207,isotig10208,isotig10209,isotig10210,isotig10211,isotig10212	HP619411,HP619412,HP619413,HP619414,HP619415,HP619416	LOC_Os02g16040	ubiquitin-conjugating__enzyme__putative__expressed	1e-82	GO:0006464,GO:0009056,GO:0009987,GO:0019538,GO:0003824	5408	5025	5213	5468	5228	5589	4974	0.997	1	1	1
isogroup00974	isotig10213,isotig10214,isotig10215,isotig10216,isotig10217,isotig10218	HP619417,HP619418,HP619419,HP619420,HP619421,HP619422	LOC_Os05g42020	UDP-glucoronosyl__and__UDP-glucosyl__transferase__domain__containing__expressed	5e-133	GO:0006519,GO:0009058,GO:0019748,GO:0016740	4061	2166	3627	6759	1115	7278	1947	0.83	0.365	0.434	0.48
isogroup00975	isotig10219,isotig10220,isotig10221,isotig10222	HP619423,HP619424,HP619425,HP619426	LOC_Os03g51650	membrane__putative__expressed	2e-159	-	4136	4139	4757	5387	3934	3104	3061	0.731	0.167	0.114	0.034
isogroup00976	isotig10223,isotig10224,isotig10225,isotig10226	HP619427,HP619428,HP619429,HP619430	LOC_Os11g10640	kinase__domain__containing__expressed	9e-88	GO:0006464,GO:0006950,GO:0009719,GO:0006464,GO:0006950,GO:0009719,GO:0006464,GO:0006950,GO:0009719,GO:0006464,GO:0006950,GO:0009719,GO:0006464,GO:0006950,GO:0009719,GO:0006464,GO:0006950,GO:0009719,GO:0006464,GO:0006950,GO:0009719,GO:0005794,GO:0005886,GO:0016020,GO:0005794,GO:0005886,GO:0016020,GO:0005794,GO:0005886,GO:0016020,GO:0005794,GO:0005886,GO:0016020,GO:0005794,GO:0005886,GO:0016020,GO:…	331	262	221	414	188	438	263	0.965	0.888	0.951	1
isogroup00977	isotig10227,isotig10228,isotig10229,isotig10230,isotig10231,isotig10232	HP619431,HP619432,HP619433,HP619434,HP619435,HP619436	LOC_Os08g14330	aldose__1-epimerase__putative__expressed	7e-159	GO:0005975,GO:0009987,GO:0005886,GO:0003824	235	232	241	200	249	215	246	1.043	0.901	0.905	0.289
isogroup00978	isotig10233,isotig10234,isotig10235	HP619437,HP619438,HP619439	LOC_Os05g07870	triose__phosphate/phosphate__translocator__non-green__plastidchloroplast__precursor__putative__expressed	5e-129	GO:0006810,GO:0005739,GO:0009536,GO:0016020,GO:0005215	979	1153	905	814	1053	736	921	0.938	0.884	0.874	0.724
isogroup00979	isotig10236,isotig10237,isotig10238,isotig10239	HP619440,HP619441,HP619442,HP619443	LOC_Os02g34790	receptor-like__kinase__5__precursor__putative__expressed	0	GO:0006464,GO:0006950,GO:0007165,GO:0009605,GO:0009719,GO:0019538,GO:0030154,GO:0006464,GO:0006950,GO:0007165,GO:0009605,GO:0009719,GO:0019538,GO:0030154,GO:0006464,GO:0006950,GO:0007165,GO:0009605,GO:0009719,GO:0019538,GO:0030154,GO:0006464,GO:0006950,GO:0007165,GO:0009605,GO:0009719,GO:0019538,GO:0030154,GO:0006464,GO:0006950,GO:0007165,GO:0009605,GO:0009719,GO:0019538,GO:0030154,GO:0006464,GO:…	803	616	816	1038	767	940	759	1.005	0.99	0.996	0.724
isogroup00980	isotig10240,isotig10241,isotig10242	HP619444,HP619445,HP619446	LOC_Os01g46926	ubiquitin-conjugating__enzyme__putative__expressed	9e-84	GO:0006464,GO:0009056,GO:0009987,GO:0019538,GO:0003824	2608	3126	2916	2533	3183	2224	2583	0.953	0.914	0.912	0.724
isogroup00981	isotig10243,isotig10244,isotig10245,isotig10246,isotig10247	HP619447,HP619448,HP619449,HP619450,HP619451	LOC_Os02g03850	glycosyltransferase__putative__expressed	4e-83	GO:0006519,GO:0009058,GO:0016740	345	416	388	422	395	463	402	1.069	0.837	0.821	0.48
isogroup00982	isotig10248,isotig10249,isotig10250,isotig10251	HP619452,HP619453,HP619454,HP619455	LOC_Os01g61970	Lung__seven__transmembrane__receptor__domain__containing__putative__expressed	5e-136	-	1990	1739	1690	2254	1428	1900	1326	0.809	0.355	0.357	0.157
isogroup00983	isotig10252,isotig10253,isotig10254,isotig10255,isotig10256,isotig10257	HP619456,HP619457,HP619458,HP619459,HP619460,HP619461	LOC_Os01g14050	C2__domain__containing__putative__expressed	1e-135	GO:0008289,GO:0008289	417	332	411	372	352	396	389	0.99	0.987	1	0.724
[truncated: 13,759 more rows]
