# Supplementary material for: Effect of the down-regulation of the high Grain Protein Content (GPC) genes on the wheat transcriptome during monocarpic senescence
Source: BMC Genomics. 2011 Oct 7;12:492. doi: 10.1186/1471-2164-12-492 (PMC3209470; doi:10.1186/1471-2164-12-492)
Supplement: Additional file 4 — Normalized Illumina counts of reads mapped onto 454 singletons with calculated P-values for MWW, edgeR and DESeq statistical analyses. Cell color-coding: red color corresponds to ≥2 fold up-regulation, green color corresponds to ≥ 2 fold down-regulation, yellow color corresponds to P≤0.01, and orange color corresponds to P≤0.05. [file 1471-2164-12-492-S4.XLSX]

## Sheet: Additional File S4
singleton	RNAi_1	RNAi_2	RNAi_3	RNAi_4	WT_1	WT_2	WT_3	FOLD_CHANGE	DESeq_Pval	edgeR_Pval	MWW_Pval
F2WVVLU01ARS16	0	0	0	0	2	49	11	Inf	0	0	0.0192544
F7FWPEV02DXWOY	1	0	0	0	4	74	17	127.54	0	0	0.0277078
F7FWPEV01B42MF	1	1	1	9	53	24	971	114.94	0	0	0.0277078
F2WVVLU01CGCP5	2	5	0	12	73	44	1118	88.11	0	0	0.0338949
F2WVVLU01BVHYS	0	0	0	2	8	1	100	73.39	0	0	0.06658
F2WVVLU02C9HQ9	0	0	2	0	22	15	14	33.9	0	0	0.0277078
F2WVVLU01CFA39	1	0	1	0	17	16	14	31.08	0	0	0.0307536
F2WVVLU04JN9EC	15	2	52	71	280	329	2201	26.79	0	0	0.0338949
F7FWPEV03G4VD1	0	1	2	0	38	3	23	26.35	0	0	0.0323129
F2WVVLU01B1FLE	0	0	2	5	22	25	83	24.89	0	0	0.0323129
F2WVVLU01BHFCZ	0	0	35	68	337	173	899	18.36	0	0	0.0323129
F7FWPEV02C2KJ3	1	0	2	0	6	8	25	16.96	0	0	0.0323129
F2WVVLU03FWW6X	65	27	124	193	588	679	3679	16.11	0	0	0.0338949
F2WVVLU04IIKNZ	2	0	0	15	10	9	173	15.18	0	0	0.153576
F2WVVLU02C7M81	2	1	1	2	46	8	14	14.41	0	0	0.0307536
F2WVVLU01BJQBP	1	0	33	79	186	235	664	12.9	0	0	0.0338949
F2WVVLU01AJ8DG	0	2	22	43	163	92	374	12.41	0	0	0.0338949
F2WVVLU01B51WK	3	0	43	72	192	199	649	11.82	0	0	0.0338949
F7FWPEV03GDH68	4	7	4	16	223	28	11	11.24	0	0	0.0744618
F2WVVLU01B78Q4	1	0	28	44	163	92	353	11.21	0	0	0.0338949
F7FWPEV01AFBO9	0	0	4	2	34	6	9	10.61	0	0	0.0323129
F2WVVLU02DOJ7K	2	1	2	3	43	7	12	9.98	0	0	0.0323129
F2WVVLU04JGPA0	51	7	45	55	109	219	844	9.93	0	0	0.0338949
F2WVVLU02DZAQ1	13	4	20	28	56	82	340	9.84	0	0	0.0338949
F7FWPEV03GETZV	16	2	18	26	40	74	309	9.02	0	0	0.0338949
F7FWPEV01A0XXA	2	2	5	1	36	17	18	9.01	0	0	0.0323129
F2WVVLU04IPVMV	26	14	50	85	128	161	752	7.95	0	0	0.0338949
F2WVVLU03GEN2V	6	1	0	2	1	25	26	7.61	0	0	0.211798
F2WVVLU01BU48G	1	1	7	2	33	8	24	7.57	0	0	0.0323129
F7FWPEV03HAA5Y	0	2	13	8	61	25	48	7.52	0	0	0.0338949
F2WVVLU04HY0ZQ	4	4	3	0	14	29	16	7.46	0	0	0.0323129
F7FWPEV02C59LB	0	2	2	4	4	37	6	7.44	0	0	0.0476781
F2WVVLU02D5ZY7	17	6	17	17	140	72	102	7.33	0	0	0.0277078
F7FWPEV02C93SG	1	5	8	5	47	27	27	7.15	0	0	0.0307536
F2WVVLU04IFAZ7	7	1	1	2	5	33	21	7.08	0	0	0.0744618
F2WVVLU01BVQGC	6	0	5	2	18	27	23	7.06	0	0	0.0338949
F7FWPEV01ASLHN	4	4	1	0	1	20	24	7	0	0	0.207617
F7FWPEV02DXE9R	3	0	5	0	31	4	8	6.91	0	0	0.0744618
F7FWPEV01B4T4Q	17	11	16	17	52	158	106	6.91	0	0	0.0323129
F2WVVLU03FN8XD	1	2	3	4	32	9	10	6.5	0	0	0.0338949
F7FWPEV04HVZ7S	5	4	0	3	3	29	22	6.27	0	0	0.211798
F7FWPEV04ICJED	0	1	3	5	4	37	2	6.23	0	0	0.288844
F2WVVLU03GZ36W	2	4	1	2	13	10	16	6.13	0	0	0.0323129
F7FWPEV04JUXU5	13	4	1	1	19	15	49	6.01	0	0	0.0323129
F2WVVLU01BIZU0	13	10	8	3	54	61	35	5.95	0	0	0.0338949
F7FWPEV04JLSML	3	2	3	1	16	10	15	5.91	0	0	0.0323129
F7FWPEV02DX66K	2	1	8	4	19	34	14	5.82	0	0	0.0338949
F2WVVLU01A68SV	3	1	1	3	10	7	19	5.81	0	0	0.0307536
F2WVVLU04JVV2W	405	179	132	61	1111	1428	791	5.71	0	0	0.0338949
F2WVVLU02ER62J	0	1	7	4	13	24	16	5.71	0	0	0.0338949
F2WVVLU01B5BBF	5	0	3	3	24	10	12	5.68	0	0	0.0323129
F7FWPEV02EAG97	2	2	8	6	59	8	11	5.61	0	0	0.0476781
F2WVVLU01A6L7F	3	1	3	4	26	7	14	5.55	0	0	0.0323129
F2WVVLU01BN027	2	10	5	1	21	25	26	5.54	0	0	0.0338949
F7FWPEV03FZOQ8	3	5	0	4	23	8	17	5.51	0	0	0.0338949
F2WVVLU04JLP4T	152	48	39	29	324	511	265	5.49	0	0	0.0338949
F2WVVLU04JVN3H	5	5	5	0	8	14	38	5.46	0	0	0.0277078
F2WVVLU02EUROO	4	5	0	6	14	25	21	5.43	0	0	0.0338949
F7FWPEV03GBBSX	6	4	2	6	41	8	22	5.4	0	0	0.0323129
F7FWPEV03G3W2L	1	1	6	3	18	15	12	5.37	0	0	0.0323129
F2WVVLU03F057E	28	2	4	4	55	44	54	5.33	0	0	0.0323129
F7FWPEV02EQYCI	3	6	5	4	35	17	20	5.27	0	0	0.0338949
F7FWPEV02CX61D	6	0	3	7	18	25	19	5.15	0	0	0.0338949
F7FWPEV01BUNVP	29	27	40	40	206	140	177	5.14	0	0	0.0323129
F2WVVLU01BF077	4	2	4	4	20	17	18	5.13	0	0	0.0277078
F7FWPEV02DI0JI	4	0	3	3	15	10	13	5.12	0	0	0.0323129
F2WVVLU01AXET8	44	24	42	31	285	82	171	5.11	0	0	0.0338949
F7FWPEV03FF21R	11	7	15	17	122	21	48	5.05	0	0	0.0338949
F2WVVLU04IOW5U	519	128	132	98	817	1573	899	4.99	0	0	0.0338949
F2WVVLU01B535Y	2	2	0	12	20	9	30	4.9	0	0	0.0744618
F2WVVLU01BYYL7	4	2	3	2	28	7	7	4.89	0	0	0.0307536
F2WVVLU02DCU4D	0	2	4	5	27	9	5	4.83	0	0	0.049746
F7FWPEV01BJI5E	2	1	7	6	36	12	11	4.79	0	0	0.0338949
F2WVVLU03FTGOL	33	30	44	52	356	83	127	4.77	0	0	0.0338949
F7FWPEV02EU4NT	4	1	6	3	17	17	17	4.76	0	0	0.0277078
F2WVVLU03G8YFD	1	1	9	3	32	18	2	4.74	0	0	0.153576
F2WVVLU04H1SPO	23	4	3	7	49	46	34	4.72	0	0	0.0338949
F2WVVLU03GEEOI	5	1	6	4	35	14	8	4.68	0	0	0.0338949
F7FWPEV03FKLOK	6	0	2	4	18	8	15	4.66	0	0	0.0338949
F7FWPEV01BNFNO	3	4	5	9	41	9	22	4.66	0	0	0.049746
F2WVVLU03GEYMX	4	4	2	1	11	7	19	4.62	0	0	0.0323129
F2WVVLU04I6OFI	54	5	19	62	25	428	26	4.58	0	0	0.4795
F7FWPEV01BOHN4	1	1	29	2	59	18	35	4.58	0	0	0.0744618
F2WVVLU03GBSUX	509	91	118	56	735	1308	609	4.57	0	0	0.0338949
F2WVVLU01A6YFD	0	2	3	5	10	7	19	4.56	0	0	0.0338949
F7FWPEV01A3I1A	7	4	1	4	5	28	20	4.55	0	0	0.0744618
F7FWPEV02DD5TI	5	0	4	3	1	19	21	4.55	0	0	0.288844
F2WVVLU04JPHGL	1	4	2	5	18	11	10	4.54	0	0	0.0338949
F2WVVLU02DDJI2	44	47	7	7	97	86	172	4.53	0	0	0.0323129
F7FWPEV03F8VYL	4	0	5	7	35	8	11	4.52	0	0	0.0338949
F2WVVLU04IAJA9	9	10	12	12	84	16	44	4.51	0	0	0.0323129
F7FWPEV03GZJZ5	1	7	12	11	58	28	20	4.51	0	0	0.0338949
F2WVVLU01B5ES4	4	12	13	12	18	82	38	4.51	0	0	0.0323129
F7FWPEV02D0WRS	5	6	18	23	92	39	45	4.49	0	0	0.0338949
F2WVVLU02DHEUL	1	1	4	5	27	6	5	4.47	0	0	0.0476781
F7FWPEV02D81EW	8	4	7	1	14	35	17	4.46	0	0	0.0338949
F2WVVLU04ILHRJ	3	5	13	5	44	21	22	4.43	0	0	0.0323129
F7FWPEV03HAURE	3	4	8	3	19	16	23	4.43	0	0	0.0323129
F7FWPEV02DY4FG	4	0	7	7	38	9	13	4.42	0	0	0.0323129
F2WVVLU02D5UYJ	1	1	4	7	18	14	11	4.41	0	0	0.0323129
F7FWPEV02DPUO6	8	5	1	2	5	27	20	4.41	0	0	0.108408
F7FWPEV02DEQ0X	2	0	7	5	19	10	17	4.38	0	0	0.0338949
F7FWPEV02DN5JB	6	6	8	17	22	55	44	4.36	0	0	0.0323129
F2WVVLU04JAXAT	17	11	21	21	35	67	127	4.36	0	0	0.0323129
F7FWPEV01BRV5N	5	0	4	5	16	11	18	4.35	0	0	0.0323129
F7FWPEV02EPKNU	1	2	9	4	26	11	16	4.32	0	0	0.0338949
F2WVVLU03HCLG7	1	6	2	6	28	7	13	4.27	0	0	0.0323129
F7FWPEV03F6DVC	1	1	8	7	19	18	18	4.27	0	0	0.0307536
F2WVVLU02EK8A2	1	0	4	7	12	14	12	4.26	0	0	0.0323129
F2WVVLU04ICWJD	18	6	7	12	12	73	52	4.25	0	0	0.108408
F7FWPEV04HYNQF	2	4	2	4	12	8	16	4.21	0	0	0.0307536
F7FWPEV01BBP02	11	5	21	20	92	29	59	4.2	0	0	0.0338949
F7FWPEV02C4BEF	3	1	6	3	17	13	11	4.2	0	0	0.0323129
F2WVVLU01AFCHW	5	1	4	1	11	8	17	4.2	0	0	0.0323129
F2WVVLU04HYORY	5	2	2	5	19	8	17	4.19	0	0	0.0307536
F7FWPEV04I0SSB	1	1	5	5	13	9	16	4.19	0	0	0.0307536
F7FWPEV01BS1MC	3	2	9	7	38	13	17	4.18	0	0	0.0338949
F7FWPEV04H20AR	5	1	3	3	28	3	7	4.16	0.01	0	0.142213
F2WVVLU01AK5AK	3	1	6	4	21	8	15	4.11	0	0	0.0338949
F7FWPEV04H9Q8I	3	2	7	2	14	16	14	4.11	0	0	0.0307536
F2WVVLU01A9NBY	54	51	68	49	373	107	202	4.09	0	0	0.0338949
F7FWPEV03FZZNS	10	16	9	31	54	24	123	4.09	0	0	0.0770999
F2WVVLU02CW96Z	6	6	6	3	36	11	17	4.08	0	0	0.0277078
F7FWPEV04JUUHH	5	5	7	4	16	18	29	4.07	0	0	0.0323129
F2WVVLU01BS35Y	35	26	40	28	219	72	102	4.07	0	0	0.0338949
F7FWPEV04IBXMM	2	1	7	5	37	5	5	4.07	0	0	0.271028
F7FWPEV01ARN96	7	2	2	3	12	14	17	4.06	0	0	0.0323129
F7FWPEV02DJTG1	3	0	5	5	19	8	13	4.06	0	0	0.0323129
F2WVVLU04I96M1	3	7	8	6	16	40	17	4.03	0	0	0.0338949
F2WVVLU01BQJ2S	3	4	2	6	13	18	13	4.03	0	0	0.0323129
F7FWPEV02DRKK7	4	2	4	5	14	14	18	4.02	0	0	0.0307536
F2WVVLU01CERFO	8	0	6	5	22	15	20	4	0	0	0.0338949
F2WVVLU01APD4Q	3	1	4	7	16	13	16	3.97	0	0	0.0323129
F2WVVLU02CZFX1	5	2	4	5	20	17	11	3.95	0	0	0.0323129
F7FWPEV04IDFNA	0	2	7	3	20	8	9	3.94	0.01	0	0.0338949
F2WVVLU01AYT8W	2	1	4	7	33	6	4	3.94	0.01	0	0.211798
F2WVVLU04IXT90	52	146	43	8	95	433	204	3.93	0	0	0.0770999
F2WVVLU04JVMED	725	577	342	288	1442	2554	1700	3.93	0	0	0.0338949
F2WVVLU03F117X	1	4	3	5	9	11	17	3.92	0	0	0.0338949
F2WVVLU01AGXHA	7	4	22	24	56	64	47	3.92	0	0	0.0338949
F7FWPEV02EG4AN	9	0	7	6	23	14	27	3.92	0	0	0.0338949
F2WVVLU01BNFBJ	168	122	87	68	311	564	428	3.92	0	0	0.0338949
F7FWPEV03GI6UV	2	14	8	9	65	25	8	3.92	0	0	0.211798
F2WVVLU01AF4XO	3	2	4	3	16	10	10	3.91	0.01	0.01	0.0307536
F7FWPEV01AHHXS	6	5	2	6	19	11	24	3.9	0	0	0.0323129
F2WVVLU02DXB8M	8	5	1	1	13	20	10	3.88	0	0	0.0323129
F7FWPEV04I74TA	15	24	21	21	142	34	57	3.84	0	0	0.0323129
F2WVVLU03GZSYO	1	4	6	4	17	11	14	3.84	0	0	0.0323129
F2WVVLU02EB095	6	0	12	9	31	23	25	3.84	0	0	0.0338949
F7FWPEV01BCT19	46	47	75	59	66	375	208	3.83	0	0	0.0770999
F7FWPEV01A7Z3L	4	0	6	3	15	9	13	3.83	0	0.01	0.0338949
F2WVVLU01A6L6E	5	0	7	0	13	9	12	3.83	0.01	0.01	0.0323129
F2WVVLU04H61HF	9	29	7	14	102	15	51	3.82	0	0	0.0770999
F2WVVLU02EM8B9	6	4	7	2	23	13	17	3.8	0	0	0.0338949
F2WVVLU03G1OY3	2	2	5	3	18	9	8	3.78	0.01	0.01	0.0323129
F7FWPEV02D6PHA	21	33	12	20	149	30	65	3.77	0	0	0.0770999
F2WVVLU01BKHYH	2	6	1	7	24	5	16	3.76	0	0	0.157299
F2WVVLU04H9O2C	3	2	6	9	26	16	15	3.76	0	0	0.0338949
F2WVVLU02DJEXD	10	8	8	10	48	20	35	3.75	0	0	0.0307536
F7FWPEV04IIIPC	5	2	3	3	17	11	9	3.75	0.01	0.01	0.0323129
F2WVVLU04JMX3H	1	2	10	6	18	21	16	3.75	0	0	0.0338949
F2WVVLU03GFHTS	13	13	12	22	101	30	38	3.74	0	0	0.0323129
F2WVVLU03FYQEX	4	1	12	13	22	32	30	3.72	0	0	0.0338949
F7FWPEV04IQNZY	0	4	6	3	19	8	8	3.72	0.01	0.01	0.0323129
F7FWPEV03HFI2O	37	18	35	30	107	97	128	3.71	0	0	0.0338949
F2WVVLU02C2WKC	2	5	5	3	11	18	12	3.7	0	0	0.0323129
F2WVVLU04JWS9P	488	204	156	151	668	1342	759	3.7	0	0	0.0338949
F2WVVLU02EN8BX	55	48	73	61	365	99	189	3.68	0	0	0.0338949
F2WVVLU01BPX39	3	0	7	2	10	10	13	3.68	0.01	0.01	0.0323129
F2WVVLU02CZ2DT	3	4	7	4	26	9	13	3.68	0	0	0.0323129
F2WVVLU01AJR82	5	10	8	7	29	26	26	3.67	0	0	0.0323129
F7FWPEV03GZAWN	6	1	1	8	21	2	21	3.67	0	0	0.149821
F2WVVLU01AHYPL	5	6	6	4	24	16	17	3.67	0	0	0.0323129
F2WVVLU04JAS70	3	1	5	8	22	11	14	3.66	0	0	0.0338949
F2WVVLU03GNTIU	1	4	14	6	19	34	14	3.63	0	0	0.049746
F2WVVLU02C52V0	18	25	48	50	272	59	52	3.63	0	0	0.0338949
F7FWPEV01B0K74	4	1	6	3	15	8	15	3.63	0	0.01	0.0323129
F2WVVLU02EDYCT	7	8	6	3	18	22	26	3.63	0	0	0.0338949
F2WVVLU01AXD4E	3	2	0	8	20	8	8	3.62	0.01	0.01	0.06658
F2WVVLU01AMHB0	1	5	5	9	19	16	18	3.6	0	0	0.0323129
F7FWPEV02CYT0W	6	10	1	8	4	34	28	3.59	0	0	0.288844
F7FWPEV03GXJZU	19	23	26	18	73	93	65	3.59	0	0	0.0338949
F2WVVLU02D3BNL	3	4	4	8	23	8	18	3.59	0	0	0.0476781
F7FWPEV02DEEDP	2	5	5	4	16	14	12	3.58	0	0	0.0323129
F7FWPEV01AN9SG	16	17	40	16	65	106	66	3.57	0	0	0.0323129
F7FWPEV03GBI7L	3	1	9	5	18	14	17	3.57	0	0	0.0338949
F7FWPEV02EQ9G9	5	4	9	8	19	32	17	3.57	0	0	0.0338949
F7FWPEV04IU2GT	10	2	5	5	24	15	20	3.57	0	0	0.0323129
F7FWPEV03FXH8X	0	2	3	8	12	8	15	3.56	0.01	0.01	0.049746
F2WVVLU02DJXZ7	4	1	6	4	19	12	9	3.55	0.01	0.01	0.0323129
F2WVVLU03FR983	3	4	5	1	9	9	15	3.55	0.01	0.01	0.0323129
F2WVVLU02DHMT7	7	2	9	8	24	18	28	3.54	0	0	0.0338949
F2WVVLU01BWZ3D	3	2	5	4	28	4	6	3.54	0.01	0.01	0.108408
F7FWPEV02DBYVG	18	1	19	12	54	40	40	3.53	0	0	0.0323129
F7FWPEV02DV1SO	9	5	13	9	31	27	37	3.52	0	0	0.0323129
F2WVVLU03G8X8E	1	4	6	5	21	9	11	3.52	0.01	0.01	0.0338949
F2WVVLU02DT8C0	2	11	5	7	41	7	18	3.52	0	0	0.108408
F2WVVLU01BV8TO	16	2	9	5	43	10	32	3.52	0	0	0.0770999
F7FWPEV02D7R0F	9	2	10	17	45	19	38	3.52	0	0	0.0338949
F2WVVLU04IGSG8	4	12	9	9	45	17	28	3.51	0	0	0.0323129
F7FWPEV02EBIKM	3	1	2	7	7	13	14	3.51	0.01	0.01	0.049746
F2WVVLU03G0JWZ	2	2	7	7	19	14	15	3.51	0	0	0.0307536
F7FWPEV02DJBVY	2	7	1	3	11	11	12	3.51	0.01	0.01	0.0323129
F7FWPEV02ETK77	3	1	11	3	20	11	17	3.5	0	0	0.0476781
F2WVVLU03F5G5J	1	5	5	3	21	3	12	3.49	0.01	0.01	0.207617
F2WVVLU04JBFKE	586	154	154	192	637	1609	597	3.49	0	0	0.0323129
F2WVVLU02C7ZS0	1	2	5	6	16	9	12	3.49	0.01	0.01	0.0338949
F2WVVLU02C2B8S	1	2	1	13	33	10	2	3.48	0.01	0.01	0.207617
F7FWPEV01CDRGQ	11	0	0	5	7	21	14	3.48	0.01	0.01	0.0744618
F7FWPEV01BZNZJ	5	11	8	5	37	19	20	3.47	0	0	0.0323129
F7FWPEV03F1T4T	11	4	4	2	25	5	23	3.47	0	0	0.0744618
F7FWPEV03G3ZBK	1	6	6	5	25	13	8	3.47	0	0	0.0323129
F7FWPEV02EJS8Q	3	2	3	5	9	15	11	3.47	0.01	0.01	0.0323129
F2WVVLU04I4LZ7	9	2	7	3	14	18	23	3.45	0	0	0.0338949
F7FWPEV03GS837	5	0	8	9	28	14	14	3.44	0	0	0.0323129
F7FWPEV03F9TUJ	2	6	3	3	13	8	14	3.43	0.01	0.01	0.0323129
F2WVVLU01AMQ8L	5	4	2	5	22	8	9	3.42	0.01	0.01	0.0323129
F2WVVLU02EGEVZ	7	0	9	13	23	25	26	3.42	0	0	0.0338949
F2WVVLU02DOGYG	3	1	4	5	9	14	11	3.42	0.01	0.01	0.0338949
F2WVVLU01AFIRV	9	12	16	23	16	99	38	3.42	0	0	0.108408
F2WVVLU03HBCZ9	3	1	6	7	15	12	17	3.41	0	0	0.0338949
F7FWPEV02CYLWC	2	4	4	6	19	8	12	3.41	0.01	0.01	0.0323129
F7FWPEV02EK3OM	32	32	6	1	121	12	48	3.4	0	0	0.153576
F7FWPEV03F8P7H	9	0	7	10	18	18	30	3.4	0	0	0.0323129
F2WVVLU03FIJCL	4	7	8	6	26	20	18	3.4	0	0	0.0338949
F2WVVLU04IHVF5	22	20	26	31	124	42	88	3.39	0	0	0.0338949
F2WVVLU04IM9C5	4	6	2	7	15	20	13	3.37	0	0.01	0.0338949
F2WVVLU03GHG59	2	1	4	6	5	17	11	3.37	0.01	0.01	0.0770999
F2WVVLU02EUVY8	6	7	12	9	42	21	24	3.37	0	0	0.0338949
F7FWPEV04I88WH	4	1	5	5	15	10	13	3.37	0.01	0.01	0.0323129
F2WVVLU01B76Q4	2	6	5	4	14	15	14	3.36	0	0.01	0.0323129
F2WVVLU02DH3XY	8	1	8	1	23	8	15	3.36	0.01	0	0.0639689
F2WVVLU02EEPDH	4	8	4	3	16	11	21	3.35	0	0	0.0323129
F2WVVLU01BBZUR	6	5	3	7	5	20	27	3.35	0	0	0.211798
F2WVVLU04JCZU1	11	25	18	33	116	38	65	3.34	0	0	0.0338949
F2WVVLU02DMLO7	5	8	7	9	39	9	26	3.34	0	0	0.049746
F7FWPEV04IGI3A	12	10	8	7	31	23	38	3.34	0	0	0.0338949
F2WVVLU04JYEEQ	2	17	4	3	41	9	14	3.34	0	0	0.157299
F2WVVLU01A1R76	6	0	6	1	12	8	13	3.32	0.02	0.01	0.0323129
F7FWPEV02C67UG	43	33	47	80	23	332	149	3.32	0	0	0.4795
F2WVVLU01A0P00	7	0	6	8	21	11	20	3.32	0	0	0.0338949
F2WVVLU01BYLA4	5	0	5	6	16	12	11	3.32	0.01	0.01	0.0323129
F7FWPEV01A3NAE	5	5	4	6	22	13	14	3.31	0	0.01	0.0323129
F2WVVLU01B5DJJ	62	70	64	94	203	178	340	3.31	0	0	0.0338949
F2WVVLU04IU4QG	10	6	17	9	19	57	29	3.31	0	0	0.0338949
F2WVVLU03FZ7W2	220	301	322	230	436	1548	671	3.3	0	0	0.0338949
F2WVVLU03GE37Z	2	5	18	12	37	26	29	3.3	0	0	0.0338949
F2WVVLU04ISJ7X	58	38	51	79	64	354	139	3.29	0	0	0.0770999
F7FWPEV01B5F7U	3	1	6	7	25	7	11	3.29	0.01	0.01	0.049746
F7FWPEV03G99MS	6	6	3	7	20	18	16	3.29	0	0	0.0323129
F7FWPEV03GHYBJ	7	8	13	20	65	18	36	3.28	0	0	0.0770999
F7FWPEV03G7E6Q	12	16	14	15	68	57	14	3.28	0	0	0.211798
F2WVVLU03GIXVL	3	5	4	3	17	8	11	3.27	0.01	0.01	0.0323129
F7FWPEV02DF0N5	11	6	10	8	21	28	36	3.27	0	0	0.0338949
F2WVVLU02D1P1H	142	281	274	100	402	1198	352	3.26	0	0	0.0338949
F2WVVLU02DP5WP	2	4	3	6	15	11	9	3.26	0.01	0.01	0.0338949
F7FWPEV02EIZLF	16	4	9	8	42	22	26	3.24	0	0	0.0338949
F2WVVLU01BPW7N	16	2	2	3	43	6	8	3.24	0.01	0	0.153576
F2WVVLU02D2QST	4	4	4	4	13	10	14	3.24	0.01	0.01	0.0192544
F7FWPEV04JNYUA	5	2	3	7	12	14	16	3.24	0.01	0.01	0.0338949
F7FWPEV04I8JTF	4	5	5	1	14	7	15	3.23	0.01	0.01	0.0323129
F7FWPEV03F3TDT	23	12	6	18	63	30	49	3.23	0	0	0.0338949
F7FWPEV04HZ3JH	4	4	7	7	17	24	11	3.21	0	0.01	0.0307536
F2WVVLU03GB6RS	8	5	2	6	17	12	20	3.21	0	0.01	0.0338949
F7FWPEV02DDGO3	4	2	7	11	28	16	14	3.21	0	0	0.0338949
F2WVVLU04I3LCI	3	2	6	3	17	8	9	3.21	0.02	0.01	0.0323129
F2WVVLU03G07YX	1	7	6	13	23	18	24	3.21	0	0	0.0338949
F7FWPEV04HXJNZ	11	29	33	20	24	133	64	3.21	0	0	0.157299
F2WVVLU01AL54I	5	0	18	9	27	24	26	3.2	0	0	0.0338949
F7FWPEV02DS5CP	7	1	5	3	14	14	11	3.2	0.01	0.01	0.0323129
F7FWPEV02D58JL	10	10	34	15	25	89	49	3.2	0	0	0.0744618
F7FWPEV02DM7J7	5	4	5	1	15	12	8	3.19	0.02	0.01	0.0323129
F7FWPEV03G5KUU	2	5	2	8	12	19	9	3.19	0.01	0.01	0.0323129
F2WVVLU04I2J2D	440	720	728	580	1122	3416	1371	3.19	0	0	0.0338949
F7FWPEV01AVVGV	1	1	8	5	13	15	8	3.19	0.02	0.01	0.0476781
F2WVVLU02C947P	5	6	4	9	19	20	18	3.19	0	0	0.0338949
F2WVVLU01BHDX5	70	17	23	42	25	255	82	3.18	0	0	0.157299
F2WVVLU04IPD6A	3	7	5	5	25	8	14	3.18	0	0.01	0.0323129
F7FWPEV02DDG8O	7	4	6	2	31	6	8	3.18	0.01	0.01	0.108408
F7FWPEV02ENV5Y	8	2	2	4	12	9	17	3.18	0.01	0.01	0.0323129
F2WVVLU03FYENU	2	6	5	4	13	16	11	3.18	0.01	0.01	0.0338949
F2WVVLU01A71VE	7	0	2	5	6	11	16	3.18	0.01	0.02	0.0770999
F2WVVLU04I9Q47	9	4	9	9	10	46	17	3.18	0	0	0.0277078
F2WVVLU01APEFO	6	1	5	3	16	6	14	3.18	0.01	0.01	0.049746
F2WVVLU04IQRGB	7	7	12	13	56	10	27	3.17	0	0	0.153576
F2WVVLU04I8ITF	4	4	5	9	21	14	16	3.17	0	0.01	0.0323129
F7FWPEV02DGY7R	7	2	6	5	19	10	19	3.17	0	0.01	0.0323129
F2WVVLU03FWGJF	3	10	5	5	31	7	17	3.17	0	0	0.0744618
F2WVVLU04ILBL7	5	10	3	10	36	13	17	3.17	0	0	0.0323129
F2WVVLU03GRE1X	3	11	6	5	29	11	18	3.17	0	0	0.049746
F2WVVLU02D07J2	6	12	8	1	43	6	16	3.17	0	0	0.211798
F7FWPEV02DIU19	7	8	16	14	52	17	39	3.17	0	0	0.0338949
F7FWPEV02DORV5	12	12	22	11	49	30	57	3.16	0	0	0.0323129
F7FWPEV02DXG7B	4	0	8	7	12	18	15	3.16	0.01	0.01	0.0338949
F7FWPEV04JRTF3	7	0	9	4	21	10	16	3.16	0.01	0.01	0.0338949
F2WVVLU04JJDXV	7	10	19	17	65	27	32	3.16	0	0	0.0338949
F7FWPEV03GC24M	17	4	10	9	39	30	25	3.16	0	0	0.0338949
F7FWPEV02EVWQ7	5	1	6	10	17	14	21	3.16	0	0	0.0338949
F2WVVLU04I7J8R	0	5	9	3	16	17	7	3.15	0.01	0.01	0.0770999
F2WVVLU01ASOV6	5	0	8	5	17	7	19	3.15	0.01	0.01	0.0744618
F2WVVLU04H2S9G	4	4	4	3	13	8	13	3.15	0.01	0.01	0.0262242
F2WVVLU02D9SKZ	2	4	6	3	12	10	12	3.15	0.01	0.01	0.0323129
F7FWPEV04JG1LG	3	6	18	10	12	54	22	3.15	0	0	0.0770999
F2WVVLU02DLEKJ	8	6	21	19	67	28	32	3.15	0	0	0.0338949
F2WVVLU02DUXAC	4	2	6	4	19	7	13	3.14	0.01	0.01	0.0323129
F2WVVLU03G2O85	4	4	1	6	16	10	8	3.14	0.02	0.02	0.0323129
F2WVVLU04JDROB	4	1	2	7	11	8	14	3.13	0.02	0.02	0.0338949
F7FWPEV02CWY5Z	6	4	5	2	15	17	7	3.13	0.02	0.01	0.0338949
F2WVVLU02DND7V	11	12	43	53	110	74	94	3.13	0	0	0.0338949
F2WVVLU01A57AR	5	6	5	6	16	22	14	3.13	0	0.01	0.0307536
F2WVVLU01A3I1V	3	5	9	7	27	14	14	3.12	0.01	0.01	0.0323129
F7FWPEV02D0EDQ	3	4	4	4	13	10	11	3.12	0.02	0.01	0.0277078
F2WVVLU02CY9CY	6	1	13	9	22	24	23	3.12	0	0	0.0338949
F7FWPEV04IDVGN	6	6	11	8	17	31	24	3.11	0	0	0.0323129
F7FWPEV03FFVTS	4	6	4	5	21	8	14	3.1	0.01	0.01	0.0323129
F7FWPEV03GKKSN	5	2	6	4	13	8	19	3.1	0.01	0.01	0.0338949
F7FWPEV03GAS06	6	1	4	5	12	10	15	3.1	0.01	0.01	0.0338949
F7FWPEV02CVUUI	2	1	7	4	10	13	10	3.1	0.02	0.02	0.0323129
F2WVVLU03FTLQI	200	215	262	165	285	1176	493	3.1	0	0	0.0338949
F2WVVLU02D0HHT	13	1	21	19	40	44	42	3.09	0	0	0.0338949
F2WVVLU04IMKQ5	7	0	7	6	19	11	16	3.09	0.01	0.01	0.0323129
F7FWPEV02DKL3I	5	1	7	9	20	12	19	3.09	0.01	0.01	0.0338949
F2WVVLU03GK79K	5	13	15	19	47	20	54	3.08	0	0	0.0338949
F2WVVLU01CB60C	4	2	5	9	15	12	20	3.08	0.01	0.01	0.0338949
F2WVVLU04IX1WB	4	0	8	5	11	9	19	3.08	0.01	0.01	0.0338949
F2WVVLU03GHGU2	10	4	11	9	34	21	23	3.08	0	0	0.0338949
F2WVVLU04JYRA8	4	12	12	10	44	21	23	3.08	0	0	0.0323129
F2WVVLU01AQJDD	2	6	3	5	14	11	11	3.08	0.01	0.01	0.0323129
F2WVVLU04ICXVX	13	2	11	10	7	38	39	3.08	0	0	0.288844
F7FWPEV04JOFJH	2	2	9	2	20	6	10	3.07	0.02	0.02	0.06658
F2WVVLU03HFSIS	5	1	10	8	23	16	17	3.07	0	0	0.0338949
F7FWPEV04JLZQR	12	0	2	6	19	12	14	3.07	0.01	0.01	0.049746
F2WVVLU04JSD3G	6	0	7	4	19	6	14	3.07	0.02	0.01	0.108408
F2WVVLU03G2ZEJ	2	1	8	3	7	12	14	3.07	0.02	0.02	0.0770999
F2WVVLU02C6AO3	4	5	10	5	20	15	20	3.07	0	0.01	0.0307536
F2WVVLU02D5COR	6	1	4	11	19	15	17	3.07	0.01	0.01	0.0338949
F2WVVLU02DK8I6	3	2	4	8	13	9	17	3.07	0.01	0.01	0.0338949
F2WVVLU01AZXL1	2	10	5	20	67	12	5	3.06	0	0	0.372456
F2WVVLU03GL981	6	4	4	6	14	18	13	3.06	0.01	0.01	0.0307536
F2WVVLU02ELKFO	11	31	18	13	103	17	48	3.06	0	0	0.157299
F2WVVLU01B9DLQ	214	260	355	146	677	1227	331	3.06	0	0	0.0770999
F7FWPEV03FFQUZ	2	2	12	2	10	26	6	3.06	0.01	0.01	0.142213
F7FWPEV01BYRBZ	3	5	9	4	10	19	19	3.06	0	0.01	0.0323129
F2WVVLU01BAQ1N	1	1	5	8	18	4	13	3.05	0.02	0.02	0.153576
F2WVVLU01AONHI	7	1	8	3	15	12	17	3.05	0.01	0.01	0.0338949
F2WVVLU02EEICV	8	7	8	5	24	12	28	3.05	0	0	0.0323129
F2WVVLU01A3DGY	2	7	2	7	23	8	11	3.05	0.01	0.02	0.0307536
F2WVVLU01BSK18	13	55	35	30	196	39	67	3.04	0	0	0.0770999
F2WVVLU01CFHLW	6	1	8	4	11	17	16	3.04	0.01	0.01	0.0338949
F7FWPEV01AFIWZ	22	6	7	9	13	54	33	3.04	0	0	0.0770999
F7FWPEV03F3R3L	6	2	16	4	20	17	28	3.04	0	0	0.0338949
F2WVVLU01BIWVI	56	17	21	46	23	223	72	3.04	0	0	0.157299
F2WVVLU04IRHXO	66	57	146	80	410	158	225	3.03	0	0	0.0338949
F2WVVLU01AG31E	6	1	15	4	24	16	20	3.03	0	0.01	0.0338949
F2WVVLU01BST5R	6	1	13	16	24	34	24	3.03	0	0	0.0323129
F2WVVLU02DVZ3D	5	4	8	6	17	20	14	3.03	0.01	0.01	0.0338949
F2WVVLU02C54EZ	15	12	5	9	6	39	48	3.01	0	0	0.288844
F2WVVLU03FNKQC	2	1	6	8	14	10	14	3.01	0.02	0.01	0.0323129
F7FWPEV01A08VR	8	11	10	4	17	24	33	3.01	0	0	0.0338949
F2WVVLU04IHS03	8	11	8	6	39	14	21	3	0	0	0.0323129
F2WVVLU02C9LV2	11	13	20	9	45	37	38	3	0	0	0.0338949
F7FWPEV04I69ZO	280	599	542	523	821	2709	832	2.99	0	0	0.0338949
F2WVVLU01B7O7I	6	1	10	13	36	10	22	2.99	0	0	0.108408
F2WVVLU04I0B95	2	16	2	6	34	8	15	2.99	0	0.01	0.153576
F2WVVLU01AQQYA	2	1	8	7	21	4	16	2.99	0.02	0.01	0.157299
F2WVVLU04HY1VL	27	69	38	29	217	49	98	2.98	0	0	0.0770999
F7FWPEV01AO89Z	9	1	8	3	20	11	16	2.98	0.01	0.01	0.0338949
F7FWPEV01A8CFN	8	2	2	3	12	8	14	2.98	0.02	0.02	0.0476781
F2WVVLU04JAJC2	5	4	6	1	13	10	11	2.97	0.02	0.02	0.0338949
F2WVVLU01BLCOV	3	10	4	5	12	17	19	2.97	0	0.01	0.0338949
F2WVVLU04IEEON	5	2	3	5	14	9	11	2.97	0.02	0.02	0.0323129
F7FWPEV02D0Z7P	12	7	12	6	40	16	27	2.96	0	0	0.0323129
F7FWPEV03GBF6O	95	140	148	44	156	631	160	2.96	0	0	0.0338949
F2WVVLU01BST52	67	82	93	119	319	200	282	2.96	0	0	0.0338949
F7FWPEV01AKT33	4	8	6	6	28	11	14	2.96	0.01	0.01	0.0323129
F2WVVLU04H96BN	5	5	10	9	32	11	21	2.95	0	0	0.0323129
F2WVVLU01BYMAR	5	12	12	12	36	24	32	2.95	0	0	0.0277078
F7FWPEV02DDS5W	6	1	8	8	25	13	13	2.95	0.01	0.01	0.0307536
F2WVVLU02EEGJ7	4	2	9	6	18	10	19	2.95	0.01	0.01	0.0338949
F7FWPEV01BTVCN	6	4	7	11	19	24	18	2.95	0.01	0.01	0.0338949
F2WVVLU01AY3K0	18	19	11	19	46	41	62	2.95	0	0	0.0323129
F7FWPEV01BLYVA	5	17	2	7	40	5	23	2.95	0	0	0.211798
F7FWPEV04HW8E0	3	2	6	4	15	8	11	2.94	0.02	0.02	0.0338949
F2WVVLU04IDKC7	5	4	11	6	20	16	20	2.94	0	0.01	0.0323129
F7FWPEV02DF2J1	35	31	33	40	119	76	109	2.94	0	0	0.0338949
F7FWPEV01BGC1E	14	5	7	8	16	25	32	2.93	0	0	0.0338949
F2WVVLU01CE82X	6	0	7	8	18	8	20	2.93	0.01	0.01	0.049746
F2WVVLU03GXPWX	7	11	2	8	35	7	20	2.93	0	0	0.211798
F7FWPEV02D8S7G	5	1	6	5	9	15	14	2.93	0.02	0.02	0.0323129
F2WVVLU02C3HVS	5	6	3	1	8	10	14	2.92	0.02	0.02	0.0338949
F2WVVLU01B3JTF	3	5	6	7	15	12	18	2.92	0.01	0.02	0.0338949
F7FWPEV04IQCKP	4	4	6	4	15	8	16	2.92	0.02	0.01	0.0277078
F7FWPEV02DGZKV	8	4	9	6	21	15	22	2.92	0.01	0.01	0.0338949
F2WVVLU01AR384	7	2	6	7	17	15	17	2.91	0.01	0.01	0.0307536
F7FWPEV01BPNT7	1	6	6	8	22	12	11	2.91	0.01	0.02	0.0323129
F2WVVLU01BBJ0P	55	67	90	76	242	225	160	2.91	0	0	0.0338949
F7FWPEV03G63IY	77	75	108	91	407	172	191	2.91	0	0	0.0338949
F7FWPEV04IQEDS	19	2	14	24	36	48	46	2.91	0	0	0.0338949
F7FWPEV03GRW7E	5	4	8	6	18	12	19	2.91	0.01	0.01	0.0338949
F2WVVLU04JPETM	5	16	8	10	31	26	27	2.91	0	0	0.0338949
F2WVVLU04IN5RK	2	5	3	8	16	7	16	2.91	0.02	0.01	0.0744618
F2WVVLU01BF172	6	0	7	3	9	8	17	2.9	0.02	0.02	0.0338949
F7FWPEV01A4V0T	3	1	7	4	16	9	8	2.9	0.04	0.03	0.0338949
F2WVVLU02ESZXR	8	8	12	15	41	24	30	2.9	0	0	0.0323129
F7FWPEV03GRYE0	2	2	8	7	16	13	13	2.9	0.02	0.02	0.0307536
F7FWPEV02DU11B	1	2	6	8	12	19	7	2.89	0.03	0.02	0.0770999
F2WVVLU02D821D	6	8	9	10	29	15	28	2.89	0	0	0.0338949
F2WVVLU04I6APP	12	23	31	28	35	134	33	2.89	0	0	0.0338949
F7FWPEV03FLLHI	5	4	6	8	24	9	15	2.89	0.01	0.01	0.0338949
F7FWPEV02D2Y09	5	5	2	4	12	11	11	2.88	0.02	0.02	0.0307536
F7FWPEV03GPPLS	9	4	6	6	18	24	11	2.88	0.01	0.01	0.0323129
F2WVVLU01B9KAB	6	4	1	5	10	15	8	2.88	0.03	0.03	0.0338949
F7FWPEV02C8JHM	13	5	5	11	40	15	18	2.88	0.01	0	0.0323129
F2WVVLU02D0KDR	1	2	6	6	18	4	11	2.88	0.03	0.03	0.153576
F7FWPEV03G04Z5	5	5	6	19	31	26	18	2.88	0	0	0.0744618
F2WVVLU01BQTYX	4	6	3	3	10	8	16	2.88	0.02	0.02	0.0323129
F2WVVLU03G3J7X	8	2	8	3	17	13	16	2.88	0.01	0.01	0.0323129
F7FWPEV03FS01J	12	7	42	29	58	75	61	2.88	0	0	0.0338949
F7FWPEV04I04VO	1	6	7	5	8	18	15	2.88	0.01	0.02	0.0338949
F2WVVLU04H9UZC	3	7	5	4	19	8	14	2.87	0.02	0.02	0.0338949
F7FWPEV03F91JE	1	14	4	6	29	8	17	2.87	0.01	0.01	0.0770999
F2WVVLU01A7969	6	0	12	2	20	13	10	2.87	0.02	0.02	0.0770999
F7FWPEV02DDMC2	43	35	73	73	46	355	79	2.86	0	0	0.153576
F7FWPEV02EKU3D	1	5	4	10	20	8	14	2.86	0.02	0.02	0.0770999
F2WVVLU02DAT2F	36	48	55	21	60	188	94	2.85	0	0	0.0338949
F7FWPEV03HB7JO	26	14	3	21	68	25	45	2.85	0	0	0.0770999
F7FWPEV01B9DTG	8	2	4	8	22	10	15	2.85	0.01	0.01	0.0323129
F2WVVLU01B8X8B	5	2	2	8	12	15	10	2.85	0.03	0.02	0.0323129
F2WVVLU04H8IS4	178	253	203	255	394	1089	416	2.85	0	0	0.0338949
F7FWPEV01AK13O	10	30	15	22	95	28	42	2.85	0	0	0.0770999
F2WVVLU03FVNQ6	3	10	10	7	37	13	14	2.85	0.01	0.01	0.0323129
F7FWPEV04I1P7I	3	6	6	5	17	14	11	2.85	0.02	0.02	0.0323129
F7FWPEV01A14DY	12	8	22	16	46	42	38	2.84	0	0	0.0338949
F2WVVLU03HFT8H	10	10	24	30	64	43	50	2.84	0	0	0.0323129
F2WVVLU04JGES2	16	21	19	21	57	36	72	2.84	0	0	0.0323129
F7FWPEV02C31TD	8	2	7	3	7	24	13	2.84	0.01	0.01	0.108408
F2WVVLU02DRYL4	5	1	9	8	17	14	18	2.84	0.01	0.01	0.0338949
F7FWPEV01B7OVP	9	2	7	1	1	28	12	2.84	0.02	0.02	0.372456
F7FWPEV03GWHDX	16	14	15	12	60	20	42	2.83	0	0	0.0338949
F7FWPEV02EEH1O	5	5	8	3	26	7	11	2.83	0.02	0.02	0.0744618
F7FWPEV04H51CK	7	4	5	3	14	13	12	2.83	0.02	0.02	0.0338949
F7FWPEV03FJLFB	16	14	29	51	115	47	70	2.83	0	0	0.0770999
F2WVVLU02EUFE6	6	7	2	5	19	11	12	2.83	0.02	0.02	0.0338949
F2WVVLU04JBKXG	3	0	10	6	3	29	8	2.83	0.02	0.02	0.372456
F2WVVLU01AZWGF	5	4	9	6	26	13	11	2.83	0.02	0.02	0.0338949
F2WVVLU03GICDF	4	2	8	9	17	11	21	2.83	0.01	0.01	0.0338949
F2WVVLU02DGALC	5	4	4	6	15	11	13	2.83	0.02	0.02	0.0323129
F2WVVLU02DS601	7	0	15	16	33	23	26	2.83	0	0	0.0338949
F2WVVLU02D8S5M	8	6	15	15	40	24	30	2.82	0	0	0.0323129
F2WVVLU01A0JQ5	3	10	2	2	20	6	9	2.82	0.02	0.03	0.153576
F7FWPEV02CXQZE	3	6	5	3	13	12	11	2.82	0.02	0.03	0.0323129
F2WVVLU01BY8CQ	6	2	7	7	25	12	10	2.82	0.02	0.01	0.0323129
F2WVVLU02CY3M3	2	2	7	7	13	12	14	2.82	0.02	0.02	0.0307536
F7FWPEV01A9YH8	3	5	20	3	19	25	22	2.82	0	0.01	0.0744618
F2WVVLU02EOTFC	1	5	3	7	22	6	5	2.81	0.04	0.03	0.211798
F2WVVLU03GUMZN	4	4	5	5	18	8	11	2.81	0.03	0.02	0.0307536
F2WVVLU02C5EPT	6	11	5	5	35	8	14	2.81	0.01	0.01	0.0744618
F7FWPEV02EN47R	1	10	6	9	21	12	20	2.81	0.01	0.01	0.0338949
F7FWPEV04JQGGE	10	6	8	14	29	23	28	2.81	0	0	0.0338949
F2WVVLU01CEU3U	7	5	6	16	32	21	19	2.81	0.01	0.01	0.0338949
F2WVVLU04IN574	7	4	7	3	14	14	15	2.81	0.01	0.01	0.0307536
F7FWPEV04JK8YZ	4	1	6	6	11	16	9	2.8	0.03	0.03	0.0323129
F2WVVLU03F530F	2	0	6	7	15	7	10	2.8	0.04	0.04	0.049746
F2WVVLU01A03BD	3	2	8	8	16	8	20	2.8	0.01	0.01	0.06658
F2WVVLU02EL8HP	37	18	36	32	100	60	97	2.8	0	0	0.0338949
F7FWPEV02DKDI9	5	7	4	7	20	17	11	2.8	0.01	0.01	0.0323129
F2WVVLU04I6RU6	8	1	8	3	19	10	13	2.8	0.02	0.02	0.0323129
F7FWPEV04IQUGV	8	7	6	7	37	7	16	2.79	0.01	0.01	0.142213
F7FWPEV03G3SQ3	6	10	11	17	19	40	32	2.79	0	0	0.0338949
F7FWPEV04ICI2G	5	10	8	8	36	10	18	2.79	0.01	0.01	0.0476781
F7FWPEV03F7M31	0	4	7	5	15	8	9	2.79	0.04	0.03	0.0338949
F7FWPEV04I6NMV	3	30	21	73	85	128	51	2.79	0	0	0.0770999
F2WVVLU01BSO9J	7	5	12	15	35	18	29	2.78	0	0	0.0338949
F7FWPEV01A5IYZ	3	2	2	7	5	8	17	2.78	0.03	0.03	0.0744618
F2WVVLU02D6EKW	5	4	9	7	18	15	18	2.78	0.01	0.01	0.0323129
F7FWPEV02EE5G6	6	1	5	8	14	15	13	2.78	0.02	0.02	0.0338949
F2WVVLU01AKUM8	10	4	10	2	26	11	16	2.78	0.01	0.01	0.0323129
F2WVVLU03GBTOW	4	10	7	6	24	16	15	2.78	0.01	0.01	0.0338949
F2WVVLU01BTTQO	3	1	14	10	7	30	22	2.78	0.01	0.01	0.157299
F2WVVLU01BMVWK	3	4	14	4	18	16	17	2.78	0.01	0.01	0.0323129
F7FWPEV01BC11A	1	6	4	9	20	8	13	2.78	0.02	0.02	0.0770999
F2WVVLU01AQFB8	12	11	56	37	88	82	70	2.78	0	0	0.0338949
F7FWPEV04HY8K6	16	41	32	24	133	40	60	2.78	0	0	0.0770999
F2WVVLU03F3VGW	0	2	4	9	8	10	14	2.78	0.03	0.03	0.0770999
F7FWPEV02DTB1B	5	7	2	4	3	23	12	2.78	0.02	0.03	0.288844
F7FWPEV02ES54R	6	1	18	7	18	24	26	2.78	0.01	0.01	0.049746
F7FWPEV04H26N5	6	14	34	32	106	27	45	2.77	0	0	0.157299
F7FWPEV04I9J7W	4	14	6	5	37	9	15	2.77	0.01	0.01	0.0770999
F7FWPEV04JOQ42	7	4	14	13	25	27	26	2.77	0	0	0.0338949
F2WVVLU01AQT2Z	18	12	14	16	34	33	58	2.77	0	0	0.0338949
F2WVVLU02EGY2O	9	8	8	8	34	13	23	2.77	0.01	0.01	0.0277078
F2WVVLU01CDSYQ	2	6	2	6	7	13	13	2.77	0.02	0.03	0.0292181
F7FWPEV01AVZDL	49	13	48	36	131	84	87	2.77	0	0	0.0338949
F2WVVLU01AOSA1	2	11	4	5	27	6	12	2.77	0.01	0.02	0.0770999
F2WVVLU04H6733	10	6	7	8	25	13	26	2.77	0.01	0.01	0.0338949
F2WVVLU04JSB1M	8	5	12	6	15	29	20	2.77	0.01	0.01	0.0338949
F2WVVLU01AUHRZ	10	7	5	6	29	16	13	2.76	0.01	0.01	0.0338949
F2WVVLU04JL9Z6	22	23	48	63	138	77	106	2.76	0	0	0.0338949
F7FWPEV02DKF5T	7	4	3	5	15	10	13	2.76	0.03	0.02	0.0338949
F2WVVLU04IEUO2	5	10	9	6	24	19	18	2.76	0.01	0.01	0.0338949
F2WVVLU01BZRX9	17	25	7	8	32	43	43	2.76	0	0	0.0323129
F2WVVLU01AJEI1	13	4	29	5	18	43	42	2.75	0	0	0.0770999
F2WVVLU02DZU4K	27	14	25	11	40	89	32	2.75	0	0	0.0338949
F2WVVLU01AID3G	14	8	11	7	34	15	35	2.75	0	0	0.0338949
F7FWPEV04H1GUC	94	27	143	121	318	225	251	2.75	0	0	0.0338949
F7FWPEV03HCNOI	3	7	6	11	27	14	14	2.74	0.01	0.01	0.0323129
F7FWPEV03FL2G4	4	4	8	5	14	9	19	2.74	0.01	0.02	0.0323129
F7FWPEV02EKQVV	2	1	5	7	8	10	13	2.74	0.04	0.04	0.0338949
F2WVVLU01BI8MV	85	31	57	111	64	367	154	2.74	0	0	0.157299
F2WVVLU01BYAFH	5	2	5	4	17	7	10	2.74	0.04	0.04	0.0323129
F7FWPEV03F0R37	2	5	11	2	18	8	15	2.74	0.02	0.03	0.0744618
F2WVVLU03GR0JK	3	7	7	1	22	8	8	2.73	0.03	0.03	0.0307536
F7FWPEV02D53WY	22	14	15	21	37	79	32	2.73	0	0	0.0338949
F2WVVLU01B6RWD	2	6	6	2	14	7	12	2.73	0.03	0.03	0.0307536
F2WVVLU03HAQSJ	10	11	25	35	66	46	54	2.73	0	0	0.0338949
F2WVVLU01AYQ30	3	2	11	5	15	12	17	2.73	0.02	0.02	0.0338949
F2WVVLU03HELRG	4	2	8	9	14	18	16	2.73	0.02	0.02	0.0338949
F2WVVLU02EOZA6	10	7	9	9	41	13	18	2.73	0.01	0.01	0.0323129
F2WVVLU04JUSSQ	7	2	4	8	22	8	13	2.73	0.02	0.02	0.049746
F7FWPEV01B4CCY	8	6	6	9	28	10	20	2.73	0.01	0.01	0.0323129
F2WVVLU03F5SB0	8	8	18	11	31	34	29	2.72	0	0	0.0323129
F7FWPEV02DBRRN	13	6	10	9	24	25	29	2.72	0	0	0.0338949
F2WVVLU01BVSZ6	4	5	12	5	14	20	19	2.72	0.01	0.01	0.0323129
F7FWPEV01BG9A6	11	2	2	3	3	25	10	2.72	0.03	0.03	0.207617
F7FWPEV01CDQA0	3	4	14	4	13	28	9	2.72	0.02	0.02	0.153576
F7FWPEV04IYOPC	4	2	6	6	18	9	10	2.72	0.04	0.03	0.0323129
F2WVVLU01BKY7U	30	24	26	16	85	30	80	2.71	0	0	0.049746
F7FWPEV02DXROI	8	7	10	9	27	19	23	2.71	0.01	0.01	0.0338949
F2WVVLU03G0DHV	7	12	7	9	29	24	18	2.71	0.01	0.01	0.0323129
F2WVVLU04JMD3R	4	7	10	2	24	6	17	2.71	0.01	0.02	0.157299
F7FWPEV04JQFD7	6	7	8	6	27	11	17	2.71	0.01	0.01	0.0323129
F7FWPEV02CZ0UR	5	6	7	6	23	10	15	2.71	0.02	0.02	0.0323129
F7FWPEV04JOUI1	4	5	17	4	25	16	20	2.71	0.01	0.01	0.0744618
F2WVVLU01AUB79	15	26	54	48	116	69	106	2.71	0	0	0.0338949
F2WVVLU03GIJHS	2	2	7	9	11	20	11	2.71	0.03	0.02	0.0307536
F2WVVLU01A5VGA	3	1	7	7	9	15	13	2.71	0.03	0.03	0.0323129
F2WVVLU01BLA6E	3	20	4	6	39	12	17	2.7	0.01	0.01	0.157299
F2WVVLU01AZ06K	4	7	7	4	15	13	17	2.7	0.01	0.02	0.0307536
F2WVVLU02C2TK2	4	4	9	4	16	11	14	2.7	0.02	0.03	0.0277078
F7FWPEV02DVMU7	22	12	31	27	61	81	42	2.7	0	0	0.0338949
F7FWPEV03G5ETC	28	21	26	18	47	86	57	2.69	0	0	0.0338949
F2WVVLU01BI5IJ	4	5	3	9	13	15	14	2.69	0.02	0.03	0.0338949
F2WVVLU01BY0EW	4	6	6	3	12	18	8	2.69	0.03	0.04	0.0323129
F7FWPEV01CDT4B	7	10	9	11	38	15	21	2.69	0.01	0.01	0.0338949
F2WVVLU02DY4MT	7	11	8	14	28	21	31	2.69	0	0	0.0338949
F2WVVLU03GOP2D	20	4	3	2	1	33	23	2.69	0.01	0.01	0.4795
F7FWPEV04H0Z34	46	62	31	44	220	45	102	2.69	0	0	0.157299
F2WVVLU03GZA0D	4	1	6	4	10	8	12	2.69	0.04	0.04	0.0323129
F2WVVLU01AZIB1	56	88	96	125	126	452	157	2.68	0	0	0.0338949
F7FWPEV01B7VRG	6	12	9	3	22	13	25	2.68	0.01	0.01	0.0338949
F7FWPEV01BF6MM	5	4	8	2	16	12	9	2.68	0.04	0.03	0.0338949
F7FWPEV02EFALD	2	1	10	5	9	10	17	2.68	0.03	0.03	0.108408
F7FWPEV02CWI4L	0	0	9	9	18	8	11	2.68	0.04	0.03	0.149821
F2WVVLU02EVY7Y	4	8	6	5	11	21	15	2.68	0.01	0.02	0.0338949
F7FWPEV01A7TTJ	13	7	11	9	48	18	15	2.68	0.01	0.01	0.0338949
F2WVVLU04JHBEV	30	7	6	10	6	49	51	2.68	0	0	0.372456
F2WVVLU01AQMKY	11	10	8	10	38	18	22	2.68	0.01	0.01	0.0323129
F7FWPEV03FJL4N	10	5	16	13	35	23	31	2.68	0	0.01	0.0338949
F2WVVLU03GRBEV	48	44	85	48	56	263	131	2.68	0	0	0.0744618
F2WVVLU03GLRMF	6	5	4	5	21	8	10	2.67	0.03	0.04	0.0323129
F7FWPEV03FFHYR	6	2	10	4	13	16	16	2.67	0.02	0.02	0.0323129
F7FWPEV04IC8OC	7	8	6	9	24	20	17	2.67	0.01	0.01	0.0338949
F7FWPEV02ERHTX	4	2	11	4	16	9	17	2.66	0.02	0.02	0.0744618
F7FWPEV02EGUUR	5	2	3	6	14	9	9	2.66	0.05	0.04	0.0323129
F7FWPEV04H5V1T	9	4	4	2	2	17	18	2.66	0.02	0.02	0.368066
F2WVVLU02EVWL6	5	8	5	3	9	13	20	2.66	0.01	0.02	0.0323129
F2WVVLU02EJ9EU	51	58	85	101	243	146	200	2.66	0	0	0.0338949
F2WVVLU02DFM8D	60	73	66	62	74	328	117	2.66	0	0	0.0338949
F2WVVLU02ER82O	10	2	14	15	34	20	29	2.66	0.01	0.01	0.0338949
F2WVVLU03GFP8V	3	7	8	9	15	25	14	2.66	0.01	0.01	0.0338949
F2WVVLU01A2AZZ	17	30	13	14	104	9	34	2.65	0	0	0.4795
F2WVVLU04JQUH3	3	0	10	9	11	17	16	2.65	0.02	0.02	0.0338949
F7FWPEV04I49WA	32	47	85	73	100	258	110	2.65	0	0	0.0338949
F2WVVLU03HBGT7	4	0	6	8	8	10	17	2.65	0.03	0.03	0.049746
F2WVVLU04IDVU7	4	7	4	11	14	15	23	2.65	0.01	0.01	0.0323129
F2WVVLU01CFLWD	4	2	7	11	11	17	20	2.65	0.02	0.02	0.049746
F2WVVLU01B7GG0	6	2	4	7	13	9	16	2.65	0.03	0.03	0.0338949
F2WVVLU03F7LZ2	5	5	5	7	19	10	14	2.65	0.02	0.03	0.0277078
F2WVVLU03FUIZ4	9	2	9	9	19	10	29	2.64	0.01	0.01	0.0277078
F7FWPEV04I11S1	7	6	4	1	18	8	10	2.64	0.04	0.04	0.0338949
F2WVVLU01AG75H	2	4	4	7	11	10	11	2.64	0.04	0.04	0.0307536
F2WVVLU02ESEHR	4	2	7	6	16	9	13	2.64	0.03	0.03	0.0338949
F2WVVLU02D1V0E	100	226	177	198	749	244	395	2.64	0	0	0.0338949
F7FWPEV01B1UMQ	8	18	4	7	27	20	26	2.64	0	0.01	0.0338949
F2WVVLU01A8ASC	2	2	0	16	9	23	8	2.64	0.04	0.03	0.153576
F2WVVLU04JIZQW	13	2	1	2	2	20	14	2.64	0.03	0.03	0.142213
F2WVVLU02DHFRH	4	11	12	9	20	15	35	2.63	0	0.01	0.0338949
F7FWPEV01AZP5J	4	0	7	6	7	12	14	2.63	0.04	0.04	0.049746
F2WVVLU01BGJLT	84	170	115	112	167	494	290	2.63	0	0	0.0770999
F2WVVLU01A41ME	9	8	4	7	22	13	20	2.63	0.01	0.01	0.0338949
F2WVVLU01A4I0H	8	1	6	3	10	12	14	2.63	0.04	0.03	0.0338949
F2WVVLU03F3FZ7	0	7	12	6	19	22	9	2.63	0.02	0.02	0.0770999
F2WVVLU01BWR7B	6	8	16	12	48	11	25	2.63	0.01	0.01	0.157299
F2WVVLU01AREBK	4	5	5	6	16	8	14	2.63	0.03	0.04	0.0323129
F7FWPEV01A4593	39	23	59	42	125	89	106	2.63	0	0	0.0338949
F2WVVLU03G5D2F	7	8	14	10	34	14	30	2.63	0.01	0.01	0.049746
F2WVVLU03F2DER	11	5	24	13	22	60	22	2.63	0	0	0.153576
F7FWPEV03G81EC	43	21	36	39	102	75	96	2.63	0	0	0.0338949
F2WVVLU03F2HRY	5	12	3	7	28	9	15	2.63	0.01	0.01	0.0770999
F2WVVLU02EHUJF	7	2	8	9	15	18	19	2.62	0.01	0.02	0.0338949
F7FWPEV02ETPVU	28	17	45	26	92	57	78	2.62	0	0	0.0338949
F7FWPEV01A76YE	6	1	18	22	20	55	18	2.62	0.01	0.01	0.211798
F7FWPEV01APGT5	28	29	35	26	92	58	80	2.62	0	0	0.0338949
F7FWPEV02DCM5T	7	6	17	11	26	31	23	2.62	0.01	0.01	0.0338949
F2WVVLU01BY22G	6	6	2	7	15	12	14	2.62	0.03	0.03	0.0323129
F7FWPEV02CY3KY	12	10	8	11	40	23	17	2.62	0.01	0.01	0.0338949
F7FWPEV03FTTT9	25	27	28	29	72	68	73	2.62	0	0	0.0338949
F7FWPEV02ERQ1D	275	229	717	447	844	1413	1020	2.62	0	0	0.0338949
F7FWPEV01AK3TX	23	6	22	12	47	27	50	2.62	0	0	0.0338949
F2WVVLU04H0L6N	6	5	5	7	10	22	13	2.62	0.02	0.03	0.0323129
F2WVVLU02C2WL0	4	18	13	16	38	22	41	2.61	0	0	0.0338949
F7FWPEV01AFHE2	14	4	16	12	37	31	22	2.61	0.01	0.01	0.0338949
F2WVVLU01CDEA2	5	1	5	6	10	12	11	2.61	0.05	0.04	0.0323129
F7FWPEV02DLCKR	21	27	39	30	101	49	79	2.61	0	0	0.0338949
F7FWPEV01CBOU1	2	7	4	4	14	7	13	2.61	0.03	0.04	0.0476781
F2WVVLU02DSNLD	5	5	10	11	21	18	21	2.61	0.01	0.01	0.0307536
F2WVVLU02C7LBY	3	5	7	5	20	6	13	2.61	0.03	0.04	0.0744618
F2WVVLU01AF8X6	12	1	4	12	19	22	16	2.6	0.02	0.01	0.0323129
F7FWPEV03G4BR8	7	14	2	4	33	9	11	2.6	0.02	0.02	0.157299
F2WVVLU01B3LBP	9	13	13	12	19	58	14	2.6	0.01	0.01	0.0323129
F2WVVLU01BI234	9	10	11	15	37	25	25	2.6	0.01	0.01	0.0323129
F2WVVLU01CCCFN	6	1	12	12	22	12	26	2.6	0.01	0.02	0.06658
F7FWPEV04JQ0ZW	18	18	15	12	36	36	51	2.6	0	0	0.0307536
F7FWPEV03GYRCJ	2	6	6	9	17	13	14	2.6	0.02	0.03	0.0323129
F2WVVLU01CDWF6	15	7	22	27	48	44	47	2.6	0	0	0.0338949
F2WVVLU02EJGHS	2	4	5	7	15	8	11	2.6	0.04	0.04	0.0338949
F2WVVLU03GXPIV	5	12	8	5	17	28	13	2.59	0.01	0.01	0.0323129
F7FWPEV04JAF9V	7	1	6	6	14	8	17	2.59	0.03	0.03	0.0323129
F2WVVLU03FRRXU	6	8	9	15	44	11	20	2.59	0.01	0.01	0.0770999
F2WVVLU01BKP1K	6	5	11	7	20	17	19	2.59	0.01	0.02	0.0338949
F7FWPEV04IWNWR	5	2	8	5	10	12	17	2.59	0.03	0.03	0.0323129
F7FWPEV02D68XQ	12	4	15	18	29	35	30	2.59	0.01	0.01	0.0338949
F2WVVLU01AOG32	3	1	7	6	15	8	10	2.59	0.05	0.05	0.0338949
F2WVVLU01B3807	1	5	8	7	15	13	12	2.59	0.03	0.03	0.0338949
F2WVVLU01AYCY4	11	10	10	8	21	15	38	2.59	0	0.01	0.0323129
F2WVVLU02DCSDN	1	4	9	8	13	12	17	2.59	0.02	0.03	0.0338949
F7FWPEV03GEWV8	15	13	9	15	64	11	26	2.59	0.01	0.01	0.284503
F2WVVLU03GX73P	8	7	6	8	20	15	21	2.59	0.01	0.01	0.0323129
F2WVVLU02EKL27	60	12	41	30	203	32	40	2.58	0	0	0.4795
F7FWPEV03GJUQ9	121	55	132	141	356	254	262	2.58	0	0	0.0338949
F7FWPEV03G75WZ	7	5	4	2	12	13	9	2.58	0.04	0.04	0.0338949
F2WVVLU02EME7D	14	14	20	17	48	44	35	2.58	0	0	0.0323129
F2WVVLU01B3KA4	1	1	6	14	18	7	18	2.58	0.03	0.02	0.0718282
F2WVVLU03FQZHZ	6	17	6	7	31	16	23	2.58	0.01	0.01	0.0744618
F2WVVLU04JIBN4	5	12	11	5	24	13	26	2.58	0.01	0.01	0.0323129
F2WVVLU02C4PI5	5	6	5	10	19	11	20	2.58	0.02	0.02	0.0323129
F2WVVLU03HB40R	2	6	5	5	15	11	8	2.58	0.04	0.05	0.0323129
F7FWPEV03G8ISI	34	30	44	23	94	75	83	2.58	0	0	0.0338949
F2WVVLU01CDZBQ	80	55	102	90	232	150	252	2.58	0	0	0.0338949
F7FWPEV03GUBHR	11	18	28	19	61	29	55	2.58	0	0	0.0338949
F2WVVLU01BHA26	6	2	2	8	7	13	15	2.58	0.04	0.03	0.0744618
F7FWPEV01B0KH4	11	7	12	7	33	16	23	2.57	0.01	0.01	0.0323129
F7FWPEV02D2J7G	6	8	11	10	31	16	22	2.57	0.01	0.01	0.0338949
F2WVVLU01B7U4J	16	2	3	13	3	40	23	2.57	0.01	0.01	0.211798
F7FWPEV01B8QV5	6	5	6	4	20	8	11	2.57	0.04	0.04	0.0323129
F2WVVLU01AYEHJ	7	1	4	5	12	7	14	2.57	0.05	0.05	0.049746
F2WVVLU01B92QU	41	30	39	27	28	109	125	2.57	0	0	0.288844
F2WVVLU03GNRDG	4	13	10	9	42	12	16	2.57	0.01	0.01	0.0770999
F7FWPEV02CYG3Y	9	11	6	10	41	8	20	2.57	0.01	0.01	0.288844
F2WVVLU01BGALI	10	2	15	11	26	24	24	2.57	0.01	0.01	0.0323129
F2WVVLU03GK8WD	8	36	11	13	92	18	21	2.56	0	0	0.157299
F7FWPEV04IHN79	46	18	40	40	44	169	63	2.56	0	0	0.0744618
F7FWPEV04I7XOS	38	44	39	43	121	87	106	2.56	0	0	0.0338949
F7FWPEV04JK4QG	31	5	25	25	46	58	62	2.56	0	0	0.0323129
F2WVVLU02ELU3W	59	60	97	70	221	155	172	2.56	0	0	0.0338949
F7FWPEV02EF5GW	6	29	28	83	21	190	67	2.56	0	0	0.4795
F2WVVLU01BWY4F	5	2	6	12	15	17	17	2.56	0.02	0.03	0.0323129
F2WVVLU01A4SRT	4	7	6	1	15	8	11	2.56	0.04	0.05	0.0338949
F7FWPEV03FULBR	4	12	8	4	33	5	17	2.56	0.01	0.02	0.153576
F7FWPEV01A3VWO	3	7	7	7	25	11	10	2.56	0.03	0.03	0.0277078
F2WVVLU04IEUZI	25	13	25	12	35	68	42	2.56	0	0	0.0323129
F7FWPEV02DEUTL	6	6	5	9	16	13	20	2.56	0.02	0.02	0.0323129
F7FWPEV03G2BV5	5	8	6	6	19	11	18	2.56	0.02	0.02	0.0323129
F2WVVLU04H4LN6	7	18	44	13	42	80	35	2.56	0	0	0.157299
F2WVVLU01BDGVN	3	5	3	5	9	8	14	2.56	0.04	0.04	0.0307536
F7FWPEV01AXISG	10	4	13	3	19	19	19	2.56	0.02	0.02	0.0277078
F7FWPEV01ATBXJ	5	7	5	9	18	16	16	2.56	0.02	0.02	0.0307536
F7FWPEV03FLRLT	9	6	6	11	20	16	25	2.56	0.01	0.01	0.0323129
F2WVVLU03F6A02	6	5	3	5	12	9	14	2.56	0.04	0.03	0.0323129
F7FWPEV02EQGDY	9	10	10	3	25	18	17	2.56	0.01	0.01	0.0323129
F7FWPEV03GQ59S	3	7	13	7	21	18	19	2.55	0.01	0.01	0.0323129
F7FWPEV03GDVI9	6	18	6	8	21	23	29	2.55	0.01	0.01	0.0323129
F2WVVLU01AS8RI	4	8	11	7	27	19	12	2.55	0.02	0.02	0.0338949
F2WVVLU01BOSTN	2	4	7	4	16	7	9	2.55	0.06	0.05	0.0476781
F2WVVLU04I9K8J	10	10	21	25	37	46	43	2.55	0	0	0.0323129
F7FWPEV01AVMGK	25	23	33	28	66	65	75	2.55	0	0	0.0338949
F7FWPEV03GWZT8	9	1	6	7	13	16	15	2.55	0.03	0.03	0.0338949
F7FWPEV03HCCF2	6	0	7	7	5	19	14	2.55	0.04	0.04	0.284503
F7FWPEV02DJO00	5	8	4	6	19	9	16	2.55	0.02	0.03	0.0338949
F2WVVLU02C3LQA	7	6	5	3	19	6	15	2.54	0.03	0.04	0.108408
F2WVVLU01BLBB3	97	43	48	122	57	384	152	2.54	0	0	0.157299
F2WVVLU01AHYL2	6	5	11	7	24	14	17	2.54	0.02	0.02	0.0338949
F7FWPEV03GC0DY	15	8	17	15	59	19	28	2.54	0.01	0	0.0323129
F2WVVLU03F8TCP	2	6	6	5	16	6	14	2.54	0.04	0.04	0.06658
F2WVVLU03FK99N	3	13	2	3	21	4	15	2.54	0.02	0.03	0.0744618
F7FWPEV03HCGK9	10	10	20	19	49	28	35	2.54	0	0.01	0.0323129
F7FWPEV04HWT6A	14	7	12	18	47	23	28	2.54	0.01	0.01	0.0338949
F2WVVLU03FVB63	7	11	9	10	33	17	20	2.53	0.01	0.01	0.0338949
F7FWPEV03HEJ6H	7	4	5	5	11	11	17	2.53	0.03	0.03	0.0307536
F7FWPEV04ICC6P	3	7	7	7	20	11	14	2.53	0.02	0.03	0.0277078
F7FWPEV04I0UVO	30	31	22	40	98	53	83	2.53	0	0	0.0338949
F2WVVLU01BHG3G	4	6	2	5	14	7	11	2.53	0.05	0.04	0.0338949
F7FWPEV01BKV05	53	42	73	66	188	115	140	2.53	0	0	0.0338949
F7FWPEV02CVRJ6	20	2	6	6	3	39	23	2.53	0.01	0.01	0.284503
F7FWPEV01AL6NZ	23	6	40	25	50	86	42	2.53	0	0	0.0338949
F7FWPEV03FPSCX	39	60	125	112	239	196	202	2.53	0	0	0.0338949
F7FWPEV01AJRYU	6	4	12	20	32	22	26	2.53	0.01	0.01	0.0338949
F2WVVLU03F674J	5	2	9	5	7	28	5	2.52	0.05	0.03	0.271028
F7FWPEV02DARJ4	5	14	12	13	28	29	26	2.52	0.01	0.01	0.0338949
F2WVVLU02DT103	1	13	9	9	29	10	21	2.52	0.01	0.02	0.0744618
F7FWPEV01BJSTT	46	84	64	55	257	102	110	2.52	0	0	0.0338949
F2WVVLU01A76C1	111	203	150	126	246	544	325	2.52	0	0	0.0338949
F7FWPEV03G592Y	2	16	4	6	28	8	15	2.52	0.02	0.02	0.157299
F2WVVLU02D8GT3	4	5	4	4	16	6	10	2.52	0.06	0.05	0.0277078
F2WVVLU01AVR4O	7	2	5	4	6	11	17	2.52	0.04	0.04	0.0770999
F7FWPEV04JBU8U	48	39	42	47	134	81	116	2.52	0	0	0.0338949
F2WVVLU01BR9NV	4	11	2	4	14	15	10	2.52	0.03	0.04	0.0744618
F2WVVLU01AL7DO	2	14	6	7	28	10	17	2.52	0.01	0.02	0.0770999
F2WVVLU01AV5D8	6	4	8	1	10	16	9	2.52	0.05	0.04	0.0338949
F7FWPEV01BAWD1	15	33	28	31	111	37	54	2.52	0	0	0.0338949
F2WVVLU04JFV9J	3	11	10	2	23	10	15	2.52	0.02	0.02	0.108408
F7FWPEV04JVGID	24	4	16	11	40	26	37	2.51	0.01	0.01	0.0338949
F7FWPEV01A9M1V	17	13	24	24	58	44	45	2.51	0	0	0.0323129
F7FWPEV02D8VQS	3	11	7	6	20	11	19	2.51	0.02	0.02	0.049746
F7FWPEV02C2DU6	14	7	16	11	35	29	27	2.51	0.01	0.01	0.0338949
F2WVVLU04JF5JK	8	12	11	11	27	25	27	2.51	0.01	0.01	0.0307536
F7FWPEV04HWIWK	16	12	11	8	28	28	32	2.51	0.01	0.01	0.0323129
F7FWPEV03FF9WX	12	4	8	5	22	10	21	2.51	0.02	0.02	0.0770999
F7FWPEV03HBOXW	7	5	4	6	21	11	8	2.51	0.05	0.04	0.0338949
F2WVVLU03FWFD1	6	1	9	8	8	22	16	2.51	0.03	0.03	0.108408
F7FWPEV02EU10R	12	4	13	15	35	15	32	2.51	0.01	0.01	0.049746
F7FWPEV02ED9ZE	6	2	11	11	23	11	23	2.51	0.02	0.02	0.0639689
F2WVVLU02C7EBB	15	7	9	18	68	15	9	2.5	0.02	0.01	0.471474
F2WVVLU04IV92P	2	5	7	5	20	8	8	2.5	0.06	0.04	0.0307536
F2WVVLU02DC68O	13	5	4	3	16	15	15	2.5	0.03	0.03	0.0323129
F7FWPEV01BSFQM	18	16	28	20	54	43	54	2.5	0	0	0.0323129
F7FWPEV02C3WM3	0	11	14	22	29	36	23	2.5	0.01	0.01	0.0338949
F7FWPEV01BD925	52	17	17	38	83	58	90	2.5	0	0	0.0323129
F2WVVLU01BU8SS	2	2	10	5	11	10	15	2.5	0.04	0.04	0.0476781
F7FWPEV03HADBU	4	4	8	3	15	8	11	2.5	0.05	0.04	0.0476781
F7FWPEV01BL8Z2	5	2	7	9	18	15	11	2.5	0.04	0.03	0.0338949
F7FWPEV01BHGXT	97	218	171	281	480	603	358	2.5	0.01	0	0.0338949
F2WVVLU03GW7W0	42	27	55	34	67	164	65	2.5	0	0	0.0338949
F2WVVLU03GTQ78	4	10	15	10	22	25	26	2.5	0.01	0.01	0.0323129
F2WVVLU02DXERR	78	39	69	76	186	128	177	2.5	0	0	0.0338949
F2WVVLU01BMRF9	5	14	4	3	24	8	17	2.5	0.02	0.02	0.0770999
F2WVVLU01AH4GI	8	6	6	11	26	14	17	2.5	0.02	0.02	0.0323129
F7FWPEV03F9CO6	3	2	7	6	8	15	11	2.49	0.05	0.05	0.0338949
F2WVVLU01BZP17	6	0	7	4	16	7	9	2.49	0.07	0.07	0.049746
F7FWPEV02D0WUY	51	18	23	34	88	66	81	2.49	0	0	0.0338949
F7FWPEV04H9HZS	3	14	9	4	36	8	13	2.49	0.02	0.02	0.288844
F2WVVLU04JSY68	3	18	7	1	29	7	18	2.49	0.01	0.02	0.149821
F7FWPEV02DJL3C	28	24	43	34	81	63	95	2.49	0	0	0.0338949
F2WVVLU02DLU4Q	12	25	11	12	68	21	23	2.49	0.01	0.01	0.153576
F2WVVLU03G60WG	5	6	7	8	19	14	15	2.49	0.03	0.03	0.0338949
F2WVVLU04HYVTH	7	14	8	12	37	14	26	2.49	0.01	0.01	0.049746
F2WVVLU03FYXL5	7	7	3	10	32	8	11	2.49	0.03	0.03	0.0744618
F2WVVLU01AH3XB	28	8	36	30	73	54	63	2.49	0	0	0.0338949
F2WVVLU03GMLLL	11	13	11	4	39	10	24	2.49	0.01	0.01	0.284503
F2WVVLU01BEXOI	29	24	28	25	86	38	72	2.49	0	0	0.0338949
F7FWPEV01ALCYW	3	14	5	7	37	8	11	2.49	0.02	0.02	0.157299
F7FWPEV03FH021	7	5	15	7	22	20	21	2.49	0.01	0.02	0.0323129
F2WVVLU03GYONZ	13	12	11	11	26	19	42	2.48	0	0.01	0.0323129
F2WVVLU02EWP5A	18	12	41	30	61	68	58	2.48	0	0	0.0338949
F2WVVLU04H3X3W	7	8	8	5	33	11	9	2.48	0.03	0.02	0.0323129
F2WVVLU02DW06T	40	21	28	30	136	33	51	2.48	0	0	0.0770999
F7FWPEV01ANGZ9	3	7	8	4	17	11	13	2.48	0.03	0.04	0.0338949
F2WVVLU04H8FRE	10	8	7	10	25	17	23	2.48	0.01	0.02	0.0323129
F7FWPEV03FXNWC	8	5	11	7	22	13	22	2.48	0.02	0.02	0.0323129
F7FWPEV01AG13R	11	1	5	7	16	11	17	2.48	0.03	0.03	0.049746
F7FWPEV02C7VDT	0	6	12	7	12	14	20	2.48	0.02	0.02	0.049746
F7FWPEV03HFJA5	2	5	7	4	10	13	10	2.48	0.05	0.05	0.0323129
F2WVVLU01CEMDD	8	1	6	1	10	9	11	2.48	0.07	0.06	0.0323129
F2WVVLU03GPFCG	2	4	12	8	19	14	14	2.48	0.03	0.03	0.0323129
F2WVVLU03GR8HG	41	41	24	25	126	50	66	2.48	0	0	0.0323129
F7FWPEV04HXC2S	14	2	25	12	19	51	29	2.48	0.01	0.01	0.0770999
F7FWPEV02EHFD3	5	5	9	6	20	12	14	2.48	0.03	0.03	0.0323129
F2WVVLU01BUAFU	11	5	6	14	17	23	26	2.48	0.01	0.01	0.0338949
F2WVVLU02CY1I9	17	6	19	15	37	23	47	2.48	0	0.01	0.0338949
F7FWPEV01A9DM2	6	11	18	14	31	23	38	2.47	0.01	0.01	0.0338949
F2WVVLU04JQ2D2	8	13	17	19	58	15	33	2.47	0.01	0.01	0.157299
F7FWPEV01BLX7R	54	48	64	51	175	96	130	2.47	0	0	0.0338949
F7FWPEV04IXPBH	6	6	17	14	26	34	20	2.47	0.01	0.01	0.0323129
F2WVVLU01B6INQ	2	8	7	3	10	14	14	2.47	0.03	0.04	0.0323129
F2WVVLU04JD41B	6	10	15	12	27	36	16	2.47	0.01	0.01	0.0338949
F2WVVLU03FPTEJ	16	12	28	28	51	48	55	2.47	0	0	0.0323129
F7FWPEV02C8L3U	3	6	6	4	15	9	11	2.47	0.05	0.06	0.0323129
F7FWPEV02DSU0U	13	4	4	2	6	20	16	2.47	0.03	0.03	0.0744618
F7FWPEV02DY4PC	4	1	18	8	14	31	13	2.47	0.03	0.02	0.157299
F2WVVLU01A11UL	10	11	7	11	25	24	23	2.47	0.01	0.01	0.0323129
F7FWPEV02DS0RN	53	82	82	82	258	106	187	2.47	0	0	0.0277078
F2WVVLU01AM8TS	6	4	11	4	16	15	14	2.46	0.03	0.04	0.0323129
F2WVVLU02CXIUE	18	25	24	19	76	31	52	2.46	0	0	0.0338949
F7FWPEV04H4DD2	5	4	7	8	14	15	14	2.46	0.03	0.04	0.0323129
F7FWPEV02EDXGY	9	0	5	5	8	14	13	2.46	0.06	0.05	0.0744618
F7FWPEV01AYHRA	8	5	33	20	29	66	25	2.46	0.01	0.01	0.157299
F2WVVLU03G182L	1	6	5	6	6	19	8	2.46	0.05	0.06	0.06658
F7FWPEV04H1X0D	5	16	8	10	26	16	29	2.46	0.01	0.01	0.049746
F2WVVLU04I3OGO	3	5	7	4	19	13	2	2.46	0.08	0.06	0.4795
F2WVVLU01B00G1	2	10	3	5	16	12	8	2.46	0.05	0.05	0.0770999
F7FWPEV04IKVV1	20	45	16	16	110	21	49	2.46	0	0	0.0744618
F7FWPEV01B9OVV	7	5	9	9	22	16	17	2.46	0.02	0.02	0.0323129
F2WVVLU02D0FZ8	19	19	34	36	92	44	62	2.46	0	0	0.0323129
F7FWPEV03GG4EF	11	19	21	12	53	25	39	2.46	0	0.01	0.0338949
F2WVVLU03FHQR6	7	13	9	8	32	15	22	2.45	0.01	0.01	0.0338949
F2WVVLU01CB4ZV	4	4	5	14	16	16	17	2.45	0.03	0.03	0.0307536
F7FWPEV01B9JO3	21	10	15	18	38	39	41	2.45	0.01	0.01	0.0338949
F2WVVLU04I9YEK	8	5	10	10	27	18	15	2.45	0.03	0.02	0.0323129
F2WVVLU01BBJFJ	10	5	13	9	18	33	17	2.45	0.02	0.02	0.0338949
F7FWPEV01ATPMB	9	4	12	8	18	21	21	2.45	0.02	0.02	0.0323129
F2WVVLU03G2OHG	10	6	12	14	26	25	26	2.45	0.01	0.01	0.0323129
F2WVVLU02D3ZCL	8	10	3	12	12	23	25	2.45	0.01	0.02	0.049746
F2WVVLU04ICO0M	15	7	20	20	41	38	36	2.45	0.01	0.01	0.0323129
F2WVVLU03GVSZ5	4	7	3	4	8	9	16	2.45	0.04	0.06	0.0323129
F2WVVLU01BA0YY	4	5	4	6	13	12	9	2.45	0.06	0.05	0.0323129
F7FWPEV02DOFBH	5	4	3	6	8	15	9	2.45	0.06	0.06	0.0338949
F2WVVLU02CYTH9	14	10	7	9	28	21	23	2.45	0.01	0.01	0.0338949
F2WVVLU01B369O	7	4	6	7	17	13	13	2.45	0.04	0.05	0.0307536
F2WVVLU04JRJUM	7	16	7	9	42	9	20	2.45	0.01	0.01	0.105193
F7FWPEV02EJULK	2	6	8	4	11	11	14	2.45	0.04	0.05	0.0323129
F2WVVLU01AVLJA	4	18	7	1	25	12	17	2.45	0.01	0.02	0.157299
F2WVVLU01BK1VL	3	5	7	7	19	9	11	2.45	0.05	0.05	0.0323129
F7FWPEV01CEJLE	8	2	20	12	24	35	19	2.44	0.02	0.01	0.0770999
F7FWPEV04IHF92	9	2	2	4	14	8	9	2.44	0.07	0.07	0.105193
F2WVVLU04I96PZ	4	12	12	6	35	11	17	2.44	0.02	0.02	0.153576
F7FWPEV02ETMOW	5	0	11	6	18	9	13	2.44	0.05	0.04	0.0770999
F2WVVLU02EHRQ1	12	12	23	19	56	28	37	2.44	0.01	0.01	0.0323129
F7FWPEV01AN3AW	6	5	4	4	16	8	11	2.44	0.06	0.05	0.0323129
F2WVVLU01BHQKB	9	10	12	11	25	20	31	2.44	0.01	0.01	0.0338949
F2WVVLU03G28R9	14	8	11	14	35	19	33	2.44	0.01	0.01	0.0323129
F7FWPEV04JU4F4	2	10	5	3	20	6	10	2.43	0.05	0.05	0.108408
F7FWPEV01BK9WU	6	8	10	12	24	14	28	2.43	0.01	0.02	0.0338949
F2WVVLU02DJ5V7	7	5	5	1	11	12	9	2.43	0.06	0.06	0.0323129
F7FWPEV04IGA7S	19	7	3	7	33	11	22	2.43	0.02	0.02	0.0744618
F2WVVLU02DZQSI	4	6	3	5	12	5	16	2.43	0.05	0.05	0.108408
F7FWPEV01BZOJ6	3	10	5	9	20	8	20	2.43	0.02	0.02	0.153576
F2WVVLU02C9RNS	29	18	17	14	71	23	48	2.43	0	0	0.0770999
F7FWPEV01BDI7O	11	2	30	11	34	28	36	2.43	0.01	0.01	0.0744618
F2WVVLU01BSOU6	2	1	7	8	14	8	11	2.43	0.07	0.07	0.049746
F7FWPEV01BSZ5L	10	8	4	6	9	12	30	2.43	0.01	0.02	0.0770999
F7FWPEV01AZJ6L	33	26	43	30	107	50	83	2.43	0	0	0.0338949
F7FWPEV03G82F1	957	319	1483	1356	3066	1715	2713	2.43	0.01	0	0.0338949
F2WVVLU02DCBFZ	7	8	7	10	24	14	20	2.43	0.02	0.02	0.0323129
F7FWPEV03FFWM8	89	123	68	92	316	111	251	2.43	0	0	0.0770999
F2WVVLU04H94TH	5	2	7	4	18	8	7	2.43	0.08	0.07	0.049746
F7FWPEV03FZMEK	5	2	5	5	10	9	12	2.42	0.06	0.07	0.0277078
F7FWPEV02CWIDG	20	27	12	17	77	22	40	2.42	0	0.01	0.0770999
F2WVVLU01BGF18	6	11	6	10	22	16	21	2.42	0.02	0.02	0.0323129
F7FWPEV02EQ93V	6	2	5	8	13	11	14	2.42	0.05	0.04	0.0338949
F2WVVLU02ESAPZ	12	16	17	16	50	26	34	2.42	0.01	0.01	0.0323129
F2WVVLU01BBJUG	3	6	7	10	14	18	15	2.42	0.03	0.03	0.0338949
F2WVVLU03G7IEF	6	2	8	11	23	11	15	2.42	0.03	0.04	0.049746
F7FWPEV02DYDJ3	4	1	5	8	16	8	8	2.42	0.08	0.06	0.06658
F2WVVLU01BNGTI	3	12	9	16	25	21	26	2.42	0.01	0.01	0.0338949
F7FWPEV03GNF5L	8	6	14	12	25	18	29	2.42	0.01	0.02	0.0338949
F2WVVLU01A8RKU	13	13	34	18	54	42	45	2.42	0	0.01	0.0323129
F2WVVLU03GHZ0M	4	4	18	8	19	22	20	2.42	0.02	0.02	0.0323129
F7FWPEV01A3ZXD	6	8	7	4	19	17	10	2.42	0.04	0.03	0.0338949
F2WVVLU03HAQMS	82	70	263	233	347	418	411	2.42	0.01	0	0.0338949
F2WVVLU04I5B1V	3	29	18	10	31	66	12	2.42	0.01	0.01	0.157299
F7FWPEV01AUA4G	4	4	5	5	11	13	8	2.42	0.07	0.07	0.0307536
F2WVVLU03HBIXE	9	6	12	12	29	18	23	2.42	0.01	0.01	0.0323129
F2WVVLU04ILU06	13	6	24	20	48	28	38	2.42	0.01	0.01	0.0338949
F2WVVLU01AMTLZ	6	7	9	5	15	16	18	2.42	0.03	0.03	0.0338949
F7FWPEV02EOTO3	5	4	7	3	16	8	9	2.42	0.07	0.06	0.0338949
F7FWPEV02DDPFP	1	4	15	6	18	14	14	2.42	0.04	0.04	0.153576
F2WVVLU01BRFC4	7	8	9	16	27	17	29	2.41	0.01	0.02	0.0338949
F2WVVLU04JI2PQ	5	6	9	11	20	17	19	2.41	0.02	0.02	0.0338949
F2WVVLU02DEMAL	5	4	7	7	13	10	17	2.41	0.03	0.05	0.0323129
F2WVVLU01BW75X	11	5	11	5	22	18	17	2.41	0.03	0.02	0.0307536
F7FWPEV01B8SSB	24	25	13	10	83	12	35	2.41	0.01	0.01	0.288844
F7FWPEV01BF4LZ	6	8	5	11	25	15	14	2.41	0.03	0.02	0.0338949
F7FWPEV04H7QEG	13	21	8	8	27	28	35	2.41	0.01	0.01	0.0323129
F7FWPEV04H51IW	12	6	17	10	35	20	27	2.41	0.01	0.01	0.0338949
F7FWPEV02C8OH0	26	27	47	33	101	48	91	2.41	0	0	0.0338949
F2WVVLU02DGVE0	8	13	11	7	27	25	19	2.41	0.01	0.02	0.0338949
F2WVVLU01BVZ0L	4	5	6	11	15	21	11	2.41	0.04	0.04	0.049746
F7FWPEV03FISZV	4	5	4	7	16	10	9	2.41	0.07	0.05	0.0323129
F2WVVLU03FV4WE	12	6	4	1	22	5	14	2.41	0.04	0.05	0.157299
F2WVVLU02DMB3N	8	7	8	16	27	12	31	2.41	0.01	0.02	0.0744618
F7FWPEV01AQHBT	28	43	12	11	80	15	74	2.4	0	0	0.157299
F7FWPEV02EF2OB	14	20	6	12	40	16	38	2.4	0.01	0.01	0.0770999
F2WVVLU02EK9GY	76	21	78	67	172	122	144	2.4	0	0	0.0338949
F7FWPEV04ISD5T	4	2	6	5	9	9	13	2.4	0.06	0.07	0.0323129
F2WVVLU02EA2M2	546	75	658	636	1215	912	1323	2.4	0.01	0	0.0338949
F2WVVLU01CBU9V	3	5	4	6	15	12	5	2.4	0.09	0.07	0.108408
F7FWPEV03FZN9Q	9	11	9	11	25	24	23	2.4	0.01	0.02	0.0307536
F7FWPEV02C6RXN	7	13	8	10	24	25	19	2.4	0.02	0.02	0.0338949
F2WVVLU02C6ODJ	11	14	25	7	43	26	35	2.4	0.01	0.01	0.0338949
F7FWPEV03FP1XS	3	2	5	13	23	7	12	2.4	0.05	0.04	0.157299
F2WVVLU01BJTB6	3	7	10	6	17	14	16	2.4	0.03	0.03	0.0338949
F7FWPEV01BYO3O	40	24	76	62	141	78	143	2.4	0	0	0.0338949
F2WVVLU03HAFZ6	45	42	28	28	133	34	88	2.39	0	0	0.153576
F7FWPEV04HWYMX	16	12	12	25	44	28	45	2.39	0.01	0.01	0.0323129
F2WVVLU03FVTZG	5	2	5	6	16	8	8	2.39	0.08	0.06	0.0307536
F2WVVLU03FWFZT	27	37	63	45	74	142	91	2.39	0	0	0.0338949
F2WVVLU02EM6K1	4	5	3	6	10	7	15	2.39	0.05	0.06	0.0338949
F7FWPEV02CXFZ4	17	5	12	11	28	22	30	2.39	0.01	0.02	0.0338949
F7FWPEV02EQ2EP	40	29	77	37	89	162	75	2.39	0	0	0.0770999
F7FWPEV01BUX12	49	42	64	62	206	94	87	2.39	0	0	0.0338949
F7FWPEV01BANL8	6	2	4	6	17	10	5	2.39	0.1	0.08	0.153576
F2WVVLU02ED5CR	2	2	5	9	10	12	11	2.39	0.07	0.07	0.0323129
F2WVVLU02EJGIB	4	14	9	5	37	6	16	2.39	0.02	0.02	0.157299
F2WVVLU02C4BQ0	9	0	4	5	12	6	14	2.39	0.07	0.08	0.0770999
F7FWPEV01AS5EG	5	2	5	5	11	9	11	2.39	0.08	0.07	0.0262242
F2WVVLU01A9H07	9	8	6	3	19	11	17	2.39	0.03	0.03	0.0338949
F7FWPEV02D8FNN	10	0	10	10	16	10	27	2.39	0.02	0.02	0.0791864
F2WVVLU03GS9XU	7	4	9	8	19	8	23	2.39	0.02	0.03	0.108408
F7FWPEV02CXX7D	38	20	34	33	82	66	74	2.38	0	0	0.0338949
F2WVVLU02C4OWF	102	122	181	137	376	259	334	2.38	0.01	0	0.0338949
F2WVVLU01A1H6P	12	13	38	16	46	58	36	2.38	0.01	0.01	0.0770999
F2WVVLU04IG3TK	87	142	206	160	217	613	233	2.38	0.01	0	0.0338949
F2WVVLU04JQXT3	6	5	11	11	32	8	20	2.38	0.03	0.02	0.153576
F7FWPEV01CBCZA	6	11	7	11	28	13	20	2.38	0.02	0.02	0.0323129
F7FWPEV01AZ3NH	5	13	10	10	27	19	22	2.38	0.02	0.02	0.0323129
F2WVVLU04I859F	2	2	6	6	4	9	16	2.38	0.06	0.06	0.149821
F7FWPEV04IMUZX	6	6	6	2	11	9	15	2.38	0.05	0.07	0.0277078
F7FWPEV01AVT42	6	13	5	5	27	9	15	2.38	0.02	0.03	0.0744618
F2WVVLU02DUPF6	5	4	7	4	14	9	11	2.37	0.07	0.05	0.0323129
F7FWPEV02DR12K	4	11	10	16	25	21	26	2.37	0.01	0.02	0.0338949
F2WVVLU02DF866	1	8	12	5	16	15	16	2.37	0.03	0.03	0.0323129
F7FWPEV02DRDVM	12	6	9	4	27	7	21	2.37	0.03	0.03	0.157299
F2WVVLU02CY6MH	23	26	14	15	72	18	49	2.37	0	0.01	0.157299
F7FWPEV02EDS71	29	5	24	15	43	39	48	2.37	0.01	0.01	0.0338949
F2WVVLU02EN9MD	83	42	71	67	186	110	171	2.37	0	0	0.0338949
F7FWPEV01BC1PE	7	6	10	3	20	9	17	2.37	0.04	0.04	0.0770999
F2WVVLU01BZEEW	8	4	4	3	13	8	11	2.37	0.07	0.07	0.0476781
F2WVVLU04H309D	9	11	7	9	34	18	12	2.37	0.03	0.03	0.0323129
F2WVVLU02DXMRP	8	4	12	13	19	22	24	2.37	0.02	0.02	0.0338949
F2WVVLU02EC1HB	5	5	4	5	10	10	13	2.37	0.06	0.06	0.0262242
F7FWPEV01BAWPX	10	10	20	21	25	46	36	2.37	0.01	0.01	0.0323129
F2WVVLU04H20FI	10	1	8	3	14	9	16	2.37	0.05	0.04	0.0770999
F7FWPEV04I6X9G	8	4	13	4	14	18	19	2.37	0.03	0.03	0.0323129
F2WVVLU01B1LDL	8	23	17	16	56	19	38	2.37	0.01	0.01	0.0770999
F7FWPEV04IIIJV	222	101	258	220	484	425	513	2.37	0.01	0	0.0338949
F7FWPEV01A93DY	6	1	8	8	17	10	14	2.36	0.05	0.05	0.0323129
F7FWPEV01AMEU8	4	5	4	12	14	12	17	2.36	0.04	0.05	0.0476781
F7FWPEV02C07QY	7	10	11	17	34	24	22	2.36	0.02	0.02	0.0338949
F7FWPEV04INEF1	9	11	8	7	27	20	14	2.36	0.02	0.03	0.0338949
F2WVVLU01BUNY5	5	16	18	12	40	17	33	2.36	0.01	0.01	0.0770999
F7FWPEV03FIH0A	3	14	4	6	19	13	16	2.36	0.03	0.04	0.0770999
F7FWPEV03F5ALV	9	11	10	11	36	17	20	2.36	0.02	0.02	0.0323129
F7FWPEV01A8G97	4	11	10	10	36	6	20	2.36	0.02	0.03	0.284503
F2WVVLU04I3ZX0	11	18	14	8	58	10	22	2.36	0.01	0.01	0.288844
F2WVVLU01AXI6T	7	8	12	10	28	11	26	2.36	0.02	0.02	0.0770999
F2WVVLU02DGPPT	2	8	6	7	16	16	9	2.36	0.05	0.05	0.0323129
F7FWPEV01BD2SV	6	2	4	8	12	9	14	2.35	0.06	0.06	0.0338949
F2WVVLU02DGHCX	545	81	675	636	1223	902	1295	2.35	0.01	0	0.0338949
F2WVVLU01BC9O3	15	4	12	14	33	20	26	2.35	0.02	0.02	0.0338949
F2WVVLU04I721K	3	5	8	3	12	11	10	2.35	0.07	0.07	0.0323129
F2WVVLU04IOEQO	5	7	8	13	22	19	17	2.35	0.03	0.02	0.0338949
F7FWPEV01BF98K	9	6	12	7	20	14	26	2.35	0.02	0.02	0.0338949
F2WVVLU02EO8UV	12	13	17	14	29	32	38	2.35	0.01	0.01	0.0338949
F7FWPEV01BTKN7	83	30	69	63	147	124	162	2.35	0	0	0.0338949
F2WVVLU01A739R	14	6	7	5	23	14	19	2.35	0.03	0.03	0.049746
F7FWPEV03FTMW7	9	26	6	12	62	16	16	2.35	0.01	0.01	0.153576
F2WVVLU02D3CQY	6	4	6	7	24	9	6	2.35	0.07	0.08	0.142213
F2WVVLU04ILDCE	10	29	32	27	59	55	57	2.35	0	0	0.0338949
F7FWPEV04JS37W	12	0	10	7	17	15	19	2.35	0.03	0.03	0.0338949
F2WVVLU01AK0G2	3	8	8	4	21	6	14	2.35	0.04	0.05	0.153576
F2WVVLU04ILJUT	8	7	14	16	28	23	29	2.35	0.01	0.02	0.0338949
F2WVVLU03HC3S2	2	5	7	4	10	12	9	2.35	0.07	0.07	0.0338949
F7FWPEV03G1T2F	8	11	15	8	35	19	20	2.35	0.02	0.02	0.0323129
F2WVVLU04H6048	16	29	29	29	72	49	58	2.35	0	0	0.0277078
F2WVVLU02DEQAB	4	8	8	6	22	8	17	2.35	0.04	0.04	0.06658
F7FWPEV02EHF2T	37	7	50	40	77	68	90	2.35	0	0	0.0338949
F2WVVLU02DIA40	16	5	16	13	32	28	28	2.34	0.02	0.02	0.0307536
F7FWPEV02CZ70S	6	7	6	11	21	15	17	2.34	0.03	0.03	0.0323129
F2WVVLU02EPLPH	10	2	13	9	22	18	20	2.34	0.03	0.03	0.0338949
F7FWPEV02DL0O2	13	4	9	10	25	16	21	2.34	0.03	0.03	0.0338949
F2WVVLU04HZAKT	5	1	10	6	20	8	11	2.34	0.06	0.05	0.0770999
F2WVVLU03HCID5	13	10	41	18	29	82	31	2.34	0.01	0.01	0.157299
F2WVVLU03G43NB	2	11	9	10	33	8	16	2.34	0.03	0.03	0.288844
F2WVVLU04I2GY1	1	5	10	5	15	9	12	2.34	0.06	0.06	0.0744618
F7FWPEV01CDSXI	3	6	3	6	11	11	9	2.34	0.07	0.07	0.0292181
F7FWPEV04H1NPD	4	14	17	12	41	18	25	2.34	0.01	0.02	0.0338949
F2WVVLU04IKJFD	12	10	3	10	25	9	26	2.34	0.02	0.02	0.284503
F2WVVLU01BGYIF	14	16	14	17	39	29	38	2.34	0.01	0.01	0.0323129
F7FWPEV02DOJ3J	2	0	10	8	16	8	11	2.34	0.08	0.07	0.108408
F2WVVLU02EPSO2	10	12	9	5	28	15	20	2.34	0.02	0.03	0.0338949
F2WVVLU03FOCI0	12	7	14	6	41	13	15	2.34	0.03	0.03	0.0770999
F7FWPEV01AZ45H	4	6	4	9	22	10	8	2.34	0.06	0.07	0.0744618
F2WVVLU03GV8KW	23	27	13	26	71	36	50	2.34	0	0.01	0.0338949
F2WVVLU03GXJU3	14	6	15	9	26	17	34	2.34	0.01	0.02	0.0338949
F2WVVLU03GU71Z	11	0	8	5	22	8	11	2.34	0.07	0.06	0.149821
F2WVVLU01B3Q92	5	0	6	7	12	7	13	2.34	0.08	0.08	0.049746
F7FWPEV02D5ZJK	2	7	5	4	11	9	11	2.34	0.06	0.08	0.0323129
F2WVVLU02DYIT8	5	4	4	6	12	8	13	2.34	0.07	0.07	0.0323129
F7FWPEV01A4FE8	9	4	7	4	19	12	10	2.34	0.06	0.06	0.0323129
F7FWPEV01BUDN7	76	42	70	60	169	95	171	2.33	0	0	0.0338949
F7FWPEV02CX6GJ	84	198	172	209	411	476	275	2.33	0.01	0	0.0338949
F2WVVLU04JYHSH	2	5	1	10	14	8	8	2.33	0.09	0.07	0.153576
F7FWPEV01A7DKC	7	2	9	5	15	12	14	2.33	0.05	0.05	0.0338949
F2WVVLU03F5JWJ	16	41	13	10	102	11	26	2.33	0.01	0.01	0.4795
F2WVVLU01B8JJP	14	4	7	6	22	16	15	2.33	0.04	0.04	0.0338949
F7FWPEV01BTR97	12	12	10	14	49	13	22	2.33	0.02	0.02	0.0744618
F2WVVLU04JS72E	15	11	12	18	5	62	30	2.33	0.01	0.01	0.4795
F2WVVLU02DEEKV	5	4	6	5	23	6	5	2.33	0.1	0.07	0.194742
F2WVVLU03GP1TR	0	4	9	5	16	2	13	2.33	0.08	0.07	0.288844
F2WVVLU01A45AA	5	4	6	4	12	11	9	2.33	0.08	0.08	0.0323129
F2WVVLU04IRBSS	5	4	11	6	11	22	12	2.33	0.05	0.06	0.049746
F7FWPEV01BEB1U	15	27	41	50	92	76	64	2.33	0	0	0.0338949
F7FWPEV02CWE2T	29	10	17	15	6	69	48	2.33	0.01	0.01	0.4795
F7FWPEV01BKKJ8	7	4	5	6	15	10	12	2.33	0.07	0.06	0.0338949
F7FWPEV02EA7VP	47	35	53	33	103	92	97	2.33	0	0	0.0338949
F2WVVLU01BWTM9	7	14	9	11	28	26	17	2.33	0.02	0.02	0.0338949
F7FWPEV03FK6YX	11	10	17	16	39	30	25	2.33	0.01	0.01	0.0338949
F7FWPEV02EU9HV	6	4	13	13	24	16	22	2.33	0.03	0.03	0.0323129
F2WVVLU04JDBRX	3	4	8	5	18	8	8	2.33	0.09	0.06	0.06658
F2WVVLU01BOYKU	10	10	5	12	27	19	17	2.33	0.03	0.03	0.0323129
F7FWPEV02D4MAX	10	7	7	10	15	22	23	2.33	0.02	0.02	0.0307536
F7FWPEV01A0R58	15	8	18	15	40	38	21	2.32	0.02	0.01	0.0323129
F7FWPEV03G6U65	6	7	4	10	20	10	17	2.32	0.04	0.04	0.049746
F7FWPEV03G74RU	34	41	44	35	93	75	100	2.32	0	0	0.0338949
F7FWPEV01AN4ZB	28	36	40	37	99	64	82	2.32	0	0	0.0338949
F2WVVLU01B3H36	41	42	84	61	77	230	88	2.32	0.01	0	0.0770999
F7FWPEV02DWK7G	3	0	8	7	13	8	10	2.32	0.1	0.09	0.049746
F2WVVLU04JRETM	36	20	49	32	107	54	78	2.32	0	0	0.0338949
F7FWPEV03GB6IG	5	0	8	8	9	13	14	2.32	0.07	0.07	0.0323129
F7FWPEV02DM4U5	11	4	10	4	22	13	14	2.32	0.04	0.04	0.0323129
F2WVVLU01A05ZT	6	4	5	2	6	8	14	2.32	0.07	0.07	0.049746
F7FWPEV01A3FAH	6	11	8	5	18	17	17	2.32	0.03	0.03	0.0323129
F7FWPEV03FUGOF	7	5	4	5	9	18	9	2.32	0.07	0.07	0.0307536
F2WVVLU03GJTEY	8	17	14	13	47	17	26	2.32	0.01	0.01	0.049746
F7FWPEV04IMG6H	14	33	25	17	91	22	44	2.32	0.01	0.01	0.157299
F7FWPEV04IDLEO	10	5	9	6	10	24	18	2.32	0.03	0.04	0.049746
F7FWPEV03FQF04	7	1	6	12	16	18	11	2.32	0.06	0.05	0.0770999
F2WVVLU01BVGUQ	4	4	5	5	11	10	9	2.32	0.09	0.08	0.0307536
F2WVVLU01A20QV	12	17	15	14	46	32	23	2.32	0.01	0.01	0.0338949
F2WVVLU04ISWX7	56	57	90	52	113	195	134	2.32	0	0	0.0338949
F2WVVLU01CE8A0	29	20	30	36	89	41	69	2.32	0	0	0.0338949
F2WVVLU03HF7FK	10	6	23	12	34	32	23	2.32	0.02	0.02	0.049746
F2WVVLU01A21VR	6	2	12	8	14	18	17	2.31	0.04	0.04	0.0338949
F2WVVLU03F5476	120	41	141	141	298	211	259	2.31	0.01	0	0.0323129
F2WVVLU01BLMUI	20	16	43	25	62	44	72	2.31	0	0.01	0.0338949
F2WVVLU02EM9XB	898	236	1159	1077	2161	1435	2252	2.31	0.02	0	0.0338949
F7FWPEV04JA450	30	14	34	19	44	88	36	2.31	0.01	0.01	0.0338949
F2WVVLU03FNBG0	32	11	40	23	62	51	69	2.31	0	0.01	0.0338949
F2WVVLU02EH0M5	10	14	15	11	37	21	30	2.31	0.01	0.02	0.0338949
F2WVVLU01B4B2D	0	6	4	10	7	21	7	2.31	0.08	0.09	0.153576
F2WVVLU01BITV4	65	8	4	85	4	248	28	2.31	0.01	0	0.858427
F7FWPEV02EIPN9	22	35	41	30	101	47	72	2.31	0	0	0.0338949
F7FWPEV01B9LZR	44	44	63	67	170	91	117	2.31	0	0	0.0323129
F2WVVLU03FL769	21	14	33	26	74	48	40	2.31	0.01	0.01	0.0338949
F7FWPEV01AQKAY	36	35	44	30	92	70	88	2.31	0	0	0.0338949
F2WVVLU02C8NJI	8	2	6	5	17	12	8	2.31	0.09	0.06	0.049746
F7FWPEV01CC3H4	3	4	5	8	5	12	17	2.31	0.06	0.06	0.108408
F2WVVLU02DI7UA	7	16	14	10	32	20	29	2.31	0.01	0.02	0.0338949
F2WVVLU04I0XWJ	8	1	11	6	11	25	10	2.31	0.06	0.04	0.108408
F2WVVLU03GKHPU	5	7	8	12	24	17	14	2.31	0.04	0.03	0.0338949
F7FWPEV04IY375	7	8	5	2	11	13	14	2.31	0.05	0.06	0.0338949
F7FWPEV04ILOAE	6	2	5	4	12	10	8	2.31	0.1	0.1	0.0338949
F2WVVLU02DHN1D	10	25	7	5	49	12	20	2.31	0.01	0.01	0.157299
F7FWPEV03GIZ3H	5	7	11	11	23	17	19	2.3	0.03	0.03	0.0323129
F7FWPEV03FKRF3	7	8	9	7	23	11	20	2.3	0.03	0.03	0.0323129
F2WVVLU01AI1V9	5	14	8	9	29	16	17	2.3	0.02	0.03	0.0338949
F7FWPEV03F08UH	6	7	15	6	20	22	17	2.3	0.03	0.03	0.0323129
F2WVVLU02EQBMM	19	14	21	22	45	37	51	2.3	0.01	0.01	0.0338949
F2WVVLU01BHV8Y	24	10	19	13	37	33	44	2.3	0.01	0.01	0.0338949
F7FWPEV03GUARC	7	6	11	6	19	12	20	2.3	0.03	0.04	0.0323129
F7FWPEV02DAYF4	203	146	199	158	485	316	415	2.3	0.01	0	0.0338949
F7FWPEV02CWULU	3	5	9	4	13	8	14	2.3	0.06	0.07	0.0770999
F7FWPEV03GWFAS	1	5	5	9	13	7	14	2.3	0.07	0.06	0.0744618
F7FWPEV03FFPZ1	3	4	4	8	10	11	11	2.3	0.08	0.08	0.0307536
F7FWPEV01BHRPI	16	4	8	4	20	20	14	2.3	0.04	0.04	0.0718282
F7FWPEV04IWOR5	9	10	23	18	36	32	35	2.3	0.01	0.01	0.0338949
F2WVVLU01BRBUC	5	2	9	6	9	12	17	2.3	0.05	0.05	0.049746
F7FWPEV02C9OU2	181	167	221	156	510	322	419	2.3	0.01	0	0.0338949
F2WVVLU02EHYCZ	4	4	6	5	11	10	11	2.3	0.08	0.08	0.0307536
F2WVVLU01BC0MT	3	6	10	3	13	11	14	2.3	0.06	0.06	0.0323129
F2WVVLU03FTHY7	6	10	5	9	22	10	18	2.29	0.03	0.04	0.049746
F7FWPEV02D1UE7	5	8	7	7	13	19	15	2.29	0.04	0.04	0.0323129
F2WVVLU03HBYFB	6	5	7	5	11	16	12	2.29	0.05	0.07	0.0323129
F2WVVLU04JA2NQ	5	2	2	9	16	8	7	2.29	0.11	0.09	0.153576
F2WVVLU01A3OG2	31	31	21	23	68	43	71	2.29	0	0.01	0.0323129
F7FWPEV02DZFP0	19	14	47	27	48	73	63	2.29	0.01	0.01	0.0338949
F2WVVLU04JMXHZ	5	18	8	9	32	16	21	2.29	0.02	0.03	0.0770999
F2WVVLU02DRS2H	8	7	5	2	8	14	16	2.29	0.05	0.06	0.049746
F2WVVLU02EI1SY	8	14	14	12	38	21	25	2.29	0.02	0.02	0.0323129
F7FWPEV02EPDMA	679	122	974	870	1649	1123	1774	2.29	0.02	0	0.0338949
F2WVVLU02DGJ2K	2	7	7	14	18	21	13	2.29	0.04	0.04	0.0744618
F7FWPEV02ETLFI	32	13	15	11	54	28	40	2.29	0.01	0.01	0.0770999
F2WVVLU04JUYV9	7	4	5	5	14	11	10	2.29	0.08	0.07	0.0323129
F7FWPEV03GVHIV	6	12	6	11	42	5	14	2.29	0.03	0.03	0.475533
F7FWPEV04IIL0L	28	43	45	41	104	69	96	2.29	0	0	0.0338949
F2WVVLU04I0SEO	3	7	8	6	12	15	14	2.29	0.04	0.05	0.0338949
F7FWPEV02EFFFT	15	4	15	15	25	30	28	2.29	0.02	0.02	0.0277078
F7FWPEV01ATC6O	2	2	6	7	12	9	8	2.29	0.1	0.1	0.0323129
F7FWPEV04IZOI6	27	19	18	24	61	47	43	2.29	0.01	0.01	0.0338949
F7FWPEV01BGYQW	4	6	4	13	5	28	13	2.29	0.05	0.05	0.207617
F7FWPEV03HBGT3	5	12	9	8	16	14	28	2.29	0.02	0.03	0.0338949
F7FWPEV02EF5DN	6	5	6	3	21	7	6	2.29	0.1	0.07	0.06658
F2WVVLU02EU0FJ	4	10	5	4	11	13	14	2.29	0.05	0.05	0.0323129
F7FWPEV01AHSV9	23	21	49	55	120	64	69	2.29	0.01	0	0.0338949
F7FWPEV03FR9VH	10	14	18	14	33	24	41	2.29	0.01	0.01	0.0323129
F7FWPEV01ARZ7D	7	10	5	7	19	12	17	2.29	0.03	0.04	0.0323129
F2WVVLU04I6QQ7	12	5	15	7	12	39	16	2.29	0.03	0.03	0.108408
F2WVVLU03FOVDK	8	7	24	15	44	25	24	2.28	0.02	0.02	0.049746
F2WVVLU01AIKN7	1	5	16	19	27	17	26	2.28	0.02	0.02	0.0770999
F7FWPEV04JAV1D	9	7	7	5	20	15	13	2.28	0.05	0.05	0.0323129
F2WVVLU01BUIN1	6	7	9	4	16	11	17	2.28	0.04	0.05	0.0338949
F2WVVLU04JLY5Y	11	12	12	12	38	18	25	2.28	0.02	0.02	0.0277078
F7FWPEV02ETIFS	4	13	8	9	26	13	19	2.28	0.03	0.04	0.049746
F7FWPEV02EES42	4	7	2	6	14	6	13	2.28	0.07	0.08	0.108408
F7FWPEV02EL8ZU	5	2	7	4	11	11	9	2.28	0.1	0.09	0.0323129
F7FWPEV01B70X5	11	13	8	16	28	24	30	2.28	0.01	0.02	0.0338949
F2WVVLU02DFUKN	3	6	12	7	20	10	17	2.28	0.04	0.05	0.0770999
F2WVVLU04H98XS	7	4	5	8	14	13	13	2.28	0.06	0.07	0.0323129
F2WVVLU01B52G5	14	7	42	21	56	35	52	2.28	0.01	0.01	0.0770999
F2WVVLU02DZQ65	10	7	3	4	16	11	14	2.28	0.05	0.07	0.0338949
F7FWPEV02C7RK5	7	11	17	12	46	13	21	2.27	0.02	0.02	0.0770999
F2WVVLU01BT3Y6	4	5	5	4	13	7	11	2.27	0.09	0.08	0.0307536
F7FWPEV02EL07D	9	0	4	6	4	17	11	2.27	0.09	0.08	0.211798
F7FWPEV04JAAR2	10	11	8	4	19	9	27	2.27	0.02	0.04	0.157299
F2WVVLU02D5OMP	14	4	7	7	16	18	20	2.27	0.04	0.04	0.0323129
F2WVVLU04IRYYD	3	17	2	9	32	6	15	2.27	0.03	0.04	0.288844
F2WVVLU01A82AV	6	4	8	6	17	9	14	2.27	0.06	0.07	0.0323129
F7FWPEV04JOL36	6	7	5	7	16	16	11	2.27	0.06	0.06	0.0307536
F2WVVLU01BYZ1D	8	19	17	17	44	27	33	2.27	0.01	0.01	0.0323129
F2WVVLU01AJFPE	295	175	360	281	721	515	656	2.27	0.02	0	0.0338949
F7FWPEV04IPL6F	11	13	21	22	48	32	35	2.27	0.01	0.01	0.0338949
F2WVVLU02EVH1C	6	1	4	18	7	20	23	2.27	0.03	0.04	0.0770999
F2WVVLU03FMQ6Y	74	64	54	47	219	70	118	2.27	0.01	0	0.0770999
F7FWPEV02CY29G	6	5	6	10	17	13	15	2.27	0.05	0.05	0.0323129
F7FWPEV02CV2HM	2	13	6	4	21	9	12	2.27	0.04	0.04	0.157299
F2WVVLU01AEZXE	9	7	8	11	26	12	21	2.27	0.03	0.03	0.0338949
F7FWPEV04IIZYG	8	7	3	4	14	11	12	2.27	0.07	0.07	0.0338949
F7FWPEV02DQZVV	5	1	8	3	7	9	13	2.27	0.09	0.1	0.0770999
F2WVVLU01AIU3M	7	0	6	10	21	6	12	2.27	0.08	0.08	0.211798
F7FWPEV02DBTR0	552	73	616	613	1115	836	1199	2.26	0.02	0	0.0338949
F2WVVLU02EO07P	2	18	6	8	36	8	14	2.26	0.03	0.03	0.211798
F2WVVLU02DWANX	5	6	5	4	18	7	9	2.26	0.09	0.09	0.0323129
F2WVVLU02DVUU9	16	21	16	19	57	29	37	2.26	0.01	0.01	0.0323129
F2WVVLU03GXMWW	4	5	4	8	10	8	17	2.26	0.06	0.07	0.0476781
F2WVVLU03FKOXY	3	18	2	11	33	11	14	2.26	0.03	0.03	0.211798
F7FWPEV02CZ75J	17	14	10	14	24	34	35	2.26	0.01	0.02	0.0323129
F7FWPEV02EUBT3	6	2	8	4	13	9	12	2.26	0.08	0.07	0.0338949
F2WVVLU03F29Y8	5	11	11	10	24	17	21	2.26	0.03	0.03	0.0323129
F2WVVLU03FHZUQ	4	8	3	3	8	9	14	2.26	0.06	0.09	0.0476781
F7FWPEV02C5SNI	19	21	34	40	87	44	61	2.26	0.01	0.01	0.0338949
F7FWPEV02ECQT7	10	1	5	8	11	13	17	2.26	0.06	0.07	0.0338949
F2WVVLU03GKCYT	6	6	7	8	20	14	11	2.26	0.06	0.05	0.0323129
F7FWPEV03F01DR	72	35	97	53	111	201	122	2.26	0.01	0	0.0338949
F7FWPEV02EGQE6	17	8	18	17	24	40	38	2.26	0.01	0.02	0.0323129
F2WVVLU01ATRFG	10	4	7	7	28	12	6	2.26	0.08	0.07	0.284503
F2WVVLU01B6YS7	8	8	5	6	12	16	18	2.26	0.04	0.04	0.0323129
F2WVVLU02EC4FH	16	8	14	11	39	22	23	2.26	0.02	0.02	0.0338949
F2WVVLU02C9L3V	7	14	19	21	37	28	39	2.26	0.01	0.01	0.0338949
F2WVVLU04I02DE	4	13	7	4	26	8	13	2.26	0.05	0.05	0.105193
F2WVVLU02DTPBU	8	6	3	8	22	8	11	2.26	0.07	0.07	0.06658
F7FWPEV04IDYI2	62	74	63	44	231	75	105	2.26	0.01	0	0.0338949
F7FWPEV03FK9V0	3	6	4	6	16	8	8	2.26	0.1	0.1	0.0307536
F2WVVLU02EI91K	11	12	7	6	24	16	20	2.26	0.03	0.03	0.0338949
F2WVVLU02C6O8Y	61	45	61	60	158	110	115	2.26	0.01	0	0.0323129
F2WVVLU01ANQ11	2	10	3	10	10	17	14	2.25	0.04	0.05	0.06658
F7FWPEV02EDF04	7	11	7	9	22	19	16	2.25	0.04	0.04	0.0323129
F7FWPEV03G70JQ	5	4	8	3	11	8	14	2.25	0.08	0.07	0.049746
F7FWPEV02DR685	5	2	4	6	7	13	9	2.25	0.1	0.1	0.0338949
F2WVVLU01B861B	7	1	7	9	15	11	14	2.25	0.07	0.07	0.0323129
F7FWPEV04I4W6H	7	5	5	7	15	11	14	2.25	0.06	0.07	0.0307536
F2WVVLU01BFSVP	32	17	35	27	66	62	57	2.25	0.01	0.01	0.0338949
F7FWPEV02EEWGE	21	23	31	32	67	45	66	2.25	0.01	0.01	0.0338949
F7FWPEV03GVAJF	9	4	9	10	18	13	22	2.25	0.04	0.04	0.0323129
F7FWPEV01BSO0F	2	2	7	13	22	11	8	2.25	0.09	0.07	0.153576
F2WVVLU01CD8ZN	104	61	161	122	237	245	275	2.25	0.01	0	0.0338949
F7FWPEV01CEE2U	8	4	7	6	16	13	12	2.25	0.07	0.07	0.0338949
F7FWPEV01AMW2Z	27	8	45	42	67	76	62	2.25	0.01	0.01	0.0338949
F2WVVLU01B37KZ	3	11	8	5	18	14	13	2.25	0.05	0.05	0.0338949
F7FWPEV03G4NMG	10	1	5	7	16	8	14	2.25	0.07	0.07	0.0770999
F2WVVLU01BE02Z	5	6	17	6	28	14	15	2.25	0.04	0.04	0.153576
F7FWPEV03F66O6	25	47	18	18	83	38	60	2.25	0	0.01	0.0744618
F2WVVLU04JVDP2	6	1	7	7	10	15	11	2.25	0.09	0.07	0.0323129
F2WVVLU04HYGKI	4	7	12	3	14	15	15	2.25	0.05	0.06	0.0323129
F2WVVLU03FYSOE	4	13	3	9	26	8	15	2.25	0.04	0.06	0.157299
F2WVVLU01A76GG	202	130	116	131	539	161	276	2.25	0.01	0	0.0770999
F2WVVLU01B9JNJ	550	232	580	419	1114	792	1094	2.25	0.02	0	0.0338949
F7FWPEV01A1DNP	8	11	7	20	32	24	22	2.25	0.03	0.02	0.0338949
F7FWPEV01CBZDV	13	14	12	18	28	39	29	2.25	0.02	0.02	0.0338949
F7FWPEV01A7VOV	26	19	9	11	63	9	37	2.24	0.01	0.01	0.372456
F2WVVLU02EJLXU	7	10	10	12	22	17	26	2.24	0.02	0.03	0.0323129
F2WVVLU03FMKKI	34	18	45	45	86	89	63	2.24	0.01	0.01	0.0323129
F7FWPEV02DT4KC	7	20	3	5	36	9	14	2.24	0.03	0.03	0.157299
F2WVVLU02DB03E	294	141	297	270	644	487	555	2.24	0.02	0	0.0338949
F7FWPEV02EEZC7	34	17	31	22	59	42	72	2.24	0.01	0.01	0.0338949
F7FWPEV04IYCF9	6	6	4	6	15	7	15	2.24	0.07	0.08	0.0262242
F2WVVLU04IP5D6	23	7	24	13	40	32	42	2.24	0.01	0.02	0.0338949
F2WVVLU04JR7LK	2	7	13	8	11	22	18	2.24	0.03	0.04	0.0770999
F2WVVLU01BPYPV	11	4	6	13	25	15	16	2.24	0.05	0.04	0.0338949
F2WVVLU04JOHL6	8	16	5	5	33	9	14	2.24	0.04	0.04	0.153576
F7FWPEV03G91SJ	6	4	6	7	11	13	14	2.24	0.06	0.09	0.0323129
F7FWPEV03GZP9F	11	5	6	5	1	27	17	2.24	0.05	0.05	0.475533
F7FWPEV02D754P	6	5	7	5	16	12	10	2.24	0.09	0.09	0.0323129
F2WVVLU02DTAI7	8	7	10	14	23	16	26	2.24	0.03	0.04	0.0338949
F2WVVLU01AJPCV	22	11	20	15	42	33	39	2.24	0.01	0.01	0.0338949
F7FWPEV02D2M0D	35	5	19	21	41	51	42	2.24	0.01	0.01	0.0338949
F2WVVLU01BF4VG	84	43	144	108	177	201	259	2.24	0.01	0	0.0338949
F7FWPEV02DRCRZ	5	12	6	10	26	8	20	2.24	0.03	0.04	0.157299
F7FWPEV01BXZLK	5	7	5	7	13	12	15	2.24	0.05	0.06	0.0307536
F2WVVLU03G9JFG	4	2	7	10	19	6	14	2.24	0.07	0.07	0.157299
F2WVVLU04I9XWL	11	8	9	5	26	12	17	2.24	0.04	0.04	0.0338949
F7FWPEV03FORPD	6	5	6	9	11	13	19	2.24	0.05	0.07	0.0323129
F2WVVLU03FW908	6	10	6	3	12	9	20	2.24	0.04	0.06	0.0744618
F2WVVLU02DKNLL	12	7	15	18	29	30	28	2.23	0.02	0.02	0.0338949
F7FWPEV02C18EC	37	6	45	28	39	91	64	2.23	0.01	0.01	0.0770999
F7FWPEV02EC3M0	2	4	7	10	13	7	18	2.23	0.06	0.08	0.108408
F7FWPEV02DZAWR	3	24	4	4	28	7	23	2.23	0.02	0.04	0.153576
F7FWPEV01AM059	5	1	8	14	17	18	12	2.23	0.07	0.05	0.0770999
F2WVVLU04JS7LT	7	18	15	8	28	26	26	2.23	0.02	0.02	0.0323129
F7FWPEV03FTF0B	6	6	6	5	16	9	13	2.23	0.06	0.08	0.0277078
F2WVVLU01BGPY5	10	8	8	23	22	22	38	2.23	0.02	0.02	0.149821
F2WVVLU01AESFT	6	13	9	12	22	17	28	2.23	0.02	0.03	0.0338949
F2WVVLU01BBWGM	105	161	241	147	165	700	232	2.23	0.01	0	0.157299
F2WVVLU03GOINS	6	8	16	9	23	18	25	2.23	0.03	0.04	0.0338949
F7FWPEV01AUKWS	6	8	6	5	21	11	10	2.23	0.07	0.06	0.0323129
F2WVVLU01BSEDI	52	129	45	57	266	68	137	2.23	0.01	0	0.0770999
F2WVVLU03HD84S	16	25	15	35	57	27	68	2.23	0.01	0.01	0.0770999
F7FWPEV01BWTH2	6	2	9	6	13	9	17	2.23	0.06	0.06	0.0476781
F2WVVLU02DNVAW	8	14	6	7	32	6	22	2.23	0.03	0.03	0.372456
F7FWPEV03FQNWK	16	13	8	8	25	27	23	2.23	0.02	0.02	0.0323129
F2WVVLU04JPKA8	47	132	60	50	268	73	142	2.23	0.01	0	0.0770999
F7FWPEV01A3PKP	23	26	9	11	70	12	33	2.23	0.01	0.01	0.157299
F2WVVLU03GYESY	33	32	36	36	89	58	80	2.23	0.01	0.01	0.0323129
F2WVVLU03FYM5D	21	29	30	21	49	51	67	2.23	0.01	0.01	0.0323129
F2WVVLU02C7WZ9	17	6	25	29	42	43	44	2.23	0.01	0.01	0.0338949
F7FWPEV01BQSSQ	16	5	7	6	20	14	22	2.23	0.04	0.04	0.0770999
F2WVVLU04I1OFA	3	5	5	5	12	8	9	2.23	0.1	0.1	0.0277078
F7FWPEV03G8WNP	6	2	7	12	27	8	10	2.23	0.08	0.08	0.157299
F7FWPEV01BSHXN	9	14	12	10	28	22	26	2.23	0.02	0.03	0.0338949
F7FWPEV04H85BY	18	5	5	4	17	12	23	2.23	0.04	0.05	0.153576
F2WVVLU02DTDRK	7	10	3	7	9	21	14	2.22	0.05	0.06	0.0744618
F2WVVLU04I4BBM	20	31	23	11	36	46	60	2.22	0.01	0.01	0.0338949
F7FWPEV04IQ91J	18	27	25	30	66	48	54	2.22	0.01	0.01	0.0338949
F7FWPEV04HX8RO	1	4	3	10	11	8	11	2.22	0.1	0.1	0.0744618
F7FWPEV01A1PX2	3	5	2	8	7	10	12	2.22	0.09	0.08	0.0770999
F2WVVLU01A2LQ7	19	26	11	14	61	20	36	2.22	0.01	0.01	0.0770999
F7FWPEV01B8912	24	13	26	29	77	27	49	2.22	0.01	0.01	0.0770999
F7FWPEV01APRIZ	12	13	17	17	50	14	35	2.22	0.02	0.02	0.153576
F2WVVLU01B3ZC8	13	16	19	13	44	26	31	2.22	0.02	0.02	0.0323129
F2WVVLU03GVSHD	5	5	9	8	18	8	19	2.22	0.05	0.06	0.105193
F2WVVLU02DI0S4	7	10	5	12	20	23	13	2.22	0.05	0.04	0.0338949
F2WVVLU03FM8TF	13	7	12	8	26	14	26	2.22	0.03	0.03	0.0323129
F2WVVLU01BY9YD	8	10	6	7	12	20	19	2.22	0.03	0.04	0.0338949
F7FWPEV03HFJ08	8	5	5	12	19	15	15	2.22	0.05	0.05	0.0307536
F7FWPEV04IAN2E	28	12	25	14	50	36	46	2.22	0.01	0.01	0.0338949
F7FWPEV02EMS7S	5	0	11	7	13	13	12	2.22	0.08	0.08	0.0323129
F2WVVLU03GP5WZ	26	13	38	30	55	42	81	2.22	0.01	0.01	0.0338949
F2WVVLU04JDYTN	39	25	9	13	69	29	45	2.22	0.01	0.01	0.0770999
F2WVVLU02EM58B	5	11	18	17	35	21	29	2.22	0.02	0.02	0.0338949
F2WVVLU01BGPZP	9	10	15	16	28	25	29	2.22	0.02	0.02	0.0338949
F7FWPEV02DGEE8	2	6	3	9	10	9	14	2.22	0.08	0.11	0.049746
F7FWPEV02CV3VR	211	136	226	165	512	308	407	2.22	0.02	0	0.0338949
F2WVVLU03G50KN	2	5	8	3	12	8	9	2.22	0.1	0.1	0.049746
F7FWPEV02DIYU8	1	8	7	7	14	14	11	2.22	0.06	0.08	0.0307536
F2WVVLU02EJ1DQ	22	23	11	8	47	24	35	2.22	0.01	0.02	0.0338949
F2WVVLU01BC7GL	26	11	22	10	42	32	41	2.22	0.01	0.02	0.0338949
F2WVVLU04H0ZTV	10	5	4	3	17	8	11	2.21	0.09	0.09	0.0770999
F2WVVLU03GHN0D	8	29	20	13	48	28	40	2.21	0.01	0.01	0.0770999
F2WVVLU01APV7P	18	0	5	4	16	18	11	2.21	0.08	0.06	0.211798
F7FWPEV01AKL0P	38	26	32	20	66	43	82	2.21	0.01	0.01	0.0338949
F2WVVLU04I1F25	10	8	9	10	26	20	16	2.21	0.04	0.05	0.0323129
F2WVVLU01A5CXO	4	1	6	7	9	11	10	2.21	0.11	0.11	0.0338949
F2WVVLU03FORUL	11	5	24	23	32	33	40	2.21	0.02	0.02	0.0338949
F2WVVLU03HGK59	6	12	11	11	28	24	14	2.21	0.04	0.04	0.0323129
F2WVVLU02EM9JK	8	8	8	8	25	13	15	2.21	0.05	0.04	0.0192544
F7FWPEV01B8V5E	10	0	6	7	8	22	8	2.21	0.09	0.09	0.153576
F2WVVLU01BT4IM	10	6	9	16	18	25	24	2.21	0.03	0.04	0.0338949
F2WVVLU04I6ZBX	34	49	53	25	108	67	91	2.21	0.01	0.01	0.0338949
F7FWPEV04JCJ6E	8	8	6	19	20	25	23	2.21	0.03	0.03	0.0323129
F2WVVLU01ARLM0	26	13	36	28	39	90	42	2.21	0.01	0.01	0.0338949
F7FWPEV02ESJKF	4	1	14	8	9	23	14	2.21	0.06	0.07	0.108408
F2WVVLU01AL9ZJ	12	18	20	20	69	20	27	2.21	0.02	0.02	0.06658
F2WVVLU02EI6XI	18	23	26	14	55	38	42	2.21	0.01	0.01	0.0338949
F2WVVLU02C6IA2	7	7	9	3	17	10	16	2.21	0.05	0.07	0.0323129
F2WVVLU02EUHD7	35	37	39	41	99	80	72	2.21	0.01	0.01	0.0338949
F2WVVLU02EQRVT	25	5	53	35	51	84	60	2.21	0.01	0.01	0.0770999
F7FWPEV02DT5AD	16	2	7	5	12	9	29	2.21	0.03	0.05	0.157299
F2WVVLU02EM9WE	28	11	26	15	49	33	51	2.21	0.01	0.01	0.0338949
F7FWPEV01BHTI9	29	6	15	13	31	25	48	2.21	0.01	0.02	0.0770999
F7FWPEV01AELCQ	150	100	212	182	320	323	423	2.21	0.01	0	0.0338949
F2WVVLU02C09H8	9	7	11	13	28	13	25	2.21	0.03	0.04	0.049746
F2WVVLU04I4JH5	6	2	2	10	11	10	12	2.21	0.1	0.09	0.0476781
F7FWPEV01BHXMS	8	2	12	8	22	16	12	2.21	0.06	0.06	0.0476781
F7FWPEV04IBPIP	1	10	9	8	22	15	8	2.21	0.07	0.06	0.211798
F2WVVLU01AT5O2	6	5	7	7	17	9	14	2.21	0.07	0.08	0.0323129
F7FWPEV02ENRIL	11	4	6	9	21	17	11	2.21	0.07	0.06	0.049746
F7FWPEV04H236V	46	36	41	51	115	75	97	2.21	0.01	0.01	0.0338949
F2WVVLU01AMYZU	409	192	356	296	784	608	681	2.2	0.02	0	0.0338949
F7FWPEV02DXQ5G	9	2	12	13	12	22	26	2.2	0.03	0.04	0.108408
F2WVVLU02C54HM	450	184	479	393	927	754	806	2.2	0.02	0	0.0338949
F7FWPEV02D9FV8	14	8	8	10	24	19	23	2.2	0.03	0.03	0.0323129
F7FWPEV01B8SZR	6	14	9	5	19	14	23	2.2	0.03	0.04	0.049746
F7FWPEV03GBJI0	5	10	5	7	17	12	14	2.2	0.05	0.06	0.0323129
F2WVVLU01CD7KC	3	4	4	8	7	8	15	2.2	0.08	0.09	0.105193
F7FWPEV02D40QS	4	17	8	5	10	25	21	2.2	0.03	0.04	0.0770999
F2WVVLU04H7X17	3	4	7	8	14	9	12	2.2	0.09	0.08	0.0338949
F7FWPEV02C12WN	34	30	8	6	63	17	48	2.2	0.01	0.01	0.157299
F7FWPEV04H8LP6	91	60	65	65	186	119	158	2.2	0.01	0	0.0323129
F2WVVLU01AKTPF	12	17	11	3	38	22	11	2.2	0.03	0.04	0.211798
F2WVVLU03FN3YF	5	7	1	6	8	11	12	2.2	0.08	0.1	0.0338949
F7FWPEV04IEOB5	3	7	8	3	18	8	8	2.2	0.1	0.09	0.0639689
F7FWPEV02DY1A3	29	37	33	33	113	35	69	2.2	0.01	0.01	0.0744618
F2WVVLU02EQTW1	10	12	5	4	33	6	13	2.2	0.05	0.06	0.157299
F2WVVLU02EH6WI	5	7	6	5	10	12	16	2.2	0.05	0.08	0.0323129
F2WVVLU02EH7U4	18	8	17	12	34	25	32	2.2	0.02	0.02	0.0338949
F2WVVLU02DO2EY	5	4	7	7	20	6	11	2.2	0.1	0.1	0.153576
F7FWPEV02DM3ME	15	10	2	11	5	26	30	2.2	0.02	0.04	0.288844
F7FWPEV02C19V5	6	4	5	5	11	8	14	2.2	0.09	0.08	0.0323129
F2WVVLU04I5L7C	41	4	34	39	27	138	27	2.2	0.01	0.01	1
F7FWPEV03GQZKT	5	2	13	6	18	14	11	2.2	0.08	0.07	0.0770999
F7FWPEV02C4GIY	5	7	9	1	12	9	15	2.2	0.07	0.08	0.049746
F7FWPEV02ET7Z5	7	11	7	8	16	23	15	2.2	0.04	0.05	0.0323129
F2WVVLU02D2YBM	3	2	7	7	10	8	14	2.2	0.09	0.08	0.0323129
F7FWPEV01BC05R	3	8	9	3	13	10	15	2.2	0.05	0.08	0.0323129
F7FWPEV03FHDYV	24	23	17	7	55	25	36	2.2	0.01	0.01	0.0338949
F2WVVLU01A0PAP	22	6	24	20	28	59	31	2.2	0.02	0.02	0.0338949
F7FWPEV04IN4DP	10	10	7	11	20	19	23	2.2	0.03	0.04	0.0323129
F7FWPEV01B47R5	9	12	8	3	19	8	25	2.2	0.03	0.05	0.211798
F2WVVLU04ITMCK	6	2	6	9	11	12	15	2.2	0.07	0.07	0.0323129
F7FWPEV01BQ592	6	1	7	11	8	20	14	2.2	0.07	0.06	0.0770999
F2WVVLU01B6FR1	44	29	49	23	41	130	66	2.2	0.01	0.01	0.157299
F2WVVLU01AYOK9	11	0	4	8	11	8	18	2.19	0.07	0.08	0.149821
F7FWPEV01AF15J	29	38	32	30	84	61	66	2.19	0.01	0.01	0.0338949
F7FWPEV04IBC3B	4	6	9	8	13	25	7	2.19	0.08	0.07	0.157299
F7FWPEV01BP59U	5	7	5	4	10	14	11	2.19	0.08	0.09	0.0323129
F7FWPEV04H9G7T	41	30	57	31	99	86	76	2.19	0.01	0.01	0.0338949
F7FWPEV01BBZ80	105	56	108	88	212	158	220	2.19	0.01	0	0.0338949
F2WVVLU01BRJAM	5	5	5	5	12	11	9	2.19	0.1	0.08	0.0192544
F7FWPEV01ATANF	35	16	69	26	92	77	70	2.19	0.01	0.01	0.0338949
F7FWPEV04JLD22	3	2	7	20	13	23	17	2.19	0.05	0.05	0.157299
F2WVVLU03F3XV6	10	17	19	11	28	31	34	2.19	0.02	0.02	0.0338949
F7FWPEV01BWATO	40	21	33	46	70	90	69	2.19	0.01	0.01	0.0338949
F2WVVLU01ARO13	7	6	2	6	8	10	16	2.19	0.07	0.09	0.0323129
F7FWPEV02D1LD6	5	14	7	9	20	15	23	2.19	0.03	0.04	0.0338949
F7FWPEV01CAHGC	5	10	13	9	19	20	21	2.19	0.03	0.04	0.0338949
F7FWPEV02CWGH7	31	35	40	30	84	56	82	2.19	0.01	0.01	0.0338949
F2WVVLU01A5CKW	3	6	8	9	22	11	9	2.19	0.08	0.08	0.049746
F7FWPEV02DQMD5	9	1	8	5	11	14	13	2.19	0.08	0.08	0.0338949
F7FWPEV04JSUZH	11	1	9	2	14	10	14	2.19	0.08	0.08	0.0744618
F2WVVLU04JUCOL	8	2	8	7	16	10	15	2.19	0.07	0.06	0.0323129
F2WVVLU01B8XRZ	6	10	8	5	15	15	17	2.19	0.05	0.05	0.0323129
F2WVVLU04H35WB	4	1	9	6	14	8	11	2.19	0.11	0.09	0.0770999
F7FWPEV01BS94D	26	29	10	14	47	29	53	2.19	0.01	0.01	0.049746
F7FWPEV01A0ZU0	3	11	5	8	17	8	18	2.19	0.05	0.06	0.108408
F7FWPEV04I8T6J	167	74	251	173	363	308	419	2.19	0.02	0	0.0338949
F7FWPEV02EVY78	5	0	7	9	15	6	14	2.19	0.11	0.09	0.157299
F2WVVLU03HAFX0	2	7	6	9	11	22	7	2.19	0.08	0.09	0.108408
F7FWPEV02DX3UQ	11	7	4	13	25	9	23	2.18	0.04	0.04	0.157299
F7FWPEV02ECPEL	6	8	4	9	24	8	13	2.18	0.07	0.06	0.108408
F2WVVLU04H8Q6H	10	6	5	17	23	24	15	2.18	0.05	0.04	0.0770999
F2WVVLU04IV46M	6	8	10	5	15	22	11	2.18	0.05	0.06	0.0338949
F7FWPEV01AXY12	4	6	7	4	17	7	11	2.18	0.1	0.12	0.0476781
F7FWPEV02DOB1V	4	7	7	7	15	13	13	2.18	0.07	0.07	0.0262242
F2WVVLU03F32C8	9	17	7	7	25	17	23	2.18	0.03	0.03	0.0476781
F2WVVLU02ELPYR	22	26	12	21	69	17	47	2.18	0.01	0.01	0.288844
F7FWPEV01BL9YB	92	37	96	61	169	125	174	2.18	0.01	0	0.0338949
F2WVVLU04IPG2A	6	12	13	10	29	11	26	2.18	0.03	0.03	0.157299
F7FWPEV04H1E0R	11	12	9	13	34	19	21	2.18	0.03	0.03	0.0338949
F2WVVLU04I58NK	15	17	17	13	61	12	28	2.18	0.02	0.02	0.475533
F2WVVLU01ALUMD	5	1	14	5	21	7	14	2.18	0.08	0.07	0.105193
F2WVVLU02EVM9H	3	11	2	7	10	10	17	2.18	0.06	0.07	0.153576
F2WVVLU04ILIAY	11	16	13	9	24	23	32	2.18	0.02	0.03	0.0338949
F2WVVLU03G6L1X	4	12	12	8	22	13	23	2.18	0.03	0.04	0.0323129
F2WVVLU01CB2B0	5	6	8	12	22	17	11	2.18	0.06	0.06	0.0770999
F2WVVLU03G97SD	5	6	6	5	17	10	8	2.18	0.11	0.09	0.0307536
F7FWPEV01B72ET	187	99	217	201	457	350	343	2.18	0.02	0	0.0338949
F2WVVLU02DEO22	72	39	111	95	163	156	200	2.18	0.01	0	0.0338949
F7FWPEV02D1ERN	14	13	12	22	37	29	34	2.18	0.02	0.02	0.0338949
F2WVVLU02D0SV9	18	23	17	11	56	22	35	2.18	0.02	0.02	0.0770999
F2WVVLU01BPG7F	189	84	36	250	34	757	120	2.18	0.02	0	1
F2WVVLU03G2S1Q	185	122	135	139	528	183	236	2.18	0.02	0	0.0770999
F2WVVLU04IJJ25	658	475	689	488	1561	932	1275	2.18	0.02	0	0.0338949
F7FWPEV02D4RZZ	4	6	7	6	21	6	11	2.17	0.1	0.09	0.142213
F2WVVLU04IJ8SE	10	16	13	4	34	18	18	2.17	0.03	0.03	0.0323129
F7FWPEV01BD6PQ	66	56	96	59	171	141	139	2.17	0.01	0	0.0338949
F7FWPEV01AXNKD	9	4	13	12	20	17	24	2.17	0.04	0.04	0.0338949
F2WVVLU03GWQWS	60	13	36	25	89	58	70	2.17	0.01	0.01	0.0770999
F2WVVLU04IDTI5	13	11	15	16	34	19	37	2.17	0.02	0.03	0.0338949
F2WVVLU04JACN4	9	26	21	16	58	18	42	2.17	0.01	0.02	0.157299
F7FWPEV02CWAWU	6	2	6	4	16	5	9	2.17	0.13	0.13	0.153576
F2WVVLU01AP0ZW	16	8	18	9	32	25	28	2.17	0.03	0.03	0.0338949
F2WVVLU04ISF18	4	4	5	8	10	8	16	2.17	0.08	0.08	0.0476781
F2WVVLU01A8NVS	25	8	26	15	37	32	53	2.17	0.01	0.02	0.0338949
F7FWPEV02CYCG3	3	5	9	8	20	10	10	2.17	0.09	0.09	0.0323129
F7FWPEV02D87WI	7	4	5	4	16	3	13	2.17	0.1	0.08	0.475533
F7FWPEV03F6X9O	226	234	216	232	710	275	494	2.17	0.02	0	0.0338949
F7FWPEV03GPBRY	5	17	6	5	31	8	14	2.17	0.04	0.05	0.153576
F7FWPEV03GFMPL	6	5	6	6	15	11	11	2.17	0.1	0.1	0.0262242
F2WVVLU03G3BFN	29	16	8	11	50	18	35	2.17	0.02	0.02	0.0770999
F2WVVLU04HZB2T	8	2	10	6	9	15	19	2.17	0.06	0.07	0.0770999
F7FWPEV01B0084	11	16	14	18	46	22	28	2.17	0.02	0.02	0.0338949
F7FWPEV01B3D2Y	9	8	13	24	35	32	22	2.17	0.03	0.03	0.0770999
F7FWPEV02CYV88	3	1	8	5	3	12	13	2.17	0.1	0.11	0.211798
F7FWPEV03GUMJ8	18	8	16	19	31	30	39	2.17	0.02	0.02	0.0338949
F7FWPEV01BCHL9	7	5	7	13	13	26	12	2.17	0.06	0.06	0.105193
F7FWPEV02CZLNP	11	12	12	12	38	13	26	2.17	0.03	0.03	0.0277078
F2WVVLU02DOKC5	243	121	320	297	591	449	556	2.17	0.02	0	0.0338949
F7FWPEV01B7RVT	7	7	29	19	33	36	32	2.17	0.02	0.02	0.0323129
F2WVVLU01A3S6Y	8	11	17	11	36	23	18	2.17	0.04	0.03	0.0323129
F7FWPEV04I3V8M	7	21	4	4	33	6	21	2.17	0.03	0.04	0.207617
F2WVVLU03GZ675	3	6	5	5	15	7	9	2.17	0.11	0.11	0.0323129
F2WVVLU01AW6SD	112	51	198	128	258	242	295	2.17	0.01	0	0.0338949
F7FWPEV04IA3J6	35	2	7	8	37	19	29	2.17	0.03	0.03	0.157299
F7FWPEV03FNYZR	12	20	24	17	41	36	43	2.17	0.01	0.02	0.0338949
F2WVVLU01B6MLP	3	4	8	9	7	25	7	2.17	0.09	0.11	0.475533
F2WVVLU04IOFBZ	43	24	53	41	105	54	102	2.17	0.01	0.01	0.0338949
F2WVVLU03FG2MZ	8	4	4	10	10	17	14	2.17	0.07	0.09	0.0476781
F2WVVLU04JMXTR	13	4	1	4	5	13	17	2.17	0.08	0.09	0.105193
F2WVVLU02DNFVT	4	6	8	5	14	10	13	2.16	0.09	0.09	0.0338949
F7FWPEV02EISKM	7	6	5	4	16	10	9	2.16	0.11	0.11	0.0338949
F7FWPEV03FS9VT	12	12	11	11	12	37	26	2.16	0.03	0.03	0.0639689
F2WVVLU04IU8UO	13	12	9	5	24	21	18	2.16	0.04	0.04	0.0338949
F2WVVLU01BZ8ZU	10	11	11	10	25	16	26	2.16	0.03	0.04	0.0307536
F2WVVLU02DD258	517	327	539	412	1056	907	951	2.16	0.03	0	0.0338949
F7FWPEV03HEIOI	17	8	17	17	19	50	27	2.16	0.02	0.02	0.0277078
F7FWPEV03FF8YK	213	282	210	209	692	255	535	2.16	0.02	0	0.0770999
F7FWPEV02D930K	7	2	4	12	5	14	22	2.16	0.05	0.06	0.157299
F7FWPEV02DLAKS	9	6	23	13	31	29	23	2.16	0.03	0.03	0.049746
F2WVVLU01AXPIO	364	207	395	320	784	606	695	2.16	0.03	0	0.0338949
F7FWPEV01ANJUF	34	41	48	44	114	67	88	2.16	0.01	0.01	0.0338949
F7FWPEV04ICPN1	3	10	7	2	13	11	11	2.16	0.08	0.09	0.0323129
F7FWPEV03GEL5P	10	2	5	3	11	8	14	2.16	0.1	0.09	0.0770999
F2WVVLU04IA1QL	26	26	11	11	59	20	42	2.16	0.01	0.02	0.149821
F7FWPEV04JDDEJ	22	30	43	25	50	80	63	2.16	0.01	0.01	0.0338949
F2WVVLU02DKQLF	171	99	254	212	374	355	463	2.16	0.02	0	0.0338949
F2WVVLU01BC8UZ	10	7	11	9	15	29	16	2.16	0.04	0.04	0.0338949
F7FWPEV02DXRWJ	14	7	17	11	33	25	22	2.16	0.03	0.03	0.0338949
F2WVVLU03GKONV	106	56	96	67	107	266	153	2.16	0.01	0	0.0338949
F2WVVLU03F3IKQ	9	7	15	12	31	21	19	2.16	0.04	0.04	0.0338949
F2WVVLU02DRZC0	5	5	7	6	10	13	14	2.16	0.09	0.1	0.0323129
F2WVVLU01BPFA9	7	8	10	11	19	21	19	2.16	0.04	0.05	0.0323129
F2WVVLU03GS78P	7	7	7	9	15	13	20	2.16	0.05	0.05	0.0277078
F2WVVLU01BOM6L	8	8	9	10	22	20	15	2.16	0.05	0.05	0.0323129
F7FWPEV03FSXJN	12	7	14	4	28	12	20	2.16	0.04	0.04	0.108408
F2WVVLU03GBWAV	7	6	9	9	18	16	16	2.16	0.06	0.06	0.0307536
F2WVVLU01BJZE8	23	8	10	8	34	12	34	2.16	0.03	0.03	0.0718282
F7FWPEV03FL2E3	8	0	8	8	13	11	14	2.16	0.09	0.09	0.0277078
F2WVVLU03GU8ZV	3	4	8	4	8	12	10	2.16	0.11	0.11	0.0476781
F2WVVLU03GIXOS	21	2	15	17	34	24	32	2.16	0.03	0.03	0.0338949
F7FWPEV02D4INP	9	1	7	11	4	23	19	2.15	0.06	0.06	0.288844
F7FWPEV02CXLOE	6	2	5	7	7	16	10	2.15	0.11	0.09	0.049746
F7FWPEV01BKKW7	18	4	3	3	9	10	25	2.15	0.05	0.07	0.153576
F2WVVLU01AJLWL	10	19	26	11	45	30	32	2.15	0.02	0.02	0.0338949
F2WVVLU04ILGHK	10	5	9	5	18	13	15	2.15	0.07	0.07	0.0323129
F7FWPEV03F69FP	10	10	10	6	26	8	23	2.15	0.04	0.05	0.271028
F2WVVLU02DGWJH	17	13	23	20	52	24	43	2.15	0.02	0.02	0.0338949
F7FWPEV04IW71X	7	14	21	13	34	28	28	2.15	0.02	0.03	0.0323129
F7FWPEV03GWQTK	31	35	9	14	79	20	44	2.15	0.01	0.01	0.157299
F7FWPEV04IYB8U	2	13	14	6	27	8	21	2.15	0.04	0.05	0.157299
F2WVVLU03G9QEA	11	13	11	18	42	21	23	2.15	0.03	0.03	0.0323129
F7FWPEV03GQJPA	40	27	41	29	69	68	84	2.15	0.01	0.01	0.0338949
F7FWPEV04IWH8L	91	49	92	78	191	147	162	2.15	0.01	0.01	0.0338949
F2WVVLU03HCF9T	4	6	3	8	11	8	15	2.15	0.08	0.12	0.049746
F7FWPEV04IDVT1	9	11	9	10	23	15	24	2.15	0.03	0.04	0.0323129
F2WVVLU01B1NMO	3	1	3	16	5	29	3	2.15	0.14	0.09	0.271028
F2WVVLU02D2IPA	115	58	165	171	271	241	312	2.15	0.02	0	0.0338949
F7FWPEV02DS9S5	5	8	4	8	15	8	18	2.15	0.06	0.07	0.06658
F7FWPEV01BV8CY	3	6	3	8	12	9	11	2.15	0.1	0.13	0.0323129
F2WVVLU01BD08V	1	2	11	4	7	12	11	2.15	0.11	0.11	0.108408
F2WVVLU01BUJP8	10	11	18	4	19	24	26	2.15	0.03	0.04	0.0338949
F7FWPEV04IHIQW	18	17	19	19	43	30	45	2.15	0.01	0.02	0.0323129
F7FWPEV04JT09I	16	5	5	3	22	14	10	2.15	0.09	0.08	0.153576
F2WVVLU01BM3Z7	10	6	2	9	17	13	13	2.15	0.08	0.08	0.0323129
F2WVVLU02DP9Z4	27	18	13	15	56	21	41	2.15	0.02	0.02	0.0770999
F7FWPEV03G3SUH	252	109	267	233	446	454	486	2.15	0.02	0	0.0338949
F7FWPEV01BI1U0	160	98	226	187	332	327	422	2.15	0.02	0	0.0338949
F7FWPEV04JC9AL	3	2	6	6	5	9	14	2.15	0.1	0.11	0.153576
F2WVVLU03GTOEU	368	197	386	335	796	604	671	2.15	0.03	0	0.0338949
F7FWPEV01AK957	24	43	60	31	106	62	86	2.15	0.01	0.01	0.0338949
F2WVVLU01AMYH7	10	5	14	16	32	15	26	2.15	0.04	0.04	0.0770999
F2WVVLU01CDN1E	29	43	47	47	111	72	84	2.15	0.01	0.01	0.0323129
F7FWPEV02EE579	179	104	228	180	375	324	414	2.15	0.02	0	0.0338949
F2WVVLU03FP005	51	135	48	68	283	62	140	2.15	0.01	0	0.157299
F2WVVLU01AXVSA	9	2	8	6	13	14	14	2.15	0.08	0.07	0.0323129
F2WVVLU03GGWDI	7	8	7	12	16	18	21	2.15	0.04	0.04	0.0323129
F7FWPEV04JFXIP	79	44	107	117	190	166	204	2.15	0.01	0.01	0.0338949
F2WVVLU03F0TUX	6	8	10	3	19	11	14	2.15	0.07	0.07	0.0338949
F2WVVLU02DSA86	6	12	11	29	25	25	42	2.14	0.02	0.03	0.153576
F2WVVLU03GGCP9	7	13	14	4	22	19	20	2.14	0.04	0.04	0.0338949
F7FWPEV01BXM07	35	14	53	42	41	123	68	2.14	0.01	0.01	0.157299
F2WVVLU02CX97U	14	8	11	21	37	27	23	2.14	0.03	0.03	0.0338949
F2WVVLU02EMJGS	9	8	6	23	40	11	23	2.14	0.04	0.04	0.108408
F7FWPEV03F7QHP	11	1	9	5	17	11	14	2.14	0.09	0.08	0.049746
F2WVVLU01AYJZY	13	2	8	8	19	16	15	2.14	0.07	0.07	0.0323129
F2WVVLU04I2WKP	15	13	8	5	24	16	26	2.14	0.03	0.04	0.0338949
F7FWPEV02EF4KN	14	7	26	18	26	39	40	2.14	0.02	0.03	0.049746
F7FWPEV02EENZQ	9	8	22	13	42	18	25	2.14	0.03	0.03	0.0770999
F2WVVLU02D8DZ4	38	11	32	42	67	58	71	2.14	0.01	0.01	0.0338949
F2WVVLU01CFK6D	7	11	13	6	18	20	21	2.14	0.04	0.05	0.0338949
F7FWPEV04JS6BK	4	4	6	14	17	14	13	2.14	0.08	0.09	0.105193
F7FWPEV01BOU92	21	16	5	8	48	10	21	2.14	0.03	0.04	0.211798
F2WVVLU03HDR3I	5	10	24	21	42	30	24	2.14	0.03	0.03	0.049746
F7FWPEV03GC7D6	25	33	52	44	103	61	83	2.14	0.01	0.01	0.0338949
F2WVVLU03GHBA3	37	2	2	7	6	35	36	2.14	0.03	0.03	0.475533
F2WVVLU04JE35Q	1	23	7	8	41	6	16	2.14	0.04	0.04	0.4795
F7FWPEV02D724L	36	27	24	10	67	43	46	2.14	0.01	0.01	0.0338949
F7FWPEV02DFSG1	106	93	42	63	221	87	180	2.14	0.01	0.01	0.157299
F7FWPEV02D4CRG	468	260	458	382	995	697	821	2.14	0.03	0	0.0338949
F2WVVLU04JX7SM	23	31	30	25	88	48	37	2.14	0.01	0.01	0.0338949
F7FWPEV04IHDJ5	50	16	38	28	79	58	72	2.14	0.01	0.01	0.0338949
F2WVVLU04ILY7Q	9	13	9	17	20	31	26	2.14	0.03	0.03	0.0323129
F2WVVLU03F43DV	6	7	7	5	21	8	11	2.14	0.09	0.09	0.0323129
F2WVVLU04IBXSF	15	18	16	20	44	32	35	2.14	0.02	0.02	0.0338949
F7FWPEV01B23MH	8	6	6	10	14	14	20	2.14	0.05	0.06	0.0307536
F2WVVLU02C2H32	88	66	104	69	211	133	180	2.14	0.01	0.01	0.0338949
F7FWPEV02DH2L4	3	6	5	8	12	9	14	2.13	0.09	0.11	0.0338949
F7FWPEV01A486K	29	23	56	43	81	60	99	2.13	0.01	0.01	0.0338949
F7FWPEV03F789S	201	135	224	166	459	308	395	2.13	0.02	0	0.0338949
F2WVVLU02DX5LJ	8	2	7	4	10	11	13	2.13	0.11	0.1	0.0338949
F7FWPEV04I56BG	4	14	9	5	26	7	19	2.13	0.04	0.06	0.157299
F7FWPEV01BWH0E	26	19	13	10	54	15	40	2.13	0.02	0.02	0.157299
F7FWPEV03FQAET	45	20	49	34	93	58	85	2.13	0.01	0.01	0.0338949
F2WVVLU04JECTT	105	47	100	70	198	125	190	2.13	0.01	0.01	0.0338949
F7FWPEV02DFWBS	18	13	10	19	38	28	30	2.13	0.02	0.03	0.0338949
F2WVVLU04IFN8N	6	1	6	7	14	11	7	2.13	0.15	0.13	0.0476781
F7FWPEV01AH0XI	11	7	8	8	15	16	23	2.13	0.04	0.05	0.0323129
F7FWPEV03FXOWV	9	10	13	8	19	25	20	2.13	0.04	0.05	0.0338949
F7FWPEV01B52ZL	8	13	5	9	17	21	18	2.13	0.04	0.05	0.0338949
F2WVVLU03HEFNV	2	7	4	6	17	7	7	2.13	0.13	0.13	0.06658
F7FWPEV01BNU35	12	8	8	9	17	16	26	2.13	0.04	0.05	0.0323129
F7FWPEV04H3EGM	9	5	12	13	26	8	27	2.13	0.04	0.05	0.288844
F2WVVLU01ALPP7	2	7	6	5	11	11	10	2.13	0.1	0.13	0.0323129
F2WVVLU02EMSCX	7	7	4	3	16	8	9	2.13	0.11	0.12	0.0323129
F7FWPEV04JGFX4	6	2	7	6	9	12	13	2.13	0.11	0.1	0.0323129
F2WVVLU01BTVWU	9	10	11	17	19	34	21	2.13	0.04	0.04	0.0338949
F7FWPEV01BS1LK	9	6	7	8	15	16	17	2.13	0.06	0.07	0.0338949
F2WVVLU02D6DHY	4	7	11	9	20	16	14	2.13	0.06	0.06	0.0338949
F2WVVLU01BHFV0	6	4	8	8	18	8	15	2.13	0.08	0.1	0.06658
F7FWPEV01BD17Q	85	53	157	122	187	212	266	2.13	0.01	0.01	0.0338949
F7FWPEV04JQHSJ	7	4	13	14	20	14	26	2.13	0.04	0.05	0.049746
F2WVVLU04H169J	60	27	89	54	79	203	84	2.13	0.02	0.01	0.157299
F2WVVLU02C8S1A	13	14	21	7	23	36	29	2.13	0.02	0.03	0.0338949
F2WVVLU04JOD71	15	1	9	9	21	15	18	2.13	0.07	0.07	0.0476781
F2WVVLU01CCE7J	11	14	25	55	33	96	39	2.13	0.02	0.02	0.157299
F2WVVLU03FVZ53	15	10	11	10	26	24	23	2.12	0.04	0.04	0.0323129
F7FWPEV04HY6OM	24	31	8	12	55	25	40	2.12	0.01	0.02	0.0770999
F2WVVLU03FJMAN	4	5	5	8	13	9	12	2.12	0.11	0.11	0.0323129
F7FWPEV01B6CK8	51	36	42	28	97	70	82	2.12	0.01	0.01	0.0338949
F2WVVLU01ARAHW	412	294	522	396	1067	743	776	2.12	0.03	0	0.0338949
F2WVVLU01BUYEW	4	2	7	7	12	11	9	2.12	0.13	0.11	0.0323129
F2WVVLU01BE2G4	5	1	13	24	11	36	22	2.12	0.04	0.05	0.288844
F7FWPEV04JHDNE	13	7	4	10	17	15	22	2.12	0.05	0.05	0.0338949
F2WVVLU01AQEIK	12	12	39	27	63	34	45	2.12	0.02	0.02	0.0744618
F2WVVLU04I4TPL	8	6	2	4	13	6	13	2.12	0.1	0.08	0.105193
F2WVVLU01A0YB9	11	78	52	111	153	127	121	2.12	0.01	0.01	0.0338949
F2WVVLU03FVFP7	7	7	9	7	18	13	17	2.12	0.06	0.07	0.0277078
F2WVVLU04I9069	53	67	22	39	145	49	93	2.12	0.01	0.01	0.157299
F2WVVLU02DV6ZL	17	16	21	10	40	33	29	2.12	0.03	0.02	0.0338949
F2WVVLU03GPT2I	8	8	5	7	23	10	11	2.12	0.08	0.07	0.0323129
F7FWPEV03GKHDW	3	2	10	5	5	17	11	2.12	0.11	0.11	0.108408
F2WVVLU04IGT40	99	33	122	83	197	172	168	2.12	0.02	0.01	0.0338949
F7FWPEV02DE4IW	9	18	5	7	31	9	22	2.12	0.04	0.04	0.108408
F2WVVLU01B11LA	9	19	32	23	47	33	51	2.12	0.01	0.02	0.0338949
F7FWPEV01BNJN7	256	144	277	236	548	402	502	2.12	0.03	0	0.0338949
F7FWPEV01BNCQX	8	6	12	8	21	13	20	2.12	0.06	0.06	0.0323129
F2WVVLU03GEJK3	7	7	7	4	19	9	11	2.12	0.09	0.09	0.0277078
F7FWPEV02DW8R9	26	14	49	32	44	92	56	2.12	0.01	0.01	0.0770999
F2WVVLU01BH4Q7	9	12	16	19	42	25	22	2.12	0.03	0.03	0.0338949
F7FWPEV02DZFMA	323	202	389	293	671	554	692	2.12	0.03	0	0.0338949
F7FWPEV02DJY19	6	4	8	12	21	11	14	2.12	0.07	0.09	0.0770999
F7FWPEV04JGDWP	3	5	6	5	14	7	9	2.12	0.13	0.13	0.0323129
F2WVVLU02DT4FN	10	14	20	17	46	22	30	2.12	0.03	0.03	0.0338949
F2WVVLU04IVW0N	263	95	270	212	455	383	496	2.12	0.03	0	0.0338949
F2WVVLU02ELYV5	185	95	240	200	391	332	420	2.11	0.02	0	0.0338949
F2WVVLU02D4GBL	2	13	5	9	26	8	11	2.11	0.07	0.08	0.288844
F2WVVLU02DARH9	19	17	28	14	48	32	42	2.11	0.02	0.02	0.0338949
F2WVVLU01ALS7V	6	1	4	11	11	10	14	2.11	0.11	0.11	0.108408
F7FWPEV01BG38W	2	4	8	10	15	9	13	2.11	0.09	0.11	0.0770999
F2WVVLU01BWDPY	4	16	10	5	26	7	22	2.11	0.04	0.05	0.157299
F2WVVLU03GDD88	19	18	13	18	41	25	42	2.11	0.02	0.02	0.0323129
F2WVVLU02DXZHE	8	4	15	4	17	14	17	2.11	0.06	0.08	0.0718282
F2WVVLU03FKB8U	207	244	170	154	607	195	425	2.11	0.02	0	0.157299
F7FWPEV02EIVWL	10	12	21	16	37	25	32	2.11	0.03	0.03	0.0338949
F7FWPEV04H7N9W	17	20	10	11	31	19	43	2.11	0.02	0.02	0.0770999
F2WVVLU01BZA68	5	5	13	10	22	9	20	2.11	0.06	0.06	0.153576
F2WVVLU03FR4OI	39	45	49	50	124	76	89	2.11	0.01	0.01	0.0338949
F2WVVLU02EBCU8	9	5	6	13	13	24	15	2.11	0.07	0.07	0.049746
F2WVVLU01CCEQ3	17	1	1	4	7	15	14	2.11	0.09	0.1	0.284503
F7FWPEV02C3GMB	11	7	12	5	16	21	19	2.11	0.05	0.05	0.0338949
F7FWPEV01B6KER	117	66	147	90	266	175	223	2.11	0.02	0.01	0.0338949
F2WVVLU01BTQ9E	4	2	3	9	8	7	14	2.11	0.11	0.13	0.157299
F7FWPEV03F5W4D	5	6	4	7	6	15	14	2.11	0.09	0.11	0.108408
F2WVVLU03F5YLQ	8	6	10	11	23	17	15	2.11	0.07	0.06	0.0338949
F7FWPEV01BZJC3	6	11	10	10	23	12	23	2.11	0.04	0.06	0.0307536
F7FWPEV04JRG9E	10	5	11	6	19	16	15	2.11	0.07	0.07	0.0338949
F2WVVLU02DALIT	6	5	9	5	17	8	14	2.11	0.09	0.11	0.0744618
F7FWPEV02EWHGB	24	18	2	9	40	15	29	2.11	0.03	0.03	0.157299
F7FWPEV02DTD1C	12	32	38	35	88	39	57	2.11	0.01	0.01	0.0338949
F2WVVLU02CXMR9	5	6	9	12	22	17	11	2.11	0.08	0.07	0.0770999
F7FWPEV02EQILB	7	16	37	26	56	42	37	2.11	0.02	0.02	0.049746
F2WVVLU01A3TDQ	15	19	13	24	52	20	41	2.11	0.02	0.02	0.0770999
F2WVVLU01AWC7V	15	11	15	12	28	23	32	2.11	0.03	0.03	0.0323129
F2WVVLU04JMZBV	123	217	112	212	478	220	352	2.11	0.02	0	0.0338949
F7FWPEV03FPTH1	4	13	6	9	27	8	16	2.11	0.06	0.07	0.157299
F7FWPEV02C7USP	5	1	20	6	16	17	18	2.11	0.07	0.07	0.288844
F2WVVLU04IUFD9	86	17	92	92	79	250	125	2.11	0.02	0.01	0.284503
F2WVVLU03HE0ZC	7	6	13	14	22	20	21	2.11	0.05	0.06	0.0338949
F7FWPEV02D22J0	16	18	18	23	34	40	45	2.11	0.02	0.02	0.0323129
F7FWPEV04JQJGQ	32	8	21	26	43	46	49	2.11	0.02	0.02	0.0338949
F7FWPEV01BIG3A	5	10	16	15	25	19	28	2.11	0.03	0.04	0.0338949
F7FWPEV02ECJ0N	8	4	3	7	11	12	11	2.11	0.12	0.1	0.0323129
F2WVVLU04JU367	29	25	7	22	69	22	40	2.11	0.02	0.02	0.211798
F7FWPEV03F52MN	7	6	10	13	27	11	18	2.1	0.06	0.06	0.0770999
F2WVVLU01BDK49	26	37	14	19	102	23	27	2.1	0.02	0.02	0.288844
F7FWPEV02DBP9P	8	8	3	6	20	11	8	2.1	0.1	0.09	0.06658
F2WVVLU03FYHYV	11	7	9	14	24	18	23	2.1	0.05	0.05	0.0338949
F7FWPEV03GATSI	5	4	5	9	10	10	15	2.1	0.1	0.1	0.0307536
F7FWPEV02DAMP7	9	10	11	3	21	15	15	2.1	0.06	0.06	0.0323129
F2WVVLU02EAUEK	14	8	14	11	25	25	25	2.1	0.04	0.04	0.0262242
F2WVVLU04IP0MS	9	8	8	8	21	13	18	2.1	0.06	0.06	0.0277078
F7FWPEV04HXO34	177	76	216	180	335	309	380	2.1	0.02	0.01	0.0338949
F2WVVLU01CB575	7	5	4	4	11	9	11	2.1	0.12	0.12	0.0307536
F7FWPEV03FQIDP	545	301	659	529	1161	988	1058	2.1	0.03	0	0.0338949
F7FWPEV01AJYVS	11	4	15	16	15	27	29	2.1	0.04	0.04	0.108408
F2WVVLU03FXEOB	25	44	21	30	111	24	55	2.1	0.01	0.01	0.288844
F7FWPEV02D3EPX	8	6	14	13	19	24	22	2.1	0.05	0.05	0.0338949
F2WVVLU01BRBPJ	25	4	14	10	22	24	37	2.1	0.03	0.04	0.157299
F2WVVLU03FM24L	6	1	7	6	8	13	11	2.1	0.13	0.11	0.0323129
F2WVVLU01AM874	35	8	14	22	39	50	36	2.1	0.02	0.02	0.0338949
F7FWPEV04IE0V0	12	8	5	7	28	10	12	2.1	0.08	0.06	0.108408
F7FWPEV04JAB39	11	8	23	20	41	29	29	2.1	0.03	0.03	0.0323129
F2WVVLU04H7LMJ	13	13	10	7	27	14	26	2.1	0.03	0.04	0.0323129
F2WVVLU02CX4TQ	18	12	20	17	37	32	37	2.1	0.02	0.03	0.0323129
F2WVVLU04JM8L4	22	20	23	24	51	42	48	2.1	0.02	0.02	0.0338949
F2WVVLU03FTMJE	6	8	8	9	21	16	12	2.1	0.07	0.08	0.0323129
F7FWPEV04IVAOX	34	12	30	15	51	41	51	2.1	0.02	0.02	0.0323129
F7FWPEV03FKACA	19	29	11	16	57	16	45	2.1	0.02	0.02	0.211798
F2WVVLU01ALGLG	164	78	73	67	360	86	155	2.1	0.02	0.01	0.157299
F7FWPEV02EP6FF	44	55	29	28	123	42	78	2.1	0.01	0.01	0.157299
F7FWPEV01AGQMT	8	1	8	6	18	5	14	2.1	0.11	0.1	0.284503
F2WVVLU01AHJQG	6	5	3	11	16	11	11	2.1	0.1	0.1	0.06658
F2WVVLU02EH40F	3	18	6	10	32	8	18	2.1	0.04	0.05	0.211798
F7FWPEV01BKBCA	189	106	178	142	401	258	310	2.1	0.02	0.01	0.0338949
F7FWPEV03GLIE1	23	24	9	18	71	17	28	2.1	0.03	0.02	0.288844
F2WVVLU01BECWI	13	2	21	14	10	45	24	2.1	0.04	0.04	0.288844
F2WVVLU03G0KXD	26	29	10	18	65	22	43	2.1	0.02	0.02	0.157299
F7FWPEV01BEF4W	17	19	10	7	25	26	32	2.1	0.02	0.03	0.0338949
F2WVVLU03GN4AB	5	6	2	10	10	12	14	2.1	0.1	0.12	0.049746
F7FWPEV04I9KGI	354	137	379	297	664	565	605	2.1	0.03	0	0.0338949
F2WVVLU01BOTYS	4	6	5	10	18	10	11	2.1	0.1	0.1	0.049746
F7FWPEV02DY205	18	18	12	9	48	12	29	2.09	0.03	0.03	0.207617
F2WVVLU01A6Q6G	21	4	24	21	37	44	29	2.09	0.03	0.03	0.0323129
F7FWPEV02DLKUG	10	8	7	10	19	19	17	2.09	0.06	0.05	0.0307536
F2WVVLU01AVVGU	19	12	28	24	32	42	55	2.09	0.02	0.02	0.0338949
F2WVVLU02C2OS9	565	461	651	519	1487	935	1027	2.09	0.04	0	0.0338949
F2WVVLU04I4DZH	0	13	6	12	33	3	14	2.09	0.07	0.07	0.288844
F2WVVLU02EKQZ4	6	5	6	6	15	8	12	2.09	0.11	0.12	0.0277078
F2WVVLU02EP6RA	12	11	12	12	17	36	20	2.09	0.04	0.04	0.0277078
F2WVVLU04IGU71	32	23	14	13	66	20	42	2.09	0.02	0.02	0.157299
F2WVVLU01CBSZW	4	8	6	6	13	12	13	2.09	0.08	0.1	0.0307536
F7FWPEV04IM65A	7	10	9	11	27	14	16	2.09	0.06	0.06	0.0338949
F7FWPEV03G407Z	122	55	147	105	247	219	208	2.09	0.02	0.01	0.0338949
F2WVVLU02C59MA	12	10	25	26	43	37	35	2.09	0.03	0.02	0.0338949
F7FWPEV04IUEVW	7	8	12	9	19	24	14	2.09	0.06	0.07	0.0338949
F7FWPEV04HYZLK	12	16	10	4	28	14	23	2.09	0.04	0.04	0.0770999
F2WVVLU01A468T	262	148	291	245	494	459	531	2.09	0.03	0	0.0338949
F7FWPEV04ISDA7	398	167	382	280	729	539	658	2.09	0.03	0	0.0338949
F2WVVLU04I58KJ	402	224	455	349	800	686	759	2.09	0.03	0	0.0338949
F2WVVLU03G8235	13	36	14	8	59	20	32	2.09	0.02	0.02	0.157299
F7FWPEV03GP0HO	5	4	7	6	10	13	11	2.09	0.12	0.1	0.0338949
F7FWPEV02D5KSW	7	6	9	9	23	13	12	2.09	0.08	0.07	0.0323129
F2WVVLU04IKNEE	6	7	8	7	17	14	13	2.09	0.08	0.09	0.0323129
F7FWPEV01A4UE1	5	13	6	15	26	16	19	2.09	0.05	0.05	0.0338949
F7FWPEV04IPM7B	9	12	13	12	36	17	20	2.09	0.05	0.04	0.0323129
F7FWPEV02CWN5K	8	11	15	11	32	21	18	2.09	0.05	0.04	0.0323129
F2WVVLU01A2W1P	76	48	123	91	205	169	157	2.09	0.02	0.01	0.0338949
F7FWPEV02DR03H	23	30	16	7	72	11	35	2.09	0.02	0.02	0.288844
F2WVVLU01ASHQP	12	10	12	18	19	21	41	2.09	0.02	0.03	0.0323129
F2WVVLU01BCSDR	10	8	13	7	17	23	20	2.09	0.05	0.06	0.0338949
F2WVVLU03GH1LU	7	5	12	7	17	16	15	2.09	0.07	0.07	0.0323129
F7FWPEV01B5UMM	177	105	235	193	424	292	395	2.09	0.03	0.01	0.0338949
F2WVVLU04JXYND	6	5	9	5	14	10	14	2.09	0.09	0.1	0.0307536
F7FWPEV04IF8ZP	10	6	6	11	14	13	24	2.09	0.05	0.06	0.0323129
F2WVVLU02DY027	3	16	8	2	17	9	18	2.09	0.05	0.07	0.0770999
F2WVVLU02C9EAW	5	6	5	6	14	10	10	2.09	0.12	0.13	0.0292181
F2WVVLU04H8EX6	3	5	6	12	18	12	10	2.09	0.11	0.11	0.108408
F7FWPEV01A0Y90	24	7	14	12	38	22	30	2.09	0.04	0.03	0.0770999
F2WVVLU03FRK0H	41	19	32	29	66	56	66	2.09	0.01	0.02	0.0323129
F2WVVLU02DXJR5	12	10	15	11	27	25	23	2.09	0.04	0.04	0.0338949
F2WVVLU03FTDZH	20	19	20	6	36	31	35	2.09	0.02	0.03	0.0323129
F7FWPEV01AK0CE	14	2	37	32	45	40	48	2.09	0.02	0.02	0.0338949
F2WVVLU03GPCUO	12	33	28	35	69	47	52	2.09	0.01	0.02	0.0338949
F7FWPEV04I1SGN	9	17	13	19	37	20	34	2.09	0.03	0.03	0.0338949
F7FWPEV04IWQU2	649	427	608	526	1168	1142	1147	2.08	0.03	0	0.0338949
F2WVVLU02EOPL9	11	6	14	13	24	23	22	2.08	0.05	0.05	0.0338949
F2WVVLU02D82B6	10	8	12	8	20	18	22	2.08	0.05	0.06	0.0323129
F2WVVLU02DSCFT	48	31	37	32	80	62	88	2.08	0.01	0.01	0.0338949
F2WVVLU01AXGX7	15	10	20	26	36	35	40	2.08	0.03	0.03	0.0338949
F7FWPEV02DQVLV	13	8	15	14	40	30	9	2.08	0.06	0.04	0.288844
F7FWPEV03FW731	11	8	6	10	20	20	15	2.08	0.07	0.06	0.0323129
F7FWPEV04JGHCR	30	29	13	15	64	17	54	2.08	0.01	0.02	0.157299
F2WVVLU04H51ER	8	4	14	21	22	19	32	2.08	0.04	0.05	0.0770999
F2WVVLU03GJD00	10	7	7	6	13	19	15	2.08	0.07	0.08	0.0323129
F2WVVLU02EP898	7	6	7	9	21	3	21	2.08	0.07	0.08	0.471474
F2WVVLU02DT8BF	8	7	4	13	20	9	20	2.08	0.06	0.07	0.0744618
F7FWPEV03FNCPI	30	29	7	13	62	27	33	2.08	0.02	0.02	0.157299
F2WVVLU01BMJUV	7	0	8	5	8	7	17	2.08	0.11	0.13	0.149821
F7FWPEV02C5NY8	4	6	7	4	21	5	7	2.08	0.15	0.16	0.207617
F2WVVLU04JBLAZ	50	127	59	69	259	75	140	2.08	0.01	0.01	0.0770999
F7FWPEV04ILKPF	2	6	10	6	14	11	12	2.08	0.09	0.11	0.0323129
F7FWPEV01B0ICD	163	87	235	181	376	314	349	2.08	0.03	0.01	0.0338949
F7FWPEV02EAFXH	26	37	9	14	64	22	48	2.08	0.01	0.02	0.157299
F7FWPEV02DFHGT	14	14	18	10	35	23	31	2.08	0.03	0.04	0.0323129
F2WVVLU04JPDDH	4	0	11	7	13	20	2	2.08	0.19	0.13	0.288844
F7FWPEV02EKLCN	115	98	144	109	299	186	242	2.08	0.02	0.01	0.0338949
F2WVVLU01B5BUO	7	1	9	6	14	8	14	2.08	0.11	0.1	0.0744618
F7FWPEV01AKTUC	112	85	85	117	243	141	238	2.08	0.02	0.01	0.0323129
F2WVVLU02C5D5E	3	5	5	6	9	10	10	2.08	0.13	0.13	0.0307536
F2WVVLU02D46V3	9	11	11	8	23	20	17	2.08	0.05	0.06	0.0323129
F2WVVLU04I7QSX	4	14	7	5	26	7	14	2.08	0.06	0.08	0.149821
F2WVVLU01BV58T	6	14	15	13	22	25	29	2.08	0.03	0.04	0.0338949
F7FWPEV03GVVJA	91	48	139	116	187	192	235	2.08	0.02	0.01	0.0338949
F2WVVLU01B0IDM	4	6	10	1	14	10	8	2.08	0.13	0.14	0.108408
F2WVVLU01A6E5Q	10	7	3	5	14	11	14	2.08	0.09	0.11	0.0323129
F2WVVLU01AZ05S	11	2	9	3	16	11	12	2.08	0.11	0.09	0.049746
F7FWPEV02DSAUJ	5	14	10	9	21	23	16	2.08	0.05	0.05	0.0338949
F2WVVLU04JQ0J7	15	19	15	18	56	21	28	2.08	0.03	0.03	0.0323129
F2WVVLU01AHY6B	5	7	11	9	19	15	16	2.08	0.07	0.07	0.0338949
F7FWPEV01BF51V	9	17	15	14	41	16	29	2.08	0.03	0.03	0.0770999
F7FWPEV04JAZ0N	18	5	10	7	29	11	21	2.08	0.06	0.05	0.0770999
F7FWPEV01BJXX9	10	6	9	7	26	11	12	2.07	0.09	0.08	0.0338949
F2WVVLU04IRB8P	4	4	6	6	10	11	9	2.07	0.14	0.14	0.0307536
F7FWPEV01AU05G	80	66	84	52	175	114	149	2.07	0.02	0.01	0.0338949
F2WVVLU01BW5MA	14	20	35	31	62	35	58	2.07	0.02	0.02	0.049746
F2WVVLU04ISVR0	9	5	5	5	18	7	12	2.07	0.11	0.13	0.06658
F7FWPEV02CZK6M	3	12	14	11	31	12	20	2.07	0.05	0.05	0.108408
F7FWPEV01BI808	15	16	28	22	49	33	42	2.07	0.02	0.02	0.0338949
F2WVVLU03FLKGU	16	4	16	10	25	17	29	2.07	0.04	0.04	0.0323129
F7FWPEV02DD1ZW	10	18	11	9	33	25	17	2.07	0.05	0.04	0.0770999
F7FWPEV01AP6XF	6	5	8	4	11	8	16	2.07	0.1	0.12	0.049746
F2WVVLU01BF1RM	23	12	10	11	11	50	26	2.07	0.03	0.04	0.211798
F2WVVLU02C0DM7	8	6	2	8	20	5	12	2.07	0.11	0.13	0.284503
F7FWPEV03HENE6	39	23	28	25	59	45	72	2.07	0.01	0.02	0.0338949
F7FWPEV01AOKH2	59	26	83	58	119	119	112	2.07	0.02	0.01	0.0323129
F7FWPEV01A1ZXL	26	17	39	20	43	77	37	2.07	0.02	0.02	0.0770999
F2WVVLU04IFRNK	13	8	8	5	18	13	22	2.07	0.06	0.06	0.0476781
F2WVVLU02EO1UU	12	16	21	11	39	29	25	2.07	0.04	0.03	0.0338949
F7FWPEV03HD6QR	8	11	5	14	21	16	21	2.07	0.05	0.07	0.0323129
F7FWPEV04IZPN0	33	2	8	10	26	21	35	2.07	0.04	0.04	0.157299
F7FWPEV02D4H3S	1	8	8	4	12	8	14	2.07	0.1	0.12	0.06658
F7FWPEV03GB0W1	5	8	3	5	17	8	8	2.07	0.13	0.14	0.0639689
F2WVVLU02C0PYL	30	31	35	47	104	45	72	2.07	0.02	0.01	0.0770999
F2WVVLU03FP82C	5	4	17	5	12	20	16	2.07	0.07	0.09	0.153576
F2WVVLU01B6CSQ	14	18	12	5	32	15	29	2.07	0.03	0.04	0.0770999
F7FWPEV02DN9L1	1	0	11	9	10	11	11	2.07	0.14	0.14	0.142213
F7FWPEV01A24KN	10	1	9	7	13	17	12	2.07	0.11	0.09	0.0338949
F7FWPEV01B800M	7	11	10	10	23	14	21	2.07	0.05	0.06	0.0323129
F2WVVLU03GT5GC	23	12	14	18	35	29	40	2.07	0.03	0.03	0.0338949
F7FWPEV04I39UA	22	16	17	12	41	26	36	2.07	0.03	0.03	0.0338949
F7FWPEV02EITZK	2	16	7	6	27	6	14	2.07	0.06	0.08	0.372456
F7FWPEV04ITRAV	3	18	9	4	31	6	17	2.07	0.05	0.06	0.288844
F2WVVLU01AKKNK	15	11	21	21	40	34	32	2.07	0.03	0.03	0.0323129
F7FWPEV03GJL8I	74	41	70	57	128	100	146	2.07	0.01	0.01	0.0338949
F7FWPEV03FG6AT	7	1	2	10	1	15	15	2.07	0.11	0.13	0.368066
F7FWPEV04JJ0SI	134	288	169	173	586	204	395	2.07	0.02	0.01	0.0770999
F7FWPEV03GBRFA	31	30	9	17	68	18	48	2.07	0.02	0.02	0.157299
F2WVVLU01AU7YW	15	13	20	20	34	37	35	2.07	0.03	0.03	0.0323129
F7FWPEV01AWZS6	5	8	10	5	10	15	19	2.07	0.06	0.08	0.0476781
F2WVVLU02DZRX6	12	4	3	3	15	8	11	2.07	0.14	0.12	0.153576
F2WVVLU01AVU9T	17	11	21	29	40	46	35	2.07	0.03	0.03	0.0338949
F7FWPEV02EP0PJ	12	8	6	5	19	10	19	2.06	0.06	0.08	0.0744618
F7FWPEV03F62MF	260	358	425	336	1063	545	528	2.06	0.04	0.01	0.0338949
F7FWPEV04IBBWP	12	12	6	15	29	19	21	2.06	0.05	0.05	0.0323129
F2WVVLU03G8NML	226	513	451	418	1174	532	785	2.06	0.03	0	0.0338949
F2WVVLU01B3SNZ	6	7	26	9	24	27	23	2.06	0.04	0.04	0.157299
F2WVVLU01AJLJU	38	32	79	49	64	157	86	2.06	0.02	0.01	0.0770999
F7FWPEV04JTHRT	7	4	4	4	14	5	10	2.06	0.15	0.15	0.06658
F7FWPEV01BDSKC	125	42	146	136	224	210	260	2.06	0.02	0.01	0.0338949
F2WVVLU02C4EW1	16	12	8	13	23	27	25	2.06	0.04	0.04	0.0338949
F7FWPEV04ITL5T	9	2	5	4	16	8	7	2.06	0.17	0.13	0.157299
F7FWPEV04JQSKZ	181	90	223	214	372	325	397	2.06	0.03	0.01	0.0338949
F7FWPEV01B36VB	8	1	10	6	11	11	17	2.06	0.09	0.09	0.0323129
F7FWPEV02CX6R3	361	397	537	510	1198	642	950	2.06	0.04	0.01	0.0338949
F2WVVLU03GOCA3	6	6	10	2	9	12	16	2.06	0.08	0.11	0.0744618
F2WVVLU04IL79T	1	21	9	3	31	9	14	2.06	0.05	0.06	0.211798
F7FWPEV04JOEN5	6	8	2	5	12	9	11	2.06	0.11	0.14	0.0338949
F2WVVLU04I0HU6	6	7	8	8	24	9	11	2.06	0.1	0.08	0.0323129
F7FWPEV04H4JT8	7	7	4	5	12	12	11	2.06	0.11	0.12	0.0307536
F7FWPEV02D3DXG	73	21	70	41	68	183	66	2.06	0.02	0.01	0.4795
F7FWPEV02EO1K2	12	13	12	12	28	23	25	2.06	0.04	0.05	0.0277078
F7FWPEV02DL9M0	3	5	6	8	17	7	10	2.06	0.14	0.14	0.0770999
F2WVVLU04I8DGJ	20	23	42	41	20	136	37	2.06	0.02	0.02	0.858427
F2WVVLU01AW6KM	12	11	6	7	19	6	30	2.06	0.04	0.06	0.372456
F2WVVLU02DHFBV	18	14	12	25	47	25	35	2.06	0.03	0.03	0.049746
F7FWPEV04HYYBX	23	25	11	21	69	11	43	2.06	0.02	0.02	0.372456
F2WVVLU03GDRPO	4	4	6	11	16	10	11	2.06	0.11	0.12	0.105193
F7FWPEV01AS4JX	6	7	12	7	16	13	20	2.06	0.06	0.07	0.0323129
F7FWPEV03GXMFE	9	4	7	7	17	9	14	2.06	0.1	0.12	0.0476781
F2WVVLU01AYL5C	12	6	13	9	31	13	18	2.06	0.07	0.05	0.049746
F2WVVLU04JI55P	93	51	146	110	199	169	250	2.06	0.02	0.01	0.0338949
F7FWPEV04IIVY9	20	26	22	16	55	41	35	2.06	0.02	0.02	0.0338949
F2WVVLU03FZZSI	4	10	9	13	18	17	20	2.06	0.06	0.07	0.0338949
F2WVVLU04IT14Q	59	47	97	69	170	111	136	2.06	0.02	0.01	0.0338949
F2WVVLU01B9CM2	34	5	24	17	54	29	40	2.05	0.03	0.03	0.0770999
F7FWPEV04IULE2	10	4	6	8	11	17	14	2.05	0.09	0.1	0.0338949
F7FWPEV04JBCBP	5	7	6	4	14	9	11	2.05	0.12	0.13	0.0338949
F2WVVLU02EWBYS	6	7	13	12	25	21	13	2.05	0.07	0.08	0.049746
F7FWPEV03FO4C7	6	12	10	15	32	19	16	2.05	0.06	0.06	0.0338949
F7FWPEV02D1510	19	20	35	27	49	52	54	2.05	0.02	0.02	0.0338949
F7FWPEV02DLV72	11	11	20	23	28	33	38	2.05	0.03	0.03	0.0323129
F7FWPEV01BSCQW	5	2	9	5	14	8	11	2.05	0.14	0.12	0.0744618
F2WVVLU04JW0U5	17	5	13	14	27	35	13	2.05	0.06	0.05	0.211798
F2WVVLU01CFEI1	7	8	7	6	15	18	11	2.05	0.09	0.09	0.0323129
F7FWPEV03FVSDL	387	264	419	309	883	538	703	2.05	0.04	0.01	0.0338949
F2WVVLU04HYF4J	6	18	4	1	26	4	14	2.05	0.07	0.08	0.372456
F7FWPEV01BINC0	11	7	13	6	19	17	21	2.05	0.05	0.06	0.0338949
F2WVVLU04ISM6G	28	30	37	33	77	49	69	2.05	0.02	0.02	0.0338949
F2WVVLU02DIMTA	6	17	12	8	17	21	28	2.05	0.03	0.05	0.049746
F7FWPEV01BTFO3	53	134	61	68	276	80	129	2.05	0.02	0.01	0.157299
F2WVVLU02ED0OO	10	6	15	9	11	26	24	2.05	0.05	0.06	0.0770999
F7FWPEV03FGOAZ	45	12	14	20	53	42	45	2.05	0.02	0.02	0.108408
F7FWPEV01B4TFQ	52	41	56	39	102	74	112	2.05	0.01	0.01	0.0338949
F7FWPEV03GPKOA	10	20	15	12	35	31	23	2.05	0.03	0.04	0.0338949
F7FWPEV01ANCYW	202	84	237	184	372	324	391	2.05	0.03	0.01	0.0338949
F7FWPEV03HFAH5	7	5	9	16	23	15	18	2.05	0.07	0.07	0.0770999
F7FWPEV04IINFR	41	42	51	56	105	85	101	2.05	0.01	0.01	0.0338949
F7FWPEV04HWFLY	7	16	5	7	16	14	23	2.05	0.05	0.06	0.105193
F2WVVLU01ARLOX	7	2	8	2	12	6	12	2.05	0.14	0.14	0.149821
F7FWPEV04IRE51	5	7	10	4	21	8	11	2.05	0.11	0.1	0.0770999
F7FWPEV04JL5FV	31	13	59	37	80	76	58	2.05	0.02	0.02	0.0770999
F2WVVLU01A15PE	38	16	14	16	82	14	32	2.05	0.04	0.03	0.589154
F7FWPEV01BVA25	20	12	19	14	32	33	35	2.05	0.03	0.03	0.0338949
F2WVVLU04H6Q4B	16	24	25	15	39	34	51	2.05	0.02	0.02	0.0338949
F2WVVLU03FP1HK	34	16	26	23	56	37	59	2.05	0.02	0.02	0.0338949
F2WVVLU01AR8P6	15	7	7	9	17	25	16	2.05	0.07	0.06	0.0323129
F7FWPEV01CBCDP	26	27	4	20	60	18	41	2.05	0.02	0.03	0.288844
F7FWPEV02DQ2RT	5	4	6	7	13	6	14	2.05	0.12	0.12	0.108408
F7FWPEV01CEXP2	13	23	10	14	45	20	27	2.05	0.03	0.04	0.0770999
F2WVVLU01AXVBJ	84	38	73	74	135	111	168	2.05	0.02	0.01	0.0338949
F7FWPEV02DF3M2	12	10	13	19	38	16	29	2.05	0.04	0.04	0.0770999
F2WVVLU03G3IVX	15	4	14	5	18	17	23	2.05	0.06	0.07	0.0338949
F7FWPEV01BCXUE	9	13	13	16	23	20	35	2.05	0.03	0.05	0.0323129
F7FWPEV02D9SEI	502	232	501	405	909	754	854	2.05	0.04	0.01	0.0338949
F2WVVLU04JWUMG	22	17	36	33	60	42	62	2.05	0.02	0.02	0.0338949
F7FWPEV01BBFIE	24	25	15	18	65	18	43	2.05	0.02	0.03	0.211798
F7FWPEV01AIAIQ	15	14	19	19	42	23	39	2.05	0.03	0.03	0.0323129
F7FWPEV01ASP8R	15	20	24	27	49	42	42	2.05	0.02	0.03	0.0323129
F7FWPEV01AE6YI	325	171	293	276	682	463	490	2.05	0.04	0.01	0.0338949
F2WVVLU04IPS3X	19	23	20	19	33	42	49	2.05	0.02	0.03	0.0323129
F2WVVLU01B8PZ3	13	10	5	12	21	23	17	2.05	0.06	0.07	0.0338949
F7FWPEV02CW53J	4	6	4	6	9	13	8	2.05	0.14	0.17	0.0307536
F2WVVLU03GAV3G	98	57	110	99	219	201	140	2.04	0.03	0.01	0.0338949
F2WVVLU04ILJXG	188	99	233	195	331	313	453	2.04	0.03	0.01	0.0338949
F7FWPEV02D7GQO	13	7	10	17	24	25	23	2.04	0.05	0.06	0.0338949
F7FWPEV02ET8Z4	2	4	10	8	12	11	13	2.04	0.11	0.13	0.0338949
F7FWPEV02EM0DF	1	13	8	6	19	10	14	2.04	0.08	0.1	0.0770999
F2WVVLU02DBL3S	10	7	12	3	19	15	15	2.04	0.08	0.08	0.0323129
F7FWPEV02EVECU	9	7	4	7	1	29	11	2.04	0.09	0.11	0.475533
F2WVVLU01BXM8Y	42	11	51	43	88	77	58	2.04	0.02	0.02	0.0338949
F2WVVLU03FWMSL	0	5	7	8	11	9	10	2.04	0.14	0.14	0.0338949
F7FWPEV04I6AK2	53	26	53	34	89	75	90	2.04	0.02	0.01	0.0323129
F7FWPEV01AFSIG	13	13	23	28	49	27	42	2.04	0.03	0.03	0.0744618
F7FWPEV01BOE57	6	5	6	4	13	10	8	2.04	0.15	0.11	0.0323129
F2WVVLU04I9S7R	8	7	3	8	18	7	15	2.04	0.09	0.1	0.207617
F7FWPEV03GI9IP	9	17	10	15	23	23	32	2.04	0.03	0.04	0.0323129
F2WVVLU04JLLO4	42	25	41	30	70	59	81	2.04	0.02	0.02	0.0338949
F7FWPEV02C2AJU	15	8	7	10	29	10	22	2.04	0.06	0.07	0.108408
F2WVVLU01BS28T	8	6	8	10	25	8	15	2.04	0.09	0.08	0.142213
F7FWPEV01AST1E	7	2	6	7	15	8	11	2.04	0.15	0.13	0.0323129
F2WVVLU01B4ESN	19	14	30	29	34	58	49	2.04	0.02	0.02	0.0338949
F7FWPEV01BDQP1	14	12	10	10	28	9	32	2.04	0.04	0.05	0.475533
F2WVVLU04I1LP5	15	4	23	18	32	32	28	2.04	0.05	0.04	0.0323129
F2WVVLU03GMC2U	16	6	9	8	26	11	22	2.04	0.06	0.06	0.0770999
F7FWPEV04H9EZE	7	8	17	17	22	25	28	2.04	0.04	0.05	0.0323129
F2WVVLU01A2ZZ1	90	30	83	72	143	136	140	2.04	0.02	0.01	0.0338949
F7FWPEV02C8T6F	2	5	8	4	8	9	11	2.04	0.13	0.13	0.049746
F7FWPEV02DOSIR	6	2	6	5	9	8	12	2.04	0.14	0.13	0.0323129
F2WVVLU01B91BR	5	7	8	14	21	19	12	2.04	0.09	0.08	0.0770999
F7FWPEV03G42OJ	14	13	32	14	47	30	34	2.04	0.03	0.04	0.0744618
F2WVVLU03GMRLL	32	14	38	72	66	110	61	2.04	0.02	0.02	0.157299
F2WVVLU01AZ7VS	9	19	12	20	38	26	28	2.04	0.04	0.04	0.0338949
F7FWPEV04H3V25	150	106	142	112	312	188	280	2.04	0.03	0.01	0.0338949
F7FWPEV01CC6E2	14	4	16	6	18	16	26	2.04	0.06	0.05	0.049746
F2WVVLU04JD8MQ	3	10	8	7	15	10	17	2.04	0.08	0.09	0.049746
F7FWPEV04JA8SW	9	6	4	13	19	19	11	2.04	0.1	0.09	0.0744618
F2WVVLU01ADXR1	11	4	7	11	20	11	18	2.04	0.08	0.09	0.06658
F7FWPEV03FT7ST	26	45	17	35	93	30	66	2.04	0.01	0.02	0.157299
F7FWPEV04IYNVO	62	144	103	78	270	159	162	2.04	0.02	0.01	0.0338949
F2WVVLU04JV1UC	179	64	173	156	331	268	276	2.04	0.03	0.01	0.0338949
F7FWPEV01BLS0S	12	11	17	16	27	22	36	2.04	0.03	0.04	0.0338949
F7FWPEV01ALRZZ	6	4	7	3	8	11	11	2.04	0.14	0.14	0.0323129
F2WVVLU02EMW1N	14	4	2	3	21	5	8	2.04	0.17	0.13	0.157299
F2WVVLU03HFY6F	12	18	5	2	25	19	12	2.04	0.06	0.07	0.108408
F7FWPEV01BRZQE	11	6	14	8	22	13	24	2.04	0.06	0.06	0.0770999
F2WVVLU01AY827	8	7	14	6	23	17	14	2.04	0.08	0.07	0.049746
F7FWPEV04JU9OD	27	13	41	27	35	75	55	2.04	0.02	0.02	0.0744618
F2WVVLU03GDG4M	16	27	16	20	48	32	42	2.03	0.02	0.03	0.0323129
F2WVVLU04HZCAZ	30	20	6	17	58	23	31	2.03	0.03	0.03	0.0770999
F7FWPEV02CZ5IE	16	16	25	18	54	29	31	2.03	0.03	0.03	0.0323129
F2WVVLU01BJS80	21	16	18	10	39	21	39	2.03	0.03	0.03	0.0476781
F2WVVLU01A1US4	3	14	11	14	32	15	18	2.03	0.06	0.06	0.0323129
F7FWPEV04I31HO	8	5	7	13	18	15	17	2.03	0.08	0.09	0.0338949
F2WVVLU03F3HUM	26	11	22	18	22	56	39	2.03	0.03	0.03	0.108408
F7FWPEV04JI2CG	8	19	19	28	35	35	44	2.03	0.02	0.03	0.0307536
F7FWPEV02EH6RN	145	60	166	138	231	252	294	2.03	0.03	0.01	0.0338949
F2WVVLU02ED7H7	10	2	5	8	13	14	11	2.03	0.12	0.11	0.0338949
F2WVVLU02DY077	5	18	7	10	34	12	15	2.03	0.06	0.06	0.157299
F7FWPEV01AI50T	20	29	16	19	46	28	54	2.03	0.02	0.02	0.0770999
F2WVVLU03GBHST	2	5	13	18	24	16	17	2.03	0.07	0.07	0.157299
F7FWPEV02DX2MM	25	24	7	6	56	10	28	2.03	0.03	0.04	0.157299
F2WVVLU01CDNUJ	4	6	5	5	12	8	10	2.03	0.14	0.17	0.0323129
F2WVVLU01AR3MP	14	12	16	10	28	25	26	2.03	0.04	0.05	0.0338949
F7FWPEV03HCFAT	3	7	6	4	14	8	9	2.03	0.14	0.14	0.0338949
F7FWPEV02C0AT7	23	8	20	12	23	35	38	2.03	0.03	0.04	0.049746
F2WVVLU01BQ0QW	12	12	10	7	21	17	24	2.03	0.05	0.06	0.0323129
F7FWPEV04JEKMA	69	41	129	106	149	167	209	2.03	0.02	0.01	0.0338949
F2WVVLU02DWMUV	5	8	2	4	8	5	17	2.03	0.1	0.13	0.149821
F2WVVLU03GKWG3	1472	622	2244	1682	3130	2978	3061	2.03	0.04	0.01	0.0338949
F2WVVLU01AQ4TE	97	39	117	84	187	143	183	2.03	0.02	0.01	0.0338949
F2WVVLU03FYD19	6	2	3	10	11	12	9	2.03	0.16	0.14	0.0770999
F7FWPEV04I8XBI	8	6	11	6	10	27	10	2.03	0.09	0.1	0.149821
F2WVVLU01AUY3T	8	5	9	6	20	12	10	2.03	0.12	0.11	0.0338949
F2WVVLU03GLPLF	12	2	17	18	17	34	24	2.03	0.05	0.05	0.108408
F2WVVLU01CGC4D	5	7	12	5	17	12	15	2.03	0.09	0.09	0.0476781
F2WVVLU01BVPL8	3	5	6	5	0	11	17	2.03	0.1	0.13	0.475533
F2WVVLU02ED971	8	5	8	8	27	7	10	2.03	0.13	0.12	0.271028
F2WVVLU02D0UZG	80	30	75	57	120	101	148	2.03	0.02	0.01	0.0338949
F2WVVLU03FR4MQ	145	72	135	100	265	165	257	2.03	0.03	0.01	0.0338949
F7FWPEV02EPTQT	5	7	15	13	11	32	18	2.03	0.06	0.07	0.157299
F7FWPEV04JC395	9	6	13	10	21	13	23	2.03	0.06	0.06	0.049746
F7FWPEV03GVIOK	3	5	7	4	13	6	10	2.03	0.15	0.15	0.0770999
F7FWPEV01B9CKV	41	30	32	50	55	65	111	2.03	0.01	0.01	0.0338949
F2WVVLU03GAMLN	34	17	24	35	98	18	51	2.03	0.03	0.02	0.288844
F7FWPEV01AG99Q	120	25	85	68	127	142	183	2.03	0.02	0.01	0.0338949
F2WVVLU02DH449	28	39	52	46	97	64	90	2.03	0.02	0.01	0.0338949
F2WVVLU02DIZ64	21	30	42	58	104	63	61	2.03	0.02	0.02	0.0338949
F7FWPEV03FJ3YD	6	12	9	18	23	25	20	2.03	0.05	0.06	0.0338949
F7FWPEV04JQ0WL	167	95	177	132	339	254	276	2.03	0.03	0.01	0.0338949
F7FWPEV03GK2QC	6	12	6	4	11	17	14	2.03	0.08	0.08	0.0744618
F2WVVLU01AJSTN	5231	2893	8018	5957	12069	10803	10689	2.02	0.02	0.01	0.0338949
F7FWPEV01B1DKH	789	1009	493	503	2152	627	1463	2.02	0.04	0.01	0.157299
F7FWPEV04I6YJM	48	18	57	38	80	80	83	2.02	0.02	0.02	0.0323129
F7FWPEV03GZH0I	14	17	14	18	32	36	28	2.02	0.04	0.04	0.0323129
F7FWPEV01AHKX4	26	26	16	18	50	36	45	2.02	0.02	0.03	0.0323129
F7FWPEV02D5AX7	8	6	4	3	12	11	8	2.02	0.15	0.16	0.049746
F7FWPEV02DVHU8	28	8	21	23	52	34	36	2.02	0.04	0.03	0.0338949
F2WVVLU01BWLYC	3	4	4	10	9	8	14	2.02	0.13	0.13	0.153576
F2WVVLU03G3RLY	10	11	12	15	27	22	23	2.02	0.05	0.05	0.0338949
F2WVVLU01AVXS2	5	7	12	11	25	12	16	2.02	0.08	0.07	0.049746
F7FWPEV01BEAKR	244	230	323	256	739	458	401	2.02	0.05	0.01	0.0338949
F2WVVLU03FRQZ3	400	754	276	376	1427	446	867	2.02	0.04	0.01	0.0770999
F2WVVLU04IN7OH	18	12	21	20	56	22	30	2.02	0.04	0.04	0.0338949
F7FWPEV01BRVA6	16	7	10	12	23	22	23	2.02	0.06	0.07	0.0323129
F7FWPEV03GP4U0	5	8	9	8	17	12	17	2.02	0.07	0.09	0.0307536
F2WVVLU02EJQIS	5	4	8	3	8	14	8	2.02	0.16	0.13	0.06658
F7FWPEV01BISY6	6	7	4	3	8	10	12	2.02	0.12	0.14	0.0338949
F2WVVLU01BFAPQ	71	42	88	90	169	123	149	2.02	0.02	0.01	0.0338949
F7FWPEV04I4NFN	20	18	26	33	56	44	47	2.02	0.03	0.03	0.0338949
F7FWPEV01BRADR	10	13	18	18	26	30	33	2.02	0.04	0.04	0.0323129
F7FWPEV03GW4YD	197	74	228	165	341	276	389	2.02	0.03	0.01	0.0338949
F2WVVLU03G01OU	2	7	6	4	14	7	8	2.02	0.15	0.16	0.049746
F2WVVLU01BLY4W	6	1	7	10	14	10	12	2.02	0.13	0.13	0.049746
F2WVVLU02EVTUF	4	11	10	10	36	10	7	2.02	0.11	0.1	0.713694
F2WVVLU01BMHQD	6	5	13	11	21	10	21	2.02	0.08	0.08	0.153576
F2WVVLU01AYI29	77	23	92	80	54	249	108	2.02	0.03	0.01	0.288844
F7FWPEV02DJV7S	7	4	7	5	17	9	8	2.02	0.17	0.13	0.0323129
F7FWPEV04JC07G	136	64	183	137	256	222	311	2.02	0.03	0.01	0.0338949
F2WVVLU01AU36B	108	42	110	87	193	146	185	2.02	0.03	0.01	0.0338949
F7FWPEV04IBA4H	27	51	33	38	107	42	75	2.02	0.02	0.02	0.0770999
F2WVVLU02ECFBC	10	1	9	8	9	21	13	2.02	0.11	0.1	0.108408
F7FWPEV01BLK3Z	287	394	386	345	932	444	760	2.02	0.04	0.01	0.0338949
F2WVVLU02EASS9	91	23	65	41	137	79	116	2.02	0.02	0.01	0.0770999
F7FWPEV04H3PEM	12	19	20	15	61	23	17	2.02	0.05	0.04	0.157299
F7FWPEV04JWDN7	6	11	7	8	25	8	15	2.02	0.08	0.09	0.108408
F2WVVLU04I9B21	43	19	17	36	12	94	67	2.02	0.02	0.02	0.4795
F7FWPEV04IE01C	14	7	25	15	29	34	29	2.02	0.04	0.05	0.0323129
F2WVVLU02CYJAP	20	45	49	29	86	63	66	2.02	0.02	0.02	0.0338949
F7FWPEV01BM61W	5	5	10	5	14	15	8	2.02	0.13	0.14	0.06658
F7FWPEV02EKAS8	20	27	25	22	35	52	57	2.02	0.02	0.02	0.0338949
F2WVVLU02EGZSE	4	6	5	9	13	9	14	2.01	0.11	0.13	0.049746
F2WVVLU04JKUCH	13	14	22	21	39	34	34	2.01	0.03	0.04	0.0323129
F2WVVLU02D9RQT	761	254	661	485	1283	870	1112	2.01	0.05	0.01	0.0338949
F7FWPEV03GMZUH	19	35	26	33	78	42	51	2.01	0.02	0.02	0.0338949
F7FWPEV04I90QL	288	279	339	275	773	413	599	2.01	0.04	0.01	0.0338949
F2WVVLU04JYOE4	8	17	23	18	40	17	43	2.01	0.03	0.04	0.211798
F7FWPEV03F8E5I	211	130	250	168	440	332	373	2.01	0.04	0.01	0.0338949
F2WVVLU02ES5KV	19	29	28	38	65	51	54	2.01	0.02	0.02	0.0338949
F7FWPEV03G4WZ3	31	21	10	15	63	16	38	2.01	0.03	0.03	0.157299
F2WVVLU02EM01E	80	24	87	78	101	142	163	2.01	0.02	0.01	0.0338949
F2WVVLU01A96Z7	8	5	7	7	14	14	12	2.01	0.11	0.12	0.0307536
F2WVVLU01CE7AT	11	5	6	6	21	12	8	2.01	0.14	0.13	0.0744618
F7FWPEV02DES1B	17	18	20	18	37	28	45	2.01	0.03	0.03	0.0323129
F2WVVLU01B47MY	31	18	34	39	88	48	46	2.01	0.03	0.02	0.0338949
F2WVVLU04INR7Z	24	16	13	13	41	23	35	2.01	0.04	0.04	0.0744618
F2WVVLU01CB1II	146	132	225	174	463	292	267	2.01	0.04	0.01	0.0338949
F7FWPEV03FR0BA	21	21	25	26	45	44	52	2.01	0.02	0.03	0.0323129
F2WVVLU03G0NYC	3	5	9	9	17	7	15	2.01	0.11	0.13	0.153576
F2WVVLU02DDO6O	8	12	3	5	20	7	15	2.01	0.09	0.09	0.157299
F7FWPEV02EPXEH	6	20	24	21	35	38	35	2.01	0.03	0.04	0.0323129
F2WVVLU02DFW4H	3	12	6	8	11	15	17	2.01	0.07	0.09	0.0770999
F7FWPEV03G18XF	6	5	13	8	20	14	14	2.01	0.1	0.09	0.0323129
F7FWPEV04H5I54	6	2	9	10	13	12	16	2.01	0.11	0.11	0.0338949
F7FWPEV02C2TJ4	19	7	20	17	32	32	32	2.01	0.04	0.04	0.0277078
F2WVVLU03FS5Q3	4	5	8	10	13	15	12	2.01	0.11	0.12	0.0338949
F7FWPEV02EBO3Z	44	21	33	20	71	50	56	2.01	0.02	0.02	0.0338949
F2WVVLU02EG4OE	29	30	11	14	62	18	46	2.01	0.02	0.03	0.157299
F7FWPEV02DTKB2	29	29	24	42	54	57	75	2.01	0.02	0.02	0.0323129
F7FWPEV03F4LDY	12	1	4	4	12	11	8	2	0.18	0.16	0.207617
F7FWPEV02EP9BE	40	31	43	40	70	81	79	2	0.02	0.02	0.0323129
F7FWPEV01ASWRL	6	17	12	12	32	17	22	2	0.05	0.06	0.0476781
[truncated: 30,030 more rows]
