# Supplementary material for: Effect of the down-regulation of the high Grain Protein Content (GPC) genes on the wheat transcriptome during monocarpic senescence
Source: BMC Genomics. 2011 Oct 7;12:492. doi: 10.1186/1471-2164-12-492 (PMC3209470; doi:10.1186/1471-2164-12-492)
Supplement: Additional file 5 — Normalized Illumina counts of reads mapped onto wheat unigenes with the calculated P-values for MWW, edgeR and DESeq. Cell color-coding: red color corresponds to ≥2 fold up-regulation, green color corresponds to ≥ 2 fold down-regulation, yellow color corresponds to P≤0.01, and orange color corresponds to P≤0.05. [file 1471-2164-12-492-S5.XLSX]

## Sheet: Additional File S5
wUNIGENE	UniGene GenBank	RNAi_1	RNAi_2	RNAi_3	RNAi_4	WT_1	WT_2	WT_3	FOLD_CHANGE	DESeq_Pval	EdgeR_Pval	MWW_Pval
gnl|UG|Ta#S21001977	AL811294	3	0	0	6	59	5	4	10.27	0	0	0.153576
gnl|UG|Ta#S32419980	EB511972	2	26	2	7	251	24	7	10.12	0	0	0.207617
gnl|UG|Ta#S37874372	CJ883005	2	3	7	9	107	24	20	9.7	0	0	0.0338949
gnl|UG|Ta#S37836999	CJ840880	3	3	1	2	7	29	25	8.91	0	0	0.0323129
gnl|UG|Ta#S52542737	AK335435	2	1	7	4	39	18	34	8.7	0	0	0.0338949
gnl|UG|Ta#S13187809	CA661899	2	1	3	1	23	10	10	8.19	0	0	0.0307536
gnl|UG|Ta#S23872165	AY910581	184	371	158	118	4053	141	299	7.21	0	0	0.4795
gnl|UG|Ta#S37869206	CJ877839	0	1	4	6	6	22	29	7.06	0	0	0.049746
gnl|UG|Ta#S17981324	CK200996	1	1	2	4	17	11	14	6.99	0	0	0.0323129
gnl|UG|Ta#S52895923	GR302763	49	41	37	44	545	93	208	6.56	0	0	0.0338949
gnl|UG|Ta#S17974305	CK196802	1	2	4	4	17	12	21	6.12	0	0	0.0323129
gnl|UG|Ta#S37767812	CJ862805	0	1	13	2	30	16	26	6.01	0	0	0.0338949
gnl|UG|Ta#S18011673	CK217058	10	7	10	11	100	32	37	5.9	0	0	0.0323129
gnl|UG|Ta#S55354324	GD187822	5	0	170	5	697	39	31	5.68	0	0	0.153576
gnl|UG|Ta#S13137987	CA612077	3	3	2	4	23	11	16	5.59	0	0	0.0323129
gnl|UG|Ta#S13128371	CA602461	4	11	1	7	24	21	47	5.32	0	0	0.0338949
gnl|UG|Ta#S50381234	GH724896	3	0	6	1	5	19	16	5.31	0	0	0.0770999
gnl|UG|Ta#S13191655	CA665745	2	2	3	8	28	14	17	5.26	0	0	0.0323129
gnl|UG|Ta#S17889733	CK163678	20	21	43	44	300	75	122	5.16	0	0	0.0338949
gnl|UG|Ta#S52546516	AK331654	22	4	9	13	74	11	100	5.1	0	0	0.157299
gnl|UG|Ta#S37893353	CJ901986	0	2	4	4	6	17	14	5.09	0.001	0	0.0323129
gnl|UG|Ta#S22372415	CV764713	1	3	4	4	21	13	11	5.04	0	0	0.0323129
gnl|UG|Ta#S13191850	CA665940	2	0	5	5	19	12	14	4.99	0	0	0.0323129
gnl|UG|Ta#S13147263	CA621354	6	18	18	16	117	30	71	4.92	0	0	0.0323129
gnl|UG|Ta#S18006272	CK211586	3	2	2	5	24	6	13	4.8	0.001	0	0.0323129
gnl|UG|Ta#S37817017	CJ815354	1	4	2	4	15	8	16	4.75	0.001	0	0.0323129
gnl|UG|Ta#S13261359	CA735449	2	1	3	5	23	4	11	4.69	0.001	0	0.0770999
gnl|UG|Ta#S50377439	GH721101	6	4	1	7	8	21	34	4.67	0	0	0.0338949
gnl|UG|Ta#S12985025	BJ316705	2	4	2	4	15	11	16	4.66	0.001	0	0.0307536
gnl|UG|Ta#S32643099	CJ533958	10	4	4	10	7	43	47	4.63	0	0	0.149821
gnl|UG|Ta#S52542337	AK335834	8	2	3	4	47	5	8	4.58	0	0	0.108408
gnl|UG|Ta#S26022281	DR735202	3	1	3	5	19	7	14	4.51	0.001	0	0.0323129
gnl|UG|Ta#S32433726	CJ552988	5	5	1	5	28	9	18	4.5	0	0	0.0277078
gnl|UG|Ta#S32607704	CJ706977	15	4	10	13	37	49	54	4.46	0	0	0.0338949
gnl|UG|Ta#S32674937	CJ660185	36	36	58	62	496	75	70	4.44	0	0	0.0323129
gnl|UG|Ta#S17885688	CK158993	2	1	5	4	16	9	14	4.38	0.001	0.001	0.0338949
gnl|UG|Ta#S13234365	CA708455	214	95	204	99	1549	161	269	4.31	0	0	0.157299
gnl|UG|Ta#S18006109	CK211291	6	3	1	3	23	5	14	4.23	0.001	0	0.0744618
gnl|UG|Ta#S12959827	BJ271022	1	1	4	6	22	4	11	4.2	0.003	0.001	0.105193
gnl|UG|Ta#S17976958	CK200952	6	4	8	6	40	17	19	4.19	0	0	0.0323129
gnl|UG|Ta#S37939657	CJ957398	5	4	6	9	15	28	32	4.17	0	0	0.0338949
gnl|UG|Ta#S17974829	CK197633	9	9	12	12	63	34	35	4.15	0	0	0.0307536
gnl|UG|Ta#S13194112	CA668202	7	3	4	8	15	37	17	4.14	0	0	0.0338949
gnl|UG|Ta#S17975586	CK198803	3	0	6	4	16	9	15	4.12	0.002	0	0.0338949
gnl|UG|Ta#S13203519	CA677609	6	8	14	12	67	29	31	4.11	0	0	0.0338949
gnl|UG|Ta#S13134436	CA608526	4	2	7	6	25	17	16	4.1	0	0	0.0338949
gnl|UG|Ta#S17972429	CK193838	2	10	4	5	33	8	24	4.1	0	0	0.0770999
gnl|UG|Ta#S13245434	CA719524	4	0	7	10	20	25	19	4.08	0	0	0.0338949
gnl|UG|Ta#S13225440	CA699530	57	67	70	90	431	156	278	4.07	0	0	0.0338949
gnl|UG|Ta#S22365267	CV760144	3	7	3	4	30	8	14	4.07	0.001	0	0.0323129
gnl|UG|Ta#S13174502	CA648593	3	9	10	5	37	20	26	4.06	0	0	0.0338949
gnl|UG|Ta#S12903047	BE414659	3	4	9	3	26	18	14	4.05	0	0	0.0323129
gnl|UG|Ta#S26021048	DR733872	23	31	17	23	90	48	148	4.05	0	0	0.0323129
gnl|UG|Ta#S26022128	DR734932	2	2	8	4	18	10	20	4.04	0.001	0	0.0323129
gnl|UG|Ta#S13190578	CA664668	0	2	6	5	11	17	11	4	0.003	0.001	0.0323129
gnl|UG|Ta#S37803407	CJ801348	5	2	3	6	15	12	21	3.99	0.001	0	0.0338949
gnl|UG|Ta#S13220528	CA694618	4	1	5	4	2	18	22	3.99	0.001	0	0.284503
gnl|UG|Ta#S12991784	BQ166476	26	37	33	27	90	181	98	3.98	0	0	0.0338949
gnl|UG|Ta#S37849645	CJ853527	3	2	4	5	13	17	12	3.96	0.002	0.001	0.0338949
gnl|UG|Ta#S17887576	CK160881	6	2	9	10	20	24	36	3.94	0	0	0.0338949
gnl|UG|Ta#S13191997	CA666087	4	2	3	3	12	8	16	3.94	0.003	0.001	0.0323129
gnl|UG|Ta#S12926952	BJ213333	3	1	6	4	20	11	10	3.93	0.002	0.001	0.0338949
gnl|UG|Ta#S32688239	CJ622247	1	3	7	4	24	13	6	3.86	0.003	0.001	0.0770999
gnl|UG|Ta#S13154858	CA628949	2	2	4	6	22	8	9	3.8	0.005	0.001	0.0323129
gnl|UG|Ta#S13156116	CA630207	13	20	25	28	155	32	55	3.76	0	0	0.0338949
gnl|UG|Ta#S32553578	CJ609283	2	3	6	5	17	16	12	3.74	0.002	0.001	0.0338949
gnl|UG|Ta#S17980003	CK194455	28	39	9	13	66	59	128	3.74	0	0	0.0338949
gnl|UG|Ta#S37850458	CJ854339	8	12	15	28	84	47	46	3.73	0	0	0.0338949
gnl|UG|Ta#S32552456	CJ558521	3	6	10	8	43	14	18	3.73	0	0	0.0338949
gnl|UG|Ta#S52895793	GR302633	0	5	6	5	17	6	21	3.71	0.002	0.001	0.0476781
gnl|UG|Ta#S13056707	BU099644	3	6	8	7	25	21	20	3.71	0	0	0.0338949
gnl|UG|Ta#S22367018	CV763064	15	13	9	7	60	14	47	3.71	0	0	0.0770999
gnl|UG|Ta#S13153751	CA627842	3	4	4	4	16	11	14	3.66	0.003	0.001	0.0277078
gnl|UG|Ta#S17987502	CK210432	3	7	8	4	19	16	26	3.65	0	0	0.0338949
gnl|UG|Ta#S13197670	CA671760	2	2	5	10	21	19	11	3.64	0.002	0.001	0.0323129
gnl|UG|Ta#S32662801	CJ733786	13	19	26	19	109	37	64	3.63	0	0	0.0323129
gnl|UG|Ta#S12996903	BQ172410	7	6	6	5	12	35	20	3.63	0	0	0.0323129
gnl|UG|Ta#S17888270	CK161379	1	4	5	4	18	8	12	3.62	0.006	0.002	0.0323129
gnl|UG|Ta#S17979766	CK193546	6	16	22	23	88	31	65	3.62	0	0	0.0338949
gnl|UG|Ta#S30930830	DQ017898	6	12	8	14	42	25	43	3.61	0	0	0.0338949
gnl|UG|Ta#S17894834	CK167316	10	40	34	36	149	80	98	3.59	0	0	0.0338949
gnl|UG|Ta#S52895695	GR302535	4	6	12	5	32	17	24	3.57	0	0	0.0338949
gnl|UG|Ta#S13273291	CA798961	7	5	3	3	28	11	10	3.55	0.002	0.001	0.0323129
gnl|UG|Ta#S16058186	BT009256	5	4	2	3	25	7	5	3.53	0.009	0.003	0.049746
gnl|UG|Ta#S52542294	AK335877	4	7	6	9	43	5	20	3.5	0	0	0.288844
gnl|UG|Ta#S17895835	CK169065	5	2	10	8	24	20	21	3.5	0.001	0	0.0338949
gnl|UG|Ta#S13193916	CA668006	3	2	12	9	25	14	28	3.48	0	0	0.0338949
gnl|UG|Ta#S13208587	CA682677	8	6	3	7	30	17	16	3.46	0.001	0	0.0338949
gnl|UG|Ta#S12889463	BE516674	3	0	8	6	6	18	20	3.45	0.003	0.001	0.108408
gnl|UG|Ta#S32701038	CJ560962	7	3	5	6	17	20	18	3.45	0.001	0	0.0338949
gnl|UG|Ta#S17980506	CK196987	3	1	4	8	14	16	11	3.42	0.006	0.002	0.0338949
gnl|UG|Ta#S17974232	CK195994	8	13	13	9	50	22	39	3.42	0	0	0.0323129
gnl|UG|Ta#S37871224	CJ879857	5	2	4	8	21	13	14	3.41	0.003	0.001	0.0338949
gnl|UG|Ta#S13185501	CA659591	5	2	7	5	21	15	13	3.41	0.003	0.001	0.0323129
gnl|UG|Ta#S13199143	CA673233	12	3	9	5	36	12	25	3.41	0	0	0.049746
gnl|UG|Ta#S13140210	CA614300	2	4	5	3	12	9	15	3.41	0.008	0.003	0.0338949
gnl|UG|Ta#S32434999	CJ531577	7	4	11	11	35	18	31	3.41	0	0	0.0323129
gnl|UG|Ta#S12996049	BQ171556	3	3	6	3	15	11	13	3.41	0.006	0.003	0.0277078
gnl|UG|Ta#S32654456	CJ723063	5	10	15	14	50	23	41	3.38	0	0	0.0338949
gnl|UG|Ta#S17979757	CK193530	2	4	10	14	36	19	22	3.36	0	0	0.0338949
gnl|UG|Ta#S17895898	CK169128	2	8	10	5	40	10	13	3.36	0.001	0	0.049746
gnl|UG|Ta#S13208064	CA682154	135	125	196	196	743	362	528	3.34	0	0	0.0323129
gnl|UG|Ta#S13026650	BQ609274	3	7	6	6	23	13	19	3.33	0.002	0.001	0.0323129
gnl|UG|Ta#S37932230	CJ949179	0	11	10	3	22	20	18	3.33	0.001	0	0.0338949
gnl|UG|Ta#S13130225	CA604315	2	5	5	5	15	14	14	3.33	0.006	0.002	0.0262242
gnl|UG|Ta#S13202108	CA676198	10	8	11	16	11	66	37	3.32	0	0	0.108408
gnl|UG|Ta#S37771902	CJ819969	4	5	5	7	21	15	16	3.32	0.002	0.001	0.0323129
gnl|UG|Ta#S32420068	EB512060	105	263	95	330	1244	430	295	3.31	0	0	0.0770999
gnl|UG|Ta#S32655112	CJ733454	9	10	8	13	36	18	48	3.3	0	0	0.0338949
gnl|UG|Ta#S17887375	CK160680	2	3	6	7	15	14	15	3.29	0.006	0.002	0.0323129
gnl|UG|Ta#S17883662	CK156808	2	3	9	8	19	16	19	3.28	0.002	0.001	0.0323129
gnl|UG|Ta#S13220549	CA694639	2	3	5	7	18	9	14	3.27	0.007	0.003	0.0338949
gnl|UG|Ta#S17975266	CK198317	5	10	14	21	57	19	48	3.27	0	0	0.0770999
gnl|UG|Ta#S55352743	GW667600	5	4	2	4	20	5	12	3.26	0.012	0.003	0.0476781
gnl|UG|Ta#S13002592	BQ241533	8	3	12	8	29	23	25	3.26	0	0	0.0323129
gnl|UG|Ta#S15902889	CD490724	5	3	3	4	15	12	10	3.26	0.012	0.004	0.0323129
gnl|UG|Ta#S50379698	GH723360	66	90	86	86	369	166	267	3.26	0	0	0.0323129
gnl|UG|Ta#S32592702	CJ601793	29	47	44	46	210	52	145	3.26	0	0	0.0338949
gnl|UG|Ta#S32564706	CJ668535	5	8	9	2	26	14	19	3.25	0.001	0	0.0338949
gnl|UG|Ta#S12941668	BJ241351	8	8	22	15	67	28	37	3.24	0	0	0.0323129
gnl|UG|Ta#S17989727	CK209601	4	8	6	9	23	22	20	3.24	0.001	0	0.0338949
gnl|UG|Ta#S17975727	CK199044	6	6	7	5	14	17	28	3.24	0.001	0	0.0323129
gnl|UG|Ta#S13220092	CA694182	8	37	12	10	67	26	71	3.23	0	0	0.0770999
gnl|UG|Ta#S17976846	CK200760	3	5	5	4	15	12	14	3.22	0.007	0.003	0.0323129
gnl|UG|Ta#S17899188	CK172291	7	7	11	11	45	21	21	3.21	0	0	0.0292181
gnl|UG|Ta#S17893527	CK167662	18	1	17	10	6	41	62	3.2	0	0	0.288844
gnl|UG|Ta#S17980258	CK195754	6	5	11	11	28	19	32	3.19	0	0	0.0323129
gnl|UG|Ta#S26024611	DR737620	9	12	4	11	33	17	37	3.18	0	0	0.0338949
gnl|UG|Ta#S13132645	CA606735	6	8	15	8	26	36	26	3.18	0	0	0.0307536
gnl|UG|Ta#S19221757	CN009680	3	2	6	4	11	16	9	3.18	0.015	0.006	0.0338949
gnl|UG|Ta#S17881892	CK155121	12	13	7	8	32	30	32	3.18	0	0	0.0323129
gnl|UG|Ta#S18006250	CK211549	5	8	6	15	45	16	22	3.17	0	0	0.0338949
gnl|UG|Ta#S37948802	CJ966939	8	0	6	12	11	30	21	3.17	0.001	0.001	0.0770999
gnl|UG|Ta#S12937455	BJ233660	2	8	14	7	29	16	29	3.16	0.001	0	0.0323129
gnl|UG|Ta#S52541605	AK330405	7	8	9	10	36	13	31	3.15	0	0	0.0338949
gnl|UG|Ta#S52542819	AK335352	3	2	2	12	15	15	14	3.15	0.007	0.003	0.0307536
gnl|UG|Ta#S32658221	CJ701721	7	7	11	12	11	46	32	3.15	0	0	0.105193
gnl|UG|Ta#S37783063	CJ789732	3	6	10	9	19	17	30	3.14	0.001	0	0.0338949
gnl|UG|Ta#S32426686	CJ517598	4	9	6	5	28	14	15	3.14	0.002	0.001	0.0338949
gnl|UG|Ta#S13170728	CA644819	2	8	8	9	33	16	14	3.14	0.002	0.001	0.0323129
gnl|UG|Ta#S32686880	CJ639897	28	13	8	17	11	91	55	3.14	0	0	0.288844
gnl|UG|Ta#S13194094	CA668184	28	28	31	46	156	75	83	3.13	0	0	0.0323129
gnl|UG|Ta#S13208972	CA683062	15	6	48	63	73	145	91	3.12	0	0	0.0338949
gnl|UG|Ta#S13222473	CA696563	4	4	5	10	25	18	10	3.12	0.005	0.001	0.0476781
gnl|UG|Ta#S37758373	CJ777532	4	5	8	11	30	16	20	3.12	0.002	0.001	0.0338949
gnl|UG|Ta#S13219956	CA694046	2	5	10	2	22	8	14	3.12	0.006	0.002	0.0744618
gnl|UG|Ta#S12969853	BJ287853	16	9	2	8	8	42	31	3.12	0	0	0.211798
gnl|UG|Ta#S17890413	CK163056	8	19	14	14	42	43	46	3.12	0	0	0.0323129
gnl|UG|Ta#S52543865	AK334306	19	14	20	29	89	40	62	3.11	0	0	0.0338949
gnl|UG|Ta#S17892717	CK166042	3	6	7	9	28	16	14	3.1	0.003	0.001	0.0338949
gnl|UG|Ta#S37913095	CJ926282	5	5	7	4	22	16	11	3.1	0.006	0.002	0.0323129
gnl|UG|Ta#S13225723	CA699813	7	8	18	12	40	33	31	3.1	0	0	0.0338949
gnl|UG|Ta#S17988338	CK205664	17	17	21	15	46	38	80	3.09	0	0	0.0323129
gnl|UG|Ta#S55352885	GW667742	18	16	25	27	91	39	69	3.08	0	0	0.0338949
gnl|UG|Ta#S17976993	CK201012	2	5	3	7	12	13	14	3.08	0.011	0.004	0.0338949
gnl|UG|Ta#S13014089	BM137357	5	7	8	9	29	12	26	3.08	0.001	0	0.0338949
gnl|UG|Ta#S26028226	DR740635	4	2	8	11	5	18	34	3.07	0.002	0.001	0.157299
gnl|UG|Ta#S26027528	DR740059	2	4	8	6	20	13	13	3.06	0.008	0.003	0.0323129
gnl|UG|Ta#S13219229	CA693319	23	19	10	9	36	37	67	3.06	0	0	0.0338949
gnl|UG|Ta#S15880920	CD454536	13	4	5	5	28	17	16	3.06	0.002	0.001	0.0323129
gnl|UG|Ta#S16464953	CF132859	3	5	18	21	42	33	33	3.05	0	0	0.0323129
gnl|UG|Ta#S32620739	CJ704087	6	7	2	9	22	8	25	3.05	0.003	0.001	0.0770999
gnl|UG|Ta#S17987775	CK210705	3	7	6	4	25	11	9	3.04	0.009	0.003	0.0338949
gnl|UG|Ta#S32527065	CJ732053	5	1	4	9	16	5	22	3.03	0.007	0.003	0.108408
gnl|UG|Ta#S32602867	CJ632500	8	10	8	12	41	14	33	3.02	0	0	0.0323129
gnl|UG|Ta#S17975287	CK198353	3	3	8	2	15	9	13	3.02	0.014	0.007	0.0323129
gnl|UG|Ta#S17976451	CK200149	18	13	54	48	121	84	96	3.02	0	0	0.0338949
gnl|UG|Ta#S17972416	CK193815	4	8	6	11	31	16	19	3.02	0.002	0.001	0.0338949
gnl|UG|Ta#S21610812	CV065215	4	3	6	7	15	16	14	3.02	0.008	0.003	0.0338949
gnl|UG|Ta#S17980597	CK197550	10	5	4	5	24	12	19	3.01	0.004	0.002	0.0323129
gnl|UG|Ta#S13179346	CA653436	1	6	6	3	17	9	10	3.01	0.017	0.009	0.0323129
gnl|UG|Ta#S17986653	CK209208	3	10	15	11	41	20	26	3	0.001	0	0.0338949
gnl|UG|Ta#S13185227	CA659317	0	5	4	8	14	12	12	2.99	0.017	0.009	0.0323129
gnl|UG|Ta#S37909388	CJ922575	3	5	9	7	17	19	18	2.99	0.005	0.002	0.0338949
gnl|UG|Ta#S17885004	CK156412	8	9	12	14	42	16	40	2.98	0	0	0.0338949
gnl|UG|Ta#S17976884	CK200823	13	24	25	22	76	48	63	2.98	0	0	0.0338949
gnl|UG|Ta#S32597485	CJ512521	3	2	5	6	11	8	17	2.97	0.018	0.007	0.0338949
gnl|UG|Ta#S32502776	CJ640237	4	1	6	11	23	10	15	2.97	0.007	0.003	0.0770999
gnl|UG|Ta#S18012356	CK217765	3	8	16	15	45	20	31	2.97	0	0	0.0338949
gnl|UG|Ta#S52545225	AK332946	5	14	9	12	37	18	34	2.97	0	0	0.0338949
gnl|UG|Ta#S18010720	CK215917	12	24	8	9	32	34	51	2.96	0	0	0.0338949
gnl|UG|Ta#S17988724	CK206666	3	5	4	7	14	7	21	2.96	0.008	0.004	0.049746
gnl|UG|Ta#S32528170	CJ691262	4	2	5	12	19	11	20	2.95	0.006	0.002	0.0770999
gnl|UG|Ta#S17882656	CK155765	18	32	31	26	114	56	66	2.95	0	0	0.0338949
gnl|UG|Ta#S13254826	CA728916	9	3	8	6	20	16	22	2.95	0.003	0.002	0.0338949
gnl|UG|Ta#S13222560	CA696650	8	8	10	21	19	45	41	2.95	0	0	0.0744618
gnl|UG|Ta#S17887666	CK160971	17	10	14	16	47	25	55	2.95	0	0	0.0338949
gnl|UG|Ta#S13176695	CA650785	9	18	12	10	63	16	31	2.95	0	0	0.0770999
gnl|UG|Ta#S17879646	CK152874	3	8	5	7	25	11	14	2.95	0.007	0.003	0.0338949
gnl|UG|Ta#S13166933	CA641024	4	4	8	9	17	17	21	2.95	0.004	0.002	0.0307536
gnl|UG|Ta#S32618584	CJ709879	6	6	6	3	18	6	23	2.95	0.006	0.002	0.0791864
gnl|UG|Ta#S32588442	CJ568092	12	8	9	12	49	14	28	2.94	0.001	0	0.0323129
gnl|UG|Ta#S52544043	AK334128	1	9	5	9	19	14	20	2.94	0.006	0.002	0.0323129
gnl|UG|Ta#S52545759	AK332411	8	13	16	12	55	21	32	2.94	0	0	0.0338949
gnl|UG|Ta#S32655950	CJ714778	6	7	3	5	19	15	13	2.94	0.009	0.004	0.0338949
gnl|UG|Ta#S12996042	BQ171549	3	6	8	12	26	13	24	2.93	0.003	0.001	0.0338949
gnl|UG|Ta#S13204331	CA678434	1	9	17	7	35	21	19	2.93	0.002	0.001	0.0338949
gnl|UG|Ta#S37926568	CJ939755	3	8	8	12	31	14	23	2.93	0.002	0.001	0.0323129
gnl|UG|Ta#S17898844	CK171596	4	4	5	5	23	7	9	2.93	0.019	0.007	0.0307536
gnl|UG|Ta#S37758643	CJ777802	8	12	23	15	53	26	50	2.92	0	0	0.0338949
gnl|UG|Ta#S17988208	CK205326	60	73	80	60	290	108	196	2.91	0	0	0.0323129
gnl|UG|Ta#S32549699	CJ582030	14	7	6	10	25	26	28	2.91	0.001	0.001	0.0338949
gnl|UG|Ta#S37844923	CJ848805	8	13	5	5	26	13	29	2.91	0.002	0.001	0.0476781
gnl|UG|Ta#S17887097	CK160402	5	4	5	2	10	14	12	2.9	0.022	0.009	0.0323129
gnl|UG|Ta#S32685131	CJ639701	6	1	4	10	18	14	14	2.9	0.011	0.005	0.0323129
gnl|UG|Ta#S17981568	CK202301	1	2	9	4	7	12	15	2.9	0.022	0.009	0.0770999
gnl|UG|Ta#S12931401	BJ218023	102	88	299	220	553	399	587	2.9	0	0	0.0338949
gnl|UG|Ta#S17980509	CK196990	2	6	6	7	20	10	15	2.89	0.011	0.005	0.0323129
gnl|UG|Ta#S13220226	CA694316	4	3	4	11	2	19	26	2.89	0.006	0.004	0.475533
gnl|UG|Ta#S17986928	CK209658	7	3	3	7	11	17	16	2.89	0.01	0.004	0.0307536
gnl|UG|Ta#S32701101	CJ561025	20	20	11	7	24	65	36	2.89	0	0	0.0323129
gnl|UG|Ta#S37931330	CJ944517	1	5	5	6	11	9	17	2.89	0.017	0.009	0.0323129
gnl|UG|Ta#S13170267	CA644358	7	9	6	7	25	14	24	2.89	0.003	0.001	0.0323129
gnl|UG|Ta#S17983857	CK203778	13	16	27	25	76	41	58	2.89	0	0	0.0338949
gnl|UG|Ta#S15881534	CD452870	5	3	11	12	32	21	16	2.89	0.003	0.001	0.0338949
gnl|UG|Ta#S17892910	CK166427	3	6	11	13	33	17	23	2.88	0.002	0.001	0.0338949
gnl|UG|Ta#S37824768	CJ828055	4	3	4	7	14	14	11	2.87	0.019	0.008	0.0307536
gnl|UG|Ta#S17895602	CK168832	4	6	4	10	21	15	15	2.87	0.008	0.003	0.0307536
gnl|UG|Ta#S32531816	CJ706419	3	9	7	4	21	9	20	2.87	0.007	0.003	0.049746
gnl|UG|Ta#S13212964	CA687054	2	4	6	6	4	14	20	2.87	0.013	0.007	0.207617
gnl|UG|Ta#S37826415	CJ829900	5	4	6	8	19	16	14	2.87	0.008	0.003	0.0338949
gnl|UG|Ta#S37885987	CJ894620	6	6	20	17	39	25	43	2.86	0	0	0.0323129
gnl|UG|Ta#S13219378	CA693468	7	11	6	6	15	22	28	2.85	0.002	0.001	0.0323129
gnl|UG|Ta#S32604786	CJ653591	1	7	3	4	4	10	18	2.85	0.023	0.012	0.108408
gnl|UG|Ta#S22381462	CV772965	6	16	9	14	49	23	26	2.85	0.001	0	0.0338949
gnl|UG|Ta#S26024273	DR737092	46	26	41	70	30	215	147	2.84	0	0	0.288844
gnl|UG|Ta#S13222475	CA696565	16	16	10	30	40	42	71	2.84	0	0	0.0323129
gnl|UG|Ta#S17985552	CK207437	4	6	5	13	31	16	14	2.83	0.005	0.002	0.0338949
gnl|UG|Ta#S37756719	CJ903588	3	5	6	4	13	13	13	2.83	0.019	0.008	0.0277078
gnl|UG|Ta#S17973086	CK194916	2	20	24	23	56	37	54	2.83	0	0	0.0338949
gnl|UG|Ta#S12966216	BJ281322	4	1	6	5	17	6	11	2.83	0.032	0.015	0.049746
gnl|UG|Ta#S32559720	CJ526671	4	10	11	8	22	19	29	2.83	0.002	0.001	0.0338949
gnl|UG|Ta#S52544084	AK334087	9	8	13	12	32	27	31	2.83	0.001	0	0.0338949
gnl|UG|Ta#S32621303	CJ710199	25	22	34	21	78	68	71	2.83	0	0	0.0338949
gnl|UG|Ta#S17980581	CK197506	6	4	6	6	22	11	14	2.82	0.013	0.005	0.0277078
gnl|UG|Ta#S12987718	BJ321238	4	5	7	6	14	15	18	2.82	0.011	0.005	0.0338949
gnl|UG|Ta#S37845269	CJ849151	10	13	14	11	58	19	25	2.82	0.001	0	0.0338949
gnl|UG|Ta#S52896045	GR302885	17	10	15	16	48	27	48	2.82	0	0	0.0323129
gnl|UG|Ta#S37877052	CJ885685	3	8	8	9	20	15	24	2.81	0.005	0.002	0.0323129
gnl|UG|Ta#S12955372	BJ264248	18	15	15	26	58	45	52	2.81	0	0	0.0323129
gnl|UG|Ta#S32529192	CJ732195	3	6	2	6	16	8	12	2.81	0.024	0.011	0.0323129
gnl|UG|Ta#S12870660	BF484695	328	269	488	359	1357	646	1034	2.8	0	0	0.0338949
gnl|UG|Ta#S26022613	DR735417	7	10	14	12	33	34	24	2.8	0.001	0	0.0338949
gnl|UG|Ta#S17989448	CK208874	37	25	7	10	102	32	31	2.8	0	0	0.157299
gnl|UG|Ta#S13195813	CA669903	9	6	18	14	39	31	31	2.8	0.001	0	0.0323129
gnl|UG|Ta#S32555511	CJ596743	3	8	13	6	26	17	20	2.79	0.004	0.002	0.0338949
gnl|UG|Ta#S12857347	BG904180	26	6	18	21	68	37	45	2.79	0	0	0.0338949
gnl|UG|Ta#S13178284	CA652374	7	10	13	9	17	31	34	2.78	0.001	0.001	0.0338949
gnl|UG|Ta#S13261433	CA735523	6	11	8	5	32	11	20	2.78	0.004	0.001	0.049746
gnl|UG|Ta#S17886524	CK159829	9	10	12	9	34	17	33	2.78	0.001	0.001	0.0323129
gnl|UG|Ta#S32603261	CJ638293	4	6	2	5	14	10	12	2.78	0.024	0.014	0.0338949
gnl|UG|Ta#S17985937	CK208052	8	15	15	10	33	21	47	2.78	0	0	0.0323129
gnl|UG|Ta#S32424991	CJ552642	15	7	14	15	45	18	44	2.78	0	0	0.0323129
gnl|UG|Ta#S17892730	CK166067	62	50	69	82	52	291	203	2.78	0	0	0.288844
gnl|UG|Ta#S13011733	BM135001	9	13	19	12	38	38	35	2.78	0	0	0.0323129
gnl|UG|Ta#S32518299	CJ623205	3	7	8	13	28	13	26	2.78	0.003	0.002	0.049746
gnl|UG|Ta#S18007978	CK213045	3	11	3	5	25	12	9	2.77	0.019	0.007	0.0744618
gnl|UG|Ta#S16057942	BT009500	12	12	21	24	51	53	38	2.77	0	0	0.0323129
gnl|UG|Ta#S24513152	DN829685	2	9	10	6	28	14	14	2.76	0.008	0.003	0.0323129
gnl|UG|Ta#S13130387	CA604477	3	6	10	12	24	21	20	2.76	0.004	0.002	0.0338949
gnl|UG|Ta#S32569318	CJ559275	15	9	7	9	41	13	27	2.75	0.002	0.001	0.0744618
gnl|UG|Ta#S52895736	GR302576	25	26	17	14	84	29	59	2.75	0	0	0.0338949
gnl|UG|Ta#S12923084	AB042193	8	21	28	20	76	38	47	2.75	0	0	0.0338949
gnl|UG|Ta#S17984402	CK205567	3	3	3	10	8	16	14	2.75	0.022	0.01	0.06658
gnl|UG|Ta#S16223176	CD895032	4	2	9	8	20	11	16	2.75	0.012	0.005	0.0338949
gnl|UG|Ta#S13186472	CA660562	31	7	13	14	68	23	45	2.74	0	0	0.0770999
gnl|UG|Ta#S32732894	CJ523936	10	7	14	10	23	38	24	2.74	0.001	0.001	0.0323129
gnl|UG|Ta#S18006428	CK211842	2	20	16	12	43	21	38	2.74	0.001	0	0.0338949
gnl|UG|Ta#S17879107	CK152221	8	4	3	1	13	10	11	2.74	0.032	0.015	0.0338949
gnl|UG|Ta#S26022510	DR735348	9	13	13	14	51	24	28	2.74	0.001	0	0.0323129
gnl|UG|Ta#S17976433	CK200116	4	5	2	5	15	8	10	2.74	0.039	0.018	0.0323129
gnl|UG|Ta#S13126954	CA601044	1	10	3	3	22	6	7	2.74	0.035	0.018	0.153576
gnl|UG|Ta#S37876090	CJ884723	7	5	3	4	11	12	17	2.74	0.019	0.008	0.0338949
gnl|UG|Ta#S17879896	CK153005	3	5	8	4	24	4	13	2.73	0.02	0.01	0.211798
gnl|UG|Ta#S12996274	BQ171781	6	7	4	12	33	12	14	2.73	0.008	0.003	0.049746
gnl|UG|Ta#S17980257	CK195753	2	5	8	5	11	16	14	2.73	0.017	0.01	0.0323129
gnl|UG|Ta#S13040520	AL829238	7	7	11	10	36	12	24	2.73	0.003	0.001	0.0323129
gnl|UG|Ta#S37937130	CJ954673	7	6	7	14	34	18	20	2.73	0.004	0.002	0.0323129
gnl|UG|Ta#S17976957	CK200951	6	10	19	11	50	13	31	2.73	0.001	0	0.0770999
gnl|UG|Ta#S13185852	CA659942	10	13	23	17	69	23	39	2.73	0	0	0.049746
gnl|UG|Ta#S32503010	CJ562753	36	20	50	60	97	76	164	2.72	0	0	0.0338949
gnl|UG|Ta#S18007569	CK212883	10	27	20	18	84	25	47	2.72	0	0	0.0770999
gnl|UG|Ta#S18006614	CK211538	23	36	41	45	119	52	126	2.72	0	0	0.0338949
gnl|UG|Ta#S32523619	CJ502639	321	285	476	319	1258	625	976	2.72	0	0	0.0338949
gnl|UG|Ta#S52546226	AK331944	7	9	12	16	67	17	8	2.72	0.003	0.001	0.288844
gnl|UG|Ta#S13199224	CA673314	5	4	5	5	23	8	8	2.72	0.032	0.012	0.0262242
gnl|UG|Ta#S17980863	CK198873	12	5	11	9	26	16	31	2.72	0.002	0.001	0.0338949
gnl|UG|Ta#S26026702	DR739506	4	7	7	11	22	17	20	2.71	0.006	0.003	0.0323129
gnl|UG|Ta#S13235934	CA710024	12	8	18	9	24	35	35	2.71	0.001	0.001	0.0323129
gnl|UG|Ta#S32682953	CJ621880	6	10	14	8	32	15	31	2.7	0.002	0.001	0.0338949
gnl|UG|Ta#S12942352	BJ242478	8	6	5	8	16	12	27	2.7	0.006	0.003	0.0323129
gnl|UG|Ta#S32620244	CJ733002	3	1	6	9	11	8	20	2.7	0.023	0.012	0.0770999
gnl|UG|Ta#S19221539	CN009270	8	17	17	13	39	32	43	2.7	0	0	0.0323129
gnl|UG|Ta#S17981275	CK200877	4	2	4	10	12	15	14	2.7	0.021	0.012	0.0323129
gnl|UG|Ta#S37801971	CJ799912	2	6	9	8	21	13	16	2.69	0.014	0.006	0.0338949
gnl|UG|Ta#S12945776	BJ248319	10	1	10	12	16	16	35	2.69	0.003	0.002	0.0307536
gnl|UG|Ta#S12965080	BJ279271	15	4	8	12	28	26	24	2.69	0.002	0.001	0.0338949
gnl|UG|Ta#S12923130	U87163	18	18	33	35	84	55	70	2.69	0	0	0.0323129
gnl|UG|Ta#S13162936	CA637027	4	5	8	5	13	14	18	2.69	0.016	0.007	0.0323129
gnl|UG|Ta#S12989818	BQ161445	4	9	8	5	18	16	19	2.69	0.009	0.004	0.0338949
gnl|UG|Ta#S37779979	CJ786450	6	4	12	6	23	13	20	2.69	0.008	0.004	0.0323129
gnl|UG|Ta#S17893256	CK167121	4	7	7	6	23	9	16	2.68	0.014	0.006	0.0323129
gnl|UG|Ta#S16205859	CD871652	4	2	2	11	6	18	14	2.68	0.027	0.012	0.0744618
gnl|UG|Ta#S13135073	CA609163	14	12	28	14	67	35	36	2.68	0	0	0.0323129
gnl|UG|Ta#S22364913	CV759560	6	6	3	1	13	3	17	2.67	0.032	0.015	0.207617
gnl|UG|Ta#S37884622	CJ893255	12	7	10	17	30	20	43	2.67	0.001	0.001	0.0338949
gnl|UG|Ta#S12888070	BE500795	23	12	10	15	67	31	24	2.67	0	0	0.0338949
gnl|UG|Ta#S32616313	CJ539488	5	11	3	2	17	7	19	2.67	0.017	0.007	0.0770999
gnl|UG|Ta#S32707796	CJ561405	5	12	16	18	50	18	36	2.67	0.001	0	0.049746
gnl|UG|Ta#S37947507	CJ965644	6	8	8	12	33	19	16	2.67	0.006	0.002	0.0323129
gnl|UG|Ta#S32215505	CO347093	3	5	8	6	16	12	16	2.67	0.019	0.009	0.0323129
gnl|UG|Ta#S32539203	CJ668162	34	22	27	30	87	61	77	2.66	0	0	0.0338949
gnl|UG|Ta#S18006659	CK211655	25	14	10	10	30	27	61	2.66	0	0	0.0323129
gnl|UG|Ta#S32568276	CJ712721	4	9	2	3	18	9	9	2.66	0.033	0.017	0.06658
gnl|UG|Ta#S32616294	CJ539469	19	25	31	26	68	56	77	2.66	0	0	0.0338949
gnl|UG|Ta#S22384667	CV775422	13	22	27	17	64	35	60	2.66	0	0	0.0338949
gnl|UG|Ta#S12953879	BJ261766	4	5	10	10	24	18	15	2.66	0.009	0.004	0.0323129
gnl|UG|Ta#S16058429	BT009013	1	8	18	10	35	12	26	2.66	0.004	0.001	0.0770999
gnl|UG|Ta#S15881573	CD452945	9	8	10	13	33	20	29	2.65	0.002	0.001	0.0338949
gnl|UG|Ta#S32524761	CJ703130	12	8	5	10	15	22	31	2.65	0.003	0.001	0.0338949
gnl|UG|Ta#S37933602	CJ950749	15	8	21	12	46	30	37	2.65	0.001	0	0.0338949
gnl|UG|Ta#S37815352	CJ813689	1103	751	1780	1305	3633	2653	3526	2.65	0	0	0.0338949
gnl|UG|Ta#S32588423	CJ568073	17	8	12	7	36	27	24	2.65	0.002	0.001	0.0338949
gnl|UG|Ta#S32687964	CJ618995	18	7	20	23	31	40	65	2.65	0	0	0.0338949
gnl|UG|Ta#S37907608	CJ920795	3	4	9	4	18	9	13	2.64	0.025	0.012	0.0476781
gnl|UG|Ta#S17890472	CK163203	20	14	8	17	19	41	58	2.64	0	0	0.0770999
gnl|UG|Ta#S15902604	CD490492	5	5	3	8	20	7	14	2.64	0.023	0.011	0.0744618
gnl|UG|Ta#S16199333	CD867552	12	6	11	23	68	21	14	2.64	0.002	0.001	0.157299
gnl|UG|Ta#S26027867	DR740737	12	14	18	21	58	32	38	2.64	0	0	0.0338949
gnl|UG|Ta#S17984501	CK205731	6	6	16	9	31	18	25	2.64	0.004	0.001	0.0323129
gnl|UG|Ta#S16204178	CD868291	5	1	11	8	18	11	20	2.64	0.014	0.006	0.049746
gnl|UG|Ta#S12930742	BJ216852	10	3	7	8	25	10	20	2.64	0.01	0.006	0.049746
gnl|UG|Ta#S13128568	CA602658	14	14	10	10	71	10	13	2.64	0.003	0.001	0.711025
gnl|UG|Ta#S22389949	CV781084	3	11	17	16	32	25	37	2.63	0.001	0.001	0.0338949
gnl|UG|Ta#S13141739	CA615829	5	4	12	5	17	16	19	2.63	0.011	0.005	0.0323129
gnl|UG|Ta#S17883620	CK156766	26	32	52	72	158	107	95	2.63	0	0	0.0338949
gnl|UG|Ta#S13178781	CA652871	6	3	13	6	24	20	11	2.62	0.014	0.005	0.0744618
gnl|UG|Ta#S17890297	CK162748	7	8	7	6	20	15	20	2.62	0.01	0.004	0.0307536
gnl|UG|Ta#S32554666	CJ572342	5	5	7	4	14	16	12	2.62	0.023	0.011	0.0323129
gnl|UG|Ta#S13139071	CA613161	4	4	9	5	15	15	14	2.62	0.022	0.011	0.0307536
gnl|UG|Ta#S32603527	CJ624307	1	6	10	9	22	8	20	2.62	0.016	0.007	0.157299
gnl|UG|Ta#S32657168	CJ729085	12	5	11	17	38	22	28	2.61	0.002	0.001	0.0338949
gnl|UG|Ta#S37835820	CJ839701	6	5	4	10	12	17	20	2.61	0.014	0.007	0.0338949
gnl|UG|Ta#S24513211	DN829789	21	17	49	36	102	50	89	2.6	0	0	0.0338949
gnl|UG|Ta#S32685749	CJ598704	9	9	5	11	24	16	26	2.6	0.005	0.002	0.0323129
gnl|UG|Ta#S26021499	DR734315	5	5	3	5	12	17	7	2.6	0.04	0.021	0.0277078
gnl|UG|Ta#S17975685	CK198972	3	8	5	12	31	9	14	2.6	0.016	0.006	0.0770999
gnl|UG|Ta#S17883409	CK156586	9	9	9	18	41	20	28	2.6	0.002	0.001	0.0277078
gnl|UG|Ta#S52895572	GR302412	6	1	5	6	13	8	14	2.59	0.034	0.021	0.0323129
gnl|UG|Ta#S17888165	CK161274	5	1	1	10	3	23	7	2.59	0.054	0.027	0.284503
gnl|UG|Ta#S32550954	CJ623716	9	8	9	15	30	23	29	2.59	0.003	0.001	0.0323129
gnl|UG|Ta#S21612257	CV065260	236	170	420	307	776	622	802	2.59	0	0	0.0338949
gnl|UG|Ta#S17984915	CK206400	4	7	9	10	28	11	20	2.59	0.01	0.005	0.0338949
gnl|UG|Ta#S12986370	BJ319010	7	7	2	5	15	12	14	2.59	0.023	0.011	0.0323129
gnl|UG|Ta#S13161045	CA635136	8	6	7	9	32	14	13	2.59	0.012	0.005	0.0338949
gnl|UG|Ta#S13187200	CA661290	7	3	10	7	7	19	26	2.59	0.009	0.004	0.142213
gnl|UG|Ta#S13195144	CA669234	2	6	4	8	15	11	13	2.59	0.037	0.018	0.0338949
gnl|UG|Ta#S32558925	CJ493703	887	461	1256	940	2485	1832	2550	2.58	0	0	0.0338949
gnl|UG|Ta#S13021329	BQ487464	4	3	4	6	14	9	10	2.58	0.053	0.027	0.0323129
gnl|UG|Ta#S12941197	BJ240480	12	19	4	12	30	28	34	2.58	0.002	0.001	0.0323129
gnl|UG|Ta#S17887365	CK160670	6	7	6	9	21	17	16	2.58	0.014	0.006	0.0323129
gnl|UG|Ta#S12906485	BE418013	44	86	89	74	243	125	199	2.58	0	0	0.0338949
gnl|UG|Ta#S12954565	BJ262901	198	134	298	213	562	469	601	2.58	0	0	0.0338949
gnl|UG|Ta#S32688940	CJ611401	3	11	15	10	32	18	26	2.58	0.004	0.002	0.0338949
gnl|UG|Ta#S52546159	AK332011	7	19	11	21	63	23	28	2.58	0.001	0	0.0338949
gnl|UG|Ta#S17975006	CK197871	6	7	4	12	16	19	23	2.58	0.009	0.005	0.0338949
gnl|UG|Ta#S13175717	CA649808	2	8	5	6	19	7	14	2.58	0.028	0.013	0.0770999
gnl|UG|Ta#S15881437	CD452689	5	12	16	13	41	16	33	2.57	0.002	0.001	0.049746
gnl|UG|Ta#S17879136	CK152250	17	15	25	27	67	28	67	2.57	0	0	0.0323129
gnl|UG|Ta#S32717794	CJ561637	8	14	12	9	35	23	26	2.57	0.003	0.001	0.0338949
gnl|UG|Ta#S17895473	CK168703	452	367	778	565	1642	1070	1454	2.57	0	0	0.0338949
gnl|UG|Ta#S16232460	CD903903	5	2	5	7	12	14	11	2.57	0.038	0.019	0.0323129
gnl|UG|Ta#S17976960	CK200954	7	7	8	12	18	17	32	2.57	0.005	0.003	0.0323129
gnl|UG|Ta#S37751996	CJ776106	965	579	1337	979	2765	1938	2726	2.57	0	0	0.0338949
gnl|UG|Ta#S13269701	CA743791	68	57	40	102	198	120	195	2.57	0	0	0.0338949
gnl|UG|Ta#S17883401	CK156578	9	20	11	13	46	23	36	2.56	0.001	0.001	0.0338949
gnl|UG|Ta#S17975572	CK198779	2	2	7	6	5	18	9	2.56	0.054	0.027	0.153576
gnl|UG|Ta#S37901495	CJ914484	3	14	14	13	38	20	28	2.56	0.003	0.001	0.0323129
gnl|UG|Ta#S17895815	CK169045	10	14	13	21	53	33	27	2.56	0.001	0	0.0338949
gnl|UG|Ta#S12909289	BE422927	5	2	4	12	17	10	19	2.56	0.02	0.009	0.0770999
gnl|UG|Ta#S13189251	CA663341	10	18	13	16	42	30	39	2.56	0.001	0.001	0.0338949
gnl|UG|Ta#S17983301	CK200098	4	5	9	6	22	12	12	2.56	0.023	0.009	0.0323129
gnl|UG|Ta#S13134270	CA608347	9	3	8	1	15	17	9	2.55	0.028	0.019	0.049746
gnl|UG|Ta#S17890157	CK162384	10	7	10	11	33	13	27	2.55	0.005	0.003	0.0323129
gnl|UG|Ta#S17975602	CK198829	5	4	5	5	15	9	13	2.55	0.038	0.019	0.0277078
gnl|UG|Ta#S15824202	CD374101	14	8	18	15	35	28	43	2.55	0.001	0.001	0.0338949
gnl|UG|Ta#S13116226	CA500144	5	1	5	6	14	6	13	2.55	0.054	0.027	0.0476781
gnl|UG|Ta#S32525986	CJ719038	1	2	4	12	10	4	24	2.54	0.031	0.018	0.211798
gnl|UG|Ta#S16264676	CD936859	0	8	3	8	13	7	16	2.54	0.039	0.023	0.153576
gnl|UG|Ta#S12962543	BJ275101	8	7	11	12	21	20	31	2.54	0.005	0.002	0.0338949
gnl|UG|Ta#S37754722	CJ947329	13	1	14	13	23	28	27	2.54	0.004	0.002	0.0323129
gnl|UG|Ta#S32433215	CJ562520	4	8	12	14	8	41	25	2.54	0.004	0.002	0.211798
gnl|UG|Ta#S37941678	CJ959815	7	8	9	4	22	13	19	2.54	0.014	0.006	0.0338949
gnl|UG|Ta#S13019427	BQ294921	6	3	4	4	13	9	11	2.54	0.053	0.027	0.0323129
gnl|UG|Ta#S17986843	CK209518	2	7	6	4	15	13	9	2.54	0.045	0.023	0.0338949
gnl|UG|Ta#S18009388	CK214580	49	88	64	60	228	95	175	2.54	0	0	0.0338949
gnl|UG|Ta#S17974763	CK197522	13	12	16	13	52	19	32	2.54	0.002	0.001	0.0323129
gnl|UG|Ta#S24513090	DN829578	6	3	4	7	16	7	15	2.54	0.037	0.018	0.049746
gnl|UG|Ta#S52541910	AK336165	26	28	31	18	66	78	54	2.54	0	0	0.0338949
gnl|UG|Ta#S13160749	CA634840	10	7	19	15	38	20	41	2.54	0.002	0.001	0.0338949
gnl|UG|Ta#S13042975	BQ743534	10	11	10	13	35	22	29	2.54	0.003	0.001	0.0323129
gnl|UG|Ta#S26028664	DR741546	47	90	49	58	218	63	181	2.53	0	0	0.0770999
gnl|UG|Ta#S17893926	CK166865	5	3	8	2	11	7	17	2.53	0.034	0.021	0.0770999
gnl|UG|Ta#S16244530	CD915919	3	2	5	7	10	9	14	2.53	0.054	0.027	0.0338949
gnl|UG|Ta#S32563882	CJ623990	9	11	8	5	26	20	17	2.53	0.009	0.005	0.0338949
gnl|UG|Ta#S32706997	CJ534876	2	3	2	10	3	22	7	2.53	0.064	0.033	0.207617
gnl|UG|Ta#S22380576	CV771210	3	10	8	12	29	16	20	2.53	0.01	0.005	0.0338949
gnl|UG|Ta#S52895845	GR302685	34	45	41	36	166	43	85	2.53	0	0	0.0770999
gnl|UG|Ta#S54963407	FN391140	10	7	6	8	46	6	8	2.53	0.018	0.007	0.718816
gnl|UG|Ta#S52895642	GR302482	199	69	115	101	369	188	359	2.52	0	0	0.0770999
gnl|UG|Ta#S32433649	CJ552911	5	2	7	9	12	14	18	2.52	0.026	0.012	0.0338949
gnl|UG|Ta#S17976918	CK200882	18	10	18	14	52	26	37	2.52	0.001	0.001	0.0323129
gnl|UG|Ta#S15881382	CD452586	7	5	5	12	26	8	22	2.52	0.012	0.006	0.0744618
gnl|UG|Ta#S13145422	CA619513	1	3	9	6	13	6	17	2.52	0.039	0.019	0.108408
gnl|UG|Ta#S12994510	BQ170017	50	29	42	117	43	321	87	2.52	0	0	0.288844
gnl|UG|Ta#S32604747	CJ653552	14	22	23	31	70	43	57	2.52	0	0	0.0338949
gnl|UG|Ta#S13200933	CA675023	16	23	27	17	68	27	63	2.52	0	0	0.049746
gnl|UG|Ta#S52542155	AK330163	7	7	13	12	31	15	28	2.52	0.005	0.002	0.0323129
gnl|UG|Ta#S13263762	CA737852	8	2	3	4	18	7	8	2.52	0.064	0.027	0.108408
gnl|UG|Ta#S26026741	DR739545	10	19	15	24	54	31	45	2.52	0.001	0	0.0338949
gnl|UG|Ta#S12906948	BE418560	10	6	5	8	21	12	22	2.52	0.013	0.005	0.0338949
gnl|UG|Ta#S37887838	CJ896471	30	44	56	116	215	105	146	2.52	0	0	0.0770999
gnl|UG|Ta#S17974028	CK196395	12	13	10	19	48	15	39	2.52	0.002	0.001	0.0770999
gnl|UG|Ta#S32665262	CJ723759	5	2	9	7	14	11	19	2.52	0.026	0.012	0.0338949
gnl|UG|Ta#S13144067	CA618158	32	31	30	24	111	56	54	2.51	0	0	0.0338949
gnl|UG|Ta#S17879676	CK152904	21	23	13	15	51	35	51	2.51	0	0	0.0323129
gnl|UG|Ta#S32433454	CJ548098	10	4	10	9	19	24	20	2.51	0.009	0.006	0.0323129
gnl|UG|Ta#S17974032	CK196404	3	4	9	11	18	12	20	2.51	0.017	0.01	0.0338949
gnl|UG|Ta#S12975459	BJ300661	920	546	1375	956	2620	1922	2588	2.5	0	0	0.0338949
gnl|UG|Ta#S12948712	BJ253147	7	10	14	8	29	22	23	2.5	0.006	0.003	0.0338949
gnl|UG|Ta#S17989012	CK207418	13	7	10	12	23	27	29	2.5	0.004	0.003	0.0338949
gnl|UG|Ta#S37941578	CJ959715	12	7	5	12	24	16	26	2.5	0.008	0.003	0.0323129
gnl|UG|Ta#S16232143	CD904090	7	13	18	23	39	32	44	2.49	0.001	0.001	0.0338949
gnl|UG|Ta#S13207818	CA681908	14	13	26	27	43	43	63	2.49	0	0	0.0323129
gnl|UG|Ta#S32639334	CJ606576	16	23	26	32	76	46	58	2.49	0	0	0.0338949
gnl|UG|Ta#S16226912	CD898513	6	5	3	11	17	17	13	2.49	0.026	0.013	0.0323129
gnl|UG|Ta#S21610291	CV064367	6	3	5	3	11	8	14	2.49	0.054	0.027	0.0323129
gnl|UG|Ta#S13249877	CA723967	5	27	16	22	67	28	37	2.49	0.001	0	0.0338949
gnl|UG|Ta#S32700067	CJ611765	4	8	8	8	13	20	20	2.48	0.016	0.009	0.0262242
gnl|UG|Ta#S52542034	AK336041	59	52	88	69	335	76	87	2.48	0	0	0.157299
gnl|UG|Ta#S17983992	CK204426	3	2	7	8	8	15	14	2.48	0.043	0.022	0.049746
gnl|UG|Ta#S17976043	CK199516	6	2	6	5	11	14	11	2.48	0.046	0.023	0.0307536
gnl|UG|Ta#S13231599	CA705689	7	13	24	20	42	38	40	2.47	0.001	0.001	0.0338949
gnl|UG|Ta#S13207103	CA681193	2	1	11	4	20	3	10	2.47	0.059	0.031	0.288844
gnl|UG|Ta#S17884946	CK158092	8	7	15	14	23	27	33	2.47	0.003	0.002	0.0338949
gnl|UG|Ta#S32684428	CJ622168	13	8	8	8	21	20	26	2.47	0.007	0.005	0.0277078
gnl|UG|Ta#S18012092	CK217341	120	78	118	204	66	561	339	2.47	0	0	0.4795
gnl|UG|Ta#S17882587	CK155696	7	6	11	15	18	33	23	2.47	0.006	0.004	0.0338949
gnl|UG|Ta#S17988694	CK206588	16	12	10	15	7	25	66	2.47	0.001	0.001	0.4795
gnl|UG|Ta#S13236538	CA710628	38	30	80	70	190	102	112	2.47	0	0	0.0338949
gnl|UG|Ta#S22374315	CV762733	3	7	7	2	20	6	9	2.47	0.054	0.023	0.153576
gnl|UG|Ta#S13173129	CA647220	25	30	24	34	72	60	77	2.46	0	0	0.0338949
gnl|UG|Ta#S37830355	CJ834236	600	354	978	688	1751	1302	1780	2.46	0	0	0.0338949
gnl|UG|Ta#S18006638	CK211602	9	4	8	7	22	18	12	2.46	0.022	0.009	0.0338949
gnl|UG|Ta#S32511674	CJ736328	8	2	4	4	7	11	15	2.46	0.041	0.026	0.0744618
gnl|UG|Ta#S32559645	CJ526596	505	243	727	492	1282	983	1357	2.46	0	0	0.0338949
gnl|UG|Ta#S55355591	GD189088	22	44	20	28	115	41	54	2.46	0	0	0.0770999
gnl|UG|Ta#S13182887	CA656977	253	334	360	288	896	449	929	2.45	0	0	0.0338949
gnl|UG|Ta#S17893592	CK167793	6	14	11	2	34	14	14	2.45	0.014	0.009	0.06658
gnl|UG|Ta#S13157690	CA631781	5	8	12	4	19	16	19	2.45	0.018	0.009	0.0323129
gnl|UG|Ta#S17980149	CK195151	13	19	34	38	84	57	50	2.45	0	0	0.0338949
gnl|UG|Ta#S12930008	BJ225000	64	115	102	53	282	135	196	2.45	0	0	0.0338949
gnl|UG|Ta#S32629881	CJ665997	9	3	3	2	14	8	10	2.45	0.064	0.027	0.0744618
gnl|UG|Ta#S16238761	CD910181	6	4	3	4	7	8	16	2.45	0.054	0.027	0.0323129
gnl|UG|Ta#S13161065	CA635156	10	6	3	4	19	6	18	2.45	0.03	0.02	0.108408
gnl|UG|Ta#S24513660	DN829786	7	5	6	5	17	12	14	2.44	0.035	0.018	0.0323129
gnl|UG|Ta#S12971655	BJ291967	997	602	1422	970	2711	1917	2672	2.44	0	0	0.0338949
gnl|UG|Ta#S13192295	CA666385	3	7	7	3	18	6	13	2.43	0.051	0.027	0.149821
gnl|UG|Ta#S17989282	CK208444	4	7	5	10	25	10	12	2.43	0.034	0.015	0.049746
gnl|UG|Ta#S37852851	CJ856732	4	6	6	7	14	13	15	2.43	0.036	0.018	0.0323129
gnl|UG|Ta#S52544799	AK333372	28	29	48	43	104	67	100	2.43	0	0	0.0338949
gnl|UG|Ta#S13135325	CA609415	7	10	13	9	20	19	32	2.43	0.007	0.003	0.0338949
gnl|UG|Ta#S16234433	CD906489	2	9	4	9	15	10	19	2.43	0.028	0.017	0.0323129
gnl|UG|Ta#S13160635	CA634726	39	65	47	56	192	74	110	2.43	0	0	0.0338949
gnl|UG|Ta#S26019644	DR732448	18	17	17	14	34	33	54	2.43	0.001	0.001	0.0323129
gnl|UG|Ta#S22371585	CV767920	6	4	5	7	15	11	14	2.43	0.038	0.019	0.0338949
gnl|UG|Ta#S32663877	CJ683465	12	9	6	16	42	13	23	2.43	0.007	0.003	0.0770999
gnl|UG|Ta#S13212933	CA687023	30	34	36	39	117	60	78	2.43	0	0	0.0338949
gnl|UG|Ta#S32669233	CJ690220	8	7	4	6	15	9	22	2.42	0.023	0.013	0.0338949
gnl|UG|Ta#S17972338	CK193682	3	12	9	12	31	15	21	2.42	0.012	0.006	0.0323129
gnl|UG|Ta#S12990254	BQ161881	4	2	13	11	32	14	9	2.42	0.031	0.012	0.157299
gnl|UG|Ta#S32013235	DY741831	5	5	7	9	17	15	15	2.42	0.03	0.015	0.0307536
gnl|UG|Ta#S17986644	CK209194	30	53	37	40	140	64	87	2.42	0	0	0.0338949
gnl|UG|Ta#S17989552	CK209146	7	9	14	18	41	26	21	2.42	0.006	0.002	0.0338949
gnl|UG|Ta#S52542119	AK330199	7	9	18	22	33	30	40	2.42	0.003	0.001	0.0338949
gnl|UG|Ta#S13185376	CA659466	161	118	72	90	322	127	352	2.42	0	0	0.0770999
gnl|UG|Ta#S13149445	CA623536	3	7	6	4	15	8	14	2.42	0.051	0.027	0.0338949
gnl|UG|Ta#S17980481	CK196927	4	4	4	11	23	7	11	2.42	0.049	0.022	0.0954832
gnl|UG|Ta#S17990036	CK208037	3	8	17	18	48	18	19	2.42	0.008	0.003	0.049746
gnl|UG|Ta#S13166457	CA640548	8	5	7	4	16	12	16	2.41	0.028	0.018	0.0323129
gnl|UG|Ta#S12957981	BJ268281	9	3	2	11	25	8	12	2.41	0.036	0.016	0.157299
gnl|UG|Ta#S13015715	BM140585	38	21	78	116	72	283	103	2.41	0	0	0.288844
gnl|UG|Ta#S17979906	CK194218	12	4	3	3	15	7	17	2.41	0.034	0.028	0.0744618
gnl|UG|Ta#S15824177	CD374058	10	11	17	11	39	20	30	2.41	0.004	0.003	0.0323129
gnl|UG|Ta#S32724058	CJ523131	8	7	5	6	26	9	12	2.41	0.034	0.015	0.0338949
gnl|UG|Ta#S15824253	CD373782	8	10	4	5	19	15	15	2.4	0.023	0.012	0.0323129
gnl|UG|Ta#S17975738	CK199060	2	5	5	7	14	5	15	2.4	0.055	0.037	0.142213
gnl|UG|Ta#S13159293	CA633384	13	10	9	10	34	16	25	2.4	0.008	0.005	0.0323129
gnl|UG|Ta#S37823527	CJ826616	13	7	10	9	13	38	19	2.4	0.01	0.006	0.049746
gnl|UG|Ta#S37920838	CJ934025	7	5	9	8	18	21	14	2.4	0.024	0.013	0.0338949
gnl|UG|Ta#S32715469	CJ551662	7	8	12	6	29	10	21	2.4	0.017	0.007	0.0770999
gnl|UG|Ta#S32725575	CJ546953	9	13	16	22	35	26	48	2.4	0.002	0.001	0.0338949
gnl|UG|Ta#S19221794	CN009747	9	6	10	7	20	15	23	2.4	0.015	0.01	0.0338949
gnl|UG|Ta#S12978862	BJ306411	4	9	5	3	11	14	14	2.4	0.04	0.026	0.0323129
gnl|UG|Ta#S32695809	CJ589982	10	8	11	7	19	20	26	2.4	0.011	0.008	0.0338949
gnl|UG|Ta#S12907229	BE418841	19	14	10	8	29	21	42	2.4	0.003	0.002	0.0338949
gnl|UG|Ta#S17988326	CK205636	15	13	6	16	41	20	29	2.39	0.005	0.003	0.0338949
gnl|UG|Ta#S14274317	AJ508387	7	8	7	12	28	14	20	2.39	0.016	0.008	0.0323129
gnl|UG|Ta#S12909216	BE422853	9	8	11	3	20	10	26	2.39	0.014	0.011	0.0770999
gnl|UG|Ta#S19225189	CN012647	4	3	7	11	22	13	9	2.39	0.042	0.019	0.0770999
gnl|UG|Ta#S17879701	CK152929	1	7	3	8	14	9	11	2.39	0.065	0.035	0.0338949
gnl|UG|Ta#S16205897	CD871731	4	5	13	8	18	18	18	2.39	0.023	0.01	0.0277078
gnl|UG|Ta#S17898833	CK171582	13	12	22	16	47	25	42	2.39	0.002	0.001	0.0338949
gnl|UG|Ta#S32734982	CJ612266	6	8	12	15	36	16	23	2.39	0.011	0.005	0.0338949
gnl|UG|Ta#S37846519	CJ850401	16	7	19	24	55	30	33	2.39	0.002	0.001	0.0338949
gnl|UG|Ta#S17981257	CK200838	21	3	7	6	14	26	26	2.39	0.008	0.006	0.0744618
gnl|UG|Ta#S19223048	CN010956	5	4	10	7	14	16	17	2.39	0.03	0.015	0.0338949
gnl|UG|Ta#S32427668	CJ586178	2	10	8	15	20	20	24	2.39	0.015	0.007	0.0323129
gnl|UG|Ta#S16195758	CD876882	5	10	8	9	29	10	19	2.38	0.02	0.009	0.049746
gnl|UG|Ta#S52542269	AK335902	7	9	8	7	25	16	14	2.38	0.021	0.009	0.0323129
gnl|UG|Ta#S32518525	CJ629015	9	3	2	5	16	11	8	2.38	0.065	0.037	0.0770999
gnl|UG|Ta#S22378241	CV769705	2	4	7	6	17	11	6	2.38	0.076	0.044	0.108408
gnl|UG|Ta#S37761220	CJ862549	9	6	11	9	18	22	23	2.38	0.013	0.008	0.0323129
gnl|UG|Ta#S32661749	CJ704945	21	28	24	25	88	23	65	2.38	0	0	0.288844
gnl|UG|Ta#S32709045	CJ496300	3	4	7	6	14	10	12	2.38	0.061	0.032	0.0338949
gnl|UG|Ta#S12955415	BJ264314	4	2	6	6	14	9	9	2.38	0.07	0.047	0.0307536
gnl|UG|Ta#S52541333	AK330677	9	25	7	21	20	24	68	2.38	0.001	0.001	0.288844
gnl|UG|Ta#S32676040	CJ670634	20	19	19	20	55	37	48	2.37	0.001	0.001	0.0307536
gnl|UG|Ta#S12885513	BE498320	4	4	6	4	14	10	9	2.37	0.07	0.038	0.0277078
gnl|UG|Ta#S32645960	CJ574363	10	4	4	5	8	11	22	2.37	0.03	0.024	0.0744618
gnl|UG|Ta#S32590559	CJ494338	660	343	912	657	1657	1251	1664	2.37	0	0	0.0338949
gnl|UG|Ta#S19225220	CN012702	9	5	4	8	2	38	7	2.37	0.034	0.018	1
gnl|UG|Ta#S32425261	CJ530724	5	6	10	11	29	12	16	2.37	0.024	0.011	0.0338949
gnl|UG|Ta#S17985994	CK208139	9	12	6	10	38	11	17	2.37	0.015	0.007	0.0770999
gnl|UG|Ta#S32556019	CJ519611	5	4	7	3	11	9	14	2.36	0.055	0.037	0.0338949
gnl|UG|Ta#S16255717	CD927118	9	13	16	18	33	35	33	2.36	0.004	0.002	0.0323129
gnl|UG|Ta#S37788173	CJ794845	8	13	21	11	43	15	36	2.36	0.004	0.002	0.0770999
gnl|UG|Ta#S12914865	BE430264	10	5	17	16	24	31	31	2.36	0.005	0.003	0.0323129
gnl|UG|Ta#S13160917	CA635008	19	9	12	20	50	28	29	2.36	0.004	0.002	0.0338949
gnl|UG|Ta#S17981329	CK201008	15	6	9	21	35	29	26	2.36	0.006	0.003	0.0338949
gnl|UG|Ta#S12922925	L37063	10	16	13	3	37	11	27	2.36	0.009	0.006	0.157299
gnl|UG|Ta#S13195116	CA669206	6	7	7	12	33	10	14	2.36	0.028	0.013	0.0744618
gnl|UG|Ta#S22383934	CV775127	4	6	7	9	15	14	17	2.35	0.035	0.018	0.0338949
gnl|UG|Ta#S32564991	CJ672593	13	9	19	12	38	27	27	2.35	0.005	0.003	0.0323129
gnl|UG|Ta#S32534392	CJ679223	47	25	92	75	153	123	146	2.35	0	0	0.0338949
gnl|UG|Ta#S17980317	CK196232	23	21	17	10	71	20	34	2.35	0.002	0.001	0.157299
gnl|UG|Ta#S32504806	CJ531992	8	2	7	13	25	12	17	2.35	0.025	0.013	0.0770999
gnl|UG|Ta#S13220079	CA694169	38	27	39	47	112	70	83	2.35	0	0	0.0338949
gnl|UG|Ta#S17975704	CK199001	8	9	11	7	23	15	24	2.35	0.015	0.008	0.0338949
gnl|UG|Ta#S17895380	CK168586	12	19	14	10	45	19	32	2.35	0.005	0.003	0.049746
gnl|UG|Ta#S15880015	CD453616	3	6	6	4	13	9	12	2.35	0.065	0.044	0.0323129
gnl|UG|Ta#S13258052	CA732142	2	3	6	7	13	6	13	2.35	0.085	0.047	0.105193
gnl|UG|Ta#S32624754	CJ714647	8	8	11	11	28	14	26	2.35	0.013	0.007	0.0307536
gnl|UG|Ta#S32532424	CJ712380	722	365	994	714	1840	1315	1759	2.34	0	0	0.0338949
gnl|UG|Ta#S15902946	CD490851	5	6	6	2	13	11	10	2.34	0.065	0.035	0.0323129
gnl|UG|Ta#S15881961	CD453059	16	5	13	10	20	30	26	2.34	0.007	0.006	0.0338949
gnl|UG|Ta#S32571490	CJ549331	2	5	12	4	18	8	14	2.34	0.049	0.026	0.0770999
gnl|UG|Ta#S16057975	BT009467	4	17	8	5	25	16	19	2.34	0.018	0.009	0.0770999
gnl|UG|Ta#S37771746	CJ819813	6	8	6	12	23	14	20	2.34	0.023	0.01	0.0323129
gnl|UG|Ta#S18005923	CK211202	10	14	10	12	21	25	35	2.33	0.007	0.004	0.0323129
gnl|UG|Ta#S13146289	CA620380	4	6	7	5	17	9	13	2.33	0.052	0.028	0.0338949
gnl|UG|Ta#S13144136	CA618227	13	13	10	17	33	27	33	2.33	0.005	0.003	0.0307536
gnl|UG|Ta#S32612422	CJ588653	13	19	17	24	51	24	53	2.33	0.002	0.001	0.049746
gnl|UG|Ta#S21610349	CV064478	8	6	13	10	25	14	26	2.33	0.014	0.007	0.0338949
gnl|UG|Ta#S32499614	CJ620019	146	236	153	213	708	260	340	2.33	0	0	0.0338949
gnl|UG|Ta#S16057983	BT009459	22	26	17	11	52	42	39	2.33	0.001	0.001	0.0338949
gnl|UG|Ta#S13183036	CA657126	40	49	51	34	118	71	113	2.33	0	0	0.0338949
gnl|UG|Ta#S17886817	CK160122	7	7	8	6	20	13	16	2.33	0.03	0.016	0.0323129
gnl|UG|Ta#S17885565	CK158756	110	191	74	114	359	117	378	2.33	0	0	0.0770999
gnl|UG|Ta#S17974340	CK196862	7	7	7	7	25	11	13	2.33	0.035	0.016	0.0192544
gnl|UG|Ta#S37853440	CJ857321	8	7	7	4	24	14	8	2.33	0.046	0.021	0.0476781
gnl|UG|Ta#S17886801	CK160106	9	12	7	12	30	20	20	2.32	0.013	0.007	0.0307536
gnl|UG|Ta#S32658874	CJ710683	8	9	12	7	21	20	22	2.32	0.017	0.011	0.0338949
gnl|UG|Ta#S32724314	CJ529684	12	14	19	9	33	34	26	2.32	0.005	0.004	0.0338949
gnl|UG|Ta#S13206307	CA680397	13	16	15	14	46	27	29	2.32	0.004	0.003	0.0338949
gnl|UG|Ta#S24513555	DN829534	4	7	6	5	18	12	9	2.32	0.061	0.035	0.0338949
gnl|UG|Ta#S12947023	BJ250337	20	15	17	10	36	29	43	2.32	0.002	0.002	0.0338949
gnl|UG|Ta#S17886757	CK160062	6	5	9	22	26	22	26	2.32	0.013	0.007	0.0476781
gnl|UG|Ta#S37815602	CJ813939	19	16	22	23	66	21	53	2.32	0.001	0.001	0.157299
gnl|UG|Ta#S26022291	DR735217	6	4	9	24	25	34	16	2.31	0.014	0.007	0.0770999
gnl|UG|Ta#S16058373	BT009069	16	20	30	22	59	35	59	2.31	0.001	0.001	0.0323129
gnl|UG|Ta#S15880184	CD453946	8	3	5	3	12	10	12	2.31	0.065	0.044	0.0307536
gnl|UG|Ta#S12890507	BE517762	9	10	8	23	18	24	46	2.31	0.005	0.003	0.0770999
gnl|UG|Ta#S17895361	CK168549	6	6	8	10	21	13	18	2.31	0.032	0.017	0.0323129
gnl|UG|Ta#S22371876	CV768391	72	120	89	100	342	104	214	2.31	0	0	0.0770999
gnl|UG|Ta#S32535562	CJ664508	6	6	9	6	17	20	10	2.31	0.044	0.02	0.0277078
gnl|UG|Ta#S12948391	BJ252602	3	17	8	9	26	19	19	2.31	0.018	0.009	0.0323129
gnl|UG|Ta#S32669012	CJ711403	9	9	6	12	18	19	27	2.31	0.016	0.008	0.0323129
gnl|UG|Ta#S17976845	CK200759	8	3	6	4	15	11	11	2.31	0.067	0.031	0.0323129
gnl|UG|Ta#S17882812	CK155921	9	12	10	5	33	14	16	2.3	0.022	0.013	0.0338949
gnl|UG|Ta#S16234976	CD906754	4	6	4	6	16	6	13	2.3	0.072	0.039	0.0639689
gnl|UG|Ta#S37773104	CJ773635	8	5	12	9	22	25	12	2.3	0.024	0.011	0.049746
gnl|UG|Ta#S32803263	AL813816	17	8	21	15	38	39	29	2.3	0.004	0.003	0.0338949
gnl|UG|Ta#S32689554	CJ579716	5	9	10	10	21	18	20	2.3	0.021	0.011	0.0323129
gnl|UG|Ta#S15824175	CD374050	6	4	9	9	15	14	20	2.3	0.03	0.016	0.0323129
gnl|UG|Ta#S37947477	CJ965614	26	28	30	19	61	43	75	2.3	0	0	0.0338949
gnl|UG|Ta#S13226469	CA700559	31	28	29	31	86	43	77	2.3	0	0	0.0323129
gnl|UG|Ta#S32639920	CJ569125	7	12	8	9	18	18	26	2.3	0.017	0.008	0.0323129
gnl|UG|Ta#S52895973	GR302813	12	13	14	14	32	25	35	2.3	0.005	0.004	0.0323129
gnl|UG|Ta#S12998576	BQ237517	8	8	10	7	21	14	22	2.3	0.023	0.01	0.0323129
gnl|UG|Ta#S17887346	CK160651	2	7	8	5	20	5	13	2.3	0.062	0.033	0.211798
gnl|UG|Ta#S13132434	CA606524	14	15	20	24	45	36	45	2.29	0.002	0.001	0.0323129
gnl|UG|Ta#S32687624	CJ615056	8	25	15	17	48	26	40	2.29	0.003	0.002	0.0338949
gnl|UG|Ta#S50389333	GH732995	3	6	5	11	13	13	17	2.29	0.043	0.027	0.0323129
gnl|UG|Ta#S17987908	CK210838	9	16	16	22	37	31	42	2.29	0.004	0.002	0.0323129
gnl|UG|Ta#S17984838	CK206278	7	3	8	9	15	19	13	2.29	0.044	0.024	0.0338949
gnl|UG|Ta#S37767144	CJ827289	7	6	5	6	6	14	21	2.29	0.04	0.025	0.142213
gnl|UG|Ta#S12926940	BJ213313	6	7	11	11	26	8	26	2.29	0.02	0.011	0.149821
gnl|UG|Ta#S18008153	CK213432	16	6	10	10	24	17	30	2.29	0.011	0.008	0.0323129
gnl|UG|Ta#S16237284	CD908879	10	11	7	12	25	24	21	2.29	0.015	0.008	0.0338949
gnl|UG|Ta#S13137741	CA611831	9	9	7	20	36	23	20	2.29	0.015	0.007	0.0476781
gnl|UG|Ta#S17974853	CK197677	15	12	21	32	45	36	56	2.29	0.002	0.001	0.0338949
gnl|UG|Ta#S12964404	BJ278063	10	24	13	15	50	22	37	2.29	0.004	0.002	0.0770999
gnl|UG|Ta#S16057902	BT009540	23	30	31	27	61	66	63	2.28	0.001	0.001	0.0338949
gnl|UG|Ta#S37943578	CJ961715	50	107	82	67	273	87	165	2.28	0	0	0.0770999
gnl|UG|Ta#S13254612	CA728702	6	4	12	12	29	9	20	2.28	0.029	0.013	0.153576
gnl|UG|Ta#S17880312	CK153421	3	3	7	6	11	10	12	2.28	0.077	0.053	0.0323129
gnl|UG|Ta#S32535201	CJ688773	17	18	23	34	61	42	54	2.28	0.001	0.001	0.0338949
gnl|UG|Ta#S17972770	CK194369	7	10	7	7	22	15	16	2.28	0.029	0.015	0.0277078
gnl|UG|Ta#S16203312	CD871685	9	12	14	19	36	22	36	2.28	0.006	0.004	0.0323129
gnl|UG|Ta#S13220882	CA694972	7	3	4	36	13	61	13	2.28	0.012	0.007	0.153576
gnl|UG|Ta#S17973567	CK195673	54	92	83	92	241	161	147	2.28	0	0	0.0323129
gnl|UG|Ta#S13203986	CA678076	9	16	15	15	41	28	26	2.27	0.007	0.003	0.0323129
gnl|UG|Ta#S12984003	BJ315002	8	7	9	13	22	17	26	2.27	0.017	0.009	0.0338949
gnl|UG|Ta#S17972750	CK194339	34	23	46	37	105	58	76	2.27	0	0	0.0338949
gnl|UG|Ta#S12956378	BJ265954	12	7	7	9	28	13	18	2.27	0.024	0.017	0.0323129
gnl|UG|Ta#S17976892	CK200836	10	5	11	17	20	18	37	2.27	0.01	0.007	0.0338949
gnl|UG|Ta#S32494352	CJ518858	25	28	29	24	61	44	75	2.26	0.001	0.001	0.0338949
gnl|UG|Ta#S13219903	CA693993	9	5	17	12	29	20	25	2.26	0.015	0.009	0.0338949
gnl|UG|Ta#S32705351	CJ551326	8	8	10	10	19	16	26	2.26	0.019	0.01	0.0307536
gnl|UG|Ta#S37949715	CJ967852	19	23	18	10	40	36	43	2.26	0.003	0.002	0.0338949
gnl|UG|Ta#S22369059	CV762852	7	7	19	5	28	18	20	2.26	0.019	0.013	0.0744618
gnl|UG|Ta#S13218892	CA692982	5	5	5	12	6	25	14	2.26	0.044	0.024	0.06658
gnl|UG|Ta#S37875882	CJ884515	16	22	25	22	61	34	49	2.26	0.002	0.001	0.0323129
gnl|UG|Ta#S37755729	CJ861414	8	8	18	8	24	15	32	2.26	0.012	0.009	0.06658
gnl|UG|Ta#S32613266	CJ606372	45	43	45	44	131	72	98	2.26	0	0	0.0323129
gnl|UG|Ta#S12906562	BE418174	21	12	9	12	33	20	38	2.26	0.005	0.004	0.0744618
gnl|UG|Ta#S32706689	CJ528684	9	5	4	1	8	11	14	2.26	0.065	0.057	0.0770999
gnl|UG|Ta#S13128616	CA602706	4	2	11	11	6	24	17	2.26	0.042	0.022	0.153576
gnl|UG|Ta#S17988939	CK207225	2	10	6	12	19	11	20	2.26	0.037	0.019	0.0770999
gnl|UG|Ta#S17980112	CK195058	25	10	0	4	18	4	44	2.26	0.009	0.007	0.372456
gnl|UG|Ta#S17884717	CK157863	13	8	20	23	38	31	39	2.26	0.004	0.003	0.0338949
gnl|UG|Ta#S16210392	CD881896	16	18	13	16	40	28	39	2.26	0.004	0.003	0.0323129
gnl|UG|Ta#S26028393	DR740974	21	12	28	17	37	33	63	2.26	0.002	0.001	0.0338949
gnl|UG|Ta#S17883958	CK157104	26	19	33	23	77	42	53	2.26	0.001	0.001	0.0338949
gnl|UG|Ta#S13117747	CA501665	14	5	18	8	29	22	25	2.26	0.013	0.008	0.0338949
gnl|UG|Ta#S13192017	CA666107	29	26	52	40	113	60	77	2.26	0	0	0.0338949
gnl|UG|Ta#S15823965	CD373653	4	5	9	8	15	13	16	2.25	0.047	0.025	0.0338949
gnl|UG|Ta#S12947673	BJ251384	18	22	32	23	60	43	58	2.25	0.001	0.001	0.0338949
gnl|UG|Ta#S12943271	BJ244134	6	5	4	4	11	10	12	2.25	0.077	0.053	0.0323129
gnl|UG|Ta#S32699775	CJ580165	8	9	8	7	24	14	16	2.25	0.032	0.015	0.0323129
gnl|UG|Ta#S17887581	CK160886	20	13	21	16	40	38	41	2.25	0.003	0.002	0.0338949
gnl|UG|Ta#S13190880	CA664970	8	3	3	5	11	10	12	2.25	0.077	0.053	0.0323129
gnl|UG|Ta#S26028737	DR741679	2	7	3	10	24	3	9	2.25	0.084	0.05	0.372456
gnl|UG|Ta#S37870477	CJ879110	4	12	13	9	24	22	18	2.25	0.022	0.012	0.0338949
gnl|UG|Ta#S13204646	CA678736	13	7	9	2	17	10	25	2.25	0.028	0.018	0.0770999
gnl|UG|Ta#S37941989	CJ960126	13	3	12	7	28	16	14	2.25	0.033	0.02	0.0338949
gnl|UG|Ta#S52543017	AK335154	15	12	18	22	51	34	28	2.24	0.005	0.003	0.0338949
gnl|UG|Ta#S13145869	CA619960	6	8	7	17	19	31	15	2.24	0.024	0.014	0.0770999
gnl|UG|Ta#S13135552	CA609642	5	4	3	7	8	16	8	2.24	0.09	0.051	0.0323129
gnl|UG|Ta#S12941974	BJ241905	4	16	10	10	25	13	29	2.24	0.018	0.009	0.0744618
gnl|UG|Ta#S16465091	CF133117	7	4	8	4	13	12	14	2.24	0.058	0.031	0.0323129
gnl|UG|Ta#S17986695	CK209280	9	16	16	16	33	30	35	2.24	0.006	0.004	0.0277078
gnl|UG|Ta#S17985991	CK208136	8	14	18	15	41	24	29	2.24	0.009	0.004	0.0338949
gnl|UG|Ta#S32718631	CJ541214	15	10	16	24	33	33	43	2.24	0.004	0.003	0.0323129
gnl|UG|Ta#S13209966	CA684056	9	17	18	12	47	18	31	2.24	0.007	0.006	0.049746
gnl|UG|Ta#S32675253	CJ693456	10	15	17	21	41	26	40	2.24	0.005	0.003	0.0338949
gnl|UG|Ta#S37755750	CJ861435	5	4	5	4	8	11	11	2.24	0.099	0.057	0.0292181
gnl|UG|Ta#S17985580	CK207480	5	3	8	5	19	7	9	2.24	0.091	0.044	0.0744618
gnl|UG|Ta#S13196804	CA670894	53	25	64	58	107	117	112	2.24	0	0	0.0338949
gnl|UG|Ta#S12989750	BQ161377	21	16	17	21	47	34	46	2.24	0.003	0.002	0.0323129
gnl|UG|Ta#S17986084	CK208284	24	38	39	41	117	51	71	2.24	0.001	0	0.0338949
gnl|UG|Ta#S13137628	CA611718	82	47	104	72	163	156	192	2.23	0	0	0.0338949
gnl|UG|Ta#S17980864	CK198874	5	5	4	6	7	11	15	2.23	0.073	0.039	0.0323129
gnl|UG|Ta#S13169374	CA643465	9	6	19	12	28	20	30	2.23	0.013	0.01	0.0338949
gnl|UG|Ta#S12947335	BJ250854	4	2	5	10	14	11	10	2.23	0.092	0.053	0.049746
gnl|UG|Ta#S13153718	CA627809	10	8	5	2	18	12	13	2.23	0.05	0.036	0.0338949
gnl|UG|Ta#S13163787	CA637878	17	31	20	19	54	38	54	2.23	0.002	0.002	0.0323129
gnl|UG|Ta#S12974713	BJ299093	30	4	7	12	10	59	21	2.23	0.007	0.005	0.288844
gnl|UG|Ta#S12994799	BQ170306	15	20	29	28	67	36	51	2.23	0.002	0.001	0.0338949
gnl|UG|Ta#S17890350	CK162889	10	22	17	22	63	16	42	2.23	0.004	0.002	0.284503
gnl|UG|Ta#S32217718	CO349300	3	5	8	3	14	8	10	2.23	0.09	0.051	0.0476781
gnl|UG|Ta#S12969878	BJ287924	9	9	11	20	34	17	32	2.23	0.012	0.007	0.0744618
gnl|UG|Ta#S37829837	CJ833718	6	6	10	7	16	15	18	2.23	0.039	0.021	0.0323129
gnl|UG|Ta#S37942106	CJ960243	16	23	15	17	53	35	31	2.23	0.005	0.003	0.0338949
gnl|UG|Ta#S32526294	CJ724342	10	12	12	10	35	23	16	2.23	0.018	0.011	0.0307536
gnl|UG|Ta#S17985404	CK207194	7	19	12	18	37	24	34	2.23	0.007	0.004	0.0338949
gnl|UG|Ta#S17512386	X69333	26	23	31	44	76	43	89	2.23	0.001	0.001	0.0770999
gnl|UG|Ta#S17979792	CK193614	9	9	12	7	28	23	12	2.23	0.031	0.019	0.0476781
gnl|UG|Ta#S17879064	CK152178	32	38	37	33	85	55	94	2.23	0	0.001	0.0338949
gnl|UG|Ta#S13187753	CA661856	4	3	7	7	13	7	15	2.22	0.079	0.044	0.06658
gnl|UG|Ta#S17985693	CK207668	9	5	4	3	21	6	9	2.22	0.091	0.044	0.108408
gnl|UG|Ta#S17879143	CK152257	6	16	6	12	18	26	23	2.22	0.02	0.011	0.0323129
gnl|UG|Ta#S52544076	AK334095	40	38	37	31	159	39	46	2.22	0.001	0.001	0.0770999
gnl|UG|Ta#S26028134	DR741268	7	5	6	6	16	10	14	2.22	0.064	0.035	0.0323129
gnl|UG|Ta#S32622109	CJ728105	10	7	3	6	17	16	11	2.22	0.054	0.025	0.0338949
gnl|UG|Ta#S13160981	CA635072	2	7	5	12	17	14	14	2.22	0.06	0.034	0.0323129
gnl|UG|Ta#S52546196	AK331974	5	8	7	5	19	11	12	2.22	0.058	0.034	0.0323129
gnl|UG|Ta#S12921674	BE213516	22	26	19	21	58	34	55	2.22	0.002	0.001	0.0338949
gnl|UG|Ta#S17894290	CK166082	10	9	13	11	22	20	30	2.22	0.015	0.012	0.0338949
gnl|UG|Ta#S17979821	CK193678	15	16	19	15	34	29	46	2.22	0.004	0.004	0.0323129
gnl|UG|Ta#S17981128	CK200204	10	12	24	17	55	26	26	2.22	0.008	0.005	0.0323129
gnl|UG|Ta#S13058252	BU101189	6	8	8	3	13	15	14	2.22	0.05	0.034	0.0323129
gnl|UG|Ta#S17987169	CK210049	6	4	7	6	16	9	14	2.22	0.068	0.037	0.0323129
gnl|UG|Ta#S52546794	AK331374	519	803	621	625	2287	842	1143	2.22	0	0	0.0338949
gnl|UG|Ta#S52545270	AK332901	15	22	11	28	60	25	41	2.22	0.004	0.002	0.0770999
gnl|UG|Ta#S17980828	CK198789	7	10	12	2	20	10	22	2.22	0.035	0.024	0.108408
gnl|UG|Ta#S32601402	CJ573452	42	41	56	49	128	80	105	2.22	0	0	0.0338949
gnl|UG|Ta#S12994543	BQ170050	5	3	12	5	12	14	16	2.22	0.05	0.034	0.0476781
gnl|UG|Ta#S37880173	CJ888806	18	19	26	28	52	44	54	2.21	0.002	0.002	0.0338949
gnl|UG|Ta#S17885072	CK158216	2	6	6	5	12	8	12	2.21	0.091	0.064	0.0307536
gnl|UG|Ta#S17883779	CK156925	9	7	7	5	19	11	17	2.21	0.041	0.034	0.0323129
gnl|UG|Ta#S13221376	CA695466	24	18	18	40	71	41	55	2.21	0.002	0.001	0.0323129
gnl|UG|Ta#S13133985	CA608075	6	4	5	4	10	7	15	2.21	0.077	0.053	0.0323129
gnl|UG|Ta#S17986452	CK208882	3	4	5	7	14	10	8	2.21	0.106	0.063	0.0338949
gnl|UG|Ta#S17887232	CK160537	5	2	7	6	12	14	8	2.21	0.098	0.047	0.0338949
gnl|UG|Ta#S32496155	CJ543136	8	11	3	9	16	18	18	2.21	0.04	0.018	0.0323129
gnl|UG|Ta#S13131077	CA605167	14	5	14	22	40	20	31	2.21	0.011	0.005	0.0744618
gnl|UG|Ta#S12985713	BJ317889	6	9	3	2	14	8	12	2.21	0.084	0.047	0.0770999
gnl|UG|Ta#S17986065	CK208255	5	7	5	11	13	14	20	2.21	0.049	0.026	0.0323129
gnl|UG|Ta#S13148265	CA622356	36	33	79	24	43	167	74	2.21	0	0	0.157299
gnl|UG|Ta#S13218565	CA692655	15	17	31	27	57	32	60	2.2	0.002	0.002	0.0338949
gnl|UG|Ta#S17972394	CK193778	2	3	5	12	11	10	15	2.2	0.087	0.05	0.157299
gnl|UG|Ta#S55352763	GW667620	7	17	9	11	28	26	20	2.2	0.021	0.011	0.0338949
gnl|UG|Ta#S26027426	DR739855	21	18	14	20	52	26	43	2.2	0.004	0.003	0.0338949
gnl|UG|Ta#S18007203	CK212687	0	3	7	9	13	8	10	2.2	0.106	0.063	0.0770999
gnl|UG|Ta#S17882518	CK155627	3	5	9	6	17	10	11	2.2	0.078	0.045	0.0338949
gnl|UG|Ta#S32521288	CJ558310	12	13	12	14	36	23	26	2.2	0.013	0.006	0.0323129
gnl|UG|Ta#S37856183	CJ863826	4	3	6	6	10	10	12	2.2	0.091	0.064	0.0307536
gnl|UG|Ta#S17975659	CK198926	6	3	11	4	17	12	11	2.2	0.073	0.035	0.049746
gnl|UG|Ta#S32013635	DY742231	10	4	3	3	19	7	8	2.2	0.097	0.076	0.153576
gnl|UG|Ta#S37771255	CJ819322	5	7	10	12	34	10	14	2.2	0.04	0.02	0.108408
gnl|UG|Ta#S17980157	CK195166	16	18	22	18	39	29	54	2.2	0.003	0.003	0.0323129
gnl|UG|Ta#S17972630	CK194184	17	17	26	15	57	23	44	2.2	0.004	0.003	0.0744618
gnl|UG|Ta#S37868153	CJ876786	4	8	5	5	16	13	8	2.2	0.084	0.05	0.0476781
gnl|UG|Ta#S26022690	DR735494	6	6	12	8	31	12	10	2.2	0.048	0.024	0.105193
gnl|UG|Ta#S32611314	CJ662388	3	1	8	13	22	15	5	2.2	0.084	0.042	0.157299
gnl|UG|Ta#S32676536	CJ642472	14	14	18	15	40	25	36	2.2	0.007	0.005	0.0323129
gnl|UG|Ta#S18410763	CK592782	13	16	20	15	40	23	43	2.19	0.006	0.004	0.0338949
gnl|UG|Ta#S16057990	BT009452	8	2	6	6	19	9	9	2.19	0.084	0.05	0.0307536
gnl|UG|Ta#S32591523	CJ686008	7	9	10	9	25	18	14	2.19	0.035	0.017	0.0323129
gnl|UG|Ta#S50385343	GH729005	5	3	9	10	18	11	15	2.19	0.06	0.034	0.0338949
gnl|UG|Ta#S50379035	GH722697	67	33	90	58	119	146	143	2.19	0	0	0.0338949
gnl|UG|Ta#S17988311	CK205597	9	8	11	12	29	16	23	2.19	0.025	0.012	0.0338949
gnl|UG|Ta#S17979805	CK193641	4	1	7	8	13	9	11	2.19	0.098	0.057	0.0338949
gnl|UG|Ta#S22379931	CV771114	6	3	7	3	13	7	12	2.19	0.091	0.064	0.0476781
gnl|UG|Ta#S13222064	CA696154	5	23	17	14	26	34	38	2.19	0.008	0.004	0.0338949
gnl|UG|Ta#S17885871	CK159176	6	4	6	6	14	9	14	2.19	0.073	0.05	0.0262242
gnl|UG|Ta#S16210286	CD882088	13	9	19	6	30	17	30	2.19	0.015	0.01	0.0744618
gnl|UG|Ta#S32425008	CJ552659	4	12	13	14	20	23	29	2.19	0.019	0.011	0.0338949
gnl|UG|Ta#S15879948	CD453721	10	10	10	8	28	15	20	2.19	0.026	0.018	0.0277078
gnl|UG|Ta#S13121446	CA595536	25	19	27	31	47	55	65	2.19	0.001	0.001	0.0338949
gnl|UG|Ta#S16255468	CD927420	12	9	12	8	29	13	25	2.19	0.023	0.016	0.0323129
gnl|UG|Ta#S17986571	CK209076	9	12	10	7	21	18	24	2.19	0.022	0.015	0.0338949
gnl|UG|Ta#S12996684	BQ172191	7	16	11	18	36	27	24	2.19	0.015	0.008	0.0338949
gnl|UG|Ta#S17884019	CK157165	13	4	9	11	24	13	22	2.19	0.029	0.02	0.049746
gnl|UG|Ta#S37822822	CJ825911	6	3	9	5	17	4	17	2.19	0.068	0.037	0.284503
gnl|UG|Ta#S12976505	BJ302422	13	4	13	4	19	19	17	2.19	0.035	0.024	0.0292181
gnl|UG|Ta#S26026677	DR739481	25	17	26	19	45	56	43	2.18	0.003	0.002	0.0338949
gnl|UG|Ta#S37771916	CJ819983	5	9	7	9	21	11	17	2.18	0.048	0.027	0.0323129
gnl|UG|Ta#S17890819	CK161618	7	5	9	6	13	14	18	2.18	0.052	0.029	0.0338949
gnl|UG|Ta#S17980283	CK195814	42	39	53	46	122	65	108	2.18	0	0	0.0338949
gnl|UG|Ta#S12924898	BJ209615	118	205	92	73	396	130	273	2.18	0	0	0.0770999
gnl|UG|Ta#S13183574	CA657664	17	21	18	9	47	15	44	2.18	0.005	0.004	0.288844
gnl|UG|Ta#S32424645	CJ524426	15	8	10	10	24	17	28	2.18	0.018	0.012	0.0323129
gnl|UG|Ta#S37919073	CJ932260	21	23	25	18	56	31	56	2.18	0.002	0.002	0.0323129
gnl|UG|Ta#S13230338	CA704428	8	2	10	9	14	16	18	2.18	0.045	0.025	0.0338949
gnl|UG|Ta#S13138845	CA612935	20	24	32	36	85	30	68	2.18	0.001	0.001	0.157299
gnl|UG|Ta#S32615534	CJ573562	4	16	14	14	28	20	32	2.18	0.015	0.008	0.0323129
gnl|UG|Ta#S32431108	CJ500343	7	6	12	6	28	15	9	2.18	0.06	0.031	0.0744618
gnl|UG|Ta#S24513068	DN829541	8	12	7	8	26	21	10	2.18	0.04	0.02	0.0744618
gnl|UG|Ta#S13031799	AL820269	12	16	18	13	37	30	30	2.18	0.01	0.006	0.0323129
gnl|UG|Ta#S12990591	BQ162218	7	5	4	7	12	10	16	2.18	0.068	0.037	0.0323129
gnl|UG|Ta#S13117263	CA501181	35	46	66	43	110	76	124	2.18	0	0	0.0338949
gnl|UG|Ta#S32634203	CJ630408	7	4	10	4	19	12	10	2.18	0.079	0.04	0.0476781
gnl|UG|Ta#S17886917	CK160222	7	10	12	18	30	22	26	2.18	0.017	0.01	0.0338949
gnl|UG|Ta#S37934035	CJ951182	6	4	6	12	19	6	20	2.17	0.056	0.032	0.142213
gnl|UG|Ta#S32214888	CO346476	4	3	2	10	13	7	11	2.17	0.106	0.063	0.0770999
gnl|UG|Ta#S13172226	CA646317	75	51	80	68	173	161	113	2.17	0	0	0.0338949
gnl|UG|Ta#S19222820	CN010530	2	6	11	8	22	8	14	2.17	0.069	0.04	0.108408
gnl|UG|Ta#S37891249	CJ899882	13	19	20	30	40	48	44	2.17	0.004	0.003	0.0338949
gnl|UG|Ta#S32556134	CJ519726	3	4	10	6	14	11	13	2.17	0.078	0.045	0.0338949
gnl|UG|Ta#S32589659	CJ559334	12	17	15	9	30	27	29	2.17	0.012	0.009	0.0338949
gnl|UG|Ta#S26026537	DR739341	91	81	120	106	260	154	234	2.17	0	0	0.0338949
gnl|UG|Ta#S17988161	CK211091	20	26	25	27	56	47	56	2.17	0.002	0.002	0.0323129
gnl|UG|Ta#S17897739	CK172043	25	34	20	25	68	39	64	2.17	0.001	0.001	0.0323129
gnl|UG|Ta#S17988796	CK206858	16	23	19	18	53	33	38	2.17	0.005	0.003	0.0338949
gnl|UG|Ta#S15824180	CD374061	6	4	7	8	16	13	12	2.17	0.079	0.038	0.0338949
gnl|UG|Ta#S37771580	CJ819647	12	11	16	13	37	18	30	2.17	0.014	0.01	0.0338949
gnl|UG|Ta#S12976373	BJ302190	5	9	8	11	17	18	19	2.17	0.04	0.023	0.0338949
gnl|UG|Ta#S37766774	CJ823751	9	5	11	7	15	19	19	2.17	0.037	0.031	0.0323129
gnl|UG|Ta#S22387722	CV778822	8	1	6	7	1	12	23	2.16	0.054	0.042	0.372456
gnl|UG|Ta#S17984467	CK205672	18	11	20	7	26	31	33	2.16	0.009	0.007	0.0338949
gnl|UG|Ta#S12990322	BQ161949	6	6	8	6	18	10	14	2.16	0.064	0.036	0.0277078
gnl|UG|Ta#S12988443	BJ322490	29	30	36	34	86	52	71	2.16	0.001	0.001	0.0338949
gnl|UG|Ta#S15881323	CD452479	5	6	10	5	22	10	10	2.16	0.073	0.036	0.0639689
gnl|UG|Ta#S13119464	CA593554	3	3	15	17	19	18	26	2.16	0.028	0.018	0.0323129
gnl|UG|Ta#S12982215	BJ312007	14	18	13	12	34	28	30	2.16	0.011	0.007	0.0338949
gnl|UG|Ta#S32634318	CJ630523	6	7	7	4	18	12	9	2.16	0.084	0.042	0.0323129
gnl|UG|Ta#S32706622	CJ575402	23	19	12	14	52	17	43	2.16	0.006	0.004	0.157299
gnl|UG|Ta#S22389390	CV780490	3	3	5	18	17	13	18	2.16	0.056	0.037	0.207617
gnl|UG|Ta#S18012778	CK218017	12	17	24	31	49	46	40	2.16	0.004	0.003	0.0338949
gnl|UG|Ta#S17988913	CK207159	12	11	14	13	24	23	34	2.16	0.014	0.01	0.0338949
gnl|UG|Ta#S13211046	CA685136	21	32	37	24	74	45	65	2.16	0.001	0.001	0.0338949
gnl|UG|Ta#S32720434	CJ522912	3	5	7	5	11	10	12	2.16	0.098	0.072	0.0323129
gnl|UG|Ta#S17882007	CK155236	17	12	17	9	37	26	26	2.16	0.013	0.008	0.0307536
gnl|UG|Ta#S12971135	BJ290794	10	5	8	8	22	20	9	2.16	0.06	0.037	0.0744618
gnl|UG|Ta#S13205603	CA679693	4	10	10	7	25	7	18	2.16	0.053	0.031	0.207617
gnl|UG|Ta#S13120477	CA594567	5	3	7	10	12	10	19	2.16	0.07	0.038	0.049746
gnl|UG|Ta#S17982440	CK194733	15	10	13	19	34	28	31	2.16	0.013	0.008	0.0338949
gnl|UG|Ta#S37864385	CJ873018	12	2	14	25	40	22	23	2.16	0.019	0.009	0.157299
gnl|UG|Ta#S32704840	CJ556204	12	8	10	10	37	12	14	2.16	0.035	0.022	0.0476781
gnl|UG|Ta#S22383722	CV774915	6	10	2	5	11	10	17	2.16	0.068	0.037	0.049746
gnl|UG|Ta#S22371694	CV768099	44	52	30	37	87	76	100	2.15	0	0.001	0.0338949
gnl|UG|Ta#S37787991	CJ794663	9	16	17	14	34	21	37	2.15	0.011	0.006	0.0338949
gnl|UG|Ta#S17886961	CK160266	4	10	18	21	32	25	30	2.15	0.016	0.008	0.0338949
gnl|UG|Ta#S16216920	CD888846	5	3	13	7	16	9	20	2.15	0.056	0.032	0.0770999
gnl|UG|Ta#S16234328	CD906279	13	9	19	17	48	18	28	2.15	0.013	0.009	0.0770999
gnl|UG|Ta#S17889304	CK162984	24	17	25	31	54	45	57	2.15	0.002	0.002	0.0338949
gnl|UG|Ta#S32570704	CJ577761	14	7	12	12	28	15	29	2.15	0.021	0.015	0.0323129
gnl|UG|Ta#S12996230	BQ171737	14	13	8	14	30	14	36	2.15	0.015	0.012	0.06658
gnl|UG|Ta#S13133499	CA607589	10	9	10	8	22	15	23	2.15	0.032	0.022	0.0323129
gnl|UG|Ta#S18006713	CK211797	7	11	13	7	25	15	21	2.15	0.034	0.017	0.0323129
gnl|UG|Ta#S22379337	CV770675	3	5	6	5	10	11	10	2.15	0.106	0.076	0.0307536
gnl|UG|Ta#S26023686	DR735817	5	8	5	3	14	6	14	2.15	0.092	0.053	0.0718282
gnl|UG|Ta#S32495347	CJ519080	5	9	6	12	17	21	14	2.15	0.049	0.028	0.0338949
gnl|UG|Ta#S16212827	CD884500	12	10	19	14	34	27	28	2.15	0.014	0.01	0.0338949
gnl|UG|Ta#S17989555	CK209157	24	30	25	30	60	53	62	2.15	0.002	0.002	0.0323129
gnl|UG|Ta#S32550733	CJ626690	12	6	6	13	29	9	22	2.15	0.036	0.017	0.153576
gnl|UG|Ta#S17887356	CK160661	14	22	12	8	42	20	27	2.15	0.013	0.009	0.0770999
gnl|UG|Ta#S17897590	CK171744	29	30	40	52	88	68	88	2.15	0.001	0.001	0.0323129
gnl|UG|Ta#S18010177	CK215416	13	8	8	11	21	20	22	2.14	0.028	0.019	0.0323129
gnl|UG|Ta#S12982578	BJ312625	6	4	5	9	7	16	15	2.14	0.074	0.042	0.0770999
gnl|UG|Ta#S12961300	BJ273251	20	18	15	17	38	32	43	2.14	0.005	0.005	0.0338949
gnl|UG|Ta#S37932998	CJ949947	117	72	117	87	299	128	206	2.14	0	0	0.0323129
gnl|UG|Ta#S17885306	CK158491	6	10	16	10	25	15	27	2.14	0.023	0.013	0.0744618
gnl|UG|Ta#S37920759	CJ933946	5	4	7	4	12	8	13	2.14	0.098	0.072	0.0323129
gnl|UG|Ta#S13144980	CA619071	68	95	120	74	224	125	225	2.14	0	0	0.0338949
gnl|UG|Ta#S12890914	BE518073	26	17	20	66	4	132	71	2.14	0.001	0.001	0.4795
gnl|UG|Ta#S16058390	BT009052	28	30	55	39	90	59	96	2.14	0.001	0.001	0.0338949
gnl|UG|Ta#S32639054	CJ598147	5	7	7	5	22	8	9	2.14	0.097	0.05	0.0307536
gnl|UG|Ta#S12955787	BJ264946	22	21	22	18	57	31	46	2.14	0.004	0.003	0.0323129
gnl|UG|Ta#S32670117	CJ663298	8	5	4	9	22	6	14	2.14	0.073	0.036	0.157299
gnl|UG|Ta#S26027678	DR740359	10	16	13	12	32	30	22	2.14	0.018	0.009	0.0338949
gnl|UG|Ta#S13190719	CA664809	12	20	18	12	34	22	43	2.14	0.008	0.008	0.0323129
gnl|UG|Ta#S22386793	CV777109	4	10	7	7	12	19	14	2.14	0.065	0.037	0.0323129
gnl|UG|Ta#S16227329	CD899346	18	10	11	14	30	28	28	2.14	0.015	0.009	0.0323129
gnl|UG|Ta#S37815161	CJ813498	18	23	21	33	48	38	66	2.13	0.003	0.002	0.0338949
gnl|UG|Ta#S37831020	CJ834901	13	11	14	19	28	28	36	2.13	0.013	0.006	0.0323129
gnl|UG|Ta#S22217811	CV522963	4	7	3	5	14	10	7	2.13	0.125	0.076	0.049746
gnl|UG|Ta#S32686706	CJ628404	40	33	56	71	159	80	81	2.13	0.001	0.001	0.0338949
gnl|UG|Ta#S17985162	CK206802	6	8	9	8	14	19	17	2.13	0.053	0.031	0.0323129
gnl|UG|Ta#S13175497	CA649588	3	6	7	6	17	8	10	2.13	0.116	0.058	0.0323129
gnl|UG|Ta#S19225587	CN012574	22	22	22	33	74	33	51	2.13	0.003	0.002	0.0415863
gnl|UG|Ta#S32525705	CJ716172	13	9	7	9	28	16	16	2.13	0.041	0.026	0.0307536
gnl|UG|Ta#S22379706	CV770058	3	8	5	8	12	7	20	2.13	0.074	0.05	0.153576
gnl|UG|Ta#S17976030	CK199493	5	11	10	10	20	17	20	2.13	0.038	0.022	0.0307536
gnl|UG|Ta#S13220438	CA694528	22	13	32	28	68	33	51	2.13	0.004	0.003	0.0338949
gnl|UG|Ta#S32670974	CJ663742	10	7	11	13	29	19	20	2.13	0.03	0.018	0.0338949
gnl|UG|Ta#S13220111	CA694201	10	3	7	12	13	19	20	2.13	0.042	0.024	0.0338949
gnl|UG|Ta#S16249104	CD920692	8	7	5	6	18	12	12	2.13	0.073	0.036	0.0323129
gnl|UG|Ta#S37821648	CJ824539	24	39	41	38	96	57	74	2.12	0.001	0.001	0.0338949
gnl|UG|Ta#S32557573	CJ577567	6	1	9	9	19	8	13	2.12	0.092	0.046	0.153576
gnl|UG|Ta#S17886079	CK159384	5	7	12	8	22	11	18	2.12	0.049	0.028	0.0770999
gnl|UG|Ta#S22390121	CV781366	5	5	7	7	16	8	14	2.12	0.085	0.05	0.0307536
gnl|UG|Ta#S26024238	DR737042	13	15	13	24	23	36	44	2.12	0.008	0.006	0.0744618
gnl|UG|Ta#S32716405	CJ585599	16	15	14	15	35	29	32	2.12	0.012	0.008	0.0323129
gnl|UG|Ta#S50138842	GH456442	9	6	11	8	25	13	16	2.12	0.049	0.031	0.0338949
gnl|UG|Ta#S22384506	CV776054	18	5	1	5	30	11	5	2.12	0.084	0.047	0.271028
gnl|UG|Ta#S37935706	CJ953051	19	16	16	17	50	27	32	2.12	0.009	0.007	0.0323129
gnl|UG|Ta#S32534748	CJ685347	6	10	9	12	24	15	20	2.12	0.041	0.024	0.0338949
gnl|UG|Ta#S12994707	BQ170214	46	31	51	33	105	61	90	2.12	0.001	0.001	0.0338949
gnl|UG|Ta#S13206450	CA680540	18	12	9	19	38	18	37	2.12	0.012	0.01	0.108408
gnl|UG|Ta#S16057969	BT009473	14	29	31	22	65	41	48	2.12	0.003	0.003	0.0338949
gnl|UG|Ta#S12994403	BQ169910	7	4	4	5	13	11	9	2.12	0.115	0.072	0.0323129
gnl|UG|Ta#S52543028	AK335143	3	5	8	12	16	12	18	2.12	0.06	0.034	0.049746
gnl|UG|Ta#S18007370	CK212477	107	160	137	100	376	134	290	2.12	0	0	0.157299
gnl|UG|Ta#S12950364	BJ255871	12	17	9	13	19	32	31	2.12	0.017	0.01	0.0338949
gnl|UG|Ta#S13204662	CA678752	114	82	112	109	239	164	260	2.12	0	0	0.0338949
gnl|UG|Ta#S13237484	CA711574	20	22	24	26	66	36	45	2.12	0.004	0.003	0.0338949
gnl|UG|Ta#S13203440	CA677530	8	25	19	12	53	15	36	2.12	0.011	0.006	0.157299
gnl|UG|Ta#S13168990	CA643081	5	8	5	4	6	18	11	2.12	0.1	0.059	0.0744618
gnl|UG|Ta#S13178914	CA653004	35	28	26	37	73	54	73	2.12	0.002	0.001	0.0323129
gnl|UG|Ta#S37830490	CJ834371	12	3	9	9	10	24	18	2.12	0.042	0.035	0.0744618
gnl|UG|Ta#S17887953	CK158753	7	13	19	7	24	16	33	2.12	0.019	0.015	0.0744618
gnl|UG|Ta#S17882008	CK155237	7	3	3	6	16	6	9	2.11	0.125	0.076	0.105193
gnl|UG|Ta#S32214426	CO346014	4	5	7	5	11	11	12	2.11	0.107	0.064	0.0307536
gnl|UG|Ta#S32705105	CJ546231	6	5	12	13	24	18	16	2.11	0.046	0.023	0.0338949
gnl|UG|Ta#S17973171	CK195061	26	19	27	26	53	48	54	2.11	0.003	0.003	0.0323129
gnl|UG|Ta#S32716285	CJ561540	28	31	61	50	90	91	89	2.11	0.001	0.001	0.0338949
gnl|UG|Ta#S32703880	CJ521955	6	9	7	10	22	15	14	2.11	0.065	0.032	0.0338949
gnl|UG|Ta#S50387497	GH731159	3	7	6	3	15	7	9	2.11	0.125	0.076	0.0476781
gnl|UG|Ta#S17981126	CK200202	8	10	5	8	23	10	16	2.11	0.06	0.029	0.0476781
gnl|UG|Ta#S17971851	CK192889	15	13	19	19	40	28	37	2.11	0.01	0.008	0.0323129
gnl|UG|Ta#S13132711	CA606801	10	10	15	10	25	26	20	2.11	0.025	0.018	0.0277078
gnl|UG|Ta#S17888050	CK158940	6	15	18	19	39	19	35	2.11	0.014	0.009	0.049746
gnl|UG|Ta#S15902581	CD490597	15	21	16	12	40	15	47	2.11	0.009	0.007	0.211798
gnl|UG|Ta#S13154023	CA628114	8	5	11	3	20	13	10	2.11	0.078	0.06	0.0770999
gnl|UG|Ta#S17981322	CK200994	114	101	117	111	263	209	230	2.11	0	0	0.0338949
gnl|UG|Ta#S32640641	CJ602719	10	6	15	12	31	16	23	2.11	0.031	0.022	0.0338949
gnl|UG|Ta#S26021691	DR734325	7	5	6	8	8	21	12	2.1	0.073	0.042	0.049746
gnl|UG|Ta#S17989783	CK209745	8	10	7	18	28	17	25	2.1	0.031	0.016	0.0770999
gnl|UG|Ta#S17979411	CK204845	19	16	9	8	45	10	27	2.1	0.018	0.012	0.157299
gnl|UG|Ta#S32700590	CJ550892	17	12	17	9	37	22	27	2.1	0.018	0.01	0.0323129
gnl|UG|Ta#S37788200	CJ794872	19	10	15	8	28	21	33	2.1	0.017	0.01	0.0338949
gnl|UG|Ta#S32641087	CJ610693	14	14	10	22	39	24	31	2.1	0.015	0.009	0.0323129
gnl|UG|Ta#S17984309	CK205419	178	423	247	225	581	461	652	2.1	0	0	0.0338949
gnl|UG|Ta#S32620678	CJ701246	2	7	9	9	15	14	14	2.1	0.078	0.047	0.0307536
gnl|UG|Ta#S22368898	CV764042	18	11	15	11	37	21	28	2.1	0.018	0.012	0.0323129
gnl|UG|Ta#S55352711	GW667568	5	5	2	7	8	14	8	2.1	0.125	0.092	0.0307536
gnl|UG|Ta#S17886179	CK159484	4	7	4	12	18	9	15	2.1	0.079	0.047	0.0744618
gnl|UG|Ta#S37834650	CJ838531	9	17	17	17	29	32	36	2.1	0.013	0.007	0.0277078
gnl|UG|Ta#S26027803	DR740607	4767	5739	2206	3533	12166	4380	9056	2.1	0.003	0	0.157299
gnl|UG|Ta#S13179326	CA653416	34	26	51	50	95	77	81	2.1	0.001	0.001	0.0338949
gnl|UG|Ta#S32518706	CJ631466	6	7	9	9	22	14	13	2.1	0.069	0.036	0.0323129
gnl|UG|Ta#S52543837	AK334334	58	55	71	70	243	78	78	2.1	0.001	0.001	0.0323129
gnl|UG|Ta#S32706573	CJ575353	6	3	8	9	19	10	12	2.1	0.084	0.05	0.0338949
gnl|UG|Ta#S16241176	CD912562	12	5	11	15	24	17	26	2.1	0.029	0.017	0.0338949
gnl|UG|Ta#S32697891	CJ580091	13	13	9	12	34	16	23	2.1	0.027	0.02	0.0323129
gnl|UG|Ta#S32730144	CJ530224	8	7	8	4	20	11	12	2.1	0.078	0.04	0.0323129
gnl|UG|Ta#S17975994	CK199432	6	6	8	7	23	10	9	2.1	0.09	0.047	0.0323129
gnl|UG|Ta#S17984895	CK206370	3	3	3	12	11	11	11	2.1	0.125	0.076	0.251943
gnl|UG|Ta#S32681527	CJ625085	13	16	10	9	35	21	19	2.09	0.029	0.019	0.0338949
gnl|UG|Ta#S32523952	CJ519491	8	5	7	7	12	15	16	2.09	0.069	0.04	0.0323129
gnl|UG|Ta#S37840715	CJ844596	10	3	6	12	14	19	16	2.09	0.061	0.036	0.0338949
gnl|UG|Ta#S16226217	CD897856	4	4	8	8	20	9	9	2.09	0.113	0.059	0.0292181
gnl|UG|Ta#S17976559	CK200332	4	9	7	9	19	12	14	2.09	0.069	0.049	0.0323129
gnl|UG|Ta#S32641372	CJ579029	18	20	37	29	57	50	55	2.09	0.003	0.003	0.0338949
gnl|UG|Ta#S52542570	AK335602	29	24	21	25	57	39	60	2.09	0.003	0.003	0.0338949
gnl|UG|Ta#S32513436	CJ729571	3	4	9	9	14	16	9	2.09	0.105	0.065	0.06658
gnl|UG|Ta#S22370534	CV766283	24	28	31	23	70	54	43	2.09	0.004	0.003	0.0338949
gnl|UG|Ta#S13168087	CA642178	25	19	26	34	35	63	65	2.09	0.003	0.003	0.0338949
gnl|UG|Ta#S22367780	CV759929	37	69	44	36	148	43	98	2.09	0.001	0.001	0.157299
gnl|UG|Ta#S17884792	CK157938	25	26	46	32	111	43	48	2.09	0.003	0.002	0.0770999
gnl|UG|Ta#S22379505	CV770843	3	8	6	8	23	9	7	2.09	0.121	0.065	0.153576
gnl|UG|Ta#S32424854	CJ552505	5	7	4	6	16	12	7	2.09	0.133	0.07	0.049746
gnl|UG|Ta#S52542369	AK335802	5	7	9	3	23	7	8	2.09	0.112	0.059	0.211798
gnl|UG|Ta#S13255596	CA729686	8	20	19	16	52	22	26	2.09	0.017	0.008	0.0338949
gnl|UG|Ta#S32595898	CJ573143	9	15	8	6	21	16	23	2.09	0.039	0.028	0.0338949
gnl|UG|Ta#S17985132	CK206752	25	19	22	23	33	23	84	2.09	0.003	0.003	0.108408
gnl|UG|Ta#S17972802	CK194426	8	5	6	7	8	13	20	2.08	0.064	0.042	0.049746
gnl|UG|Ta#S17984871	CK206331	98	86	95	77	242	126	190	2.08	0	0	0.0338949
gnl|UG|Ta#S17893909	CK166839	26	20	33	25	53	45	65	2.08	0.003	0.003	0.0338949
gnl|UG|Ta#S32561729	CJ727679	10	8	10	18	28	22	24	2.08	0.029	0.015	0.0323129
gnl|UG|Ta#S32587823	CJ559415	34	40	44	53	110	73	83	2.08	0.001	0.001	0.0338949
gnl|UG|Ta#S37856640	CJ864283	3895	3156	6642	4561	10752	8497	9257	2.08	0.004	0	0.0338949
gnl|UG|Ta#S12926235	BJ212029	7	5	10	7	16	17	13	2.08	0.069	0.04	0.0323129
gnl|UG|Ta#S32693703	CJ574582	22	8	10	12	38	16	28	2.08	0.02	0.013	0.0770999
gnl|UG|Ta#S32562176	CJ736845	17	30	26	22	54	43	52	2.08	0.004	0.004	0.0338949
gnl|UG|Ta#S17980694	CK198126	12	12	18	12	32	24	29	2.08	0.02	0.013	0.0277078
gnl|UG|Ta#S17980522	CK197024	3	4	6	8	13	8	12	2.08	0.125	0.076	0.049746
gnl|UG|Ta#S12990540	BQ162167	3	6	9	3	12	12	9	2.08	0.125	0.076	0.0456278
gnl|UG|Ta#S26026169	DR738973	8	12	10	2	17	9	25	2.08	0.042	0.035	0.157299
gnl|UG|Ta#S17976868	CK200797	7	7	7	9	19	16	12	2.08	0.073	0.037	0.0277078
gnl|UG|Ta#S17986691	CK209271	21	35	20	12	61	33	44	2.08	0.005	0.004	0.0770999
gnl|UG|Ta#S12991628	BQ166320	21	21	23	22	65	29	43	2.08	0.006	0.005	0.0323129
gnl|UG|Ta#S32611131	CJ624447	13	8	18	16	32	20	34	2.08	0.019	0.014	0.0338949
gnl|UG|Ta#S13168870	CA642961	6	7	6	7	17	11	13	2.08	0.084	0.05	0.0307536
gnl|UG|Ta#S17980779	CK198330	15	12	20	12	26	28	37	2.07	0.015	0.011	0.0323129
gnl|UG|Ta#S17973520	CK195591	15	11	15	14	32	22	32	2.07	0.019	0.014	0.0307536
gnl|UG|Ta#S37887267	CJ895900	13	13	14	14	38	13	33	2.07	0.02	0.013	0.26638
gnl|UG|Ta#S13153509	CA627600	6	3	13	17	26	14	21	2.07	0.044	0.027	0.0770999
gnl|UG|Ta#S12922998	X53675	8	5	4	13	5	26	17	2.07	0.061	0.041	0.211798
gnl|UG|Ta#S13185747	CA659837	13	8	11	7	21	20	19	2.07	0.044	0.032	0.0338949
gnl|UG|Ta#S13167045	CA641136	7	8	11	11	14	21	23	2.07	0.041	0.028	0.0323129
gnl|UG|Ta#S17985558	CK207448	3	6	7	6	18	6	10	2.07	0.134	0.07	0.142213
gnl|UG|Ta#S26027937	DR740873	6	7	15	15	29	20	20	2.07	0.039	0.02	0.0307536
gnl|UG|Ta#S17894691	CK167029	25	24	19	24	51	43	50	2.07	0.005	0.004	0.0323129
gnl|UG|Ta#S52896745	GR303585	6	9	8	10	17	14	20	2.07	0.053	0.031	0.0338949
gnl|UG|Ta#S13269210	CA743300	6	5	4	5	11	8	13	2.07	0.116	0.086	0.0323129
gnl|UG|Ta#S17885770	CK159075	15	13	22	25	39	33	44	2.07	0.009	0.008	0.0338949
gnl|UG|Ta#S17989786	CK209756	14	12	17	12	33	21	31	2.07	0.02	0.013	0.0323129
gnl|UG|Ta#S32664718	CJ729162	9	7	8	8	15	14	21	2.07	0.057	0.028	0.0323129
gnl|UG|Ta#S32591496	CJ685981	7	8	12	8	17	19	19	2.07	0.053	0.027	0.0307536
gnl|UG|Ta#S17984320	CK205435	5	8	8	5	20	6	14	2.07	0.084	0.05	0.149821
gnl|UG|Ta#S22388902	CV779768	7	5	6	7	19	8	12	2.07	0.105	0.055	0.0323129
gnl|UG|Ta#S37885225	CJ893858	8	16	10	8	26	17	22	2.07	0.039	0.02	0.0323129
gnl|UG|Ta#S13129731	CA603821	9	7	9	12	28	17	14	2.06	0.056	0.026	0.0323129
gnl|UG|Ta#S24512949	DN829337	36	38	32	36	86	51	83	2.06	0.002	0.002	0.0323129
gnl|UG|Ta#S32494676	CJ518968	12	9	16	12	32	20	23	2.06	0.031	0.02	0.0323129
gnl|UG|Ta#S37907821	CJ921008	40	60	46	43	130	55	106	2.06	0.001	0.001	0.0770999
gnl|UG|Ta#S37753613	CJ946220	21	24	29	30	67	34	60	2.06	0.004	0.003	0.0338949
gnl|UG|Ta#S12924346	BJ208670	8	13	11	20	28	33	21	2.06	0.027	0.015	0.0338949
gnl|UG|Ta#S13206511	CA680601	6	10	12	9	20	10	27	2.06	0.041	0.028	0.108408
gnl|UG|Ta#S37929303	CJ942490	6	4	3	6	7	12	10	2.06	0.149	0.092	0.0323129
gnl|UG|Ta#S32676094	CJ670688	12	9	8	16	32	20	18	2.06	0.041	0.02	0.0338949
gnl|UG|Ta#S22390421	CV781401	12	5	17	8	24	20	20	2.06	0.041	0.03	0.0323129
gnl|UG|Ta#S16202551	CD870161	4	3	14	9	21	8	17	2.06	0.073	0.044	0.157299
gnl|UG|Ta#S32512264	CJ699993	12	7	10	4	21	12	17	2.06	0.065	0.041	0.049746
gnl|UG|Ta#S13194209	CA668299	14	7	14	37	26	59	26	2.06	0.014	0.008	0.149821
gnl|UG|Ta#S52545595	AK332575	3	11	10	5	17	11	17	2.06	0.079	0.049	0.0476781
gnl|UG|Ta#S32729172	CJ541731	6	13	4	2	18	11	10	2.06	0.105	0.055	0.157299
gnl|UG|Ta#S37913631	CJ926818	63	71	64	79	180	81	165	2.06	0.001	0.001	0.0338949
gnl|UG|Ta#S32526018	CJ719070	4	4	5	9	5	15	14	2.06	0.117	0.07	0.105193
gnl|UG|Ta#S32605990	CJ727901	1	12	3	10	19	8	13	2.06	0.113	0.059	0.157299
gnl|UG|Ta#S17888007	CK158859	3	10	8	5	21	8	11	2.06	0.097	0.061	0.108408
gnl|UG|Ta#S17973075	CK194895	42	29	41	43	79	68	92	2.06	0.002	0.002	0.0338949
gnl|UG|Ta#S32607203	CJ700920	17	5	3	10	23	18	12	2.05	0.064	0.041	0.0770999
gnl|UG|Ta#S13270146	CA744236	8	3	5	9	7	16	15	2.05	0.092	0.055	0.157299
gnl|UG|Ta#S13223512	CA697602	5	11	10	9	14	13	27	2.05	0.047	0.027	0.0338949
gnl|UG|Ta#S37925046	CJ938233	2	9	9	4	18	8	11	2.05	0.113	0.07	0.153576
gnl|UG|Ta#S17887757	CK161062	5	3	12	7	14	10	18	2.05	0.079	0.047	0.0770999
gnl|UG|Ta#S13167951	CA642042	3	11	6	8	25	10	8	2.05	0.11	0.06	0.211798
gnl|UG|Ta#S32424550	CJ517440	10	4	10	16	30	12	21	2.05	0.047	0.025	0.0744618
gnl|UG|Ta#S19222831	CN010553	14	7	10	12	15	36	14	2.05	0.044	0.033	0.049746
gnl|UG|Ta#S18006080	CK211214	107	192	201	205	383	280	422	2.05	0.001	0	0.0338949
gnl|UG|Ta#S37901429	CJ914418	8	7	9	2	14	9	18	2.05	0.073	0.064	0.049746
gnl|UG|Ta#S32560806	CJ716601	9	8	7	9	17	12	22	2.05	0.053	0.031	0.0323129
gnl|UG|Ta#S17989258	CK208380	38	54	58	58	129	77	111	2.05	0.001	0.001	0.0323129
gnl|UG|Ta#S26020605	DR733440	102	45	151	202	253	233	281	2.05	0.001	0	0.0338949
gnl|UG|Ta#S13115337	CA499255	4	3	6	6	6	11	12	2.05	0.149	0.092	0.06658
gnl|UG|Ta#S50384498	GH728160	7	6	4	3	8	10	13	2.05	0.116	0.086	0.0338949
gnl|UG|Ta#S37854925	CJ858806	9	10	9	8	19	18	19	2.05	0.049	0.029	0.0307536
gnl|UG|Ta#S17895071	CK167788	13	19	19	24	63	27	26	2.05	0.015	0.008	0.0323129
gnl|UG|Ta#S32552032	CJ601003	37	30	48	34	96	58	73	2.04	0.002	0.002	0.0338949
gnl|UG|Ta#S18009398	CK214606	27	23	26	18	66	28	52	2.04	0.005	0.004	0.0338949
gnl|UG|Ta#S12993697	BQ168389	5	3	9	8	18	11	9	2.04	0.121	0.065	0.049746
gnl|UG|Ta#S15824062	CD373841	8	16	15	15	28	28	29	2.04	0.024	0.015	0.0307536
gnl|UG|Ta#S50382485	GH726147	15	11	12	13	25	27	26	2.04	0.027	0.017	0.0338949
gnl|UG|Ta#S13223239	CA697329	13	6	19	18	16	43	27	2.04	0.02	0.017	0.157299
gnl|UG|Ta#S37947629	CJ965766	8	10	11	12	26	15	23	2.04	0.044	0.023	0.0338949
gnl|UG|Ta#S16234334	CD906292	8	15	11	10	32	13	23	2.04	0.039	0.02	0.0770999
gnl|UG|Ta#S18006565	CK211409	26	25	38	36	90	43	58	2.04	0.004	0.003	0.0338949
gnl|UG|Ta#S17985154	CK206789	9	21	27	25	58	26	43	2.04	0.01	0.006	0.0770999
gnl|UG|Ta#S13136250	CA610340	30	16	28	34	41	55	69	2.04	0.004	0.004	0.0338949
gnl|UG|Ta#S13223914	CA698004	9	5	13	17	22	21	26	2.04	0.037	0.022	0.0338949
gnl|UG|Ta#S32684725	CJ625247	10	9	16	14	32	22	23	2.04	0.031	0.017	0.0338949
gnl|UG|Ta#S37761931	CJ905038	13	1	11	15	14	35	13	2.04	0.049	0.036	0.211798
gnl|UG|Ta#S17974390	CK196947	13	30	24	35	52	40	64	2.04	0.005	0.004	0.0338949
gnl|UG|Ta#S32708433	CJ551640	10	15	29	25	49	30	43	2.04	0.01	0.007	0.0338949
gnl|UG|Ta#S17879187	CK152301	21	13	15	8	32	29	26	2.04	0.02	0.014	0.0338949
gnl|UG|Ta#S17987798	CK210728	3	6	6	8	18	6	11	2.04	0.123	0.075	0.142213
gnl|UG|Ta#S17986692	CK209272	3	4	12	12	21	8	18	2.04	0.078	0.048	0.153576
gnl|UG|Ta#S37770884	CJ818951	26	21	19	21	54	42	38	2.04	0.008	0.005	0.0323129
gnl|UG|Ta#S26019190	DR731811	52	57	77	51	138	109	116	2.04	0.001	0.001	0.0338949
gnl|UG|Ta#S12995053	BQ170560	8	16	4	5	20	14	17	2.04	0.06	0.035	0.0770999
gnl|UG|Ta#S17974364	CK196901	7	11	8	11	13	22	22	2.04	0.047	0.032	0.0307536
gnl|UG|Ta#S17974051	CK196433	4	13	10	6	18	14	19	2.04	0.06	0.035	0.0338949
gnl|UG|Ta#S32694965	CJ594823	6	14	14	12	35	15	20	2.04	0.039	0.021	0.0323129
gnl|UG|Ta#S37923951	CJ937138	13	4	6	5	15	11	16	2.04	0.078	0.07	0.0770999
gnl|UG|Ta#S32643139	CJ533998	17	9	14	18	37	23	29	2.04	0.023	0.015	0.0338949
gnl|UG|Ta#S13139917	CA614007	19	15	19	19	49	27	35	2.04	0.013	0.009	0.0277078
gnl|UG|Ta#S37945049	CJ963186	15	13	20	17	29	32	39	2.04	0.015	0.012	0.0338949
gnl|UG|Ta#S17894254	CK166010	4	4	2	10	11	7	13	2.04	0.135	0.101	0.0744618
gnl|UG|Ta#S12953784	BJ261623	7	4	8	4	7	12	16	2.04	0.092	0.067	0.105193
gnl|UG|Ta#S13230761	CA704851	6	11	4	7	20	11	12	2.03	0.096	0.051	0.049746
gnl|UG|Ta#S17985092	CK206687	16	15	17	18	43	28	30	2.03	0.017	0.012	0.0338949
gnl|UG|Ta#S22381818	CV772680	17	9	14	21	26	20	47	2.03	0.015	0.012	0.0770999
gnl|UG|Ta#S13187996	CA662086	6	3	6	9	12	14	11	2.03	0.113	0.07	0.0323129
gnl|UG|Ta#S16465012	CF132972	19	10	19	14	33	26	37	2.03	0.017	0.013	0.0323129
gnl|UG|Ta#S17883687	CK156833	7	3	13	7	16	14	16	2.03	0.073	0.044	0.0307536
gnl|UG|Ta#S32565291	CJ679449	5	6	12	8	19	7	21	2.03	0.069	0.041	0.157299
gnl|UG|Ta#S52543894	AK334277	21	11	17	28	43	47	26	2.03	0.014	0.01	0.0770999
gnl|UG|Ta#S13251944	CA726034	95	107	87	69	297	83	167	2.03	0.001	0.001	0.288844
gnl|UG|Ta#S26022117	DR734907	21	16	19	26	34	49	42	2.03	0.008	0.007	0.0338949
gnl|UG|Ta#S16235518	CD906997	5	6	4	9	15	15	7	2.03	0.13	0.07	0.0744618
gnl|UG|Ta#S13050659	BQ841832	15	13	18	15	45	26	23	2.03	0.024	0.015	0.0323129
gnl|UG|Ta#S32699264	CJ622431	14	8	6	10	22	10	25	2.03	0.046	0.034	0.108408
gnl|UG|Ta#S32668172	CJ674056	13	5	8	9	19	18	15	2.03	0.064	0.047	0.0338949
gnl|UG|Ta#S16230470	CD902466	6	5	12	11	19	14	19	2.03	0.065	0.039	0.0323129
gnl|UG|Ta#S13250825	CA724915	2	5	5	7	8	5	15	2.03	0.149	0.092	0.142213
gnl|UG|Ta#S37819347	CJ821842	9	9	9	12	17	18	25	2.03	0.047	0.028	0.0277078
gnl|UG|Ta#S17980510	CK196998	3	6	8	10	18	11	12	2.03	0.103	0.064	0.0338949
gnl|UG|Ta#S13175003	CA649094	18	17	15	23	54	25	32	2.03	0.015	0.01	0.0338949
gnl|UG|Ta#S12957462	BJ267518	14	14	22	12	42	17	34	2.03	0.02	0.013	0.0744618
gnl|UG|Ta#S12989349	BQ160976	14	14	12	11	25	25	26	2.03	0.028	0.021	0.0307536
gnl|UG|Ta#S12946418	BJ249356	5	7	6	5	16	10	9	2.03	0.122	0.078	0.0323129
gnl|UG|Ta#S17989532	CK209094	10	20	18	12	38	17	37	2.03	0.019	0.014	0.157299
gnl|UG|Ta#S15880600	CD454722	38	29	44	23	83	57	64	2.03	0.003	0.003	0.0338949
gnl|UG|Ta#S17976969	CK200968	17	9	28	26	43	40	38	2.03	0.011	0.009	0.0338949
gnl|UG|Ta#S37773120	CJ773651	5	1	6	11	19	2	14	2.03	0.123	0.075	0.288844
gnl|UG|Ta#S18006972	CK212311	16	21	28	27	15	76	48	2.02	0.006	0.006	0.4795
gnl|UG|Ta#S13155694	CA629785	21	10	18	11	42	22	26	2.02	0.021	0.015	0.0338949
gnl|UG|Ta#S32218091	CO349673	8	15	10	11	15	26	26	2.02	0.035	0.02	0.0476781
gnl|UG|Ta#S32681487	CJ625045	12	2	13	11	28	11	18	2.02	0.06	0.039	0.211798
gnl|UG|Ta#S37755020	CJ904661	7	4	6	8	14	9	15	2.02	0.106	0.065	0.0338949
gnl|UG|Ta#S17984210	CK205255	13	21	25	19	49	29	41	2.02	0.012	0.009	0.0338949
gnl|UG|Ta#S32586178	CJ587921	10	7	11	9	14	19	24	2.02	0.047	0.039	0.0338949
gnl|UG|Ta#S50388807	GH732469	4	2	6	11	11	13	11	2.02	0.123	0.092	0.06658
gnl|UG|Ta#S37834172	CJ838053	17	17	24	14	38	31	41	2.02	0.013	0.009	0.0323129
gnl|UG|Ta#S32728465	CJ552095	10	11	16	16	26	24	31	2.02	0.025	0.016	0.0323129
gnl|UG|Ta#S37790654	CJ797326	16	7	4	13	28	20	14	2.02	0.055	0.036	0.0770999
gnl|UG|Ta#S22380207	CV771565	5	21	24	11	43	22	27	2.02	0.024	0.014	0.0770999
gnl|UG|Ta#S52545445	AK332726	22	31	40	45	70	62	77	2.02	0.003	0.003	0.0338949
gnl|UG|Ta#S17889537	CK163362	10	6	4	6	16	13	11	2.02	0.097	0.061	0.0323129
gnl|UG|Ta#S32720209	CJ506020	13	7	5	12	25	15	14	2.02	0.064	0.033	0.0338949
gnl|UG|Ta#S17980631	CK197626	9	7	12	3	16	13	19	2.02	0.069	0.051	0.0338949
gnl|UG|Ta#S18012402	CK217811	76	149	101	107	284	134	236	2.02	0.001	0.001	0.0770999
gnl|UG|Ta#S26027431	DR739870	228	373	285	291	858	410	511	2.02	0.001	0	0.0338949
gnl|UG|Ta#S13208090	CA682193	5	5	7	3	5	10	15	2.02	0.116	0.086	0.142213
gnl|UG|Ta#S32696169	CJ534356	12	15	17	13	24	30	32	2.02	0.022	0.016	0.0338949
gnl|UG|Ta#S37850197	CJ854078	12	10	20	22	38	27	31	2.02	0.021	0.013	0.0338949
gnl|UG|Ta#S16237984	CD909439	8	6	16	13	19	22	26	2.02	0.039	0.023	0.0338949
gnl|UG|Ta#S13220021	CA694111	5	5	9	5	12	13	12	2.02	0.113	0.07	0.0262242
gnl|UG|Ta#S17984248	CK205318	14	16	14	15	30	26	34	2.02	0.022	0.017	0.0323129
gnl|UG|Ta#S13188624	CA662714	8	8	11	15	22	18	25	2.01	0.041	0.025	0.0323129
gnl|UG|Ta#S17972755	CK194344	6	7	13	25	28	23	27	2.01	0.035	0.019	0.0770999
gnl|UG|Ta#S12898617	BE404173	19	11	43	17	22	55	59	2.01	0.006	0.006	0.0770999
gnl|UG|Ta#S17976526	CK200279	6	11	11	19	23	19	30	2.01	0.035	0.021	0.0476781
gnl|UG|Ta#S13133136	CA607226	3	12	11	17	23	24	19	2.01	0.049	0.031	0.0338949
gnl|UG|Ta#S32623645	CJ730833	3	5	4	8	8	8	14	2.01	0.135	0.101	0.06658
gnl|UG|Ta#S32700746	CJ551048	10	7	17	12	22	20	29	2.01	0.033	0.027	0.0338949
gnl|UG|Ta#S16058030	BT009412	21	26	16	22	48	32	49	2.01	0.009	0.007	0.0338949
gnl|UG|Ta#S52544428	AK333743	5	6	4	6	5	13	14	2.01	0.125	0.076	0.207617
gnl|UG|Ta#S15880204	CD453994	4	8	7	4	12	14	9	2.01	0.123	0.075	0.0323129
gnl|UG|Ta#S12888748	BE515921	15	19	18	20	37	25	47	2.01	0.013	0.01	0.0338949
gnl|UG|Ta#S32717898	CJ561741	20	17	20	19	35	31	49	2.01	0.01	0.009	0.0323129
gnl|UG|Ta#S17898772	CK171452	23	28	51	41	85	71	60	2.01	0.004	0.003	0.0338949
gnl|UG|Ta#S24513579	DN829593	6	5	9	2	13	9	12	2.01	0.134	0.083	0.049746
gnl|UG|Ta#S13160606	CA634697	9	8	6	12	15	14	26	2.01	0.058	0.033	0.0338949
gnl|UG|Ta#S13208338	CA682428	10	23	14	22	42	23	40	2.01	0.016	0.011	0.049746
gnl|UG|Ta#S32680675	CJ657214	12	4	7	5	8	9	24	2.01	0.07	0.07	0.157299
gnl|UG|Ta#S32673776	CJ657029	6	5	7	7	10	13	15	2.01	0.106	0.065	0.0323129
gnl|UG|Ta#S12950156	BJ255503	3	3	9	5	12	10	9	2.01	0.157	0.099	0.0476781
gnl|UG|Ta#S15881673	CD452435	9	12	14	8	22	14	29	2	0.037	0.03	0.049746
gnl|UG|Ta#S32597908	CJ559736	6	6	6	7	18	7	13	2	0.122	0.076	0.0415863
gnl|UG|Ta#S16058073	BT009369	12	17	13	7	30	29	14	2	0.043	0.03	0.0770999
gnl|UG|Ta#S52541402	AK330608	13	7	6	9	18	21	13	2	0.073	0.047	0.049746
gnl|UG|Ta#S37922105	CJ935292	15	18	22	10	38	25	34	2	0.019	0.013	0.0338949
gnl|UG|Ta#S37815958	CJ814295	7	13	13	12	23	19	26	2	0.042	0.025	0.0323129
gnl|UG|Ta#S13220531	CA694621	61	62	66	52	130	92	139	2	0.001	0.001	0.0338949
gnl|UG|Ta#S16232496	CD903974	26	27	28	29	51	48	66	2	0.005	0.005	0.0338949
gnl|UG|Ta#S37765218	CJ872289	12	11	7	9	20	18	20	2	0.056	0.042	0.0323129
gnl|UG|Ta#S17898947	CK171810	6	10	5	5	13	8	19	2	0.085	0.061	0.0744618
gnl|UG|Ta#S17512393	S72336	22	8	19	15	36	21	40	2	0.017	0.013	0.0770999
gnl|UG|Ta#S13220923	CA695013	7	13	21	13	36	16	31	2	0.03	0.017	0.0744618
gnl|UG|Ta#S37892995	CJ901628	12	13	13	10	20	23	28	2	0.033	0.027	0.0323129
gnl|UG|Ta#S12942198	BJ242205	3	7	4	13	18	10	14	2	0.111	0.07	0.0770999
gnl|UG|Ta#S37866600	CJ875233	17	17	18	15	36	27	38	2	0.017	0.013	0.0323129
gnl|UG|Ta#S17977298	CK201532	12	4	8	8	16	15	16	2	0.078	0.059	0.0307536
gnl|UG|Ta#S13159428	CA633519	8	4	10	6	19	8	15	2	0.097	0.06	0.108408
gnl|UG|Ta#S32521261	CJ553639	8	6	6	6	13	14	13	2	0.113	0.071	0.0262242
gnl|UG|Ta#S12919497	BE445897	3	8	10	7	20	10	12	2	0.11	0.07	0.049746
gnl|UG|Ta#S22374132	CV762269	10	13	13	19	18	26	40	2	0.023	0.014	0.0744618
gnl|UG|Ta#S17890748	CK163927	9	7	18	16	20	18	38	2	0.027	0.018	0.049746
gnl|UG|Ta#S32715983	CJ514322	25	18	35	37	50	70	54	2	0.005	0.005	0.0338949
gnl|UG|Ta#S16208440	CD880003	10	10	6	7	32	8	10	2	0.087	0.041	0.271028
gnl|UG|Ta#S32602801	CJ630164	13	14	12	10	30	20	23	2	0.039	0.03	0.0338949
gnl|UG|Ta#S37851648	CJ855529	2	15	10	7	17	18	16	2	0.073	0.045	0.0338949
gnl|UG|Ta#S52546627	AK331543	2	9	6	5	13	11	9	2	0.154	0.098	0.049746
gnl|UG|Ta#S32731789	CJ541954	12	4	10	8	19	13	18	2	0.069	0.059	0.0338949
gnl|UG|Ta#S37942622	CJ960759	10	14	13	7	37	9	20	2	0.049	0.033	0.288844
gnl|UG|Ta#S32568429	CJ653101	9	7	5	4	13	10	15	1.99	0.105	0.065	0.0338949
gnl|UG|Ta#S16206050	CD872040	8	12	19	4	29	10	26	1.99	0.041	0.03	0.157299
gnl|UG|Ta#S50388712	GH732374	4	8	23	21	37	22	26	1.99	0.033	0.019	0.0770999
gnl|UG|Ta#S13178759	CA652849	12	8	19	10	29	25	19	1.99	0.043	0.03	0.049746
gnl|UG|Ta#S17896961	CK170509	105	126	134	148	337	182	248	1.99	0.001	0.001	0.0338949
gnl|UG|Ta#S37926284	CJ939471	14	18	18	12	34	30	28	1.99	0.024	0.017	0.0323129
gnl|UG|Ta#S32652848	CJ534325	7	5	5	6	12	12	11	1.99	0.123	0.092	0.0307536
gnl|UG|Ta#S13183004	CA657094	9	2	15	7	20	16	14	1.99	0.077	0.059	0.0770999
gnl|UG|Ta#S37919904	CJ933091	12	16	19	12	30	25	34	1.99	0.024	0.019	0.0323129
gnl|UG|Ta#S37884662	CJ893295	16	13	17	18	37	24	35	1.99	0.021	0.016	0.0338949
gnl|UG|Ta#S18007967	CK213010	28	45	36	39	85	55	83	1.99	0.003	0.003	0.0338949
gnl|UG|Ta#S13127480	CA601570	4	4	7	12	16	14	10	1.99	0.119	0.075	0.0744618
gnl|UG|Ta#S17988631	CK206429	5	7	16	8	19	17	18	1.99	0.073	0.039	0.0338949
gnl|UG|Ta#S13204510	CA678600	19	6	7	31	15	45	33	1.99	0.022	0.015	0.157299
gnl|UG|Ta#S37933554	CJ950701	14	5	14	9	23	19	20	1.99	0.053	0.039	0.0323129
gnl|UG|Ta#S13167423	CA641410	10	3	7	8	20	11	11	1.99	0.11	0.06	0.0323129
gnl|UG|Ta#S13138913	CA613003	6	12	9	7	19	9	23	1.99	0.065	0.039	0.108408
gnl|UG|Ta#S37930066	CJ943253	20	11	22	17	41	23	41	1.99	0.016	0.013	0.0323129
gnl|UG|Ta#S17984612	CK205907	21	13	7	16	35	22	29	1.99	0.027	0.021	0.0338949
gnl|UG|Ta#S26028668	DR741550	4	3	17	7	5	25	16	1.99	0.078	0.056	0.288844
gnl|UG|Ta#S32587224	CJ609590	6	1	6	7	8	7	14	1.99	0.135	0.101	0.0476781
gnl|UG|Ta#S32582697	CJ653283	5	8	5	6	17	8	11	1.99	0.13	0.082	0.0476781
gnl|UG|Ta#S32603473	CJ624253	18	26	22	20	39	43	46	1.99	0.011	0.009	0.0338949
gnl|UG|Ta#S13181605	CA655695	14	12	23	18	46	24	31	1.99	0.022	0.016	0.0338949
gnl|UG|Ta#S17893614	CK167839	18	24	24	21	63	33	35	1.99	0.013	0.009	0.0323129
gnl|UG|Ta#S32503092	CJ562835	16	14	16	18	39	20	37	1.99	0.021	0.016	0.0323129
gnl|UG|Ta#S32496661	CJ557915	3	8	4	9	18	4	14	1.99	0.131	0.082	0.211798
gnl|UG|Ta#S13134365	CA608455	9	7	4	5	10	13	15	1.99	0.106	0.065	0.0338949
gnl|UG|Ta#S17895225	CK168097	20	20	17	16	43	28	38	1.99	0.015	0.011	0.0323129
gnl|UG|Ta#S17981271	CK200866	14	16	39	48	63	61	50	1.99	0.007	0.005	0.0338949
gnl|UG|Ta#S32739694	CJ530612	4	6	6	4	10	6	14	1.99	0.135	0.101	0.0639689
gnl|UG|Ta#S37929083	CJ942270	26	66	39	48	138	56	72	1.99	0.003	0.002	0.0770999
gnl|UG|Ta#S13166522	CA640613	12	7	6	13	18	21	18	1.99	0.064	0.04	0.0323129
gnl|UG|Ta#S12975558	BJ300823	10	5	14	7	20	17	17	1.98	0.073	0.055	0.0323129
gnl|UG|Ta#S12960055	BJ271385	8	11	5	10	12	12	27	1.98	0.057	0.039	0.0323129
gnl|UG|Ta#S32628428	CJ683214	38	44	45	37	97	57	90	1.98	0.003	0.003	0.0338949
gnl|UG|Ta#S22377520	CV768758	49	79	61	47	180	62	109	1.98	0.002	0.002	0.0770999
gnl|UG|Ta#S15902930	CD490814	10	9	7	10	16	22	16	1.98	0.073	0.039	0.0307536
gnl|UG|Ta#S32525819	CJ716286	20	28	41	35	77	40	67	1.98	0.005	0.005	0.0770999
gnl|UG|Ta#S17978597	CK203519	87	68	52	165	180	133	239	1.98	0.001	0.001	0.0770999
gnl|UG|Ta#S12979611	BJ307640	16	10	8	9	21	14	28	1.98	0.044	0.037	0.0770999
gnl|UG|Ta#S13203438	CA677528	66	68	123	143	229	186	179	1.98	0.002	0.001	0.0338949
gnl|UG|Ta#S32552814	CJ563320	3	5	10	9	13	12	15	1.98	0.104	0.064	0.0338949
gnl|UG|Ta#S37826765	CJ830250	26	30	24	13	52	37	51	1.98	0.008	0.007	0.0338949
gnl|UG|Ta#S37822699	CJ825788	3	5	9	4	15	8	9	1.98	0.167	0.09	0.108408
gnl|UG|Ta#S24623056	DN949075	20	29	20	36	68	42	48	1.98	0.009	0.006	0.0323129
gnl|UG|Ta#S32732577	CJ547251	18	10	21	11	31	29	29	1.98	0.027	0.019	0.0323129
gnl|UG|Ta#S17984894	CK206369	19	4	11	16	32	20	23	1.98	0.039	0.026	0.0338949
gnl|UG|Ta#S52545921	AK332249	47	66	58	66	163	71	117	1.98	0.002	0.002	0.0323129
gnl|UG|Ta#S17890235	CK162590	132	169	133	139	350	165	335	1.98	0.001	0.001	0.0770999
gnl|UG|Ta#S32720772	CJ506159	5	8	9	15	21	17	18	1.98	0.072	0.046	0.0338949
gnl|UG|Ta#S13030516	AL818985	9	4	7	5	15	16	7	1.98	0.138	0.076	0.108408
gnl|UG|Ta#S32693899	CJ579874	12	15	7	9	29	13	21	1.98	0.056	0.042	0.0770999
gnl|UG|Ta#S17898802	CK171512	15	9	21	14	30	26	32	1.98	0.027	0.021	0.0338949
gnl|UG|Ta#S32647195	CJ598611	8	9	8	8	16	19	14	1.98	0.077	0.047	0.0277078
gnl|UG|Ta#S37942758	CJ960895	67	64	86	78	160	121	156	1.98	0.001	0.001	0.0338949
gnl|UG|Ta#S17973897	CK196168	17	5	17	16	31	24	27	1.98	0.033	0.023	0.0323129
gnl|UG|Ta#S12924739	BJ209333	19	25	25	18	51	33	46	1.98	0.011	0.009	0.0323129
gnl|UG|Ta#S22371826	CV768311	13	13	19	15	26	27	36	1.97	0.026	0.02	0.0323129
gnl|UG|Ta#S13104371	BJ311477	20	8	17	15	43	18	28	1.97	0.028	0.02	0.0770999
gnl|UG|Ta#S17889628	CK163508	8	6	9	9	16	13	19	1.97	0.084	0.052	0.0323129
gnl|UG|Ta#S37895445	CJ907840	9	4	11	12	20	18	15	1.97	0.082	0.044	0.0338949
gnl|UG|Ta#S16057856	BT009586	8	12	6	11	14	20	21	1.97	0.06	0.042	0.0338949
gnl|UG|Ta#S16229096	CD900532	15	19	11	15	39	22	28	1.97	0.028	0.022	0.0323129
gnl|UG|Ta#S22386791	CV777099	6	3	3	9	15	6	10	1.97	0.167	0.107	0.105193
gnl|UG|Ta#S13010497	BI751483	9	3	8	8	13	12	17	1.97	0.097	0.06	0.0323129
gnl|UG|Ta#S18007415	CK212594	3	9	7	8	11	8	21	1.97	0.092	0.064	0.108408
gnl|UG|Ta#S17979912	CK194238	7	10	5	5	14	13	14	1.97	0.103	0.064	0.0307536
gnl|UG|Ta#S37831703	CJ835584	397	311	595	531	1004	770	931	1.97	0.003	0	0.0338949
gnl|UG|Ta#S32735312	CJ604339	8	6	11	6	16	15	15	1.97	0.089	0.056	0.0307536
gnl|UG|Ta#S24623083	DN949129	4	8	11	12	28	10	15	1.97	0.092	0.051	0.157299
gnl|UG|Ta#S13153809	CA627900	8	11	5	10	18	12	20	1.97	0.073	0.045	0.0338949
gnl|UG|Ta#S32720487	CJ522965	14	12	20	23	41	29	31	1.97	0.024	0.018	0.0338949
gnl|UG|Ta#S17980135	CK195116	83	87	89	121	217	144	198	1.97	0.002	0.001	0.0338949
gnl|UG|Ta#S16190841	CD863563	25	15	12	9	30	23	37	1.97	0.021	0.016	0.0770999
gnl|UG|Ta#S12992062	BQ166754	15	8	8	13	24	18	23	1.97	0.049	0.037	0.0323129
gnl|UG|Ta#S13236962	CA711052	15	6	14	23	34	26	26	1.96	0.035	0.021	0.0323129
gnl|UG|Ta#S13263668	CA737758	6	5	6	4	12	6	14	1.96	0.144	0.09	0.06658
gnl|UG|Ta#S12986406	BJ319067	14	22	16	14	28	39	31	1.96	0.023	0.019	0.0323129
gnl|UG|Ta#S17980241	CK195716	3	9	5	8	16	9	12	1.96	0.139	0.089	0.049746
gnl|UG|Ta#S32552699	CJ563205	19	23	12	17	34	29	43	1.96	0.017	0.013	0.0338949
gnl|UG|Ta#S17984408	CK205578	35	38	45	42	93	65	77	1.96	0.004	0.003	0.0338949
gnl|UG|Ta#S52546784	AK331384	50	42	43	58	115	72	97	1.96	0.003	0.003	0.0338949
gnl|UG|Ta#S22365040	CV759767	41	33	45	27	64	67	84	1.96	0.003	0.004	0.0338949
gnl|UG|Ta#S32587638	CJ568156	23	28	23	29	57	32	63	1.96	0.008	0.007	0.0323129
gnl|UG|Ta#S17987114	CK209959	1	4	11	6	14	10	9	1.96	0.178	0.116	0.157299
gnl|UG|Ta#S32702387	CJ594957	25	27	36	27	65	40	65	1.96	0.006	0.006	0.0307536
gnl|UG|Ta#S17988729	CK206679	15	10	14	11	28	18	27	1.96	0.042	0.028	0.0338949
gnl|UG|Ta#S37755469	CJ861154	15	8	9	8	30	8	20	1.96	0.068	0.045	0.271028
gnl|UG|Ta#S32593436	CJ617596	8	8	14	14	18	21	27	1.96	0.047	0.029	0.0307536
gnl|UG|Ta#S16240026	CD911898	5	7	14	8	12	19	20	1.96	0.073	0.051	0.0770999
gnl|UG|Ta#S17889115	CK162675	7	11	7	5	14	13	18	1.96	0.084	0.051	0.0323129
gnl|UG|Ta#S17885705	CK159010	9	10	10	9	25	13	18	1.96	0.072	0.046	0.0307536
gnl|UG|Ta#S16237417	CD909151	30	18	31	32	52	44	67	1.96	0.006	0.006	0.0338949
gnl|UG|Ta#S17880887	CK153996	12	14	26	20	47	27	32	1.96	0.023	0.017	0.0338949
gnl|UG|Ta#S16214340	CD886273	22	14	26	18	48	30	41	1.96	0.015	0.011	0.0338949
gnl|UG|Ta#S32494222	CJ518728	7	11	18	10	26	15	26	1.96	0.05	0.028	0.0744618
gnl|UG|Ta#S13184665	CA658755	4	7	4	8	18	9	7	1.96	0.189	0.107	0.105193
gnl|UG|Ta#S50388022	GH731684	16	20	16	20	47	29	31	1.96	0.023	0.017	0.0307536
gnl|UG|Ta#S16202120	CD869303	16	12	9	22	36	21	30	1.96	0.033	0.02	0.0770999
gnl|UG|Ta#S26020093	DR732945	23	15	17	12	30	37	33	1.96	0.02	0.016	0.0338949
gnl|UG|Ta#S13228778	CA702868	8	8	10	8	14	17	20	1.96	0.073	0.045	0.0277078
gnl|UG|Ta#S17988239	CK205405	8	11	9	10	18	16	22	1.96	0.064	0.04	0.0338949
gnl|UG|Ta#S17979969	CK194372	18	22	23	16	51	26	40	1.96	0.017	0.012	0.0338949
gnl|UG|Ta#S32698156	CJ585369	6	5	12	9	19	11	17	1.96	0.095	0.061	0.0770999
gnl|UG|Ta#S32707279	CJ522120	44	39	47	41	91	62	99	1.96	0.003	0.003	0.0338949
gnl|UG|Ta#S17980386	CK196399	8	6	12	12	21	16	19	1.96	0.072	0.046	0.0323129
gnl|UG|Ta#S17880521	CK153630	4	8	10	8	17	17	10	1.96	0.108	0.069	0.0456278
gnl|UG|Ta#S32698356	CJ521653	3	8	5	9	17	6	14	1.96	0.139	0.089	0.157299
gnl|UG|Ta#S16195396	CD876157	26	39	35	35	73	56	69	1.96	0.005	0.005	0.0323129
gnl|UG|Ta#S17972261	CK193550	54	55	90	94	180	116	134	1.96	0.002	0.002	0.0338949
gnl|UG|Ta#S37757739	CJ904608	19	9	12	26	39	28	30	1.96	0.028	0.021	0.0338949
gnl|UG|Ta#S37770802	CJ787189	17	23	14	13	43	20	36	1.96	0.022	0.016	0.0770999
gnl|UG|Ta#S12874165	BF474927	135	94	227	98	155	460	198	1.96	0.002	0.001	0.157299
gnl|UG|Ta#S26023385	DR736345	8	11	6	9	21	18	11	1.95	0.092	0.051	0.049746
gnl|UG|Ta#S17889065	CK162595	16	17	22	23	53	31	31	1.95	0.021	0.015	0.0323129
gnl|UG|Ta#S17882969	CK156078	17	20	26	11	31	34	43	1.95	0.017	0.014	0.0338949
gnl|UG|Ta#S17888880	CK162295	8	12	10	6	20	11	22	1.95	0.073	0.039	0.0770999
gnl|UG|Ta#S13163920	CA638011	10	16	20	19	34	34	29	1.95	0.029	0.016	0.0323129
gnl|UG|Ta#S32533936	CJ671813	14	4	4	12	16	19	15	1.95	0.082	0.051	0.0323129
gnl|UG|Ta#S26025104	DR737958	7	9	13	16	24	19	24	1.95	0.056	0.031	0.0323129
gnl|UG|Ta#S32516819	CJ660868	27	41	37	39	78	63	71	1.95	0.005	0.004	0.0338949
gnl|UG|Ta#S37882106	CJ890739	16	30	29	22	55	39	48	1.95	0.011	0.009	0.0338949
gnl|UG|Ta#S16245592	CD917285	28	26	26	21	53	41	55	1.95	0.009	0.007	0.0323129
gnl|UG|Ta#S32685889	CJ603017	4	9	4	7	12	16	8	1.95	0.15	0.096	0.0744618
gnl|UG|Ta#S32500594	CJ596012	15	16	11	12	30	28	22	1.95	0.039	0.03	0.0338949
gnl|UG|Ta#S12882245	BE488965	8	3	4	6	13	9	9	1.95	0.167	0.09	0.0323129
gnl|UG|Ta#S13223196	CA697286	7	4	8	6	15	11	11	1.95	0.139	0.089	0.0323129
gnl|UG|Ta#S24623138	DN949055	6	5	6	5	17	7	9	1.95	0.177	0.098	0.0307536
gnl|UG|Ta#S17972693	CK194237	8	7	6	11	11	22	14	1.95	0.095	0.061	0.049746
gnl|UG|Ta#S32588159	CJ563804	13	10	9	16	29	17	25	1.95	0.049	0.027	0.0338949
gnl|UG|Ta#S55352794	GW667651	5	14	12	5	20	15	18	1.95	0.082	0.044	0.0323129
gnl|UG|Ta#S16231877	CD903566	20	7	20	20	29	34	36	1.95	0.025	0.018	0.0277078
gnl|UG|Ta#S17980346	CK196303	21	28	25	33	42	40	74	1.95	0.007	0.008	0.0338949
gnl|UG|Ta#S22379068	CV770401	6	4	9	4	13	11	10	1.94	0.141	0.089	0.0323129
gnl|UG|Ta#S12991662	BQ166354	13	9	15	12	28	20	23	1.94	0.049	0.037	0.0338949
gnl|UG|Ta#S13158636	CA632727	26	21	33	22	64	37	49	1.94	0.011	0.008	0.0338949
gnl|UG|Ta#S17878914	CK152028	22	10	11	13	40	16	26	1.94	0.039	0.024	0.0770999
gnl|UG|Ta#S12886182	BE498905	15	9	10	6	20	19	19	1.94	0.068	0.051	0.0323129
gnl|UG|Ta#S37938894	CJ956635	25	47	21	12	105	16	34	1.94	0.013	0.008	0.4795
gnl|UG|Ta#S32541274	CJ637584	19	29	25	23	61	35	44	1.94	0.013	0.01	0.0338949
gnl|UG|Ta#S16262526	CD934406	48	34	43	34	71	69	92	1.94	0.003	0.004	0.0323129
gnl|UG|Ta#S32613151	CJ606257	35	37	26	25	77	46	55	1.94	0.007	0.007	0.0338949
gnl|UG|Ta#S32719004	CJ522630	92	72	57	67	152	112	157	1.94	0.002	0.002	0.0338949
gnl|UG|Ta#S17976448	CK200141	35	38	47	39	92	70	70	1.94	0.005	0.004	0.0323129
gnl|UG|Ta#S17880217	CK153326	24	23	32	27	51	49	54	1.94	0.009	0.008	0.0338949
gnl|UG|Ta#S32641429	CJ579086	36	28	29	20	58	49	57	1.94	0.007	0.007	0.0338949
gnl|UG|Ta#S32616635	CJ610321	2	6	8	9	16	11	9	1.94	0.159	0.104	0.049746
gnl|UG|Ta#S32672530	CJ674454	12	12	9	6	22	16	18	1.94	0.072	0.054	0.0323129
gnl|UG|Ta#S32502468	CJ553324	10	13	4	2	17	10	16	1.94	0.103	0.079	0.108408
gnl|UG|Ta#S13161382	CA635473	7	2	4	8	14	5	12	1.94	0.167	0.132	0.157299
gnl|UG|Ta#S17975597	CK198819	34	24	30	27	77	39	51	1.94	0.009	0.008	0.0338949
gnl|UG|Ta#S17973917	CK196204	67	38	87	120	60	278	117	1.94	0.002	0.002	0.4795
gnl|UG|Ta#S13138965	CA613055	2	6	7	8	11	10	13	1.94	0.165	0.107	0.0338949
gnl|UG|Ta#S22369160	CV764391	5	10	6	5	11	14	14	1.94	0.13	0.083	0.0307536
gnl|UG|Ta#S17881189	CK154298	2	10	9	10	21	11	13	1.94	0.115	0.074	0.0323129
gnl|UG|Ta#S32564193	CJ626902	17	20	32	22	51	43	39	1.94	0.015	0.011	0.0338949
gnl|UG|Ta#S12994940	BQ170447	4	9	8	7	15	9	17	1.94	0.111	0.07	0.049746
gnl|UG|Ta#S12881931	BE488649	7	11	8	11	24	10	20	1.94	0.076	0.048	0.153576
gnl|UG|Ta#S32706200	CJ570434	6	2	6	9	15	11	8	1.94	0.189	0.107	0.0744618
gnl|UG|Ta#S32692797	CJ555658	8	13	19	12	19	28	29	1.94	0.04	0.025	0.049746
gnl|UG|Ta#S16229072	CD900487	12	8	10	8	26	16	12	1.94	0.085	0.067	0.0476781
gnl|UG|Ta#S22366936	CV762942	3	4	5	13	16	13	9	1.94	0.168	0.112	0.108408
gnl|UG|Ta#S13222973	CA697063	10	20	17	21	48	28	25	1.94	0.032	0.017	0.0338949
gnl|UG|Ta#S37757350	CJ904219	9	10	11	24	22	31	26	1.94	0.041	0.027	0.0770999
gnl|UG|Ta#S13236463	CA710553	9	6	8	3	15	10	14	1.94	0.13	0.102	0.0338949
gnl|UG|Ta#S17879660	CK152888	5	4	13	13	23	10	19	1.94	0.092	0.051	0.153576
gnl|UG|Ta#S37939760	CJ957699	32	37	44	23	75	51	72	1.94	0.005	0.005	0.0338949
gnl|UG|Ta#S52541622	AK330388	21	29	24	69	12	141	55	1.94	0.006	0.006	0.723674
gnl|UG|Ta#S12990903	BQ162530	20	18	24	22	32	39	52	1.94	0.014	0.013	0.0338949
gnl|UG|Ta#S32570386	CJ572551	30	25	22	26	70	34	47	1.94	0.011	0.009	0.0338949
gnl|UG|Ta#S12955434	BJ264341	5	5	5	6	11	9	11	1.94	0.167	0.132	0.0262242
gnl|UG|Ta#S17972014	CK193167	4	12	15	9	21	14	23	1.93	0.072	0.039	0.0770999
gnl|UG|Ta#S24513208	DN829781	10	16	13	17	34	20	29	1.93	0.041	0.022	0.0338949
gnl|UG|Ta#S50382420	GH726082	17	19	26	23	47	32	45	1.93	0.016	0.012	0.0338949
gnl|UG|Ta#S12916254	BE442558	8	8	11	12	23	19	14	1.93	0.085	0.042	0.0323129
gnl|UG|Ta#S17972758	CK194352	32	25	55	26	83	39	80	1.93	0.005	0.005	0.0770999
gnl|UG|Ta#S12969186	BJ286603	12	8	8	5	18	19	10	1.93	0.106	0.073	0.0744618
gnl|UG|Ta#S26020642	DR733511	6	2	7	7	19	7	6	1.93	0.204	0.116	0.354343
gnl|UG|Ta#S13173760	CA647851	2	5	10	9	14	11	13	1.93	0.148	0.096	0.0338949
gnl|UG|Ta#S37802598	CJ800539	17	17	17	13	34	24	36	1.93	0.026	0.02	0.0277078
gnl|UG|Ta#S32518502	CJ626210	10	13	15	14	33	17	27	1.93	0.046	0.027	0.0338949
gnl|UG|Ta#S52543501	AK334670	97	111	109	80	196	156	224	1.93	0.002	0.001	0.0338949
gnl|UG|Ta#S12989837	BQ161464	2	18	5	18	25	14	24	1.93	0.071	0.039	0.153576
gnl|UG|Ta#S13207918	CA682021	25	22	24	15	46	32	48	1.93	0.014	0.011	0.0338949
gnl|UG|Ta#S52541928	AK336147	4	11	9	7	25	12	8	1.93	0.13	0.074	0.157299
gnl|UG|Ta#S37885513	CJ894146	5	10	16	14	22	23	21	1.93	0.062	0.035	0.0338949
gnl|UG|Ta#S52546568	AK331602	10	14	9	10	26	15	21	1.93	0.067	0.037	0.0323129
gnl|UG|Ta#S17880706	CK153815	6	5	10	8	17	9	16	1.93	0.118	0.076	0.0770999
gnl|UG|Ta#S17973979	CK196311	4	5	7	5	14	10	7	1.93	0.193	0.132	0.0476781
gnl|UG|Ta#S15881363	CD452555	3	3	8	6	4	12	13	1.93	0.158	0.12	0.153576
gnl|UG|Ta#S37762880	CJ947765	7	8	10	12	21	12	20	1.93	0.076	0.048	0.049746
gnl|UG|Ta#S37802889	CJ800830	8	10	11	9	15	15	26	1.93	0.065	0.046	0.0323129
gnl|UG|Ta#S17894869	CK167391	7	10	7	3	20	5	14	1.93	0.119	0.075	0.284503
gnl|UG|Ta#S17887325	CK160630	8	7	12	11	23	14	18	1.93	0.08	0.052	0.0338949
gnl|UG|Ta#S17972381	CK193755	12	6	12	12	26	11	22	1.93	0.067	0.051	0.271028
gnl|UG|Ta#S17979822	CK193686	52	31	38	56	60	114	83	1.93	0.004	0.004	0.0338949
gnl|UG|Ta#S26026214	DR739018	10	16	15	23	35	24	35	1.93	0.03	0.021	0.0323129
gnl|UG|Ta#S50382345	GH726007	7	5	11	12	13	21	17	1.93	0.087	0.056	0.0338949
gnl|UG|Ta#S12946850	BJ250049	7	9	14	20	31	24	19	1.93	0.057	0.033	0.0770999
gnl|UG|Ta#S13166014	CA640105	9	7	10	12	20	16	20	1.93	0.076	0.042	0.0323129
gnl|UG|Ta#S32572432	CJ605470	5	8	7	12	18	12	16	1.93	0.107	0.07	0.049746
gnl|UG|Ta#S12953853	BJ261730	17	12	11	15	29	20	31	1.93	0.037	0.028	0.0338949
gnl|UG|Ta#S16213491	CD885220	41	43	66	65	53	171	88	1.93	0.003	0.003	0.157299
gnl|UG|Ta#S55352753	GW667610	15	17	25	12	37	22	40	1.93	0.023	0.019	0.0770999
gnl|UG|Ta#S12979703	BJ307789	7	4	7	6	16	8	11	1.93	0.15	0.082	0.0323129
gnl|UG|Ta#S17979846	CK193738	10	3	8	8	15	13	14	1.93	0.118	0.076	0.0323129
gnl|UG|Ta#S32733495	CJ625716	15	15	10	16	30	21	31	1.92	0.039	0.03	0.0323129
gnl|UG|Ta#S37812722	CJ810663	45	38	40	43	85	55	100	1.92	0.004	0.004	0.0338949
gnl|UG|Ta#S52544410	AK333761	16	14	19	18	29	32	37	1.92	0.028	0.019	0.0338949
gnl|UG|Ta#S13142300	CA616390	5	2	6	11	15	12	8	1.92	0.172	0.116	0.0770999
gnl|UG|Ta#S32706403	CJ522103	42	47	41	48	93	72	92	1.92	0.004	0.004	0.0338949
gnl|UG|Ta#S13185435	CA659525	2	10	14	10	21	11	20	1.92	0.093	0.051	0.0744618
gnl|UG|Ta#S12879742	BE605178	5	9	3	6	14	12	8	1.92	0.189	0.107	0.0770999
gnl|UG|Ta#S12918175	BE444575	13	15	17	19	35	26	31	1.92	0.035	0.019	0.0338949
gnl|UG|Ta#S13050725	BQ841898	25	18	32	29	66	32	53	1.92	0.013	0.009	0.049746
gnl|UG|Ta#S26028101	DR741205	34	44	39	35	79	50	88	1.92	0.005	0.005	0.0338949
gnl|UG|Ta#S32501967	CJ634229	18	17	19	16	49	29	24	1.92	0.03	0.021	0.0338949
gnl|UG|Ta#S17888659	CK161934	15	12	17	21	36	34	24	1.92	0.036	0.026	0.0338949
gnl|UG|Ta#S32687931	CJ618962	12	24	31	25	57	37	38	1.92	0.018	0.012	0.0338949
gnl|UG|Ta#S32709508	CJ522248	18	9	6	6	16	23	17	1.92	0.072	0.054	0.153576
gnl|UG|Ta#S32584532	CJ520570	30	15	32	20	56	44	40	1.92	0.014	0.012	0.0338949
gnl|UG|Ta#S12982683	BJ312788	9	19	16	11	31	20	29	1.92	0.041	0.028	0.0338949
gnl|UG|Ta#S13130874	CA604964	2	8	6	5	12	11	8	1.92	0.193	0.127	0.049746
gnl|UG|Ta#S32521878	CJ571699	17	22	19	29	54	26	45	1.92	0.019	0.012	0.0770999
gnl|UG|Ta#S21612204	CV065105	13	12	24	17	42	23	30	1.92	0.034	0.025	0.0770999
gnl|UG|Ta#S32539897	CJ631798	7	13	13	12	16	27	22	1.92	0.059	0.037	0.0323129
gnl|UG|Ta#S32544820	CJ682341	7	7	8	1	12	11	11	1.92	0.141	0.133	0.0307536
gnl|UG|Ta#S37833621	CJ837502	4	5	11	5	12	10	14	1.92	0.139	0.089	0.0744618
gnl|UG|Ta#S17987116	CK209961	16	8	12	9	26	18	20	1.92	0.062	0.049	0.0338949
gnl|UG|Ta#S12992030	BQ166722	4	6	7	7	16	5	14	1.92	0.15	0.116	0.284503
gnl|UG|Ta#S32701726	CJ575239	8	14	20	21	33	24	35	1.92	0.035	0.021	0.0338949
gnl|UG|Ta#S32735471	CJ608254	30	21	51	47	76	61	77	1.92	0.006	0.006	0.0338949
gnl|UG|Ta#S37845263	CJ849145	54	53	63	60	141	95	95	1.92	0.004	0.003	0.0323129
gnl|UG|Ta#S13153157	CA627248	30	39	34	23	75	35	72	1.91	0.007	0.008	0.0770999
gnl|UG|Ta#S32566962	CJ632066	7	11	12	12	17	18	26	1.91	0.064	0.039	0.0323129
gnl|UG|Ta#S32502529	CJ553385	10	10	11	10	19	19	21	1.91	0.067	0.051	0.0262242
gnl|UG|Ta#S17512385	X69334	8	2	7	12	11	6	26	1.91	0.098	0.059	0.4795
gnl|UG|Ta#S18010634	CK215687	34	46	59	48	96	74	98	1.91	0.004	0.004	0.0338949
gnl|UG|Ta#S32655681	CJ717887	26	23	18	21	58	36	33	1.91	0.019	0.013	0.0338949
gnl|UG|Ta#S16243898	CD915444	14	6	11	12	19	23	19	1.91	0.071	0.054	0.0323129
gnl|UG|Ta#S17883426	CK156603	29	39	35	29	82	40	69	1.91	0.007	0.006	0.0323129
gnl|UG|Ta#S17884250	CK157396	35	32	44	33	68	68	70	1.91	0.006	0.007	0.0323129
gnl|UG|Ta#S16221005	CD892562	7	5	6	3	10	10	11	1.91	0.167	0.132	0.0323129
gnl|UG|Ta#S37758456	CJ777615	9	7	17	12	19	25	22	1.91	0.062	0.035	0.0338949
gnl|UG|Ta#S52897049	GR303889	7	6	5	10	7	15	18	1.91	0.111	0.081	0.108408
gnl|UG|Ta#S12969591	BJ287310	6	7	13	14	28	14	17	1.91	0.083	0.047	0.049746
gnl|UG|Ta#S37887063	CJ895696	9	5	5	10	12	14	16	1.91	0.118	0.076	0.0323129
gnl|UG|Ta#S16205974	CD871885	5	6	10	8	22	10	9	1.91	0.151	0.088	0.108408
gnl|UG|Ta#S16237014	CD908344	6	8	16	18	25	18	26	1.91	0.058	0.037	0.049746
gnl|UG|Ta#S17893223	CK167058	4	9	7	8	21	7	12	1.91	0.144	0.081	0.211798
gnl|UG|Ta#S32661541	CJ701961	6	7	10	10	22	14	11	1.91	0.128	0.075	0.0323129
gnl|UG|Ta#S32656742	CJ723926	7	4	6	6	15	9	9	1.91	0.189	0.107	0.0307536
gnl|UG|Ta#S13130587	CA604677	9	22	13	13	43	16	24	1.91	0.047	0.026	0.0744618
gnl|UG|Ta#S12992143	BQ166835	18	9	12	14	22	15	39	1.91	0.038	0.031	0.0770999
gnl|UG|Ta#S37943761	CJ961898	26	45	37	49	87	58	80	1.9	0.006	0.006	0.0338949
gnl|UG|Ta#S17884033	CK157179	86	59	71	49	141	88	149	1.9	0.002	0.003	0.0338949
gnl|UG|Ta#S52544418	AK333753	9	14	14	8	38	7	20	1.9	0.073	0.05	0.475533
gnl|UG|Ta#S22364646	CV759109	13	18	18	21	39	26	35	1.9	0.031	0.02	0.0323129
gnl|UG|Ta#S32725162	CJ575675	18	14	14	18	34	24	34	1.9	0.035	0.028	0.0292181
gnl|UG|Ta#S17879736	CK152964	29	32	33	54	90	56	65	1.9	0.009	0.007	0.0338949
gnl|UG|Ta#S37877318	CJ885951	17	19	28	28	50	34	48	1.9	0.017	0.014	0.0323129
gnl|UG|Ta#S15824259	CD373795	7	8	5	8	14	12	14	1.9	0.127	0.081	0.0307536
gnl|UG|Ta#S13162480	CA636571	71	88	101	103	209	117	192	1.9	0.003	0.002	0.0338949
gnl|UG|Ta#S32551183	CJ582326	15	10	20	35	24	63	26	1.9	0.028	0.019	0.157299
gnl|UG|Ta#S17984232	CK205292	8	7	9	11	21	11	18	1.9	0.098	0.064	0.049746
gnl|UG|Ta#S17976032	CK199500	24	28	26	34	57	45	57	1.9	0.011	0.011	0.0323129
gnl|UG|Ta#S17988466	CK206000	12	14	18	17	31	31	26	1.9	0.04	0.032	0.0323129
gnl|UG|Ta#S32589225	CJ559570	4	11	8	3	21	6	10	1.9	0.168	0.096	0.288844
gnl|UG|Ta#S17972823	CK194462	4	6	5	7	16	7	9	1.9	0.205	0.116	0.049746
gnl|UG|Ta#S17974314	CK196816	12	8	5	3	11	16	13	1.9	0.119	0.108	0.0770999
gnl|UG|Ta#S32664793	CJ729237	25	23	24	25	53	42	44	1.9	0.017	0.013	0.0323129
gnl|UG|Ta#S17973201	CK195111	29	39	63	84	132	91	83	1.9	0.006	0.004	0.0770999
gnl|UG|Ta#S13156804	CA630895	9	7	9	7	12	14	20	1.9	0.095	0.061	0.0307536
gnl|UG|Ta#S37877859	CJ886492	12	3	10	4	15	13	13	1.9	0.126	0.101	0.0323129
gnl|UG|Ta#S13130437	CA604527	377	730	674	708	1387	881	1278	1.9	0.005	0.001	0.0338949
gnl|UG|Ta#S12927943	BJ215240	9	11	11	11	25	16	19	1.9	0.078	0.052	0.0277078
gnl|UG|Ta#S32557685	CJ582691	50	53	76	82	142	110	119	1.9	0.004	0.003	0.0338949
gnl|UG|Ta#S13189334	CA663424	47	53	68	64	119	115	97	1.9	0.004	0.004	0.0338949
gnl|UG|Ta#S17981146	CK200250	4	9	12	9	20	13	15	1.9	0.105	0.068	0.0323129
gnl|UG|Ta#S52543952	AK334219	13	14	15	12	34	26	16	1.9	0.063	0.039	0.0338949
gnl|UG|Ta#S16225151	CD897121	16	14	16	13	33	22	30	1.9	0.041	0.029	0.0323129
gnl|UG|Ta#S32503664	CJ576459	12	11	7	12	19	21	19	1.9	0.075	0.048	0.0307536
gnl|UG|Ta#S37893906	CJ906103	3	9	8	6	10	14	14	1.9	0.148	0.096	0.0323129
gnl|UG|Ta#S16246581	CD918429	6	9	12	8	20	12	18	1.9	0.098	0.064	0.049746
gnl|UG|Ta#S12915124	BE430523	5	9	7	3	16	11	8	1.9	0.171	0.116	0.0770999
gnl|UG|Ta#S32589417	CJ564009	23	12	25	32	47	29	55	1.9	0.017	0.014	0.0770999
gnl|UG|Ta#S18007869	CK212760	36	45	37	36	88	60	71	1.9	0.007	0.007	0.0323129
gnl|UG|Ta#S32497881	CJ586363	16	20	14	11	40	23	23	1.9	0.047	0.03	0.0323129
gnl|UG|Ta#S13137434	CA611524	16	22	10	14	43	19	26	1.89	0.042	0.027	0.0770999
gnl|UG|Ta#S13127729	CA601819	4	6	8	7	19	8	9	1.89	0.181	0.104	0.049746
gnl|UG|Ta#S12859296	BG906129	7	11	9	8	25	11	14	1.89	0.11	0.064	0.049746
gnl|UG|Ta#S17984589	CK205874	9	18	13	13	30	21	26	1.89	0.054	0.028	0.0323129
gnl|UG|Ta#S12989672	BQ161299	8	7	5	8	14	11	15	1.89	0.127	0.081	0.0323129
gnl|UG|Ta#S12905042	BE416542	18	20	26	12	43	35	31	1.89	0.028	0.02	0.0338949
gnl|UG|Ta#S32570452	CJ572617	18	9	6	12	21	20	22	1.89	0.062	0.047	0.0338949
gnl|UG|Ta#S12992225	BQ166917	34	7	47	13	28	87	29	1.89	0.016	0.014	0.4795
gnl|UG|Ta#S22378448	CV769097	8	6	5	6	15	10	11	1.89	0.159	0.104	0.0323129
gnl|UG|Ta#S13227901	CA701991	7	2	7	6	17	6	9	1.89	0.205	0.116	0.207617
gnl|UG|Ta#S12906635	BE418247	28	16	16	23	32	48	38	1.89	0.02	0.018	0.0323129
gnl|UG|Ta#S32592434	CJ597353	16	11	17	23	21	35	39	1.89	0.03	0.027	0.0770999
gnl|UG|Ta#S13178286	CA652376	15	11	8	13	25	24	18	1.89	0.073	0.051	0.0338949
gnl|UG|Ta#S13185953	CA660043	7	7	6	12	15	21	11	1.89	0.128	0.073	0.0744618
gnl|UG|Ta#S17883434	CK156611	17	14	16	12	37	21	26	1.89	0.045	0.032	0.0338949
gnl|UG|Ta#S18006630	CK211578	14	16	17	13	34	28	24	1.89	0.047	0.034	0.0338949
gnl|UG|Ta#S17979739	CK193149	39	35	25	30	60	53	69	1.89	0.009	0.009	0.0338949
gnl|UG|Ta#S32512642	CJ718825	4	5	8	5	13	11	8	1.89	0.205	0.116	0.0476781
gnl|UG|Ta#S37928847	CJ942034	94	144	142	125	301	139	275	1.89	0.003	0.002	0.157299
gnl|UG|Ta#S18006578	CK211446	17	17	3	16	26	22	27	1.89	0.051	0.035	0.0323129
gnl|UG|Ta#S37944979	CJ963116	21	23	17	21	37	34	46	1.89	0.019	0.018	0.0323129
gnl|UG|Ta#S17980615	CK197589	6	13	5	19	23	20	19	1.89	0.087	0.051	0.049746
gnl|UG|Ta#S17984569	CK205839	26	31	32	14	60	31	56	1.89	0.013	0.012	0.108408
gnl|UG|Ta#S32545428	CJ623535	5	9	6	9	15	11	15	1.89	0.134	0.088	0.0307536
gnl|UG|Ta#S12977535	BJ304204	2	7	12	6	7	13	18	1.89	0.12	0.088	0.108408
gnl|UG|Ta#S16220183	CD892124	46	31	37	35	67	63	81	1.89	0.006	0.007	0.0338949
gnl|UG|Ta#S13197208	CA671298	73	79	59	49	164	64	139	1.89	0.003	0.003	0.157299
gnl|UG|Ta#S16198738	CD866362	29	22	37	22	51	56	49	1.89	0.013	0.012	0.0323129
gnl|UG|Ta#S32709563	CJ522303	15	12	17	19	34	24	31	1.89	0.04	0.029	0.0338949
gnl|UG|Ta#S37853136	CJ857017	14	9	10	9	16	25	18	1.89	0.075	0.058	0.0323129
gnl|UG|Ta#S32518332	CJ626040	8	7	15	20	21	26	25	1.89	0.065	0.043	0.0338949
gnl|UG|Ta#S13161521	CA635612	8	11	18	12	30	16	24	1.88	0.065	0.037	0.0770999
gnl|UG|Ta#S17988420	CK205882	9	8	10	10	21	17	14	1.88	0.109	0.063	0.0323129
gnl|UG|Ta#S32551077	CJ582220	12	12	18	9	26	21	24	1.88	0.061	0.042	0.0323129
gnl|UG|Ta#S32545661	CJ626570	15	8	12	18	33	21	21	1.88	0.063	0.045	0.0323129
gnl|UG|Ta#S12941805	BJ241582	13	8	11	13	31	11	22	1.88	0.073	0.057	0.207617
gnl|UG|Ta#S37788964	CJ795636	38	41	54	53	113	58	91	1.88	0.006	0.005	0.0338949
gnl|UG|Ta#S32559241	CJ511617	10	14	24	13	28	29	31	1.88	0.039	0.03	0.0338949
gnl|UG|Ta#S17890526	CK163345	26	26	15	22	53	27	47	1.88	0.019	0.015	0.0323129
gnl|UG|Ta#S37844177	CJ848059	30	24	26	32	48	57	54	1.88	0.013	0.011	0.0338949
gnl|UG|Ta#S13183328	CA657418	2	8	9	6	13	9	14	1.88	0.16	0.104	0.049746
gnl|UG|Ta#S22379018	CV770341	18	17	21	22	46	31	34	1.88	0.028	0.021	0.0338949
gnl|UG|Ta#S16243389	CD915284	41	33	41	30	70	57	77	1.88	0.007	0.007	0.0323129
gnl|UG|Ta#S32515385	CJ708673	16	29	17	22	54	25	40	1.88	0.025	0.018	0.0770999
gnl|UG|Ta#S13115175	CA499093	26	33	19	27	55	38	56	1.88	0.015	0.012	0.0338949
gnl|UG|Ta#S17879547	CK152685	10	15	3	9	15	21	17	1.88	0.098	0.055	0.049746
gnl|UG|Ta#S17975296	CK198372	35	40	2	3	32	7	74	1.88	0.011	0.014	0.4795
gnl|UG|Ta#S12982979	BJ313302	5	7	13	9	17	21	10	1.88	0.119	0.068	0.0770999
gnl|UG|Ta#S32734449	CJ622682	27	10	9	14	34	24	28	1.88	0.042	0.027	0.0770999
gnl|UG|Ta#S16235334	CD906632	5	2	10	4	12	8	10	1.88	0.194	0.127	0.108408
gnl|UG|Ta#S32616323	CJ539498	5	6	7	5	18	7	8	1.88	0.217	0.125	0.0476781
gnl|UG|Ta#S17988353	CK205703	32	29	31	36	72	37	72	1.88	0.01	0.009	0.0323129
gnl|UG|Ta#S13267624	CA741714	7	14	8	8	24	12	16	1.88	0.109	0.063	0.0744618
gnl|UG|Ta#S12997292	BQ236233	15	15	11	15	36	17	26	1.88	0.053	0.037	0.0277078
gnl|UG|Ta#S32516668	CJ658130	18	16	25	15	42	27	36	1.88	0.031	0.024	0.0338949
gnl|UG|Ta#S13050031	BQ839108	2	12	4	5	16	9	8	1.88	0.217	0.125	0.157299
gnl|UG|Ta#S32566747	CJ661952	20	31	23	20	56	33	44	1.88	0.02	0.015	0.0323129
gnl|UG|Ta#S37834931	CJ838812	24	16	23	27	47	34	47	1.88	0.02	0.016	0.0323129
gnl|UG|Ta#S17986083	CK208283	5	5	6	4	10	7	12	1.88	0.183	0.142	0.0323129
gnl|UG|Ta#S37779115	CJ785586	34	26	37	41	65	59	71	1.88	0.009	0.008	0.0338949
gnl|UG|Ta#S32214089	CO345677	3	7	10	8	21	8	10	1.88	0.162	0.094	0.149821
gnl|UG|Ta#S13099852	BJ300310	6	12	11	8	22	14	16	1.88	0.11	0.063	0.0338949
gnl|UG|Ta#S12964627	BJ278448	12	7	11	11	25	16	15	1.88	0.1	0.07	0.0323129
gnl|UG|Ta#S37916725	CJ929912	10	7	14	12	25	21	14	1.88	0.092	0.065	0.049746
gnl|UG|Ta#S37942938	CJ961075	3098	1647	2219	1622	4882	2700	4504	1.88	0.01	0.001	0.0770999
gnl|UG|Ta#S32682861	CJ618615	5	8	10	5	25	4	10	1.88	0.162	0.094	0.589154
gnl|UG|Ta#S37850354	CJ854235	3	4	8	6	14	9	7	1.88	0.224	0.155	0.0770999
gnl|UG|Ta#S22384873	CV775956	7	19	9	13	17	19	33	1.88	0.053	0.037	0.108408
gnl|UG|Ta#S32573374	CJ656037	8	5	9	10	16	8	21	1.88	0.108	0.07	0.211798
gnl|UG|Ta#S15824372	CD374041	10	5	8	9	15	17	14	1.88	0.122	0.08	0.0338949
gnl|UG|Ta#S17973071	CK194891	20	29	37	35	53	51	65	1.88	0.011	0.011	0.0338949
gnl|UG|Ta#S24513635	DN829726	10	18	6	9	24	12	25	1.88	0.074	0.042	0.0770999
gnl|UG|Ta#S13165807	CA639898	7	0	11	6	12	7	15	1.88	0.151	0.116	0.108408
gnl|UG|Ta#S17885300	CK158485	16	19	36	36	54	51	44	1.87	0.018	0.015	0.0323129
gnl|UG|Ta#S52546449	AK331721	13	11	11	17	12	38	24	1.87	0.054	0.035	0.153576
gnl|UG|Ta#S12981601	BJ310971	8	4	8	6	8	8	20	1.87	0.131	0.096	0.11867
gnl|UG|Ta#S12963776	BJ276992	18	21	28	25	51	38	41	1.87	0.021	0.018	0.0338949
gnl|UG|Ta#S32725766	CJ561773	12	11	13	17	20	23	31	1.87	0.052	0.034	0.0338949
gnl|UG|Ta#S12937759	BJ234194	9	11	18	15	33	21	22	1.87	0.066	0.04	0.0338949
gnl|UG|Ta#S17986249	CK208554	12	3	20	13	18	19	31	1.87	0.055	0.047	0.157299
gnl|UG|Ta#S17974447	CK197044	23	12	22	22	42	37	32	1.87	0.029	0.023	0.0323129
gnl|UG|Ta#S32500057	CJ586552	14	10	16	14	29	29	19	1.87	0.066	0.048	0.0307536
gnl|UG|Ta#S16212763	CD884348	10	5	9	10	16	16	16	1.87	0.105	0.068	0.0262242
gnl|UG|Ta#S37885799	CJ894432	3	7	14	12	22	11	17	1.87	0.117	0.078	0.157299
gnl|UG|Ta#S32718965	CJ522591	18	10	18	22	41	28	26	1.87	0.045	0.031	0.0323129
gnl|UG|Ta#S37786025	CJ792697	3	7	6	6	11	11	9	1.87	0.205	0.136	0.0307536
gnl|UG|Ta#S18010269	CK215508	39	57	56	68	141	80	87	1.87	0.007	0.005	0.0338949
gnl|UG|Ta#S13196834	CA670924	42	76	54	49	188	38	84	1.87	0.007	0.005	0.4795
gnl|UG|Ta#S52545666	AK332504	14	17	18	23	38	28	35	1.87	0.034	0.025	0.0338949
gnl|UG|Ta#S22378400	CV768969	20	42	20	28	67	31	57	1.87	0.015	0.012	0.0744618
gnl|UG|Ta#S16213922	CD885440	12	12	9	12	16	25	21	1.87	0.078	0.045	0.0277078
gnl|UG|Ta#S32543478	CJ626367	5	8	10	5	10	13	17	1.87	0.127	0.081	0.0476781
gnl|UG|Ta#S17973648	CK195809	28	14	30	21	39	43	49	1.87	0.018	0.014	0.0338949
gnl|UG|Ta#S17986577	CK209087	30	29	15	26	53	33	55	1.87	0.016	0.013	0.0338949
gnl|UG|Ta#S32641956	CJ621676	26	17	19	17	26	43	43	1.87	0.022	0.021	0.0456278
gnl|UG|Ta#S17984480	CK205695	18	12	15	13	28	29	26	1.87	0.047	0.037	0.0338949
gnl|UG|Ta#S13223441	CA697531	7	2	10	5	15	2	17	1.87	0.151	0.116	0.372456
gnl|UG|Ta#S17974326	CK196838	19	12	20	16	36	27	31	1.87	0.04	0.029	0.0338949
gnl|UG|Ta#S37840710	CJ844591	7	5	10	3	13	10	13	1.87	0.159	0.104	0.0476781
gnl|UG|Ta#S17890425	CK163084	9	13	12	12	25	18	21	1.87	0.077	0.045	0.0323129
gnl|UG|Ta#S13193639	CA667729	8	10	21	26	26	45	20	1.87	0.05	0.032	0.211798
gnl|UG|Ta#S52545526	AK332644	6	5	6	5	11	12	9	1.86	0.205	0.136	0.0307536
gnl|UG|Ta#S37912857	CJ926044	1137	670	997	701	1783	1121	1997	1.86	0.006	0.001	0.0770999
gnl|UG|Ta#S17884940	CK158086	5	6	6	9	14	9	14	1.86	0.169	0.112	0.0456278
gnl|UG|Ta#S37771668	CJ819735	22	29	32	37	68	47	54	1.86	0.015	0.012	0.0338949
gnl|UG|Ta#S37928194	CJ941381	9	11	9	6	15	16	19	1.86	0.098	0.076	0.0323129
gnl|UG|Ta#S18006206	CK211480	4	10	7	5	11	15	11	1.86	0.168	0.112	0.0323129
gnl|UG|Ta#S17884839	CK157985	2	5	6	9	22	4	4	1.86	0.267	0.161	1
gnl|UG|Ta#S12990815	BQ162442	9	9	10	15	18	18	26	1.86	0.078	0.051	0.0307536
gnl|UG|Ta#S50380295	GH723957	10	10	7	12	5	22	29	1.86	0.073	0.051	0.475533
gnl|UG|Ta#S32517207	CJ731762	134	139	204	141	325	254	285	1.86	0.004	0.002	0.0338949
gnl|UG|Ta#S17989259	CK208381	19	29	32	24	58	34	54	1.86	0.017	0.015	0.0338949
gnl|UG|Ta#S32217072	CO348654	17	23	30	27	54	34	48	1.86	0.021	0.017	0.0338949
gnl|UG|Ta#S52545375	AK332796	417	384	396	301	842	507	743	1.86	0.005	0.001	0.0338949
gnl|UG|Ta#S32688236	CJ622244	17	19	15	16	34	22	38	1.86	0.036	0.029	0.0338949
gnl|UG|Ta#S12989085	BQ160712	7	11	6	10	19	9	20	1.86	0.105	0.068	0.157299
gnl|UG|Ta#S37845692	CJ849574	6	11	5	7	16	13	12	1.86	0.151	0.101	0.0338949
gnl|UG|Ta#S12991165	BQ162792	9	9	12	8	17	17	20	1.86	0.091	0.07	0.0307536
gnl|UG|Ta#S22383498	CV774691	12	20	17	20	40	29	27	1.86	0.043	0.028	0.0323129
gnl|UG|Ta#S32668992	CJ667118	3	5	15	14	19	14	20	1.86	0.102	0.067	0.108408
gnl|UG|Ta#S17893858	CK168323	51	76	62	84	158	99	125	1.86	0.005	0.004	0.0338949
gnl|UG|Ta#S32647187	CJ598603	7	13	8	12	24	12	20	1.86	0.1	0.058	0.108408
gnl|UG|Ta#S52545390	AK332781	119	137	142	141	315	200	239	1.86	0.004	0.002	0.0338949
gnl|UG|Ta#S13160221	CA634312	37	40	51	58	113	44	101	1.86	0.007	0.006	0.157299
gnl|UG|Ta#S12967207	BJ283051	10	5	11	10	29	10	12	1.86	0.13	0.093	0.142213
gnl|UG|Ta#S13221434	CA695524	16	12	15	12	19	23	34	1.86	0.049	0.037	0.0323129
gnl|UG|Ta#S32639442	CJ627905	9	6	12	7	24	9	14	1.86	0.119	0.095	0.108408
gnl|UG|Ta#S13138999	CA613089	7	4	14	13	25	17	12	1.86	0.119	0.072	0.157299
gnl|UG|Ta#S52543462	AK334709	19	22	17	22	43	27	42	1.86	0.028	0.022	0.0323129
gnl|UG|Ta#S37856328	CJ863971	12	12	10	17	21	22	28	1.86	0.065	0.043	0.0323129
gnl|UG|Ta#S17879339	CK152453	185	305	358	339	684	474	498	1.86	0.006	0.002	0.0338949
gnl|UG|Ta#S13135622	CA609712	8	11	16	11	25	16	23	1.86	0.077	0.045	0.0476781
gnl|UG|Ta#S32612451	CJ588682	15	35	27	24	66	33	43	1.86	0.022	0.018	0.0770999
gnl|UG|Ta#S12995541	BQ171048	5	3	6	12	10	10	18	1.86	0.158	0.102	0.153576
gnl|UG|Ta#S17899025	CK171966	6	13	11	10	20	18	18	1.86	0.1	0.058	0.0323129
gnl|UG|Ta#S32666192	CJ726670	13	13	11	7	32	11	18	1.86	0.092	0.065	0.207617
gnl|UG|Ta#S18006958	CK212287	45	70	56	53	127	65	119	1.86	0.005	0.005	0.0770999
gnl|UG|Ta#S12862039	BG908872	7	3	10	3	8	13	11	1.86	0.19	0.125	0.0744618
gnl|UG|Ta#S32560360	CJ558935	30	44	22	28	82	38	54	1.86	0.015	0.011	0.0770999
gnl|UG|Ta#S13154126	CA628217	83	63	69	72	165	88	145	1.86	0.004	0.004	0.0338949
gnl|UG|Ta#S52898039	GR304879	12	7	14	16	24	21	23	1.86	0.072	0.042	0.0338949
gnl|UG|Ta#S26027462	DR739927	5	15	17	13	37	16	18	1.86	0.086	0.048	0.0770999
gnl|UG|Ta#S17987250	CK210180	12	5	5	12	16	9	21	1.86	0.114	0.075	0.149821
gnl|UG|Ta#S17889323	CK163013	20	18	14	12	40	20	30	1.85	0.046	0.031	0.049746
gnl|UG|Ta#S32718367	CJ535500	8	9	7	9	20	9	17	1.85	0.129	0.086	0.06658
gnl|UG|Ta#S33852362	AY260547	16	23	1	7	11	5	49	1.85	0.04	0.037	0.723674
gnl|UG|Ta#S17976487	CK200210	16	13	15	23	41	23	29	1.85	0.048	0.035	0.049746
gnl|UG|Ta#S32591264	CJ627125	8	10	12	16	23	19	23	1.85	0.081	0.048	0.0323129
gnl|UG|Ta#S17980576	CK197494	32	55	41	38	109	46	76	1.85	0.01	0.008	0.0770999
gnl|UG|Ta#S32499825	CJ623011	29	33	35	26	63	57	52	1.85	0.014	0.012	0.0338949
gnl|UG|Ta#S32703862	CJ521937	10	4	9	8	16	14	14	1.85	0.13	0.119	0.0323129
gnl|UG|Ta#S32499962	CJ625950	12	14	22	14	40	25	21	1.85	0.056	0.042	0.0744618
gnl|UG|Ta#S32523931	CJ519470	12	11	18	16	37	15	27	1.85	0.062	0.044	0.157299
gnl|UG|Ta#S32621324	CJ714384	5	13	13	7	15	11	27	1.85	0.081	0.059	0.153576
gnl|UG|Ta#S32645127	CJ594290	12	10	11	14	32	15	19	1.85	0.089	0.048	0.0338949
gnl|UG|Ta#S13113123	CA497041	2	5	6	10	18	6	8	1.85	0.247	0.147	0.211798
gnl|UG|Ta#S17887235	CK160540	5	5	6	6	10	11	10	1.85	0.205	0.136	0.0292181
gnl|UG|Ta#S17897011	CK170613	61	70	81	66	184	83	118	1.85	0.006	0.005	0.0338949
gnl|UG|Ta#S32654045	CJ550648	32	38	34	42	70	60	74	1.85	0.011	0.009	0.0338949
gnl|UG|Ta#S32432950	CJ557814	4	9	12	16	24	20	14	1.85	0.109	0.065	0.0770999
gnl|UG|Ta#S32560199	CJ543906	27	16	13	23	43	28	39	1.85	0.029	0.023	0.0338949
gnl|UG|Ta#S32519817	CJ688109	9	9	6	6	13	9	20	1.85	0.126	0.082	0.0639689
gnl|UG|Ta#S32564364	CJ635132	23	31	26	33	52	39	66	1.85	0.015	0.014	0.0338949
gnl|UG|Ta#S13224150	CA698240	26	18	21	36	40	42	60	1.85	0.018	0.015	0.0338949
gnl|UG|Ta#S32693493	CJ569630	10	10	7	12	28	12	16	1.85	0.112	0.058	0.0476781
gnl|UG|Ta#S16057835	BT009607	60	57	68	98	143	140	108	1.85	0.006	0.005	0.0338949
gnl|UG|Ta#S12985822	BJ318074	19	32	32	42	81	42	52	1.85	0.018	0.012	0.0476781
gnl|UG|Ta#S50384044	GH727706	6	3	9	6	11	11	12	1.85	0.173	0.136	0.0307536
gnl|UG|Ta#S17880547	CK153656	12	5	15	11	19	20	20	1.85	0.088	0.069	0.0323129
gnl|UG|Ta#S37805458	CJ806351	28	27	33	22	58	47	48	1.85	0.017	0.015	0.0338949
gnl|UG|Ta#S17984409	CK205579	12	9	10	23	26	26	22	1.85	0.073	0.045	0.0744618
gnl|UG|Ta#S17893252	CK167111	83	84	97	88	177	116	195	1.85	0.004	0.004	0.0338949
gnl|UG|Ta#S32715318	CJ580559	13	16	17	11	23	20	35	1.85	0.048	0.037	0.0338949
gnl|UG|Ta#S17980909	CK198982	7	8	10	16	20	14	24	1.85	0.088	0.058	0.0770999
gnl|UG|Ta#S12936373	BJ231692	24	36	31	32	66	32	73	1.85	0.013	0.012	0.108408
gnl|UG|Ta#S32668852	CJ687059	13	5	4	6	17	10	11	1.85	0.154	0.126	0.157299
gnl|UG|Ta#S37780336	CJ786807	12	16	6	6	21	14	20	1.85	0.095	0.075	0.0744618
gnl|UG|Ta#S24623146	DN949070	15	15	29	20	46	24	40	1.84	0.035	0.027	0.0744618
gnl|UG|Ta#S12870252	BF484287	4	3	16	7	8	23	10	1.84	0.16	0.108	0.157299
gnl|UG|Ta#S17975305	CK198386	22	18	18	21	22	47	40	1.84	0.03	0.025	0.0476781
gnl|UG|Ta#S12947674	BJ251385	6	12	4	5	19	5	14	1.84	0.178	0.102	0.211798
gnl|UG|Ta#S17892988	CK166583	20	14	11	15	29	28	27	1.84	0.052	0.037	0.0338949
gnl|UG|Ta#S32734543	CJ622776	26	30	40	44	66	63	65	1.84	0.013	0.011	0.0338949
gnl|UG|Ta#S17984558	CK205823	17	10	14	15	29	23	26	1.84	0.059	0.042	0.0338949
gnl|UG|Ta#S17972798	CK194417	26	35	34	34	74	41	64	1.84	0.014	0.012	0.0323129
gnl|UG|Ta#S12912166	BE425852	5	4	7	8	11	9	14	1.84	0.173	0.136	0.0338949
gnl|UG|Ta#S37929671	CJ942858	22	17	30	29	49	36	51	1.84	0.022	0.018	0.0338949
gnl|UG|Ta#S17892282	CK165391	24	16	22	19	41	29	43	1.84	0.029	0.023	0.0338949
gnl|UG|Ta#S15879792	CD453504	14	6	8	7	19	15	14	1.84	0.119	0.095	0.049746
gnl|UG|Ta#S17988307	CK205585	2	7	5	7	13	6	10	1.84	0.224	0.151	0.153576
gnl|UG|Ta#S37769973	CJ779232	5	12	3	10	12	12	18	1.84	0.142	0.092	0.06658
gnl|UG|Ta#S50380409	GH724071	12	35	18	32	53	34	47	1.84	0.024	0.018	0.0770999
gnl|UG|Ta#S13132546	CA606636	29	42	42	34	83	49	71	1.84	0.012	0.01	0.0323129
gnl|UG|Ta#S32424863	CJ552514	18	18	17	18	33	31	35	1.84	0.039	0.032	0.0277078
gnl|UG|Ta#S32642859	CJ521341	16	21	17	15	33	30	33	1.84	0.039	0.032	0.0323129
gnl|UG|Ta#S37771040	CJ819107	15	14	18	20	40	27	26	1.84	0.052	0.035	0.0338949
gnl|UG|Ta#S12975648	BJ300977	19	10	6	15	25	17	27	1.84	0.068	0.053	0.0770999
gnl|UG|Ta#S17979767	CK193554	24	13	23	19	36	28	46	1.84	0.03	0.023	0.0338949
gnl|UG|Ta#S13178843	CA652933	3	3	10	11	15	12	10	1.84	0.203	0.118	0.105193
gnl|UG|Ta#S17893217	CK167046	61	88	78	119	192	125	161	1.84	0.006	0.004	0.0338949
gnl|UG|Ta#S12940609	BJ239387	4	14	8	11	19	15	17	1.84	0.123	0.071	0.0338949
gnl|UG|Ta#S37863714	CJ872347	9	5	13	13	23	12	21	1.84	0.105	0.062	0.153576
gnl|UG|Ta#S17979878	CK193807	25	30	36	18	67	39	46	1.84	0.019	0.014	0.0338949
gnl|UG|Ta#S13027546	BQ619778	6	7	5	6	8	13	12	1.84	0.173	0.136	0.0323129
gnl|UG|Ta#S32698960	CJ622594	39	29	30	36	50	63	72	1.84	0.012	0.012	0.0338949
gnl|UG|Ta#S13220644	CA694734	3	8	10	2	18	2	12	1.84	0.217	0.147	0.372456
gnl|UG|Ta#S32550946	CJ623708	10	9	26	13	36	20	26	1.84	0.061	0.049	0.108408
gnl|UG|Ta#S32675548	CJ690577	19	8	16	18	42	20	22	1.84	0.066	0.044	0.0338949
gnl|UG|Ta#S37769549	CJ778808	7	7	10	17	13	28	17	1.84	0.098	0.065	0.105193
gnl|UG|Ta#S50383087	GH726749	43	36	34	32	79	39	82	1.84	0.011	0.011	0.0770999
gnl|UG|Ta#S13205428	CA679518	4	10	7	2	15	7	10	1.84	0.217	0.147	0.149821
gnl|UG|Ta#S37803753	CJ801694	30	60	35	30	63	48	102	1.84	0.008	0.008	0.0744618
gnl|UG|Ta#S13011599	BM134867	15	8	7	17	14	24	27	1.84	0.073	0.048	0.157299
gnl|UG|Ta#S37943157	CJ961294	36	30	34	33	70	50	62	1.83	0.014	0.013	0.0338949
gnl|UG|Ta#S17988121	CK211051	15	24	24	20	52	27	36	1.83	0.034	0.027	0.0323129
gnl|UG|Ta#S32735547	CJ608330	55	37	48	43	107	67	79	1.83	0.009	0.008	0.0338949
gnl|UG|Ta#S32493793	CJ518696	18	23	18	17	37	30	38	1.83	0.034	0.028	0.0323129
gnl|UG|Ta#S17989202	CK208236	23	19	18	25	43	29	45	1.83	0.029	0.023	0.0338949
gnl|UG|Ta#S22381258	CV772713	29	35	32	38	63	54	69	1.83	0.013	0.012	0.0338949
gnl|UG|Ta#S13147132	CA621223	25	23	40	49	59	62	67	1.83	0.014	0.013	0.0338949
gnl|UG|Ta#S32642840	CJ521322	44	59	63	52	104	68	127	1.83	0.006	0.007	0.0338949
gnl|UG|Ta#S32536766	CJ640632	43	40	26	47	88	68	59	1.83	0.013	0.01	0.0338949
gnl|UG|Ta#S16240226	CD912301	17	7	20	26	24	37	35	1.83	0.041	0.034	0.0770999
gnl|UG|Ta#S32621754	CJ719976	44	30	41	34	70	62	72	1.83	0.011	0.01	0.0338949
gnl|UG|Ta#S37771807	CJ819874	5	6	6	5	12	6	13	1.83	0.205	0.136	0.0639689
gnl|UG|Ta#S26028380	DR740940	5	6	9	11	18	10	14	1.83	0.147	0.098	0.0770999
gnl|UG|Ta#S17981121	CK200190	26	43	47	30	78	61	61	1.83	0.014	0.01	0.0323129
gnl|UG|Ta#S52543705	AK334466	10	12	16	16	30	23	23	1.83	0.076	0.042	0.0307536
gnl|UG|Ta#S17980433	CK196809	12	7	7	13	16	14	24	1.83	0.096	0.072	0.0323129
gnl|UG|Ta#S12959359	BJ270326	6	4	16	12	11	16	26	1.83	0.092	0.067	0.211798
gnl|UG|Ta#S18006894	CK212183	90	142	140	147	238	201	273	1.83	0.005	0.003	0.0338949
gnl|UG|Ta#S22378083	CV769446	18	9	19	11	25	19	33	1.83	0.053	0.042	0.049746
gnl|UG|Ta#S12931414	BJ218046	14	10	13	13	28	15	26	1.83	0.075	0.059	0.0323129
gnl|UG|Ta#S17898876	CK171663	5	6	11	8	14	13	14	1.83	0.16	0.108	0.0323129
gnl|UG|Ta#S13221236	CA695326	37	37	45	33	82	57	69	1.83	0.013	0.011	0.0323129
gnl|UG|Ta#S13173768	CA647859	7	5	10	10	11	25	9	1.83	0.154	0.104	0.153576
gnl|UG|Ta#S12934594	BJ228045	53	72	105	86	181	115	138	1.83	0.007	0.005	0.0338949
gnl|UG|Ta#S32522237	CJ576752	4	9	4	7	12	12	9	1.83	0.198	0.133	0.0456278
gnl|UG|Ta#S13154008	CA628099	24	24	45	29	43	52	71	1.83	0.015	0.014	0.0744618
gnl|UG|Ta#S32585607	CJ572909	4	9	12	9	24	6	16	1.83	0.151	0.089	0.284503
gnl|UG|Ta#S37881379	CJ890012	34	22	20	23	45	35	56	1.83	0.02	0.022	0.0338949
gnl|UG|Ta#S17886325	CK159630	19	30	32	29	63	34	54	1.83	0.022	0.017	0.0338949
gnl|UG|Ta#S17883425	CK156602	2	8	5	7	13	8	9	1.83	0.235	0.161	0.049746
gnl|UG|Ta#S16057830	BT009612	32	24	32	31	66	43	55	1.82	0.018	0.014	0.0323129
gnl|UG|Ta#S13164191	CA638282	12	8	18	20	25	25	29	1.82	0.065	0.045	0.0323129
gnl|UG|Ta#S32427333	CJ536944	9	10	9	7	23	8	17	1.82	0.125	0.083	0.284503
gnl|UG|Ta#S12921005	BE471015	10	12	11	10	23	19	17	1.82	0.102	0.082	0.0323129
gnl|UG|Ta#S12956610	BJ266311	12	13	12	8	19	24	18	1.82	0.097	0.077	0.0323129
gnl|UG|Ta#S55355739	GD189236	24	63	47	43	103	59	80	1.82	0.011	0.009	0.0770999
gnl|UG|Ta#S12975646	BJ300973	23	24	11	18	45	23	37	1.82	0.036	0.028	0.108408
gnl|UG|Ta#S19223101	CN011051	15	12	10	10	18	21	25	1.82	0.077	0.06	0.0323129
gnl|UG|Ta#S12993781	BQ168473	35	53	54	59	109	71	93	1.82	0.01	0.008	0.0338949
gnl|UG|Ta#S32592934	CJ609751	15	16	18	27	45	27	32	1.82	0.048	0.03	0.049746
gnl|UG|Ta#S50380082	GH723744	10	11	9	3	14	16	16	1.82	0.129	0.102	0.0323129
gnl|UG|Ta#S37934789	CJ951936	14	6	9	13	21	17	20	1.82	0.098	0.077	0.0338949
gnl|UG|Ta#S12933952	BJ226687	8	19	24	13	21	22	46	1.82	0.041	0.039	0.157299
gnl|UG|Ta#S37889707	CJ898340	6	8	17	12	16	17	27	1.82	0.088	0.058	0.108408
gnl|UG|Ta#S13107391	BJ318884	51	20	24	24	54	51	58	1.82	0.015	0.017	0.0476781
gnl|UG|Ta#S17512388	X69331	10	7	6	8	18	6	19	1.82	0.131	0.085	0.372456
gnl|UG|Ta#S32620204	CJ732962	4	2	8	10	11	11	11	1.82	0.198	0.159	0.0277078
gnl|UG|Ta#S37919191	CJ932378	27	29	18	27	54	39	46	1.82	0.024	0.019	0.0323129
gnl|UG|Ta#S52544868	AK333303	55	37	67	61	111	83	108	1.82	0.008	0.007	0.0338949
gnl|UG|Ta#S37930302	CJ943489	18	14	24	22	39	32	36	1.82	0.04	0.031	0.0338949
gnl|UG|Ta#S17980036	CK194877	20	34	49	32	72	54	58	1.82	0.017	0.014	0.0338949
gnl|UG|Ta#S32605614	CJ668939	16	19	17	27	39	27	42	1.82	0.038	0.026	0.049746
gnl|UG|Ta#S13221260	CA695350	10	2	15	13	4	29	23	1.82	0.095	0.062	0.288844
gnl|UG|Ta#S32571565	CJ549406	14	11	12	18	29	22	25	1.82	0.076	0.048	0.0338949
gnl|UG|Ta#S17888362	CK161471	21	12	34	33	7	93	36	1.82	0.025	0.023	0.4795
gnl|UG|Ta#S17894729	CK167104	153	133	155	277	233	405	342	1.82	0.006	0.003	0.0770999
gnl|UG|Ta#S32653869	CJ550472	14	29	25	20	52	26	43	1.82	0.033	0.026	0.0770999
gnl|UG|Ta#S26019933	DR732737	4	4	8	8	10	7	16	1.82	0.174	0.136	0.149821
gnl|UG|Ta#S13220801	CA694891	23	22	29	21	46	21	64	1.82	0.021	0.02	0.372456
gnl|UG|Ta#S52545427	AK332744	86	97	93	105	252	95	172	1.82	0.007	0.005	0.157299
gnl|UG|Ta#S17989519	CK209057	8	12	12	15	22	22	21	1.82	0.093	0.057	0.0307536
gnl|UG|Ta#S37758949	CJ778108	19	16	22	16	34	29	37	1.82	0.039	0.032	0.0323129
gnl|UG|Ta#S22373685	CV758947	51	39	42	31	105	41	77	1.82	0.011	0.011	0.157299
gnl|UG|Ta#S32702659	CJ595180	10	12	7	12	14	20	24	1.82	0.088	0.067	0.0323129
gnl|UG|Ta#S32500817	CJ600213	27	27	38	29	65	51	49	1.82	0.019	0.016	0.0323129
gnl|UG|Ta#S32608652	CJ647722	5	5	6	8	13	9	11	1.82	0.198	0.133	0.0323129
gnl|UG|Ta#S32551622	CJ592427	9	6	5	6	13	13	10	1.82	0.192	0.13	0.0307536
gnl|UG|Ta#S17989277	CK208431	19	15	22	9	34	23	31	1.82	0.051	0.037	0.0338949
gnl|UG|Ta#S17986125	CK208350	6	9	15	7	16	17	18	1.82	0.123	0.071	0.0338949
gnl|UG|Ta#S37821369	CJ824260	3	6	11	9	23	5	11	1.82	0.194	0.116	0.372456
gnl|UG|Ta#S17885371	CK158556	9	8	8	12	19	15	18	1.82	0.114	0.076	0.0323129
gnl|UG|Ta#S24513595	DN829630	24	23	28	31	46	44	54	1.82	0.022	0.02	0.0338949
gnl|UG|Ta#S32646985	CJ589677	20	16	26	20	34	36	43	1.82	0.033	0.026	0.0323129
gnl|UG|Ta#S17885331	CK158516	15	14	14	11	38	10	25	1.82	0.076	0.056	0.475533
gnl|UG|Ta#S32495366	CJ519099	10	9	3	9	18	11	14	1.82	0.147	0.098	0.0323129
gnl|UG|Ta#S37870947	CJ879580	44	58	41	30	100	47	88	1.82	0.01	0.009	0.0770999
gnl|UG|Ta#S15879732	CD453385	26	32	18	17	55	33	40	1.82	0.028	0.022	0.0338949
gnl|UG|Ta#S32617424	CJ550262	44	36	51	42	70	77	89	1.82	0.01	0.01	0.0338949
gnl|UG|Ta#S12924457	BJ208859	18	15	23	19	47	15	41	1.81	0.042	0.033	0.372456
gnl|UG|Ta#S16232156	CD904110	17	6	9	14	24	14	25	1.81	0.085	0.068	0.108408
gnl|UG|Ta#S16058383	BT009059	7	11	9	14	16	20	21	1.81	0.098	0.065	0.0338949
gnl|UG|Ta#S18008783	CK214044	26	24	20	27	64	36	33	1.81	0.033	0.024	0.0338949
gnl|UG|Ta#S13207719	CA681809	6	6	9	12	13	16	16	1.81	0.144	0.098	0.0307536
gnl|UG|Ta#S17887443	CK160748	13	12	12	22	36	16	28	1.81	0.074	0.042	0.0744618
gnl|UG|Ta#S32675402	CJ663436	12	15	15	10	22	17	31	1.81	0.072	0.055	0.0323129
gnl|UG|Ta#S19225171	CN012611	8	6	12	13	25	11	18	1.81	0.125	0.087	0.157299
gnl|UG|Ta#S32523316	CJ604646	5	6	7	11	11	16	13	1.81	0.172	0.116	0.049746
gnl|UG|Ta#S12990037	BQ161664	10	5	1	5	3	14	12	1.81	0.195	0.155	0.284503
gnl|UG|Ta#S17980155	CK195164	9	16	16	12	33	19	20	1.81	0.084	0.047	0.0323129
gnl|UG|Ta#S13020529	BQ483526	12	8	8	14	18	11	28	1.81	0.089	0.067	0.153576
gnl|UG|Ta#S15881410	CD452638	10	10	6	6	23	7	14	1.81	0.154	0.127	0.149821
gnl|UG|Ta#S52544649	AK333522	9	8	8	8	15	9	21	1.81	0.129	0.086	0.0415863
gnl|UG|Ta#S17985044	CK206609	42	14	39	51	55	83	60	1.81	0.017	0.015	0.0338949
gnl|UG|Ta#S52544455	AK333716	28	21	28	30	41	56	48	1.81	0.024	0.019	0.0323129
gnl|UG|Ta#S37920530	CJ933717	9	14	23	23	36	34	25	1.81	0.059	0.039	0.0323129
gnl|UG|Ta#S32538854	CJ664633	7	3	10	8	14	9	15	1.81	0.164	0.108	0.0770999
gnl|UG|Ta#S37831280	CJ835161	7	16	14	10	25	19	20	1.81	0.098	0.06	0.0338949
gnl|UG|Ta#S32632386	CJ683411	10	6	8	6	13	14	14	1.8	0.16	0.129	0.0307536
gnl|UG|Ta#S13162058	CA636149	3	8	12	10	17	8	20	1.8	0.145	0.098	0.211798
gnl|UG|Ta#S37752136	CJ776246	17	20	24	22	35	37	41	1.8	0.038	0.03	0.0338949
gnl|UG|Ta#S22379531	CV770869	16	13	21	30	5	81	21	1.8	0.047	0.036	0.858427
gnl|UG|Ta#S32694062	CJ584852	13	12	15	9	28	15	23	1.8	0.093	0.067	0.049746
gnl|UG|Ta#S17882944	CK156053	12	16	16	13	34	18	26	1.8	0.074	0.054	0.0323129
gnl|UG|Ta#S12930998	BJ217279	13	18	20	20	40	33	23	1.8	0.061	0.043	0.0323129
gnl|UG|Ta#S13200805	CA674895	27	8	21	19	41	27	34	1.8	0.046	0.032	0.049746
gnl|UG|Ta#S37771218	CJ819285	27	20	40	37	64	41	65	1.8	0.02	0.018	0.0338949
gnl|UG|Ta#S22381699	CV772421	8	5	8	8	11	11	18	1.8	0.152	0.101	0.0262242
gnl|UG|Ta#S13043452	BQ744011	8	4	2	7	11	13	5	1.8	0.256	0.181	0.157299
gnl|UG|Ta#S13166085	CA640176	6	11	14	9	20	18	16	1.8	0.125	0.087	0.0338949
gnl|UG|Ta#S12936272	BJ231473	81	79	103	83	194	126	146	1.8	0.008	0.006	0.0338949
gnl|UG|Ta#S32697633	CJ574737	9	7	12	3	18	10	14	1.8	0.147	0.119	0.0770999
gnl|UG|Ta#S32688804	CJ607365	22	23	23	16	33	28	54	1.8	0.028	0.027	0.0323129
gnl|UG|Ta#S32506791	CJ671103	12	3	6	9	14	13	13	1.8	0.172	0.116	0.0323129
gnl|UG|Ta#S18006160	CK211404	3	12	12	9	20	8	20	1.8	0.131	0.089	0.280087
gnl|UG|Ta#S17885643	CK158912	15	23	23	20	42	23	44	1.8	0.038	0.029	0.06658
gnl|UG|Ta#S37862537	CJ870972	7	14	13	13	28	16	21	1.8	0.103	0.064	0.0323129
gnl|UG|Ta#S17981500	CK202137	7	13	5	8	15	13	17	1.8	0.144	0.098	0.049746
gnl|UG|Ta#S17898625	CK171160	18	12	14	18	25	22	37	1.8	0.058	0.046	0.0323129
gnl|UG|Ta#S32685185	CJ639755	2	12	3	12	10	8	21	1.8	0.153	0.116	0.475533
gnl|UG|Ta#S32504114	CJ519319	6	6	6	9	11	14	12	1.8	0.203	0.14	0.0277078
gnl|UG|Ta#S52546704	AK331464	15	20	32	27	65	27	35	1.79	0.04	0.028	0.108408
gnl|UG|Ta#S37848670	CJ852552	4	9	3	5	12	4	13	1.79	0.225	0.181	0.211798
gnl|UG|Ta#S17988229	CK205379	16	14	9	14	31	13	28	1.79	0.077	0.062	0.284503
gnl|UG|Ta#S16211012	CD882784	12	10	6	5	18	13	13	1.79	0.154	0.127	0.0323129
gnl|UG|Ta#S37926940	CJ940127	26	26	26	31	53	33	61	1.79	0.023	0.021	0.0277078
gnl|UG|Ta#S13130682	CA604772	21	17	10	14	26	29	29	1.79	0.063	0.046	0.0323129
gnl|UG|Ta#S15879964	CD453702	15	20	36	14	45	34	37	1.79	0.04	0.033	0.0770999
gnl|UG|Ta#S16248104	CD920182	7	10	9	5	13	15	14	1.79	0.147	0.098	0.0338949
gnl|UG|Ta#S17878685	CK151799	13	19	7	18	34	20	23	1.79	0.081	0.052	0.0338949
gnl|UG|Ta#S16465505	CF133885	8	3	13	8	17	11	15	1.79	0.154	0.104	0.0744618
gnl|UG|Ta#S32522908	CJ596086	9	8	19	7	28	18	13	1.79	0.126	0.092	0.157299
gnl|UG|Ta#S17985945	CK208065	2	14	6	10	14	13	16	1.79	0.155	0.104	0.108408
gnl|UG|Ta#S37925690	CJ938877	6	3	15	4	12	11	15	1.79	0.164	0.108	0.211798
gnl|UG|Ta#S13223724	CA697814	32	35	48	48	37	99	84	1.79	0.013	0.013	0.153576
gnl|UG|Ta#S15824187	CD374074	8	8	10	9	20	11	16	1.79	0.14	0.095	0.0323129
gnl|UG|Ta#S32546536	CJ608780	6	14	17	28	30	26	32	1.79	0.067	0.043	0.0770999
gnl|UG|Ta#S16215309	CD886891	17	19	9	5	18	21	28	1.79	0.072	0.063	0.0770999
gnl|UG|Ta#S17980191	CK195596	40	49	40	40	82	69	76	1.79	0.014	0.013	0.0277078
gnl|UG|Ta#S16218196	CD889611	6	12	3	6	13	12	12	1.79	0.203	0.14	0.0639689
gnl|UG|Ta#S15902584	CD490600	17	15	24	26	42	27	41	1.79	0.042	0.033	0.0338949
gnl|UG|Ta#S17985055	CK206630	42	28	47	44	61	76	79	1.79	0.014	0.014	0.0338949
gnl|UG|Ta#S16198509	CD865902	31	32	21	44	50	48	75	1.79	0.018	0.017	0.0338949
gnl|UG|Ta#S37877083	CJ885716	10	7	7	9	13	15	17	1.79	0.144	0.098	0.0323129
gnl|UG|Ta#S17880740	CK153849	14	13	16	17	33	13	35	1.79	0.064	0.051	0.372456
gnl|UG|Ta#S37754799	CJ862266	29	14	31	15	41	38	42	1.79	0.034	0.031	0.0338949
gnl|UG|Ta#S37942652	CJ960789	8	8	12	9	13	16	21	1.79	0.124	0.095	0.0323129
gnl|UG|Ta#S24623203	DN949177	13	26	18	13	22	23	49	1.79	0.042	0.037	0.153576
gnl|UG|Ta#S32427699	CJ586209	5	7	10	12	11	15	21	1.79	0.126	0.095	0.0770999
gnl|UG|Ta#S52545987	AK332183	26	35	33	37	70	48	59	1.79	0.022	0.017	0.0338949
gnl|UG|Ta#S32570423	CJ572588	16	10	7	12	20	17	24	1.79	0.101	0.071	0.0338949
gnl|UG|Ta#S52543326	AK334845	9	5	10	9	11	17	17	1.79	0.144	0.098	0.0307536
gnl|UG|Ta#S16198352	CD865584	10	11	22	9	11	24	36	1.79	0.068	0.059	0.108408
gnl|UG|Ta#S52545814	AK332356	25	49	51	44	90	56	80	1.79	0.015	0.013	0.0338949
gnl|UG|Ta#S13174079	CA648170	10	18	22	20	37	25	33	1.79	0.056	0.037	0.0338949
gnl|UG|Ta#S12991372	BQ166064	24	19	32	20	49	38	42	1.79	0.033	0.025	0.0338949
gnl|UG|Ta#S17985205	CK206875	8	12	13	13	23	16	24	1.79	0.099	0.06	0.0323129
gnl|UG|Ta#S32496905	CJ562600	38	29	49	36	79	51	72	1.79	0.016	0.015	0.0338949
gnl|UG|Ta#S19221019	CN008284	16	15	13	7	35	10	23	1.79	0.091	0.066	0.288844
gnl|UG|Ta#S17972706	CK194260	10	21	23	27	47	23	40	1.79	0.046	0.032	0.108408
gnl|UG|Ta#S37903102	CJ916289	15	15	7	12	21	20	24	1.79	0.093	0.067	0.0323129
gnl|UG|Ta#S17981237	CK200790	10	7	6	5	12	12	14	1.79	0.163	0.154	0.0323129
gnl|UG|Ta#S13235830	CA709920	9	12	18	17	29	24	24	1.79	0.081	0.052	0.0323129
gnl|UG|Ta#S17889854	CK163874	7	20	12	20	35	18	27	1.79	0.076	0.049	0.153576
gnl|UG|Ta#S16234744	CD906285	9	16	14	14	13	25	35	1.79	0.067	0.05	0.284503
gnl|UG|Ta#S17980972	CK199471	10	10	19	12	28	22	20	1.79	0.099	0.072	0.0323129
gnl|UG|Ta#S17981280	CK200889	23	20	28	19	52	33	37	1.79	0.037	0.029	0.0338949
gnl|UG|Ta#S15222999	AY255673	15	25	27	19	50	31	35	1.79	0.045	0.033	0.0338949
gnl|UG|Ta#S37935477	CJ952822	34	20	27	27	52	39	54	1.78	0.026	0.025	0.0323129
gnl|UG|Ta#S52545758	AK332412	34	43	71	63	99	90	94	1.78	0.012	0.011	0.0338949
gnl|UG|Ta#S32700974	CJ560898	13	5	3	7	3	14	20	1.78	0.158	0.146	0.372456
gnl|UG|Ta#S17886814	CK160119	3	9	7	13	11	12	21	1.78	0.145	0.111	0.157299
gnl|UG|Ta#S12989383	BQ161010	25	43	24	16	86	21	39	1.78	0.033	0.022	0.4795
gnl|UG|Ta#S12989335	BQ160962	9	4	5	4	11	10	9	1.78	0.235	0.136	0.0476781
gnl|UG|Ta#S22378926	CV770195	13	15	14	11	31	19	20	1.78	0.099	0.074	0.0338949
gnl|UG|Ta#S32617395	CJ550233	29	26	33	32	45	47	69	1.78	0.019	0.019	0.0338949
gnl|UG|Ta#S15880933	CD454570	14	7	14	15	39	16	12	1.78	0.122	0.082	0.284503
gnl|UG|Ta#S32728896	CJ507132	157	181	227	214	402	279	362	1.78	0.009	0.004	0.0338949
gnl|UG|Ta#S37804489	CJ802430	16	29	26	19	36	45	39	1.78	0.038	0.031	0.0338949
gnl|UG|Ta#S17865472	CK136984	7	5	7	5	5	11	16	1.78	0.174	0.136	0.26638
gnl|UG|Ta#S37933741	CJ950888	6	5	6	8	10	13	11	1.78	0.209	0.17	0.0323129
gnl|UG|Ta#S17975655	CK198917	17	13	19	24	37	18	43	1.78	0.051	0.043	0.157299
gnl|UG|Ta#S17989154	CK207784	224	342	314	258	636	306	578	1.78	0.009	0.003	0.157299
gnl|UG|Ta#S37779488	CJ785959	14	20	39	30	48	49	40	1.78	0.035	0.03	0.0338949
gnl|UG|Ta#S13031755	AL820225	8	2	8	9	16	11	9	1.78	0.229	0.14	0.0476781
gnl|UG|Ta#S12975547	BJ300809	6	7	9	6	10	12	16	1.78	0.164	0.108	0.0323129
gnl|UG|Ta#S13021545	BQ578463	2	10	5	9	13	10	12	1.78	0.219	0.151	0.049746
gnl|UG|Ta#S32521675	CJ567143	7	9	3	9	13	13	12	1.78	0.186	0.15	0.0307536
gnl|UG|Ta#S17974018	CK196380	22	16	29	24	46	28	48	1.78	0.037	0.03	0.0770999
gnl|UG|Ta#S12976611	BJ302601	15	13	16	9	23	24	23	1.78	0.09	0.065	0.0323129
gnl|UG|Ta#S17885380	CK158565	9	17	12	20	35	19	25	1.78	0.088	0.051	0.0770999
gnl|UG|Ta#S32500487	CJ595905	41	42	58	56	120	56	87	1.78	0.014	0.012	0.108408
gnl|UG|Ta#S26027461	DR739930	284	384	254	218	176	1024	321	1.78	0.009	0.004	0.723674
gnl|UG|Ta#S32563829	CJ623937	48	49	53	48	112	61	90	1.78	0.013	0.012	0.0323129
gnl|UG|Ta#S37919493	CJ932680	22	24	27	20	63	31	31	1.78	0.045	0.03	0.0323129
gnl|UG|Ta#S13186995	CA661085	26	32	17	30	66	30	45	1.78	0.032	0.026	0.108408
gnl|UG|Ta#S32504692	CJ525994	22	16	31	24	41	34	49	1.78	0.034	0.03	0.0338949
gnl|UG|Ta#S17989516	CK209054	16	7	17	8	20	17	26	1.78	0.089	0.071	0.049746
gnl|UG|Ta#S17893229	CK167070	19	15	15	26	41	24	35	1.78	0.054	0.042	0.0744618
gnl|UG|Ta#S16246167	CD917601	14	9	9	8	20	19	14	1.78	0.133	0.095	0.0476781
gnl|UG|Ta#S12930106	BJ225210	16	3	8	9	10	20	18	1.78	0.125	0.114	0.0770999
gnl|UG|Ta#S32564630	CJ665082	4	7	4	11	16	11	8	1.78	0.247	0.151	0.105193
gnl|UG|Ta#S37813299	CJ811240	19	30	34	27	55	41	51	1.78	0.029	0.025	0.0338949
gnl|UG|Ta#S32647338	CJ602927	20	23	30	27	52	41	41	1.78	0.037	0.029	0.0323129
gnl|UG|Ta#S13021036	BQ484033	14	12	21	12	32	21	26	1.78	0.081	0.059	0.0476781
gnl|UG|Ta#S13202982	CA677072	6	11	14	3	23	8	14	1.78	0.169	0.122	0.211798
gnl|UG|Ta#S32719767	CJ522668	22	18	29	30	47	38	48	1.78	0.033	0.028	0.0338949
gnl|UG|Ta#S12928168	BJ215651	7	16	11	12	18	21	24	1.78	0.099	0.068	0.0338949
gnl|UG|Ta#S12946963	BJ250244	25	21	23	30	48	38	47	1.78	0.033	0.028	0.0338949
gnl|UG|Ta#S32499762	CJ622948	8	9	15	6	21	12	18	1.78	0.144	0.116	0.0770999
gnl|UG|Ta#S32620150	CJ732908	10	10	18	9	22	17	24	1.78	0.099	0.079	0.0744618
gnl|UG|Ta#S13187429	CA661519	15	31	24	36	51	33	57	1.78	0.032	0.024	0.0770999
gnl|UG|Ta#S16057909	BT009533	46	31	34	25	68	41	73	1.77	0.018	0.017	0.0770999
gnl|UG|Ta#S17981227	CK200766	12	12	15	33	30	46	19	1.77	0.074	0.047	0.153576
gnl|UG|Ta#S17974004	CK196356	8	7	9	2	13	8	14	1.77	0.193	0.185	0.108408
gnl|UG|Ta#S52544652	AK333519	35	46	30	29	68	43	76	1.77	0.018	0.019	0.0770999
gnl|UG|Ta#S32692422	CJ550685	39	31	35	40	75	54	64	1.77	0.02	0.019	0.0338949
gnl|UG|Ta#S13208921	CA683011	27	13	24	28	32	42	49	1.77	0.033	0.028	0.0338949
gnl|UG|Ta#S12995219	BQ170726	10	9	13	7	22	14	16	1.77	0.133	0.109	0.0338949
gnl|UG|Ta#S17974072	CK196469	4	5	7	8	11	12	9	1.77	0.259	0.156	0.0338949
gnl|UG|Ta#S22364924	CV759581	35	24	37	22	59	34	64	1.77	0.023	0.022	0.157299
gnl|UG|Ta#S37759277	CJ778436	15	7	4	4	11	17	12	1.77	0.171	0.163	0.153576
gnl|UG|Ta#S17974746	CK197495	13	8	12	12	19	13	28	1.77	0.102	0.08	0.0476781
gnl|UG|Ta#S50378068	GH721730	40	15	22	19	39	38	51	1.77	0.029	0.029	0.157299
gnl|UG|Ta#S16213725	CD885681	9	4	9	13	20	15	13	1.77	0.163	0.101	0.0476781
gnl|UG|Ta#S17985003	CK206543	16	16	11	16	19	25	35	1.77	0.068	0.059	0.0277078
gnl|UG|Ta#S17888375	CK161484	32	58	55	47	94	56	105	1.77	0.013	0.012	0.0770999
gnl|UG|Ta#S17981318	CK200983	12	11	17	30	21	40	31	1.77	0.065	0.047	0.0770999
gnl|UG|Ta#S15880481	CD454501	7	3	4	7	15	3	10	1.77	0.257	0.178	0.368066
gnl|UG|Ta#S17980677	CK197742	46	45	67	57	113	78	94	1.77	0.013	0.012	0.0338949
gnl|UG|Ta#S22369105	CV764301	8	12	13	14	19	27	18	1.77	0.114	0.071	0.0338949
gnl|UG|Ta#S50380000	GH723662	16	8	5	14	24	17	16	1.77	0.127	0.092	0.049746
gnl|UG|Ta#S16057905	BT009537	7	18	7	14	26	19	17	1.77	0.121	0.075	0.0744618
gnl|UG|Ta#S50389173	GH732835	24	33	21	26	42	37	60	1.77	0.028	0.025	0.0338949
gnl|UG|Ta#S13187769	CA661846	9	9	8	6	19	12	12	1.77	0.173	0.104	0.0307536
gnl|UG|Ta#S12994551	BQ170070	24	20	31	12	33	33	51	1.77	0.034	0.033	0.0323129
gnl|UG|Ta#S22387901	CV779056	10	1	7	8	14	10	11	1.77	0.219	0.13	0.049746
gnl|UG|Ta#S52543235	AK334936	4	7	6	8	6	15	12	1.77	0.209	0.17	0.211798
gnl|UG|Ta#S32681929	CJ674545	6	6	11	8	17	9	15	1.77	0.19	0.133	0.0744618
gnl|UG|Ta#S52544420	AK333751	61	60	47	61	173	53	77	1.77	0.016	0.011	0.284503
gnl|UG|Ta#S17894559	CK166621	37	55	58	41	92	65	95	1.77	0.013	0.013	0.0338949
gnl|UG|Ta#S16248476	CD920149	5	7	4	5	11	9	9	1.77	0.257	0.178	0.0307536
gnl|UG|Ta#S32495292	CJ519025	22	21	17	15	39	23	38	1.77	0.05	0.039	0.0338949
gnl|UG|Ta#S13131768	CA605858	6	4	11	8	15	11	13	1.77	0.195	0.134	0.049746
gnl|UG|Ta#S12993901	BQ169408	16	14	9	20	21	19	38	1.77	0.068	0.059	0.0770999
gnl|UG|Ta#S37948406	CJ966543	6	5	6	5	10	8	12	1.77	0.236	0.161	0.0307536
gnl|UG|Ta#S12909890	BE423535	10	9	11	13	26	9	23	1.77	0.12	0.073	0.372456
gnl|UG|Ta#S17980659	CK197696	7	8	15	12	19	15	23	1.77	0.115	0.077	0.049746
gnl|UG|Ta#S52546000	AK332170	18	14	14	26	33	27	36	1.77	0.059	0.049	0.0323129
gnl|UG|Ta#S17988434	CK205912	4	2	5	10	8	9	10	1.77	0.257	0.211	0.211798
gnl|UG|Ta#S17971937	CK193035	25	18	29	33	48	45	46	1.77	0.035	0.028	0.0338949
gnl|UG|Ta#S17989068	CK207562	19	10	9	12	29	15	22	1.77	0.096	0.07	0.0770999
gnl|UG|Ta#S17979760	CK193533	8	11	5	23	14	36	14	1.77	0.126	0.079	0.153576
gnl|UG|Ta#S12923074	U02690	181	234	244	214	435	310	412	1.77	0.01	0.005	0.0338949
gnl|UG|Ta#S13178318	CA652408	21	26	30	25	69	32	35	1.77	0.041	0.029	0.0338949
gnl|UG|Ta#S17899018	CK171944	15	39	31	47	65	47	63	1.77	0.026	0.02	0.049746
gnl|UG|Ta#S37757586	CJ904455	4	7	12	5	17	11	9	1.77	0.21	0.15	0.157299
gnl|UG|Ta#S17897652	CK171866	6	7	4	6	10	11	10	1.77	0.247	0.172	0.0307536
gnl|UG|Ta#S12962990	BJ275764	19	12	14	21	30	31	27	1.77	0.073	0.055	0.0338949
gnl|UG|Ta#S32706158	CJ570392	47	37	50	43	77	71	87	1.77	0.015	0.014	0.0338949
gnl|UG|Ta#S32611936	CJ669174	5	8	7	13	13	16	16	1.77	0.17	0.119	0.0476781
gnl|UG|Ta#S17987478	CK210408	39	44	43	49	86	59	87	1.76	0.016	0.014	0.0338949
gnl|UG|Ta#S32549735	CJ582066	42	36	52	37	82	61	79	1.76	0.017	0.016	0.0338949
gnl|UG|Ta#S17885956	CK159261	38	30	47	35	81	55	62	1.76	0.021	0.019	0.0338949
gnl|UG|Ta#S26021496	DR734306	8	5	5	3	10	12	7	1.76	0.256	0.181	0.0744618
gnl|UG|Ta#S12994749	BQ170256	45	28	31	26	71	38	64	1.76	0.021	0.02	0.0770999
gnl|UG|Ta#S26028779	DR741757	9	5	3	5	14	9	7	1.76	0.267	0.195	0.105193
gnl|UG|Ta#S32692656	CJ628585	4	16	9	3	20	3	20	1.76	0.155	0.104	0.368066
gnl|UG|Ta#S17883432	CK156609	15	12	12	15	29	16	27	1.76	0.088	0.064	0.0307536
gnl|UG|Ta#S37822456	CJ825347	14	9	8	8	15	14	22	1.76	0.13	0.103	0.0476781
gnl|UG|Ta#S32543076	CJ620382	20	19	23	22	22	53	36	1.76	0.046	0.037	0.108408
gnl|UG|Ta#S32698748	CJ607797	48	58	37	41	85	64	94	1.76	0.013	0.014	0.0338949
gnl|UG|Ta#S13136718	CA610808	29	32	56	59	105	65	63	1.76	0.022	0.016	0.0338949
gnl|UG|Ta#S13179050	CA653140	16	13	16	12	32	17	27	1.76	0.081	0.06	0.0323129
gnl|UG|Ta#S32689120	CJ615364	14	4	7	4	24	4	9	1.76	0.209	0.177	0.463071
gnl|UG|Ta#S13171883	CA645974	9	4	6	11	12	6	22	1.76	0.161	0.124	0.211798
gnl|UG|Ta#S37933226	CJ950175	24	46	48	40	88	46	76	1.76	0.019	0.017	0.108408
gnl|UG|Ta#S37852993	CJ856874	21	25	29	28	56	38	43	1.76	0.038	0.03	0.0338949
gnl|UG|Ta#S37772737	CJ785362	4	8	6	8	7	10	17	1.76	0.194	0.151	0.153576
gnl|UG|Ta#S32629725	CJ662856	6	7	14	10	18	14	17	1.76	0.153	0.107	0.049746
gnl|UG|Ta#S32543265	CJ623352	17	15	8	7	30	16	16	1.76	0.116	0.084	0.153576
gnl|UG|Ta#S17898733	CK171376	13	12	22	16	38	19	26	1.76	0.085	0.065	0.0770999
gnl|UG|Ta#S17887109	CK160414	22	32	22	22	56	30	44	1.76	0.037	0.031	0.06658
gnl|UG|Ta#S32554297	CJ563417	55	42	44	36	87	67	82	1.76	0.015	0.015	0.0338949
gnl|UG|Ta#S50378148	GH721810	10	11	10	26	14	43	19	1.76	0.093	0.06	0.153576
gnl|UG|Ta#S32495088	CJ510739	18	14	23	6	30	21	30	1.76	0.07	0.057	0.0744618
gnl|UG|Ta#S26026185	DR738989	10	6	13	10	18	16	18	1.76	0.133	0.107	0.0307536
gnl|UG|Ta#S16232197	CD904193	44	16	21	25	45	21	75	1.76	0.023	0.025	0.211798
gnl|UG|Ta#S13164245	CA638336	6	9	9	7	16	16	9	1.76	0.213	0.133	0.0639689
gnl|UG|Ta#S32618286	CJ734847	39	36	47	52	95	48	86	1.76	0.017	0.015	0.0770999
gnl|UG|Ta#S17886163	CK159468	9	7	13	9	19	11	20	1.76	0.144	0.116	0.0744618
gnl|UG|Ta#S12923081	X85228	44	14	29	58	17	108	66	1.76	0.019	0.02	0.288844
gnl|UG|Ta#S17981213	CK200731	24	13	25	26	48	29	40	1.76	0.044	0.037	0.0338949
gnl|UG|Ta#S32507491	CJ684524	24	15	27	14	37	34	36	1.76	0.051	0.037	0.0338949
gnl|UG|Ta#S32552744	CJ563250	15	10	11	17	30	21	20	1.76	0.102	0.076	0.0338949
gnl|UG|Ta#S17886192	CK159497	12	12	11	20	15	28	30	1.76	0.084	0.058	0.0744618
gnl|UG|Ta#S13177242	CA651332	12	7	10	10	15	11	25	1.76	0.13	0.116	0.0744618
gnl|UG|Ta#S26018962	DR731618	2	3	11	8	11	9	12	1.76	0.26	0.184	0.108408
gnl|UG|Ta#S32614684	CJ568762	5	11	14	12	26	11	18	1.76	0.151	0.095	0.211798
gnl|UG|Ta#S17879414	CK152528	10	10	10	12	22	16	19	1.76	0.127	0.089	0.0277078
gnl|UG|Ta#S17974887	CK197736	23	5	18	26	16	48	31	1.76	0.059	0.049	0.288844
gnl|UG|Ta#S55356169	GD189666	18	18	28	25	56	30	31	1.76	0.054	0.037	0.0323129
gnl|UG|Ta#S32682431	CJ663665	20	12	15	15	35	22	26	1.76	0.082	0.056	0.0323129
gnl|UG|Ta#S17893770	CK168151	14	12	9	13	28	14	22	1.76	0.114	0.083	0.049746
gnl|UG|Ta#S13219908	CA693998	6	8	20	15	24	21	20	1.76	0.111	0.07	0.049746
gnl|UG|Ta#S37851422	CJ855303	15	8	8	7	19	10	20	1.76	0.137	0.11	0.0744618
gnl|UG|Ta#S13165068	CA639159	68	51	46	40	100	69	101	1.76	0.012	0.013	0.0338949
gnl|UG|Ta#S26018961	DR731617	20	11	10	11	20	26	22	1.76	0.095	0.069	0.0476781
gnl|UG|Ta#S13149107	CA623198	73	55	74	61	113	101	133	1.76	0.01	0.011	0.0338949
gnl|UG|Ta#S22365371	CV760350	5	7	10	12	17	9	19	1.76	0.17	0.119	0.157299
gnl|UG|Ta#S16224167	CD895771	25	13	16	12	31	26	31	1.76	0.067	0.05	0.0323129
gnl|UG|Ta#S52545234	AK332937	21	18	11	12	30	25	28	1.76	0.075	0.056	0.0338949
gnl|UG|Ta#S37907689	CJ920876	3	5	15	9	7	22	13	1.76	0.175	0.119	0.288844
gnl|UG|Ta#S13196062	CA670152	21	16	20	23	23	52	30	1.75	0.055	0.043	0.049746
gnl|UG|Ta#S16223812	CD895663	36	37	31	31	76	29	72	1.75	0.022	0.022	0.475533
gnl|UG|Ta#S13220224	CA694314	38	24	28	28	43	49	62	1.75	0.024	0.025	0.0323129
gnl|UG|Ta#S32432180	CJ518265	19	22	33	31	50	28	60	1.75	0.033	0.03	0.157299
gnl|UG|Ta#S18010867	CK216176	5	10	3	7	11	8	14	1.75	0.209	0.17	0.0770999
gnl|UG|Ta#S52545192	AK332979	15	20	13	13	36	15	30	1.75	0.078	0.059	0.105193
gnl|UG|Ta#S12962522	BJ275071	6	4	8	5	8	11	11	1.75	0.248	0.172	0.0476781
gnl|UG|Ta#S37758735	CJ777894	15	22	30	30	43	39	45	1.75	0.041	0.037	0.0323129
gnl|UG|Ta#S13042941	BQ743500	6	5	3	10	7	14	10	1.75	0.26	0.184	0.108408
gnl|UG|Ta#S32728898	CJ507134	59	62	39	57	121	71	92	1.75	0.015	0.013	0.0338949
gnl|UG|Ta#S32669534	CJ693304	18	23	20	14	49	20	31	1.75	0.064	0.046	0.108408
gnl|UG|Ta#S17881894	CK155123	10	11	10	12	20	18	19	1.75	0.127	0.089	0.0323129
gnl|UG|Ta#S32706338	CJ522038	40	26	30	29	70	46	48	1.75	0.03	0.026	0.0338949
gnl|UG|Ta#S12989479	BQ161106	19	15	19	19	35	21	39	1.75	0.059	0.049	0.0277078
gnl|UG|Ta#S32737011	CJ575898	12	18	11	12	28	20	21	1.75	0.109	0.08	0.0323129
gnl|UG|Ta#S16230123	CD901773	15	14	15	18	23	27	31	1.75	0.075	0.061	0.0323129
gnl|UG|Ta#S13132868	CA606958	48	21	57	40	74	55	89	1.75	0.017	0.019	0.0770999
gnl|UG|Ta#S18006840	CK212094	23	15	20	27	39	38	35	1.75	0.051	0.042	0.0338949
gnl|UG|Ta#S37907416	CJ920603	74	89	102	83	177	120	160	1.75	0.011	0.009	0.0338949
gnl|UG|Ta#S19222803	CN010501	49	33	63	60	106	78	85	1.75	0.017	0.015	0.0338949
gnl|UG|Ta#S32702870	CJ546174	26	24	30	23	55	36	45	1.75	0.038	0.03	0.0338949
gnl|UG|Ta#S17984387	CK205542	26	16	22	21	31	41	41	1.75	0.043	0.038	0.0323129
gnl|UG|Ta#S13173252	CA647343	14	12	16	12	24	18	29	1.75	0.088	0.079	0.0323129
gnl|UG|Ta#S37937402	CJ954945	8	9	9	13	21	16	15	1.75	0.154	0.109	0.0323129
gnl|UG|Ta#S12994611	BQ170118	8	13	16	7	28	11	20	1.75	0.132	0.108	0.157299
gnl|UG|Ta#S32687030	CJ618655	15	21	31	15	30	30	48	1.75	0.043	0.04	0.149821
gnl|UG|Ta#S19224628	CN011455	15	12	21	26	38	29	30	1.75	0.074	0.047	0.0338949
gnl|UG|Ta#S37780654	CJ787323	24	22	34	18	42	37	50	1.75	0.037	0.031	0.0338949
gnl|UG|Ta#S32661082	CJ698750	3	5	9	8	10	13	10	1.75	0.237	0.195	0.0323129
gnl|UG|Ta#S50382797	GH726459	34	43	41	47	71	65	80	1.75	0.019	0.017	0.0338949
gnl|UG|Ta#S12949774	BJ254901	14	11	7	8	21	11	20	1.75	0.133	0.107	0.108408
gnl|UG|Ta#S52545837	AK332333	29	60	39	36	95	41	78	1.75	0.02	0.017	0.0770999
gnl|UG|Ta#S32684293	CJ622033	12	20	20	24	39	28	32	1.75	0.067	0.046	0.0323129
gnl|UG|Ta#S12996220	BQ171727	22	10	14	20	31	24	32	1.75	0.073	0.055	0.0338949
gnl|UG|Ta#S17879278	CK152392	2	3	11	9	14	12	7	1.75	0.268	0.195	0.157299
gnl|UG|Ta#S37767929	CJ862922	22	21	14	29	46	30	37	1.75	0.053	0.043	0.0338949
gnl|UG|Ta#S32524255	CJ543631	21	18	15	19	32	28	37	1.75	0.061	0.046	0.0338949
gnl|UG|Ta#S37941754	CJ959891	46	38	38	37	87	55	67	1.75	0.021	0.02	0.0323129
gnl|UG|Ta#S17975736	CK199058	14	20	18	31	32	35	42	1.75	0.052	0.04	0.0338949
gnl|UG|Ta#S17980719	CK198186	81	69	86	76	143	115	150	1.75	0.011	0.011	0.0338949
gnl|UG|Ta#S32692530	CJ550793	18	10	8	10	23	10	26	1.75	0.113	0.08	0.142213
gnl|UG|Ta#S16214086	CD885771	13	8	11	16	23	21	19	1.74	0.126	0.079	0.0338949
gnl|UG|Ta#S17896705	CK170061	20	15	26	31	35	49	36	1.74	0.052	0.039	0.0338949
[truncated: 17,675 more rows]
