# Supplementary material for: Effect of the down-regulation of the high Grain Protein Content (GPC) genes on the wheat transcriptome during monocarpic senescence
Source: BMC Genomics. 2011 Oct 7;12:492. doi: 10.1186/1471-2164-12-492 (PMC3209470; doi:10.1186/1471-2164-12-492)
Supplement: Additional file 6 — Set of 815 isogroups differentially regulated at both edgeR and DESeq tests (P≤0.01). Cell color-coding: red color corresponds to ≥2 fold up-regulation, green color corresponds to ≥ 2 fold down-regulation, yellow color corresponds to P≤0.01, and orange color corresponds to P≤0.05. Data are sorted by fold-change. [file 1471-2164-12-492-S6.XLSX]

## Sheet: Additional File S6
Isogroup	Isotig	Accession	Rice_BestMatch	Rice_annotation	Rice_blastx_evalue	GOSlim.ID	RNAi_1	RNAi_2	RNAi_3	RNAi_4	WT_1	WT_2	WT_3	FOLD_CHANGE	DESeq_Pval	edgeR_Pval	MWW_Pval
isogroup09881	isotig25429	HP634634	-	-	-	-	4	1	3	16	14	30	3068	172.889	0	0	0.077
isogroup14552	isotig30100	HP639304	-	-	-	-	1	1	7	9	11	54	1499	115.852	0	0	0.032
isogroup11325	isotig26873	HP636078	-	-	-	-	6	7	6	64	288	134	4884	85.237	0	0	0.032
isogroup13282	isotig28830	HP638035	-	-	-	-	5	4	6	42	202	76	3168	80.608	0	0	0.034
isogroup12907	isotig28455	HP637660	-	-	-	-	6	2	6	58	157	117	3683	73.278	0	0	0.032
isogroup12012	isotig27560	HP636765	-	-	-	-	15	7	9	132	519	231	8119	72.548	0	0	0.034
isogroup03494	isotig17416,isotig17417	HP626637,HP626638	-	-	-	-	55	38	26	422	1361	733	21126	57.227	0	0	0.034
isogroup04892	isotig20201,isotig20202	HP629424,HP629425	-	-	-	-	20	18	27	401	1219	829	15302	49.642	0	0	0.034
isogroup05167	isotig20684	HP629915	-	-	-	-	67	13	109	128	251	598	3343	17.632	0	0	0.034
isogroup10136	isotig25684	HP634889	-	-	-	-	2	6	10	16	36	71	116	8.745	0	0	0.034
isogroup00465	isotig07323,isotig07324,isotig07325,isotig07326,isotig07327,isotig07328,isotig07329,isotig07330	HP616508,HP616509,HP616510,HP616511,HP616512,HP616513,HP616514,HP616515	-	-	-	-	1185	256	1505	2421	3065	5644	23858	8.091	0	0	0.034
isogroup05150	isotig20656,isotig20657	HP629887,HP629888	-	-	-	-	131	24	154	285	289	569	2337	7.172	0	0	0.034
isogroup09134	isotig24682	HP633888	-	-	-	-	665	84	376	1194	919	1644	8310	6.252	0	0	0.077
isogroup02660	isotig15680,isotig15681	HP624899,HP624900	-	-	-	-	12	4	7	13	136	13	18	6.185	0	0	0.05
isogroup08662	isotig24210	HP633417	LOC_Os12g14440	Jacalin-like__lectin__domain__containing__putative__expressed	6e-20	-	80	106	49	112	348	367	817	5.887	0	0	0.034
isogroup04579	isotig19579,isotig19580	HP628801,HP628802	-	-	-	-	15	5	13	9	151	19	14	5.841	0	0	0.077
isogroup04458	isotig19335,isotig19336	HP628557,HP628558	-	-	-	-	0	1	5	2	21	6	5	5.333	0.006	0.001	0.05
isogroup11029	isotig26577	HP635782	-	-	-	-	1533	273	1156	2342	1782	4091	14921	5.227	0	0	0.077
isogroup05939	isotig21487	HP630706	-	-	-	-	25	12	23	17	201	46	46	5.074	0	0	0.032
isogroup05309	isotig20857	HP630088	-	-	-	-	4	1	5	6	49	9	2	5	0	0	0.289
isogroup14801	isotig30349	HP639553	LOC_Os02g58710	retrotransposon__putative__Ty3-gypsy__subclass	1e-79	-	4	0	1	5	28	3	5	4.8	0.004	0	0.212
isogroup05532	isotig21080	HP630311	-	-	-	-	14	4	1	8	15	33	43	4.494	0	0	0.034
isogroup06425	isotig21973	HP631186	-	-	-	-	158	61	54	51	56	556	472	4.461	0	0	0.157
isogroup04288	isotig18997,isotig18998	HP628217,HP628218	LOC_Os05g02710	retrotransposon__putative__unclassified	3e-16	-	0	9	1	3	23	8	12	4.41	0.001	0	0.077
isogroup01591	isotig12601,isotig12602,isotig12603	HP621812,HP621813,HP621814	-	-	-	-	33	15	39	16	202	52	77	4.285	0	0	0.034
isogroup10897	isotig26445	HP635650	LOC_Os07g22504	NADPH-dependent__oxidoreductase__putative	3e-21	-	6	6	21	22	48	74	49	4.145	0	0	0.032
isogroup06174	isotig21722	HP630935	-	-	-	-	11	4	11	12	97	8	13	4.14	0	0	0.285
isogroup07338	isotig22886	HP632095	-	-	-	-	5	5	1	3	18	10	14	4	0.004	0.001	0.032
isogroup10442	isotig25990	HP635195	-	-	-	-	10	9	24	19	84	34	55	3.72	0	0	0.034
isogroup11916	isotig27464	HP636669	-	-	-	-	17	14	2	9	10	55	50	3.651	0	0	0.157
isogroup03998	isotig18419,isotig18420	HP627639,HP627640	LOC_Os08g17750	retrotransposon__putative__Ty1-copia__subclass	7e-09	-	9	7	5	7	55	13	8	3.619	0	0	0.074
isogroup13808	isotig29356	HP638560	-	-	-	-	4	9	7	7	46	13	14	3.605	0	0	0.032
isogroup05199	isotig20738,isotig20739	HP629969,HP629970	LOC_Os01g04050	BBTI12__-__Bowman-Birk__type__bran__trypsin__inhibitor__precursor__expressed	4e-09	-	71	29	90	121	24	464	311	3.426	0	0	0.48
isogroup05156	isotig20666	HP629897	-	-	-	-	2034	1654	7457	5701	11285	18143	12680	3.333	0	0	0.034
isogroup08822	isotig24370	HP633576	-	-	-	-	7	1	11	5	20	22	18	3.333	0.003	0	0.034
isogroup13046	isotig28594	HP637799	-	-	-	-	1057	343	273	315	1208	2697	1058	3.329	0	0	0.034
isogroup02390	isotig15091,isotig15092	HP624306,HP624307	LOC_Os01g30956	retrotransposon__putative__unclassified__expressed	3e-71	-	26	17	21	25	144	39	38	3.311	0	0	0.034
isogroup14133	isotig29681	HP638885	-	-	-	-	21	18	55	36	122	122	78	3.303	0	0	0.032
isogroup03176	isotig16781,isotig16782	HP626002,HP626003	LOC_Os08g02060	expressed__protein	2e-07	GO:0009536,GO:0009579	24	8	47	67	155	79	127	3.297	0	0	0.034
isogroup10811	isotig26359	HP635564	LOC_Os05g12320	nodulin__MtN3__family__putative__expressed	4e-89	GO:0016020	51	58	40	56	157	143	196	3.226	0	0	0.034
isogroup06907	isotig22455	HP631665	LOC_Os09g33940	expressed__protein	3e-07	-	0	1	13	6	17	13	18	3.2	0.009	0.002	0.05
isogroup06906	isotig22454	HP631664	LOC_Os01g04050	BBTI12__-__Bowman-Birk__type__bran__trypsin__inhibitor__precursor__expressed	5e-09	-	29	17	44	53	16	189	138	3.198	0	0	0.48
isogroup10508	isotig26056	HP635261	-	-	-	-	22	13	14	14	86	29	33	3.132	0	0	0.032
isogroup07253	isotig22801	HP632010	LOC_Os10g21324	cytochrome__b6__putative	1e-13	GO:0016020,GO:0016020,GO:0016020,GO:0003824,GO:0003824,GO:0003824	155	127	347	260	457	975	622	3.081	0	0	0.034
isogroup05173	isotig20693,isotig20694	HP629924,HP629925	-	-	-	-	167	81	379	274	542	961	567	3.063	0	0	0.034
isogroup00933	isotig10012,isotig10013,isotig10014,isotig10015	HP619214,HP619215,HP619216,HP619217	-	-	-	-	34	25	45	45	211	67	62	3.043	0	0	0.032
isogroup14347	isotig29895	HP639099	-	-	-	-	16	19	27	13	70	51	46	2.969	0	0	0.034
isogroup08026	isotig23574	HP632782	LOC_Os01g42860	inhibitor__I__family__putative__expressed	2e-20	-	28	21	29	37	12	154	88	2.945	0	0	0.48
isogroup04001	isotig18425,isotig18426	HP627645,HP627646	-	-	-	-	10	2	10	9	42	12	14	2.925	0.005	0.001	0.032
isogroup12718	isotig28266	HP637471	-	-	-	-	32	37	47	49	120	113	128	2.917	0	0	0.034
isogroup11396	isotig26944	HP636149	-	-	-	-	9	6	12	10	32	18	29	2.847	0.002	0	0.034
isogroup06043	isotig21591	HP630805	LOC_Os04g34490	nodulin__putative__expressed	7e-28	GO:0016020	10	13	10	8	24	36	26	2.797	0.001	0	0.032
isogroup09315	isotig24863	HP634068	-	-	-	-	26	38	126	108	178	276	161	2.752	0	0	0.034
isogroup14628	isotig30176	HP639380	-	-	-	-	6	4	16	11	36	18	22	2.739	0.004	0	0.034
isogroup05327	isotig20875	HP630106	-	-	-	-	13	6	13	10	42	21	23	2.73	0.003	0	0.032
isogroup05519	isotig21067	HP630298	LOC_Os04g21110	phosphoribulokinase/Uridine__kinase__family__expressed	2e-15	GO:0009058,GO:0000166,GO:0016301	15	18	33	26	72	51	65	2.725	0	0	0.034
isogroup07349	isotig22897	HP632106	-	-	-	-	77	52	36	32	36	209	140	2.606	0	0	0.212
isogroup01550	isotig12464,isotig12465	HP621675,HP621676	LOC_Os09g11900	expressed__protein	2e-25	-	35	19	20	21	114	31	37	2.554	0	0	0.077
isogroup00831	isotig09537,isotig09538,isotig09539,isotig09540,isotig09541,isotig09542,isotig09543,isotig09544	HP618737,HP618738,HP618739,HP618740,HP618741,HP618742,HP618743,HP618744	-	-	-	-	89	88	141	120	430	190	216	2.545	0	0	0.034
isogroup01661	isotig12833,isotig12834,isotig12835	HP622045,HP622046,HP622047	LOC_Os10g16560	retrotransposon__putative__unclassified__expressed	0	-	86	85	116	128	450	157	174	2.509	0	0	0.034
isogroup02820	isotig16024,isotig16025	HP625243,HP625244	LOC_Os01g42860	inhibitor__I__family__putative__expressed	5e-21	-	708	534	1001	906	753	3049	2115	2.505	0	0	0.157
isogroup09383	isotig24931	HP634136	-	-	-	-	26	38	38	46	105	81	91	2.495	0	0	0.032
isogroup14031	isotig29579	HP638783	-	-	-	-	152	132	113	355	66	839	502	2.495	0	0	0.48
isogroup10761	isotig26309	HP635514	LOC_Os04g13090	vignain__precursor__putative	2e-66	GO:0006950,GO:0008150,GO:0009628,GO:0009987,GO:0019538,GO:0016020,GO:0016787	4815	7284	7912	5498	7202	30806	9486	2.482	0	0	0.157
isogroup04079	isotig18580,isotig18581	HP627800,HP627801	LOC_Os02g40250	retrotransposon__putative__unclassified	2e-43	-	244	430	643	220	415	1469	960	2.467	0	0	0.157
isogroup07813	isotig23361	-	-	-	-	-	357	116	529	381	997	730	820	2.456	0	0	0.034
isogroup05160	isotig20671,isotig20672	HP629902,HP629903	-	-	-	-	131	47	205	216	326	248	529	2.455	0	0	0.034
isogroup13632	isotig29180	HP638384	-	-	-	-	15	12	13	24	64	26	27	2.438	0.002	0	0.034
isogroup14280	isotig29828	HP639032	-	-	-	-	20	45	43	42	109	68	97	2.436	0	0	0.034
isogroup14470	isotig30018	HP639222	LOC_Os10g21190	expressed__protein	2e-13	-	2152	678	3189	2475	6184	4256	5004	2.424	0	0	0.034
isogroup04341	isotig19101,isotig19102	HP628323,HP628324	-	-	-	-	32	60	24	24	69	54	128	2.39	0	0	0.074
isogroup12339	isotig27887	HP637092	LOC_Os10g21190	expressed__protein	1e-13	-	1440	484	2462	1790	4271	3193	3537	2.375	0	0	0.034
isogroup01481	isotig12214,isotig12215,isotig12216	HP621423,HP621424,HP621425	-	-	-	-	106	41	120	64	125	214	249	2.369	0	0	0.034
isogroup13693	isotig29241	HP638445	-	-	-	-	1702	510	2480	1885	4330	3293	4064	2.369	0	0	0.034
isogroup07101	isotig22649	HP631859	-	-	-	-	25	19	27	41	74	59	65	2.357	0	0	0.034
isogroup14179	isotig29727	HP638931	-	-	-	-	4487	2210	9567	6783	12993	12906	14719	2.35	0	0	0.034
isogroup11280	isotig26828	HP636033	-	-	-	-	1741	521	2512	1992	4301	3404	4038	2.314	0	0	0.034
isogroup09407	isotig24955	HP634160	-	-	-	-	21	18	39	36	88	50	59	2.304	0	0	0.034
isogroup03067	isotig16563,isotig16564	HP625784,HP625785	LOC_Os04g51520	glycosyl__hydrolases__family__16__putative__expressed	2e-09	GO:0006950,GO:0007165,GO:0008150,GO:0009605,GO:0009628,GO:0009719,GO:0005618,GO:0005737,GO:0016740,GO:0016787	264	325	162	142	323	329	886	2.296	0	0	0.077
isogroup02905	isotig16216,isotig16217	HP625435,HP625436	-	-	-	-	30	34	47	35	101	73	77	2.292	0	0	0.034
isogroup05159	isotig20670	HP629901	-	-	-	-	1350	396	1869	1426	3072	2493	3021	2.271	0	0	0.034
isogroup03635	isotig17698,isotig17699	HP626919,HP626920	-	-	-	-	997	1371	1247	1343	6254	1030	1099	2.254	0	0	1
isogroup05634	isotig21182	HP630413	-	-	-	-	31	20	88	48	79	153	84	2.253	0	0	0.157
isogroup14342	isotig29890	HP639094	LOC_Os10g21190	expressed__protein	1e-13	-	1334	303	1878	1425	2861	2590	2884	2.25	0	0	0.034
isogroup05446	isotig20994	HP630225	-	-	-	-	15	33	33	18	67	54	46	2.249	0.001	0	0.032
isogroup10725	isotig26273	HP635478	-	-	-	-	22	14	14	20	81	21	16	2.248	0.01	0.001	0.285
isogroup12706	isotig28254	HP637459	-	-	-	-	1383	438	1960	1521	3327	2496	3113	2.247	0	0	0.034
isogroup12239	isotig27787	HP636992	LOC_Os10g21190	expressed__protein	1e-13	-	3371	1012	5056	3710	7631	6566	7940	2.245	0	0	0.034
isogroup14528	isotig30076	HP639280	-	-	-	-	1382	431	2063	1567	3299	2600	3225	2.235	0	0	0.034
isogroup10131	isotig25679	HP634884	LOC_Os10g21190	expressed__protein	6e-13	-	4225	1520	6688	4903	10676	8293	10063	2.233	0	0	0.034
isogroup06130	isotig21678	HP630891	-	-	-	-	24	26	49	41	89	61	84	2.229	0	0	0.034
isogroup12451	isotig27999	HP637204	LOC_Os12g39930	hypothetical__protein	8e-07	-	3991	1260	5700	4777	9215	7452	9605	2.227	0	0	0.034
isogroup12691	isotig28239	HP637444	-	-	-	-	1152	329	1645	1237	2578	2085	2611	2.223	0	0	0.034
isogroup03083	isotig16595,isotig16596	HP625816,HP625817	-	-	-	-	161	224	173	224	384	339	578	2.218	0	0	0.032
isogroup09064	isotig24612	HP633818	LOC_Os03g12160	leucine-rich__repeat__family__putative__expressed	1e-37	GO:0005515,GO:0005515	19	26	59	31	97	55	72	2.212	0	0	0.077
isogroup10807	isotig26355	HP635560	LOC_Os02g02210	aminotransferase__putative__expressed	9e-176	GO:0005739,GO:0016740	83	46	69	196	35	413	205	2.21	0	0	0.48
isogroup07786	isotig23334	HP632543	LOC_Os04g51090	tRNA-splicing__endonuclease__positive__effector-related__putative__expressed	8e-27	GO:0003677,GO:0003723	14	17	21	17	45	31	38	2.203	0.007	0.002	0.032
isogroup09211	isotig24759	HP633964	LOC_Os05g12140	Leucine__Rich__Repeat__family__expressed	3e-08	GO:0006464,GO:0007165,GO:0009056,GO:0009987,GO:0019538,GO:0000166,GO:0003824,GO:0005515,GO:0016301	11	15	26	17	49	30	35	2.203	0.008	0.002	0.034
isogroup11097	isotig26645	HP635850	LOC_Os12g39930	hypothetical__protein	1e-06	-	3812	1115	5355	4323	8107	7009	8995	2.201	0	0	0.034
isogroup11734	isotig27282	HP636487	-	-	-	-	1354	348	1667	1320	2792	2252	2694	2.2	0	0	0.034
isogroup13819	isotig29367	HP638571	-	-	-	-	61	50	73	65	180	95	135	2.195	0	0	0.034
isogroup12096	isotig27644	HP636849	-	-	-	-	1115	337	1563	1236	2561	2022	2407	2.192	0	0	0.034
isogroup10053	isotig25601	HP634806	LOC_Os08g20200	male__sterility__putative__expressed	9e-46	GO:0007049,GO:0007275,GO:0007049,GO:0007275,GO:0007049,GO:0007275,GO:0003824,GO:0003824,GO:0003824	25	28	40	19	45	78	61	2.19	0.001	0	0.034
isogroup14800	isotig30348	HP639552	-	-	-	-	1071	335	1462	1103	2371	1902	2229	2.183	0	0	0.034
isogroup12301	isotig27849	HP637054	LOC_Os12g39930	hypothetical__protein	9e-07	-	3938	1279	5648	4758	8821	7415	9341	2.183	0	0	0.034
isogroup03017	isotig16463,isotig16464	HP625684,HP625685	LOC_Os04g41450	TGF-beta__receptor__type__I/II__extracellular__region__putative__expressed	1e-75	GO:0006810,GO:0006950,GO:0009605,GO:0009607,GO:0009719,GO:0006810,GO:0006950,GO:0009605,GO:0009607,GO:0009719,GO:0006810,GO:0006950,GO:0009605,GO:0009607,GO:0009719,GO:0005773,GO:0016020,GO:0005773,GO:0016020,GO:0005773,GO:0016020,GO:0005215,GO:0005488,GO:0005215,GO:0005488,GO:0005215,GO:0005488	46	26	33	47	42	105	100	2.167	0	0	0.157
isogroup09598	isotig25146	HP634351	-	-	-	-	20	21	18	13	58	27	32	2.167	0.01	0.003	0.034
isogroup03168	isotig16765,isotig16766	HP625986,HP625987	LOC_Os12g39930	hypothetical__protein	6e-07	-	1647	433	2342	2010	3376	3237	3779	2.154	0	0	0.034
isogroup12273	isotig27821	HP637026	-	-	-	-	20	25	32	49	86	51	66	2.148	0.001	0	0.034
isogroup12414	isotig27962	HP637167	-	-	-	-	1394	415	1986	1646	3217	2536	2991	2.143	0	0	0.034
isogroup12500	isotig28048	HP637253	LOC_Os12g39930	hypothetical__protein	8e-07	-	3485	1055	5139	4291	7729	6541	8129	2.138	0	0	0.034
isogroup13784	isotig29332	HP638536	-	-	-	-	1401	392	1984	1617	3283	2518	2834	2.134	0	0	0.034
isogroup12223	isotig27771	HP636976	-	-	-	-	1143	355	1643	1601	2694	2161	2729	2.132	0	0	0.034
isogroup10610	isotig26158	HP635363	-	-	-	-	159	159	183	197	406	326	383	2.13	0	0	0.032
isogroup05718	isotig21266	HP630495	-	-	-	-	40	34	51	35	106	68	81	2.125	0	0	0.034
isogroup04058	isotig18539,isotig18540	HP627759,HP627760	-	-	-	-	36	11	41	48	76	61	79	2.118	0.001	0	0.034
isogroup14362	isotig29910	HP639114	-	-	-	-	40	15	20	26	85	29	46	2.112	0.005	0.001	0.077
isogroup03316	isotig17059,isotig17060	HP626280,HP626281	LOC_Os05g19150	hydrolase__alpha/beta__fold__family__domain__containing__expressed	6e-10	GO:0016787	17	19	26	25	53	39	45	2.1	0.006	0.001	0.034
isogroup13691	isotig29239	HP638443	-	-	-	-	14	20	27	25	55	34	46	2.093	0.007	0.001	0.034
isogroup03689	isotig17805,isotig17806	HP627026,HP627027	LOC_Os02g44770	uncharacterized__mscS__family__putative__expressed	3e-60	GO:0016020,GO:0016020,GO:0016020	953	396	1267	963	2071	1621	1923	2.092	0	0	0.034
isogroup06115	isotig21663	HP630877	-	-	-	-	25	39	29	43	75	63	73	2.069	0.001	0	0.034
isogroup00036	isotig00659,isotig00660,isotig00661,isotig00662,isotig00663,isotig00664,isotig00665,isotig00666,isotig00667,isotig00668,isotig00669,isotig00670,isotig00671,isotig00672,isotig00673,isotig00674,isotig00675,isotig00676,isotig00677,isotig00678,isotig00679,isotig00680,isotig00681,isotig00682,isotig00683,isotig00684,isotig00685,isotig00686,isotig00687,isotig00688,isotig00689,isotig00690,isotig00691,iso…	HP609749,HP609750,HP609751,HP609752,HP609753,HP609754,HP609755,HP609756,HP609757,HP609758,HP609759,HP609760,HP609761,HP609762,HP609763,HP609764,HP609765,HP609766,HP609767,HP609768,HP609769,HP609770,HP609771,HP609772,HP609773,HP609774,HP609775,HP609776,HP609777,HP609778,HP609779,HP609780,HP609781,HP609782,HP609783,HP609784,HP609785,HP609786,HP609787,HP609788,HP609789,HP609790,HP609791,HP609792,HP6…	LOC_Os03g16530	retrotransposon__putative__unclassified	7e-47	-	156	120	126	169	483	182	216	2.057	0	0	0.034
isogroup01211	isotig11223,isotig11224,isotig11225	HP620432,HP620433,HP620434	LOC_Os05g50340	MYB__family__transcription__factor__putative__expressed	2e-20	GO:0006350,GO:0008150,GO:0005634,GO:0003677,GO:0003700	217	330	211	209	504	365	619	2.052	0	0	0.034
isogroup03971	isotig18366,isotig18367	HP627586,HP627587	-	-	-	-	14	21	15	28	42	28	50	2.051	0.01	0.003	0.05
isogroup12412	isotig27960	HP637165	-	-	-	-	36	47	40	38	98	71	78	2.046	0.001	0	0.034
isogroup00416	isotig06910,isotig06911,isotig06912,isotig06913,isotig06914,isotig06915,isotig06916,isotig06917,isotig06918	HP616088,HP616089,HP616090,HP616091,HP616092,HP616093,HP616094,HP616095,HP616096	LOC_Os01g64330	retrotransposon__putative__unclassified__expressed	8e-07	-	138	84	133	188	402	228	202	2.043	0	0	0.034
isogroup12929	isotig28477	HP637682	-	-	-	-	42	61	29	34	111	49	93	2.032	0.001	0	0.077
isogroup13453	isotig29001	HP638205	LOC_Os08g17750	retrotransposon__putative__Ty1-copia__subclass	8e-139	-	77	41	59	73	212	84	84	2.027	0	0	0.032
isogroup05007	isotig20429	HP629652	LOC_Os09g08910	ATP__synthase__putative__expressed	0	GO:0006810,GO:0006950,GO:0006810,GO:0006950,GO:0006810,GO:0006950,GO:0006810,GO:0006950,GO:0006810,GO:0006950,GO:0005739,GO:0016020,GO:0005739,GO:0016020,GO:0005739,GO:0016020,GO:0005739,GO:0016020,GO:0005739,GO:0016020,GO:0000166,GO:0003723,GO:0005215,GO:0000166,GO:0003723,GO:0005215,GO:0000166,GO:0003723,GO:0005215,GO:0000166,GO:0003723,GO:0005215,GO:0000166,GO:0003723,GO:0005215	60	21	89	52	96	112	129	2.024	0	0	0.034
isogroup00010	contig09559,contig13866,contig25259,contig31004,contig44523	HP608843,HP608857,HP608849,HP608864,HP608851	-	-	-	-	168	138	167	144	485	211	240	2.023	0	0	0.034
isogroup08253	isotig23801	HP633009	-	-	-	-	42	35	57	46	90	92	91	2.022	0.001	0	0.034
isogroup12261	isotig27809	HP637014	-	-	-	-	36	29	45	53	99	76	72	2.02	0.002	0.001	0.034
isogroup05143	isotig20646	HP629875	LOC_Os12g33946	cytochrome__c__oxidase__subunit__1__putative	3e-95	-	920	621	1679	1079	1544	2974	1970	2.012	0	0	0.077
isogroup00549	isotig07920,isotig07921,isotig07922,isotig07923,isotig07924,isotig07925,isotig07926,isotig07927,isotig07928	HP617107,HP617108,HP617109,HP617110,HP617111,HP617112,HP617113,HP617114,HP617115	LOC_Os12g14930	ATP__synthase__MI25__putative__expressed	3e-81	-	38	11	50	33	58	61	79	2	0.004	0.001	0.034
isogroup05993	isotig21541	HP630760	-	-	-	-	84	278	127	397	570	500	255	1.994	0	0	0.157
isogroup05067	isotig20527	HP629754	-	-	-	-	29	13	37	24	59	41	54	1.994	0.009	0.002	0.034
isogroup05830	isotig21378	-	-	-	-	-	115	7	112	73	117	159	182	1.989	0	0	0.034
isogroup12138	isotig27686	HP636891	-	-	-	-	27	20	26	27	59	42	47	1.973	0.01	0.003	0.032
isogroup03147	isotig16722,isotig16723	HP625943,HP625944	-	-	-	-	69	71	41	44	145	77	110	1.967	0.001	0	0.034
isogroup05098	isotig20574,isotig20575	HP629803,HP629804	-	-	-	-	2732	963	6690	3168	3010	10219	6613	1.952	0	0	0.289
isogroup01676	isotig12881,isotig12882,isotig12883	HP622093,HP622094,HP622095	LOC_Os02g52130	OsFBX61__-__F-box__domain__containing__expressed	3e-29	GO:0009056,GO:0009987,GO:0019538,GO:0009056,GO:0009987,GO:0019538,GO:0009056,GO:0009987,GO:0019538,GO:0003824,GO:0003824,GO:0003824	336	251	405	274	352	857	628	1.935	0	0	0.077
isogroup03301	isotig17030	HP626251	LOC_Os09g01000	expressed__protein	1e-12	-	14984	6319	22622	15404	24194	32254	29294	1.927	0.002	0	0.034
isogroup00005	contig07125,contig07680,contig14116,contig26597,contig29893,contig30585,contig32391	HP608648,HP608650,HP608672,HP608694,HP608647,HP608704,HP608706	-	-	-	-	338	223	304	371	923	427	432	1.922	0	0	0.034
isogroup03755	isotig17936,isotig17937	HP627157,HP627158	LOC_Os02g52130	OsFBX61__-__F-box__domain__containing__expressed	1e-25	GO:0009056,GO:0009987,GO:0019538,GO:0009056,GO:0009987,GO:0019538,GO:0009056,GO:0009987,GO:0019538,GO:0003824,GO:0003824,GO:0003824	143	90	164	130	133	405	220	1.918	0	0	0.157
isogroup06011	isotig21559	HP630774	LOC_Os05g43480	ubiquitin__carboxyl-terminal__hydrolase__domain__containing__expressed	1e-22	GO:0009056,GO:0009987,GO:0019538,GO:0009056,GO:0009987,GO:0019538,GO:0005622,GO:0005634,GO:0005622,GO:0005634,GO:0016787,GO:0016787	81	55	63	85	140	145	123	1.915	0.001	0	0.034
isogroup11490	isotig27038	HP636243	-	-	-	-	30	31	39	42	71	58	75	1.915	0.006	0.002	0.034
isogroup07428	isotig22976	HP632185	LOC_Os03g02830	cell__cycle__control__putative__expressed	5e-15	GO:0009536,GO:0009579,GO:0016020	62	42	65	47	123	72	115	1.914	0.001	0.001	0.034
isogroup01501	isotig12278,isotig12279,isotig12280,isotig12281,isotig12282,isotig12283	HP621489,HP621490,HP621491,HP621492,HP621493,HP621494	LOC_Os08g22420	retrotransposon__putative__unclassified	2e-11	-	407	343	407	403	1021	586	631	1.913	0	0	0.032
isogroup00673	isotig08693,isotig08694,isotig08695,isotig08696,isotig08697,isotig08698,isotig08699,isotig08700	HP617886,HP617887,HP617888,HP617889,HP617890,HP617891,HP617892,HP617893	-	-	-	-	42	40	55	70	155	76	65	1.907	0.004	0.001	0.077
isogroup04711	isotig19839,isotig19840	HP629062,HP629063	LOC_Os07g45560	conserved__hypothetical__protein	1e-26	-	99	64	81	78	234	118	108	1.905	0.001	0	0.034
isogroup05064	isotig20521,isotig20522	HP629748,HP629749	-	-	-	-	57	35	73	64	133	82	112	1.904	0.002	0.001	0.034
isogroup14562	isotig30110	HP639314	LOC_Os03g02260	DnaK__family__putative__expressed	3e-11	GO:0006950,GO:0009607,GO:0009628,GO:0009987,GO:0019538,GO:0006950,GO:0009607,GO:0009628,GO:0009987,GO:0019538,GO:0005739,GO:0005783,GO:0005829,GO:0009536,GO:0005739,GO:0005783,GO:0005829,GO:0009536	180	203	188	192	349	348	389	1.898	0	0	0.034
isogroup00299	isotig05838,isotig05839,isotig05840,isotig05841,isotig05842,isotig05843	HP615009,HP615010,HP615011,HP615012,HP615013,HP615014	-	-	-	-	55	26	41	41	131	43	58	1.898	0.008	0.002	0.074
isogroup12716	isotig28264	HP637469	LOC_Os06g43550	expressed__protein	2e-14	-	36	35	57	53	69	92	96	1.893	0.004	0.002	0.034
isogroup14645	isotig30193	HP639397	-	-	-	-	41	28	41	63	36	130	79	1.888	0.006	0.002	0.285
isogroup06427	isotig21975	HP631188	-	-	-	-	90	68	105	102	185	132	199	1.885	0	0	0.034
isogroup03902	isotig18229,isotig18230	HP627450,HP627451	-	-	-	-	67	68	70	93	168	99	154	1.884	0.001	0.001	0.034
isogroup12602	isotig28150	HP637355	-	-	-	-	90	81	114	102	210	150	185	1.878	0	0	0.034
isogroup14814	isotig30362	HP639566	-	-	-	-	53	128	128	109	199	174	215	1.876	0	0	0.032
isogroup13935	isotig29483	HP638687	LOC_Os01g51630	XIE__putative__expressed	3e-25	GO:0005856,GO:0003774,GO:0005515	33	32	40	44	72	65	72	1.87	0.01	0.004	0.032
isogroup12399	isotig27947	HP637152	-	-	-	-	124	120	169	176	332	204	288	1.865	0	0	0.034
isogroup06824	isotig22372	HP631582	-	-	-	-	61	54	61	90	140	111	121	1.865	0.002	0.001	0.032
isogroup14743	isotig30291	HP639495	LOC_Os07g11280	pentatricopeptide__containing__putative__expressed	6e-12	GO:0003674,GO:0016740,GO:0003674,GO:0016740	62	53	69	59	145	86	108	1.86	0.002	0.001	0.034
isogroup08023	isotig23571	HP632779	LOC_Os01g49410	expressed__protein	1e-05	-	36	41	54	55	98	70	89	1.842	0.007	0.003	0.034
isogroup05177	isotig20701,isotig20702	HP629932,HP629933	LOC_Os10g21240	ATP__synthase__putative	5e-48	GO:0006810,GO:0006950,GO:0005739,GO:0016020,GO:0000166,GO:0003723,GO:0005215	53	24	51	44	91	51	95	1.837	0.007	0.004	0.108
isogroup06167	isotig21715	HP630928	-	-	-	-	31	57	19	44	65	84	59	1.837	0.01	0.004	0.034
isogroup04404	isotig19226,isotig19227	HP628448,HP628449	-	-	-	-	45	35	52	40	70	99	68	1.837	0.009	0.004	0.034
isogroup06513	isotig22061	HP631273	-	-	-	-	61	72	78	77	162	80	154	1.833	0.001	0.001	0.034
isogroup10735	isotig26283	HP635488	-	-	-	-	35	40	43	40	79	62	75	1.823	0.01	0.005	0.032
isogroup13382	isotig28930	HP638135	LOC_Os03g20900	Myb__transcription__factor__putative__expressed	3e-54	GO:0006350,GO:0007165,GO:0007275,GO:0009653,GO:0009719,GO:0006350,GO:0007165,GO:0007275,GO:0009653,GO:0009719,GO:0005634,GO:0005634,GO:0003677,GO:0003700,GO:0004871,GO:0030528,GO:0003677,GO:0003700,GO:0004871,GO:0030528	44	59	48	54	103	78	99	1.821	0.005	0.003	0.034
isogroup10005	isotig25553	HP634758	-	-	-	-	245	229	306	311	577	402	510	1.82	0	0	0.034
isogroup01623	isotig12705,isotig12706,isotig12707	HP621916,HP621917,HP621918	LOC_Os12g33946	cytochrome__c__oxidase__subunit__1__putative	0	-	75	41	100	58	115	112	145	1.81	0.002	0.002	0.034
isogroup10771	isotig26319	HP635524	-	-	-	-	5289	1618	7249	4756	7461	10116	8003	1.803	0.003	0	0.034
isogroup06158	isotig21706	HP630919	LOC_Os07g38240	ZOS7-05__-__C2H2__zinc__finger__expressed	2e-83	GO:0009719,GO:0003676,GO:0005488	97	66	184	160	187	290	208	1.801	0.001	0.001	0.034
isogroup12398	isotig27946	HP637151	-	-	-	-	48	45	61	50	89	83	103	1.797	0.006	0.003	0.034
isogroup03533	isotig17494,isotig17495	HP626715,HP626716	LOC_Os05g27780	expressed__protein	8e-10	-	738	992	780	766	1776	927	1705	1.794	0	0	0.077
isogroup14128	isotig29676	HP638880	LOC_Os05g43570	AGC_AGC_other_NDRh_TRCd.2__-__ACG__kinases__include__homologs__to__PKA__PKG__and__PKC__expressed	4e-84	GO:0006464,GO:0006464,GO:0005634,GO:0005730,GO:0005737,GO:0005634,GO:0005730,GO:0005737,GO:0000166,GO:0016301,GO:0000166,GO:0016301	144	137	152	169	270	277	259	1.785	0	0.001	0.034
isogroup11262	isotig26810	HP636015	-	-	-	-	42	54	80	66	113	81	130	1.785	0.004	0.003	0.034
isogroup05655	isotig21203	HP630434	LOC_Os02g48630	expressed__protein	2e-37	-	198	193	203	202	308	322	435	1.784	0	0.001	0.034
isogroup08284	isotig23832	HP633040	LOC_Os09g29200	glutathione__S-transferase__putative__expressed	4e-24	GO:0016740	124	123	168	177	150	402	240	1.784	0	0.001	0.157
isogroup13550	isotig29098	HP638302	LOC_Os05g35410	potassium__channel__AKT2/3__putative__expressed	3e-41	GO:0006810,GO:0007275,GO:0009607,GO:0009719,GO:0009856,GO:0016049,GO:0030154,GO:0005886,GO:0000166,GO:0005215,GO:0005515	872	508	1112	974	1754	1344	1537	1.783	0.001	0	0.034
isogroup06207	isotig21755	HP630968	-	-	-	-	175	179	189	222	436	267	319	1.781	0	0.001	0.034
isogroup03453	isotig17334,isotig17335	HP626555,HP626556	-	-	-	-	137	112	169	164	312	180	283	1.775	0	0.001	0.034
isogroup05100	isotig20577,isotig20578	HP629806,HP629807	-	-	-	-	703	830	820	626	1404	1043	1516	1.774	0	0	0.034
isogroup06614	isotig22162	HP631372	-	-	-	-	90	51	90	86	184	114	123	1.771	0.004	0.002	0.032
isogroup03013	isotig16455,isotig16456	HP625676,HP625677	-	-	-	-	150	169	214	173	402	235	298	1.766	0	0.001	0.034
isogroup11769	isotig27317	HP636522	LOC_Os01g73670	expressed__protein	3e-38	-	73	81	107	107	168	166	153	1.764	0.002	0.002	0.032
isogroup13494	isotig29042	HP638246	-	-	-	-	82	79	68	77	155	106	143	1.76	0.003	0.003	0.034
isogroup07397	isotig22945	HP632154	LOC_Os01g43420	expressed__protein	1e-09	-	62	54	65	58	114	94	107	1.757	0.007	0.004	0.034
isogroup02525	isotig15378,isotig15379,isotig15380	HP624596,HP624597,HP624598	LOC_Os01g56550	transcription__initiation__factor__IIF__beta__subunit__putative__expressed	1e-86	GO:0006350,GO:0005654,GO:0005739,GO:0030528	341	306	372	360	618	581	612	1.751	0	0.001	0.034
isogroup03808	isotig18042,isotig18043	HP627263,HP627264	-	-	-	-	51	32	60	49	53	74	125	1.75	0.009	0.006	0.077
isogroup04505	isotig19429,isotig19430	HP628651,HP628652	LOC_Os01g73940	expressed__protein	1e-13	-	778	1179	989	957	1896	1428	1792	1.748	0.001	0	0.034
isogroup13903	isotig29451	HP638655	LOC_Os06g04510	enolase__putative__expressed	2e-70	GO:0005739,GO:0003824	102	52	140	61	86	276	103	1.746	0.005	0.003	0.289
isogroup07465	isotig23013	HP632222	-	-	-	-	131	153	137	142	270	191	275	1.743	0.001	0.001	0.034
isogroup02903	isotig16211,isotig16212,isotig16213	HP625430,HP625431,HP625432	-	-	-	-	109	105	135	121	207	184	218	1.728	0.001	0.002	0.034
isogroup05853	isotig21401	HP630621	-	-	-	-	212	206	264	256	509	301	405	1.727	0	0.001	0.034
isogroup10529	isotig26077	HP635282	LOC_Os02g56840	OsFBX70__-__F-box__domain__containing__expressed	2e-17	-	76	74	81	72	100	142	150	1.725	0.004	0.004	0.034
isogroup06865	isotig22413	HP631623	-	-	-	-	57	66	76	70	137	117	94	1.725	0.009	0.005	0.034
isogroup10313	isotig25861	HP635066	-	-	-	-	117	151	159	144	244	183	310	1.721	0.001	0.002	0.034
isogroup00136	isotig03451,isotig03452,isotig03453,isotig03454,isotig03455,isotig03456,isotig03457,isotig03458,isotig03459,isotig03460,isotig03461,isotig03462,isotig03463,isotig03464,isotig03465,isotig03466,isotig03467,isotig03468	HP612608,HP612609,HP612610,HP612611,HP612612,HP612613,HP612614,HP612615,HP612616,HP612617,HP612618,HP612619,HP612620,HP612621,HP612622,HP612623,HP612624,HP612625	-	-	-	-	218	112	187	178	390	238	269	1.721	0.001	0.002	0.034
isogroup13445	isotig28993	HP638197	-	-	-	-	63	103	87	75	180	101	141	1.715	0.004	0.004	0.077
isogroup12603	isotig28151	HP637356	-	-	-	-	64	71	57	33	91	75	123	1.713	0.008	0.007	0.034
isogroup09283	isotig24831	HP634036	-	-	-	-	237	253	235	165	401	290	451	1.711	0	0.001	0.034
isogroup03962	isotig18349,isotig18350	HP627569,HP627570	-	-	-	-	203	174	190	201	278	305	400	1.707	0	0.002	0.034
isogroup05247	isotig20795	HP630026	-	-	-	-	62	60	78	73	127	97	125	1.705	0.009	0.006	0.034
isogroup06744	isotig22292	HP631502	-	-	-	-	56	94	97	102	179	125	142	1.704	0.005	0.004	0.034
isogroup14601	isotig30149	HP639353	-	-	-	-	76	65	122	103	170	132	164	1.698	0.005	0.005	0.034
isogroup04142	isotig18706,isotig18707	HP627926,HP627927	LOC_Os10g24954	ulp1__protease__family__C-terminal__catalytic__domain__containing__protein	1e-47	GO:0009987,GO:0019538,GO:0009987,GO:0019538,GO:0016787,GO:0016787	62	64	57	70	101	95	125	1.692	0.01	0.008	0.034
isogroup12760	isotig28308	HP637513	-	-	-	-	592	414	844	943	716	2046	775	1.689	0.003	0.001	0.48
isogroup01498	isotig12270,isotig12271,isotig12272	HP621480,HP621481,HP621482	LOC_Os05g43540	transmembrane__56__putative__expressed	2e-119	-	643	576	553	512	1009	860	998	1.674	0.001	0.002	0.034
isogroup05837	isotig21385	-	LOC_Os10g39880	photosynthetic__reaction__center__putative	1e-09	-	672	114	667	492	578	889	975	1.674	0.002	0.002	0.157
isogroup06551	isotig22099	HP631310	-	-	-	-	82	83	118	97	192	139	146	1.674	0.007	0.006	0.034
isogroup07528	isotig23076	HP632285	-	-	-	-	82	60	94	101	151	129	143	1.674	0.009	0.007	0.034
isogroup04252	isotig18925,isotig18926	HP628145,HP628146	LOC_Os05g02420	expressed__protein	6e-12	GO:0006350,GO:0003677,GO:0003700	190	222	252	208	321	383	390	1.673	0.001	0.003	0.034
isogroup09977	isotig25525	HP634730	LOC_Os04g24469	jasmonate-induced__putative	3e-10	-	64	88	45	97	102	132	135	1.673	0.01	0.008	0.034
isogroup02734	isotig15842,isotig15843	HP625061,HP625062	LOC_Os01g60770	expansin__precursor__putative__expressed	3e-06	GO:0016043,GO:0016049,GO:0005618,GO:0003674	724	850	198	227	1061	367	1079	1.672	0	0.002	0.157
isogroup04193	isotig18807,isotig18808	HP628027,HP628028	-	-	-	-	129	81	76	120	174	154	181	1.672	0.005	0.005	0.034
isogroup14241	isotig29789	HP638993	LOC_Os07g48030	peroxidase__precursor__putative__expressed	8e-82	GO:0006950,GO:0008152,GO:0009607,GO:0009719,GO:0005618,GO:0005634,GO:0005737,GO:0003824,GO:0016740	776	282	512	1178	280	2143	1016	1.669	0.004	0.002	0.724
isogroup04200	isotig18821,isotig18822	HP628041,HP628042	-	-	-	-	159	152	163	147	264	206	305	1.664	0.001	0.004	0.034
isogroup14775	isotig30323	HP639527	-	-	-	-	113	111	89	112	234	129	167	1.663	0.006	0.006	0.034
isogroup11234	isotig26782	HP635987	-	-	-	-	104	77	121	121	160	171	194	1.655	0.006	0.006	0.032
isogroup09294	isotig24842	HP634047	LOC_Os11g17790	inhibitor__I__family__putative	3e-07	-	184	64	288	199	82	571	259	1.654	0.004	0.004	0.48
isogroup07897	isotig23445	HP632653	LOC_Os10g37210	FAD__dependent__oxidoreductase__domain__containing__expressed	5e-75	-	102	110	86	126	184	124	218	1.654	0.004	0.006	0.077
isogroup05646	isotig21194	HP630425	-	-	-	-	113	107	113	108	205	143	198	1.651	0.005	0.006	0.032
isogroup12114	isotig27662	HP636867	LOC_Os05g05060	expressed__protein	2e-06	-	80	118	120	144	154	235	183	1.651	0.006	0.006	0.034
isogroup14489	isotig30037	HP639241	LOC_Os06g48700	DNA__binding__putative__expressed	3e-24	-	92	87	85	79	160	113	151	1.648	0.009	0.009	0.034
isogroup11948	isotig27496	HP636701	LOC_Os09g20660	UPF0041__domain__containing__putative__expressed	9e-51	GO:0005739,GO:0005739,GO:0003674,GO:0003674	79	127	63	71	168	84	167	1.643	0.006	0.008	0.077
isogroup07646	isotig23194	HP632403	LOC_Os02g13200	expressed__protein	2e-51	-	608	325	786	709	1101	938	943	1.638	0.005	0.003	0.034
isogroup00591	isotig08216,isotig08217,isotig08218,isotig08219,isotig08220,isotig08221,isotig08222,isotig08223,isotig08224	HP617403,HP617404,HP617405,HP617406,HP617407,HP617408,HP617409,HP617410,HP617411	LOC_Os11g07225	conserved__hypothetical__protein	1e-65	GO:0006464,GO:0007165,GO:0009719,GO:0019538,GO:0030154,GO:0006464,GO:0007165,GO:0009719,GO:0019538,GO:0030154,GO:0005739,GO:0005886,GO:0016020,GO:0005739,GO:0005886,GO:0016020,GO:0000166,GO:0005515,GO:0016301,GO:0000166,GO:0005515,GO:0016301	392	658	480	429	700	597	1103	1.633	0.001	0.003	0.077
isogroup09340	isotig24888	HP634093	LOC_Os10g39560	OsSCP47__-__Putative__Serine__Carboxypeptidase__homologue	5e-56	GO:0009987,GO:0019538,GO:0009987,GO:0019538,GO:0016787,GO:0016787	119	154	124	97	216	136	253	1.633	0.003	0.007	0.077
isogroup04907	isotig20231,isotig20232	HP629454,HP629455	-	-	-	-	117	107	126	117	193	166	211	1.627	0.006	0.008	0.032
isogroup04732	isotig19881,isotig19882	HP629104,HP629105	-	-	-	-	105	136	181	154	263	211	228	1.625	0.005	0.007	0.034
isogroup13744	isotig29292	HP638496	LOC_Os03g62370	WD40-like__Beta__Propeller__Repeat__family__expressed	2e-11	-	388	466	430	384	801	512	716	1.622	0.002	0.004	0.034
isogroup03142	isotig16712,isotig16713	HP625933,HP625934	LOC_Os01g71080	xylanase__inhibitor__putative__expressed	1e-22	GO:0005886	650	269	528	631	317	1395	815	1.621	0.005	0.004	0.289
isogroup14204	isotig29752	HP638956	LOC_Os06g01360	homogentisate__12-dioxygenase__putative__expressed	1e-22	GO:0006519,GO:0009056,GO:0003824	122	107	155	130	217	201	203	1.611	0.008	0.009	0.034
isogroup09188	isotig24736	HP633941	LOC_Os01g69070	auxin__efflux__carrier__component__putative__expressed	3e-34	GO:0006810,GO:0005737,GO:0016020,GO:0005215	99	172	170	164	287	234	208	1.607	0.006	0.008	0.034
isogroup06254	isotig21802	HP631015	-	-	-	-	131	139	183	173	291	237	225	1.604	0.007	0.009	0.034
isogroup12302	isotig27850	HP637055	-	-	-	-	1291	757	1231	1017	1684	1544	1917	1.597	0.008	0.005	0.034
isogroup12228	isotig27776	HP636981	LOC_Os10g21268	ribulose__bisphosphate__carboxylase__large__chain__precursor__putative__expressed	3e-56	-	419	236	218	171	483	303	460	1.591	0.003	0.007	0.077
isogroup09238	isotig24786	HP633991	-	-	-	-	190	242	231	195	389	288	346	1.59	0.004	0.008	0.034
isogroup00934	isotig10016,isotig10017,isotig10018,isotig10019	HP619218,HP619219,HP619220,HP619221	-	-	-	-	354	414	494	427	557	695	761	1.589	0.004	0.006	0.034
isogroup01813	isotig13322,isotig13323,isotig13324	HP622534,HP622535,HP622536	LOC_Os12g31000	pumilio-family__RNA__binding__repeat__domain__containing__expressed	5e-28	GO:0003723	702	734	814	601	1365	825	1178	1.575	0.007	0.007	0.034
isogroup08794	isotig24342	HP633548	LOC_Os03g38230	peptidase__M50__family__putative__expressed	3e-15	GO:0009987,GO:0019538,GO:0009536,GO:0016787	303	335	340	363	630	378	565	1.564	0.006	0.01	0.034
isogroup06908	isotig22456	HP631666	LOC_Os01g73940	expressed__protein	1e-13	-	487	714	587	521	825	847	1024	1.557	0.006	0.009	0.034
isogroup13675	isotig29223	HP638427	LOC_Os05g33520	expressed__protein	2e-24	-	475	592	609	571	1060	681	870	1.549	0.01	0.01	0.034
isogroup04460	isotig19339,isotig19340	HP628561,HP628562	LOC_Os02g02830	ubiquitin-conjugating__enzyme__putative__expressed	7e-82	GO:0006464,GO:0009056,GO:0009987,GO:0019538,GO:0003824	641	853	833	909	512	562	433	0.621	0.006	0.008	0.034
isogroup01326	isotig11635,isotig11636,isotig11637,isotig11638,isotig11639,isotig11640	HP620844,HP620845,HP620846,HP620847,HP620848,HP620849	LOC_Os07g48100	CAMK_KIN1/SNF1/Nim1_like.31__-__CAMK__includes__calcium/calmodulin__depedent__kinases__expressed	0	GO:0006464,GO:0007165,GO:0006464,GO:0007165,GO:0000166,GO:0016301,GO:0000166,GO:0016301	2361	2269	2393	2500	1794	1524	1101	0.619	0.01	0.006	0.034
isogroup08580	isotig24128	HP633335	LOC_Os04g51610	calcium-transporting__ATPase__plasma__membrane-type__putative__expressed	4e-113	GO:0006810,GO:0007165,GO:0008150,GO:0009607,GO:0009719,GO:0006810,GO:0007165,GO:0008150,GO:0009607,GO:0009719,GO:0006810,GO:0007165,GO:0008150,GO:0009607,GO:0009719,GO:0006810,GO:0007165,GO:0008150,GO:0009607,GO:0009719,GO:0005773,GO:0005783,GO:0005794,GO:0005886,GO:0016020,GO:0005773,GO:0005783,GO:0005794,GO:0005886,GO:0016020,GO:0005773,GO:0005783,GO:0005794,GO:0005886,GO:0016020,GO:0005773,GO:…	371	429	307	310	185	243	230	0.619	0.006	0.01	0.034
isogroup05358	isotig20906	HP630137	LOC_Os03g20120	glycosyl__transferase__8__domain__containing__putative__expressed	4e-36	GO:0009058,GO:0016740	573	548	569	551	295	412	331	0.618	0.005	0.008	0.034
isogroup02986	isotig16401,isotig16402	HP625622,HP625623	LOC_Os01g52240	chlorophyll__A-B__binding__putative__expressed	9e-141	GO:0015979,GO:0015979,GO:0015979,GO:0015979,GO:0015979,GO:0015979,GO:0015979,GO:0015979,GO:0015979,GO:0015979,GO:0015979,GO:0005622,GO:0009536,GO:0009579,GO:0005622,GO:0009536,GO:0009579,GO:0005622,GO:0009536,GO:0009579,GO:0005622,GO:0009536,GO:0009579,GO:0005622,GO:0009536,GO:0009579,GO:0005622,GO:0009536,GO:0009579,GO:0005622,GO:0009536,GO:0009579,GO:0005622,GO:0009536,GO:0009579,GO:0005622,GO:…	1708	1728	711	807	1167	520	606	0.617	0.01	0.006	0.157
isogroup11393	isotig26941	HP636146	LOC_Os08g36500	nitrate__reductase__putative__expressed	2e-22	GO:0008152,GO:0009607,GO:0009987,GO:0005618,GO:0005739,GO:0005783,GO:0003824	378	705	1224	1172	768	500	339	0.616	0.003	0.006	0.289
isogroup10277	isotig25825	HP635030	LOC_Os08g08210	SET__domain__containing__expressed	4e-114	-	332	372	303	263	185	206	195	0.615	0.005	0.009	0.034
isogroup11386	isotig26934	HP636139	LOC_Os01g40860	aldehyde__dehydrogenase__putative__expressed	1e-110	GO:0006950,GO:0005739,GO:0005783,GO:0003824	730	804	637	682	398	563	353	0.614	0.005	0.006	0.034
isogroup03397	isotig17222,isotig17223	HP626443,HP626444	LOC_Os02g01590	glycosyl__hydrolases__putative__expressed	1e-103	GO:0016787,GO:0016787,GO:0016787,GO:0016787	960	826	926	621	659	485	389	0.613	0.005	0.006	0.077
isogroup10867	isotig26415	HP635620	LOC_Os04g40880	nucleotide-binding__1__putative__expressed	3e-87	GO:0000166,GO:0000166	337	371	267	302	159	244	183	0.612	0.004	0.008	0.034
isogroup14908	isotig30456	HP639660	LOC_Os04g50970	seed__specific__Bn15D1B__putative__expressed	3e-06	-	960	1080	1065	956	456	845	555	0.609	0.006	0.005	0.034
isogroup10880	isotig26428	HP635633	LOC_Os11g32670	GRF__zinc__finger__family__protein	2e-07	-	227	215	224	211	164	119	117	0.608	0.005	0.01	0.034
isogroup04064	isotig18550,isotig18551	HP627770,HP627771	LOC_Os01g67000	membrane-associated__30__kDa__chloroplast__precursor__putative__expressed	5e-78	-	224	252	217	234	132	144	144	0.604	0.005	0.008	0.032
isogroup02621	isotig15592,isotig15593	HP624811,HP624812	LOC_Os11g24070	LTPL10__-__Protease__inhibitor/seed__storage/LTP__family__precursor__expressed	2e-32	GO:0006810,GO:0006810,GO:0006810,GO:0005886,GO:0005886,GO:0005886,GO:0008289,GO:0008289,GO:0008289	2305	1763	2102	2064	1078	1543	1096	0.602	0.006	0.003	0.034
isogroup10030	isotig25578	HP634783	LOC_Os01g71050	MSP__domain__containing__putative__expressed	2e-84	GO:0005783,GO:0005783,GO:0005198,GO:0005198	222	232	181	248	129	143	127	0.602	0.004	0.008	0.034
isogroup08165	isotig23713	HP632921	LOC_Os09g39500	ubiquitin__fusion__putative__expressed	5e-59	GO:0006464,GO:0008150,GO:0009056,GO:0006464,GO:0008150,GO:0009056,GO:0006464,GO:0008150,GO:0009056,GO:0006464,GO:0008150,GO:0009056,GO:0006464,GO:0008150,GO:0009056,GO:0006464,GO:0008150,GO:0009056,GO:0005515,GO:0005515,GO:0005515,GO:0005515,GO:0005515,GO:0005515	386	176	350	305	123	260	166	0.601	0.002	0.006	0.077
isogroup11359	isotig26907	HP636112	LOC_Os07g45510	expressed__protein	0	-	369	431	269	284	214	206	189	0.6	0.003	0.006	0.034
isogroup06810	isotig22358	HP631568	LOC_Os01g10800	pentatricopeptide__putative__expressed	3e-108	GO:0005739,GO:0005739,GO:0005739	484	470	290	326	232	228	245	0.599	0.003	0.005	0.034
isogroup14544	isotig30092	HP639296	LOC_Os09g25580	monogalactosyldiacylglycerol__synthase__putative__expressed	8e-138	GO:0006629,GO:0006950,GO:0007154,GO:0009058,GO:0009987,GO:0009991,GO:0006629,GO:0006950,GO:0007154,GO:0009058,GO:0009987,GO:0009991,GO:0009536,GO:0016020,GO:0009536,GO:0016020,GO:0016740,GO:0016740	244	251	203	232	130	150	138	0.599	0.004	0.007	0.034
isogroup11462	isotig27010	HP636215	LOC_Os02g07750	cell__cycle__control__putative__expressed	2e-83	GO:0009536,GO:0009579,GO:0016020,GO:0009536,GO:0009579,GO:0016020	255	164	164	209	81	180	94	0.598	0.003	0.008	0.154
isogroup09811	isotig25359	HP634564	LOC_Os01g69230	exo70__exocyst__complex__subunit__domain__containing__expressed	5e-134	GO:0006810,GO:0016043,GO:0005737,GO:0005515	196	203	204	215	96	162	107	0.595	0.003	0.007	0.034
isogroup14650	isotig30198	HP639402	LOC_Os06g16960	O-methyltransferase__putative	8e-57	GO:0006519,GO:0009058,GO:0019748,GO:0005634,GO:0005737,GO:0005829,GO:0016740	1403	1036	1206	1030	713	718	650	0.594	0.003	0.003	0.034
isogroup09553	isotig25101	HP634306	LOC_Os11g05550	expressed__protein	7e-27	-	134	246	162	119	83	108	103	0.593	0.01	0.008	0.034
isogroup14084	isotig29632	HP638836	LOC_Os09g27830	OsPDIL2-3____disulfide__isomerase__PDIL2-3__expressed	2e-75	GO:0003824,GO:0003824	128	144	133	168	73	106	76	0.593	0.007	0.009	0.034
isogroup00562	isotig08022,isotig08023,isotig08024,isotig08025,isotig08026,isotig08027,isotig08028	HP617209,HP617210,HP617211,HP617212,HP617213,HP617214,HP617215	LOC_Os12g24320	ATPase__3__putative__expressed	3e-121	GO:0009719,GO:0009719,GO:0009719,GO:0005739,GO:0005783,GO:0005886,GO:0009536,GO:0005739,GO:0005783,GO:0005886,GO:0009536,GO:0005739,GO:0005783,GO:0005886,GO:0009536,GO:0000166,GO:0016787,GO:0000166,GO:0016787,GO:0000166,GO:0016787	1214	950	1416	1942	558	1485	409	0.592	0.001	0.002	0.289
isogroup13460	isotig29008	HP638212	LOC_Os02g14430	peroxidase__precursor__putative__expressed	2e-63	GO:0006950,GO:0008152,GO:0009607,GO:0009719,GO:0006950,GO:0008152,GO:0009607,GO:0009719,GO:0006950,GO:0008152,GO:0009607,GO:0009719,GO:0005618,GO:0005634,GO:0005737,GO:0005618,GO:0005634,GO:0005737,GO:0005618,GO:0005634,GO:0005737,GO:0003824,GO:0016740,GO:0003824,GO:0016740,GO:0003824,GO:0016740	214	80	88	312	35	205	68	0.592	0.002	0.006	0.157
isogroup11439	isotig26987	HP636192	LOC_Os02g44770	uncharacterized__mscS__family__putative__expressed	8e-100	GO:0016020,GO:0016020,GO:0016020	218	185	203	160	113	117	110	0.592	0.004	0.006	0.034
isogroup14788	isotig30336	HP639540	LOC_Os01g44050	siroheme__synthase__putative__expressed	9e-95	-	284	555	890	991	633	366	206	0.591	0.001	0.003	0.289
isogroup05428	isotig20976	HP630207	LOC_Os04g38525	expressed__protein	7e-114	-	463	469	506	380	263	304	238	0.59	0.001	0.003	0.034
isogroup02674	isotig15709,isotig15710,isotig15711,isotig15712	HP624928,HP624929,HP624930,HP624931	LOC_Os01g24420	expressed__protein	5e-31	-	512	422	478	705	272	467	198	0.59	0.001	0.003	0.077
isogroup07308	isotig22856	HP632065	LOC_Os11g38959	40S__ribosomal__S9-2__putative__expressed	2e-76	GO:0006412,GO:0006412,GO:0006412,GO:0006412,GO:0005829,GO:0005840,GO:0005829,GO:0005840,GO:0005829,GO:0005840,GO:0005829,GO:0005840,GO:0005198,GO:0005198,GO:0005198,GO:0005198	382	440	394	399	217	293	205	0.59	0.001	0.004	0.034
isogroup12739	isotig28287	HP637492	LOC_Os04g46910	actin-depolymerizing__factor__putative__expressed	1e-21	GO:0005622	296	137	488	223	76	234	196	0.59	0.002	0.004	0.289
isogroup11765	isotig27313	HP636518	LOC_Os02g51480	PPR__repeat__domain__containing__putative__expressed	6e-122	GO:0003674,GO:0016301,GO:0016740	273	239	189	187	122	132	138	0.589	0.003	0.005	0.034
isogroup07671	isotig23219	HP632428	-	-	-	-	170	64	291	145	110	143	43	0.589	0.001	0.006	0.157
isogroup00191	isotig04450,isotig04451,isotig04452,isotig04453,isotig04454,isotig04455,isotig04456,isotig04457,isotig04458,isotig04459,isotig04460	HP613613,HP613614,HP613615,HP613616,HP613617,HP613618,HP613619,HP613620,HP613621,HP613622,HP613623	LOC_Os05g07740	receptor-like__kinase__2__precursor__putative__expressed	7e-88	GO:0006464,GO:0006950,GO:0007165,GO:0009605,GO:0009719,GO:0019538,GO:0030154,GO:0006464,GO:0006950,GO:0007165,GO:0009605,GO:0009719,GO:0019538,GO:0030154,GO:0005739,GO:0005886,GO:0016020,GO:0005739,GO:0005886,GO:0016020,GO:0000166,GO:0004872,GO:0005488,GO:0005515,GO:0016301,GO:0000166,GO:0004872,GO:0005488,GO:0005515,GO:0016301	1438	1175	1413	1832	563	1426	593	0.588	0.002	0.002	0.157
isogroup13370	isotig28918	HP638123	LOC_Os08g06480	lissencephaly__type-1-like__homology__motif__putative__expressed	0	GO:0007165,GO:0007165,GO:0005886,GO:0005886,GO:0000166,GO:0000166	329	325	278	278	168	188	178	0.588	0.002	0.004	0.032
isogroup05508	isotig21056	HP630287	LOC_Os03g04930	expressed__protein	2e-110	-	180	147	174	213	86	128	101	0.588	0.004	0.006	0.034
isogroup12812	isotig28360	HP637565	LOC_Os08g05840	DNA__topoisomerase__1__putative__expressed	4e-162	-	409	429	305	359	209	233	218	0.586	0.001	0.003	0.034
isogroup02439	isotig15197,isotig15198	HP624415,HP624416	LOC_Os03g63370	CRAL/TRIO__domain__containing__expressed	2e-93	GO:0006810,GO:0005215,GO:0005488	174	199	150	151	107	84	105	0.586	0.006	0.006	0.034
isogroup13199	isotig28747	HP637952	LOC_Os04g46100	expressed__protein	1e-57	-	153	145	112	143	66	94	83	0.586	0.008	0.008	0.034
isogroup06461	isotig22009	HP631222	LOC_Os04g55710	transposon__putative__unclassified__expressed	6e-26	-	373	487	724	665	428	395	163	0.585	0	0.002	0.157
isogroup12116	isotig27664	HP636869	LOC_Os07g18240	lectin-like__receptor__kinase__putative__expressed	0	GO:0009719,GO:0009987,GO:0005739,GO:0005886,GO:0004872,GO:0005515,GO:0016301,GO:0030246	606	587	468	475	313	326	298	0.585	0.001	0.002	0.034
isogroup03488	isotig17404,isotig17405	HP626625,HP626626	LOC_Os01g03070	transposon__putative__unclassified__expressed	0	-	491	654	472	528	260	381	299	0.584	0.001	0.002	0.034
isogroup07173	isotig22721	HP631930	LOC_Os01g29469	dual__specificity__phosphatase__putative__expressed	9e-69	GO:0016787	211	209	188	145	109	118	103	0.584	0.004	0.005	0.034
isogroup01441	isotig12068,isotig12069,isotig12070,isotig12071	HP621277,HP621278,HP621279,HP621280	LOC_Os12g24320	ATPase__3__putative__expressed	0	GO:0009719,GO:0009719,GO:0009719,GO:0005739,GO:0005783,GO:0005886,GO:0009536,GO:0005739,GO:0005783,GO:0005886,GO:0009536,GO:0005739,GO:0005783,GO:0005886,GO:0009536,GO:0000166,GO:0016787,GO:0000166,GO:0016787,GO:0000166,GO:0016787	3823	3374	4523	5591	1791	4137	1638	0.583	0.004	0.001	0.157
isogroup07154	isotig22702	HP631912	LOC_Os11g06760	of__unknown__function__domain__containing__expressed	5e-59	GO:0005618	305	297	236	253	135	181	161	0.583	0.002	0.004	0.034
isogroup03557	isotig17542,isotig17543	HP626763,HP626764	LOC_Os01g08270	aminotransferase__classes__I__and__II__domain__containing__expressed	3e-77	GO:0006519,GO:0009058,GO:0006519,GO:0009058,GO:0003824,GO:0016740,GO:0003824,GO:0016740	212	224	176	193	93	147	112	0.583	0.003	0.005	0.034
isogroup11349	isotig26897	HP636102	LOC_Os02g12810	kinase__domain__containing__expressed	5e-73	GO:0006464,GO:0007165,GO:0009719,GO:0006464,GO:0007165,GO:0009719,GO:0006464,GO:0007165,GO:0009719,GO:0006464,GO:0007165,GO:0009719,GO:0005618,GO:0005634,GO:0005737,GO:0005739,GO:0005886,GO:0005618,GO:0005634,GO:0005737,GO:0005739,GO:0005886,GO:0005618,GO:0005634,GO:0005737,GO:0005739,GO:0005886,GO:0005618,GO:0005634,GO:0005737,GO:0005739,GO:0005886,GO:0000166,GO:0004871,GO:0005515,GO:0016301,GO:…	141	140	126	126	69	81	83	0.583	0.009	0.008	0.032
isogroup04782	isotig19981,isotig19982	HP629204,HP629205	LOC_Os10g30450	heavy-metal-associated__domain-containing__putative__expressed	1e-31	GO:0006810,GO:0006950,GO:0009628,GO:0006810,GO:0006950,GO:0009628,GO:0005488,GO:0005488	946	963	870	926	406	742	464	0.58	0.001	0.002	0.034
isogroup03516	isotig17460,isotig17461	HP626681,HP626682	-	-	-	-	180	190	178	172	134	63	116	0.58	0.004	0.005	0.034
isogroup07806	isotig23354	HP632563	LOC_Os10g39410	Core__histone__H2A/H2B/H3/H4__domain__containing__putative__expressed	8e-37	GO:0008152,GO:0016043,GO:0008152,GO:0016043,GO:0008152,GO:0016043,GO:0008152,GO:0016043,GO:0005622,GO:0005634,GO:0005622,GO:0005634,GO:0005622,GO:0005634,GO:0005622,GO:0005634,GO:0003677,GO:0003677,GO:0003677,GO:0003677	139	57	232	110	46	129	59	0.58	0.003	0.006	0.289
isogroup14120	isotig29668	HP638872	LOC_Os01g48380	PPR__repeat__domain__containing__putative__expressed	0	GO:0003674,GO:0016740,GO:0003674,GO:0016740,GO:0003674,GO:0016740	291	338	235	274	151	170	173	0.579	0.001	0.003	0.034
isogroup06563	isotig22111	HP631322	LOC_Os06g06440	ABC__transporter__ATP-binding__putative__expressed	7e-173	GO:0009607,GO:0040007,GO:0009607,GO:0040007,GO:0005739,GO:0005773,GO:0009536,GO:0016020,GO:0005739,GO:0005773,GO:0009536,GO:0016020,GO:0005215,GO:0016787,GO:0005215,GO:0016787	151	134	145	162	64	104	89	0.579	0.005	0.005	0.034
isogroup00929	isotig09993,isotig09994,isotig09995,isotig09996,isotig09997,isotig09998	HP619195,HP619196,HP619197,HP619198,HP619199,HP619200	LOC_Os01g16880	expressed__protein	0	-	336	376	290	328	208	221	148	0.578	0.001	0.003	0.034
isogroup11289	isotig26837	HP636042	LOC_Os10g40250	expressed__protein	1e-157	-	112	114	102	102	59	65	62	0.577	0.01	0.008	0.032
isogroup09276	isotig24824	HP634029	LOC_Os02g51150	sphingolipid__C4-hydroxylase__SUR2__putative__expressed	3e-88	GO:0003824	220	202	168	266	114	147	109	0.576	0.001	0.003	0.034
isogroup10425	isotig25973	HP635178	LOC_Os08g06344	transposon__putative__CACTA__En/Spm__sub-class__expressed	0	-	145	180	123	176	83	95	90	0.573	0.004	0.004	0.034
isogroup09917	isotig25465	HP634670	LOC_Os07g39870	eukaryotic__peptide__chain__release__factor__subunit__1-1__putative__expressed	1e-99	GO:0006412,GO:0006412,GO:0008135,GO:0008135	100	95	126	105	49	85	49	0.573	0.006	0.006	0.032
isogroup09530	isotig25078	HP634283	LOC_Os01g47530	CGMC_MAPKCMGC_2.6__-__CGMC__includes__CDA__MAPK__GSK3__and__CLKC__kinases__expressed	1e-174	GO:0006950,GO:0007165,GO:0008150,GO:0008152,GO:0009607,GO:0009719,GO:0009987,GO:0006950,GO:0007165,GO:0008150,GO:0008152,GO:0009607,GO:0009719,GO:0009987,GO:0005634,GO:0005739,GO:0005634,GO:0005739,GO:0004871,GO:0016301,GO:0004871,GO:0016301	110	140	129	135	73	70	78	0.573	0.007	0.006	0.034
isogroup09179	isotig24727	HP633932	LOC_Os04g45930	RNA__recognition__motif__containing__expressed	4e-78	GO:0003723,GO:0003723	130	140	116	126	58	85	77	0.573	0.006	0.006	0.034
isogroup10232	isotig25780	HP634985	LOC_Os02g02410	DnaK__family__putative__expressed	2e-129	GO:0006950,GO:0009607,GO:0009628,GO:0009987,GO:0019538,GO:0006950,GO:0009607,GO:0009628,GO:0009987,GO:0019538,GO:0006950,GO:0009607,GO:0009628,GO:0009987,GO:0019538,GO:0005739,GO:0005783,GO:0005829,GO:0009536,GO:0005739,GO:0005783,GO:0005829,GO:0009536,GO:0005739,GO:0005783,GO:0005829,GO:0009536	1915	1788	1367	2707	817	1748	772	0.572	0.001	0.001	0.077
isogroup05489	isotig21037	HP630268	LOC_Os06g36090	ABC-2__type__transporter__putative__expressed	3e-162	GO:0009607,GO:0009607,GO:0009607,GO:0005215,GO:0016787,GO:0005215,GO:0016787,GO:0005215,GO:0016787	186	141	166	205	73	132	94	0.571	0.002	0.003	0.034
isogroup10362	isotig25910	HP635115	LOC_Os07g04530	GYF__domain__containing__putative__expressed	1e-39	-	155	136	112	111	70	70	80	0.571	0.007	0.006	0.032
isogroup00907	isotig09893,isotig09894,isotig09895,isotig09896,isotig09897	HP619095,HP619096,HP619097,HP619098,HP619099	LOC_Os02g48870	aspartic__proteinase__nepenthesin-2__precursor__putative__expressed	3e-136	GO:0009987,GO:0019538,GO:0009987,GO:0019538,GO:0009987,GO:0019538,GO:0005618,GO:0016020,GO:0005618,GO:0016020,GO:0005618,GO:0016020,GO:0003677,GO:0016787,GO:0003677,GO:0016787,GO:0003677,GO:0016787	7623	6256	6690	9827	2844	7291	2862	0.57	0.004	0.001	0.157
isogroup06652	isotig22200	HP631410	LOC_Os02g03040	RNA__recognition__motif__containing__expressed	3e-61	GO:0006139,GO:0006139,GO:0003676,GO:0003723,GO:0003676,GO:0003723	131	150	114	148	72	77	83	0.57	0.005	0.005	0.034
isogroup10248	isotig25796	HP635001	LOC_Os05g05680	1-aminocyclopropane-1-carboxylate__oxidase__putative__expressed	2e-58	GO:0006519,GO:0006950,GO:0008152,GO:0008219,GO:0009058,GO:0009605,GO:0009719,GO:0019748,GO:0006519,GO:0006950,GO:0008152,GO:0008219,GO:0009058,GO:0009605,GO:0009719,GO:0019748,GO:0003824,GO:0016740,GO:0003824,GO:0016740	967	707	763	1177	304	812	425	0.569	0.001	0.001	0.157
isogroup12697	isotig28245	HP637450	-	-	-	-	272	237	202	236	107	155	142	0.569	0.001	0.002	0.034
isogroup09706	isotig25254	HP634459	LOC_Os01g57280	rp1__putative__expressed	0	GO:0006950,GO:0006950,GO:0005739,GO:0005886,GO:0005739,GO:0005886,GO:0005515,GO:0005515	249	317	224	183	150	132	133	0.569	0.001	0.003	0.034
isogroup05039	isotig20480,isotig20481	HP629705,HP629706	LOC_Os01g52240	chlorophyll__A-B__binding__putative__expressed	4e-139	GO:0015979,GO:0015979,GO:0015979,GO:0015979,GO:0015979,GO:0015979,GO:0015979,GO:0015979,GO:0015979,GO:0015979,GO:0015979,GO:0005622,GO:0009536,GO:0009579,GO:0005622,GO:0009536,GO:0009579,GO:0005622,GO:0009536,GO:0009579,GO:0005622,GO:0009536,GO:0009579,GO:0005622,GO:0009536,GO:0009579,GO:0005622,GO:0009536,GO:0009579,GO:0005622,GO:0009536,GO:0009579,GO:0005622,GO:0009536,GO:0009579,GO:0005622,GO:…	3104	3026	1828	1374	1908	1018	1049	0.568	0.003	0.001	0.157
isogroup06649	isotig22197	HP631407	LOC_Os05g45590	hexokinase__putative__expressed	2e-94	GO:0006950,GO:0007165,GO:0009628,GO:0009719,GO:0009987,GO:0006950,GO:0007165,GO:0009628,GO:0009719,GO:0009987,GO:0005739,GO:0009536,GO:0005739,GO:0009536,GO:0000166,GO:0016301,GO:0000166,GO:0016301	237	202	149	161	106	106	107	0.568	0.002	0.003	0.032
isogroup00683	isotig08745,isotig08746,isotig08747,isotig08748	HP617940,HP617941,HP617942,HP617943	LOC_Os08g10440	NBS-LRR__disease__resistance__putative__expressed	1e-144	GO:0006950,GO:0006950,GO:0006950,GO:0006950,GO:0006950,GO:0006950,GO:0006950,GO:0006950,GO:0005739,GO:0005886,GO:0005739,GO:0005886,GO:0005739,GO:0005886,GO:0005739,GO:0005886,GO:0005739,GO:0005886,GO:0005739,GO:0005886,GO:0005739,GO:0005886,GO:0005739,GO:0005886,GO:0005515,GO:0005515,GO:0005515,GO:0005515,GO:0005515,GO:0005515,GO:0005515,GO:0005515	332	297	251	346	134	243	144	0.567	0	0.002	0.034
isogroup08267	isotig23815	HP633023	LOC_Os03g17310	calcium-transporting__ATPase__endoplasmic__reticulum-type__putative__expressed	1e-156	GO:0006810,GO:0007165,GO:0008150,GO:0009607,GO:0009719,GO:0006810,GO:0007165,GO:0008150,GO:0009607,GO:0009719,GO:0005773,GO:0005783,GO:0005794,GO:0005886,GO:0016020,GO:0005773,GO:0005783,GO:0005794,GO:0005886,GO:0016020,GO:0005215,GO:0005515,GO:0016787,GO:0005215,GO:0005515,GO:0016787	408	323	333	353	134	293	174	0.566	0	0.001	0.034
isogroup12887	isotig28435	HP637640	LOC_Os03g11970	tubulin/FtsZ__domain__containing__putative__expressed	4e-123	GO:0005198	580	566	486	572	247	402	286	0.566	0	0.001	0.034
isogroup01453	isotig12110,isotig12111,isotig12112,isotig12113	HP621319,HP621320,HP621321,HP621322	LOC_Os01g13210	salt__stress__root__RS1__putative__expressed	8e-41	GO:0006950,GO:0009628,GO:0005886	338	448	324	380	225	181	226	0.566	0.001	0.001	0.034
isogroup03624	isotig17676,isotig17677	HP626897,HP626898	LOC_Os03g15250	lectin-like__receptor__kinase__putative	2e-130	GO:0006464,GO:0009719,GO:0009987,GO:0006464,GO:0009719,GO:0009987,GO:0005739,GO:0005886,GO:0005739,GO:0005886,GO:0000166,GO:0004872,GO:0005515,GO:0016301,GO:0030246,GO:0000166,GO:0004872,GO:0005515,GO:0016301,GO:0030246	131	114	150	178	53	118	72	0.565	0.002	0.004	0.077
isogroup09290	isotig24838	HP634043	LOC_Os10g35220	KH__domain__containing__putative__expressed	1e-131	GO:0006139,GO:0006139,GO:0006139,GO:0003676,GO:0003676,GO:0003676	125	141	118	107	46	90	72	0.565	0.006	0.005	0.034
isogroup08625	isotig24173	HP633380	LOC_Os08g20660	sucrose-phosphate__synthase__putative__expressed	0	GO:0005975,GO:0009987,GO:0005975,GO:0009987,GO:0016740,GO:0016740	87	144	95	104	65	56	61	0.564	0.009	0.006	0.034
isogroup11094	isotig26642	HP635847	-	-	-	-	112	101	180	128	73	75	72	0.563	0.003	0.004	0.034
isogroup02469	isotig15259,isotig15260	HP624477,HP624478	LOC_Os06g51500	expressed__protein	1e-131	-	1168	1035	915	1034	543	534	670	0.561	0.001	0.001	0.034
isogroup14367	isotig29915	HP639119	LOC_Os01g10800	pentatricopeptide__putative__expressed	2e-86	GO:0005739,GO:0005739,GO:0005739	99	140	97	107	72	64	50	0.56	0.005	0.005	0.034
isogroup03326	isotig17079,isotig17080	HP626300,HP626301	LOC_Os12g01190	RNA__recognition__motif__containing__putative__expressed	0	GO:0003723,GO:0003723	205	264	174	163	114	130	94	0.559	0.001	0.002	0.034
isogroup10141	isotig25689	HP634894	LOC_Os11g11390	ribosomal__putative__expressed	9e-18	GO:0006412,GO:0006412,GO:0006412,GO:0005829,GO:0005840,GO:0005829,GO:0005840,GO:0005829,GO:0005840,GO:0005198,GO:0005198,GO:0005198	78	15	124	69	43	59	18	0.559	0.007	0.008	0.289
isogroup14410	isotig29958	HP639162	LOC_Os11g05730	histone__H3__putative__expressed	1e-08	GO:0003677	71	18	128	60	38	54	24	0.558	0.01	0.01	0.289
isogroup04674	isotig19765,isotig19766	HP628988,HP628989	LOC_Os11g34920	stripe__rust__resistance__Yr10__putative__expressed	6e-161	GO:0006950,GO:0005739,GO:0005886,GO:0005515	112	127	109	102	56	79	53	0.557	0.004	0.004	0.034
isogroup05340	isotig20888	HP630119	LOC_Os05g06460	dihydrolipoyl__dehydrogenase__putative__expressed	3e-95	GO:0009628,GO:0009628,GO:0009628,GO:0005739,GO:0009536,GO:0005739,GO:0009536,GO:0005739,GO:0009536,GO:0003824,GO:0003824,GO:0003824	198	184	164	205	87	113	113	0.556	0.001	0.002	0.032
isogroup04290	isotig19001,isotig19002	HP628221,HP628222	LOC_Os02g49190	SWI/SNF-related__matrix-associated__actin-dependent__regulator__of__chromatin__subfamily__B__member__1__putative__expressed	3e-85	-	86	94	87	93	41	61	48	0.556	0.008	0.005	0.034
isogroup11074	isotig26622	HP635827	-	-	-	-	76	95	86	139	69	39	57	0.556	0.006	0.005	0.034
isogroup11237	isotig26785	HP635990	LOC_Os06g17880	NBS-LRR__disease__resistance__putative__expressed	2e-117	GO:0006950,GO:0006950,GO:0006950,GO:0005739,GO:0005886,GO:0005739,GO:0005886,GO:0005739,GO:0005886,GO:0005515,GO:0005515,GO:0005515	79	103	66	102	35	65	46	0.556	0.01	0.006	0.034
isogroup05827	isotig21375	HP630597	LOC_Os07g22350	glucose-6-phosphate__1-dehydrogenase__chloroplast__precursor__putative__expressed	1e-24	GO:0005975,GO:0009987,GO:0003824	41	67	83	104	51	43	29	0.556	0.01	0.007	0.157
isogroup09151	isotig24699	HP633904	LOC_Os09g32040	no__apical__meristem__putative__expressed	3e-75	GO:0006350,GO:0007275,GO:0006350,GO:0007275,GO:0003700,GO:0003700	156	98	81	117	50	79	59	0.555	0.004	0.004	0.034
isogroup13454	isotig29002	HP638206	LOC_Os02g31290	AML1__putative__expressed	7e-68	GO:0003723,GO:0003723	136	179	111	103	67	64	88	0.552	0.004	0.003	0.034
isogroup14599	isotig30147	HP639351	LOC_Os10g02720	OsWAK99__-__OsWAK__receptor-like__kinase__expressed	4e-17	GO:0006464,GO:0007165,GO:0006464,GO:0007165,GO:0005618,GO:0005886,GO:0016020,GO:0005618,GO:0005886,GO:0016020,GO:0000166,GO:0005515,GO:0016301,GO:0000166,GO:0005515,GO:0016301	106	114	102	95	59	73	40	0.55	0.004	0.004	0.034
isogroup09731	isotig25279	HP634484	LOC_Os02g35220	expressed__protein	4e-09	-	92	136	103	96	51	69	56	0.55	0.006	0.004	0.034
isogroup03161	isotig16750,isotig16751,isotig16752	HP625971,HP625972,HP625973	LOC_Os11g06720	abscisic__stress-ripening__putative__expressed	7e-12	-	6056	6477	6989	4907	3360	3851	2837	0.548	0.003	0	0.034
isogroup11038	isotig26586	HP635791	LOC_Os11g14220	tubulin/FtsZ__domain__containing__putative__expressed	2e-150	GO:0005198,GO:0005198	1083	422	1566	799	264	873	450	0.547	0	0	0.289
isogroup03240	isotig16908,isotig16909	HP626129,HP626130	LOC_Os11g27450	Leucine__Rich__Repeat__family__protein	7e-85	GO:0006950,GO:0007165,GO:0009056,GO:0009605,GO:0009607,GO:0009719,GO:0009987,GO:0019538,GO:0005622,GO:0005886,GO:0003824,GO:0005515	128	121	99	81	58	57	61	0.547	0.005	0.003	0.034
isogroup06144	isotig21692	HP630905	LOC_Os06g05180	coatomer__subunit__beta__putative__expressed	2e-85	GO:0006810,GO:0007165,GO:0016043,GO:0006810,GO:0007165,GO:0016043,GO:0006810,GO:0007165,GO:0016043,GO:0005794,GO:0005886,GO:0016020,GO:0005794,GO:0005886,GO:0016020,GO:0005794,GO:0005886,GO:0016020,GO:0000166,GO:0005215,GO:0000166,GO:0005215,GO:0000166,GO:0005215	73	79	62	88	38	51	35	0.547	0.01	0.007	0.034
isogroup05912	isotig21460	HP630680	LOC_Os01g69910	calmodulin-binding__transcription__activator__putative__expressed	3e-158	GO:0005515,GO:0030528,GO:0005515,GO:0030528	152	145	121	149	56	97	79	0.546	0.002	0.002	0.034
isogroup07105	isotig22653	HP631863	-	-	-	-	122	128	100	109	62	77	49	0.546	0.003	0.003	0.034
isogroup00565	isotig08042,isotig08043,isotig08044,isotig08045,isotig08046,isotig08047	HP617229,HP617230,HP617231,HP617232,HP617233,HP617234	LOC_Os04g58750	kinase__family__putative__expressed	5e-85	GO:0006464,GO:0007165,GO:0006464,GO:0007165,GO:0006464,GO:0007165,GO:0005618,GO:0005634,GO:0005737,GO:0005886,GO:0005618,GO:0005634,GO:0005737,GO:0005886,GO:0005618,GO:0005634,GO:0005737,GO:0005886,GO:0000166,GO:0005515,GO:0016301,GO:0000166,GO:0005515,GO:0016301,GO:0000166,GO:0005515,GO:0016301	114	121	90	115	41	76	63	0.545	0.004	0.003	0.034
isogroup02878	isotig16157,isotig16158	HP625376,HP625377	-	-	-	-	414	72	814	252	257	292	84	0.544	0	0	0.724
isogroup14264	isotig29812	HP639016	LOC_Os04g20164	amine__oxidase__precursor__putative__expressed	2e-67	GO:0005488,GO:0005488	829	1134	839	819	453	600	423	0.543	0	0	0.034
isogroup07274	isotig22822	HP632031	LOC_Os11g01330	expressed__protein	4e-32	GO:0006950,GO:0009628,GO:0006950,GO:0009628,GO:0000166,GO:0016787,GO:0000166,GO:0016787	108	145	203	119	91	86	57	0.543	0.001	0.002	0.034
isogroup13909	isotig29457	HP638661	LOC_Os01g18640	aminotransferase__putative__expressed	8e-77	-	106	93	70	72	43	58	38	0.543	0.007	0.004	0.034
isogroup10959	isotig26507	HP635712	LOC_Os02g37870	Brix__domain__containing__putative__expressed	2e-75	-	74	51	68	80	24	63	24	0.542	0.009	0.007	0.074
isogroup02054	isotig14105,isotig14106,isotig14107	HP623317,HP623318,HP623319	LOC_Os11g01460	conserved__hypothetical__protein	9e-50	GO:0006259,GO:0009058,GO:0006259,GO:0009058	263	312	252	270	176	105	164	0.541	0	0.001	0.034
isogroup10734	isotig26282	HP635487	LOC_Os03g50320	phosphatidylinositol__4-kinase__PI4K__putative__expressed	1e-159	GO:0006629,GO:0009058,GO:0009987,GO:0006629,GO:0009058,GO:0009987,GO:0006629,GO:0009058,GO:0009987,GO:0005634,GO:0005634,GO:0005634,GO:0016301,GO:0016301,GO:0016301	154	159	124	164	74	89	81	0.541	0.001	0.001	0.034
isogroup10647	isotig26195	HP635400	LOC_Os09g04440	DNA-binding__putative__expressed	0	GO:0003677,GO:0003723,GO:0003677,GO:0003723	230	249	172	177	93	123	120	0.541	0.001	0.001	0.034
isogroup13797	isotig29345	HP638549	LOC_Os10g25680	OsFBL52__-__F-box__domain__and__LRR__containing__expressed	0	GO:0006950,GO:0007165,GO:0009056,GO:0009719,GO:0009987,GO:0019538,GO:0006950,GO:0007165,GO:0009056,GO:0009719,GO:0009987,GO:0019538,GO:0005634,GO:0005634,GO:0003824,GO:0005515,GO:0003824,GO:0005515	168	200	141	127	80	88	90	0.541	0.001	0.001	0.034
isogroup10311	isotig25859	HP635064	LOC_Os05g45310	ER__lumen__retaining__receptor__putative__expressed	5e-53	GO:0006810,GO:0006810,GO:0016020,GO:0016020,GO:0004872,GO:0004872	114	118	86	101	39	82	49	0.541	0.003	0.003	0.034
isogroup13557	isotig29105	HP638309	LOC_Os12g04290	PP2A__regulatory__subunit__TAP46__putative__expressed	2e-84	-	155	199	156	194	86	120	79	0.54	0.001	0.001	0.034
isogroup09650	isotig25198	HP634403	LOC_Os02g16660	cbxX__chromosomal__putative__expressed	2e-85	GO:0019538,GO:0019538,GO:0005515,GO:0016787,GO:0005515,GO:0016787	140	151	122	120	68	77	71	0.54	0.002	0.002	0.034
isogroup14892	isotig30440	HP639644	LOC_Os02g05680	apoptosis-inducing__factor__2__putative__expressed	1e-70	GO:0003674,GO:0003674	80	113	102	90	36	63	57	0.54	0.006	0.003	0.034
isogroup05961	isotig21509	HP630728	LOC_Os02g47020	phosphoribulokinase/Uridine__kinase__family__expressed	2e-20	GO:0009058,GO:0009058,GO:0000166,GO:0016301,GO:0016740,GO:0000166,GO:0016301,GO:0016740	1081	917	713	829	418	522	491	0.539	0	0	0.034
isogroup07180	isotig22728	HP631937	LOC_Os02g06588	ATP__binding__putative__expressed	2e-137	GO:0000166,GO:0003677,GO:0003824	150	159	118	110	66	74	77	0.539	0.002	0.002	0.034
isogroup04350	isotig19119,isotig19120	HP628341,HP628342	LOC_Os06g17880	NBS-LRR__disease__resistance__putative__expressed	4e-102	GO:0006950,GO:0006950,GO:0006950,GO:0005739,GO:0005886,GO:0005739,GO:0005886,GO:0005739,GO:0005886,GO:0005515,GO:0005515,GO:0005515	91	97	71	70	36	54	43	0.539	0.009	0.004	0.034
isogroup13476	isotig29024	HP638228	LOC_Os03g17634	PPR__repeat__domain__containing__putative__expressed	4e-77	GO:0003674,GO:0016301,GO:0016740,GO:0003674,GO:0016301,GO:0016740	125	156	100	105	54	59	83	0.538	0.004	0.002	0.034
isogroup04624	isotig19668,isotig19669	HP628890,HP628891	LOC_Os06g14412	expressed__protein	5e-104	-	213	224	141	149	93	108	92	0.537	0.001	0.001	0.034
isogroup06976	isotig22524	HP631734	LOC_Os11g45590	transposon__putative__CACTA__En/Spm__sub-class__expressed	5e-08	-	259	249	194	231	111	135	129	0.536	0	0.001	0.034
isogroup05788	isotig21336	HP630565	LOC_Os05g01020	transcriptional__repressor__putative__expressed	1e-173	GO:0006350,GO:0005634,GO:0003700	167	146	109	120	69	92	57	0.536	0.001	0.002	0.034
isogroup14843	isotig30391	HP639595	LOC_Os03g60550	ThiF__family__domain__containing__putative__expressed	5e-93	GO:0007165,GO:0009719,GO:0007165,GO:0009719,GO:0005634,GO:0005634,GO:0003824,GO:0003824	145	117	79	92	51	65	58	0.536	0.003	0.002	0.034
isogroup14134	isotig29682	HP638886	LOC_Os02g11830	coatomer__subunit__beta__putative__expressed	1e-134	GO:0006810,GO:0007165,GO:0016043,GO:0006810,GO:0007165,GO:0016043,GO:0006810,GO:0007165,GO:0016043,GO:0006810,GO:0007165,GO:0016043,GO:0006810,GO:0007165,GO:0016043,GO:0006810,GO:0007165,GO:0016043,GO:0005794,GO:0005886,GO:0016020,GO:0005794,GO:0005886,GO:0016020,GO:0005794,GO:0005886,GO:0016020,GO:0005794,GO:0005886,GO:0016020,GO:0005794,GO:0005886,GO:0016020,GO:0005794,GO:0005886,GO:0016020,GO:…	148	126	103	101	47	77	68	0.536	0.002	0.002	0.034
isogroup11881	isotig27429	HP636634	LOC_Os10g21400	disease__resistance__RPM1__putative__expressed	3e-110	GO:0006950,GO:0005739,GO:0005886,GO:0005515	136	161	127	134	51	103	70	0.535	0.001	0.001	0.034
isogroup10977	isotig26525	HP635730	LOC_Os02g53770	tRNA__synthetase__class__I__putative__expressed	5e-97	GO:0000003,GO:0006139,GO:0006412,GO:0006519,GO:0009790,GO:0009908,GO:0000003,GO:0006139,GO:0006412,GO:0006519,GO:0009790,GO:0009908,GO:0005739,GO:0005829,GO:0009536,GO:0005739,GO:0005829,GO:0009536,GO:0000166,GO:0003824,GO:0000166,GO:0003824	155	182	128	141	82	91	70	0.535	0.001	0.001	0.034
isogroup09440	isotig24988	HP634193	LOC_Os01g47430	of__unknown__function__DUF1296__domain__containing__expressed	2e-84	-	118	137	103	108	58	67	62	0.535	0.003	0.002	0.034
isogroup08809	isotig24357	HP633563	LOC_Os04g02900	dehydrogenase__E1__component__domain__containing__expressed	2e-120	GO:0008152,GO:0009058,GO:0009987,GO:0008152,GO:0009058,GO:0009987,GO:0005739,GO:0005739,GO:0003824,GO:0003824	395	451	245	329	158	188	223	0.534	0	0	0.034
isogroup12924	isotig28472	HP637677	LOC_Os11g42970	membrane__associated__DUF588__domain__containing__putative__expressed	1e-13	-	600	667	597	875	356	488	253	0.534	0	0	0.034
isogroup01081	isotig10730,isotig10731,isotig10732	HP619938,HP619939,HP619940	LOC_Os03g16860	DnaK__family__putative__expressed	0	GO:0006950,GO:0009607,GO:0009628,GO:0009987,GO:0019538,GO:0006950,GO:0009607,GO:0009628,GO:0009987,GO:0019538,GO:0005739,GO:0005783,GO:0005829,GO:0009536,GO:0005739,GO:0005783,GO:0005829,GO:0009536	4575	3305	3092	6282	1993	3083	1835	0.534	0.001	0	0.034
isogroup09577	isotig25125	HP634330	LOC_Os03g63330	aspartokinase__chloroplast__precursor__putative__expressed	2e-110	GO:0006519,GO:0009058,GO:0006519,GO:0009058,GO:0016301,GO:0016301	168	202	147	173	90	92	94	0.533	0.001	0.001	0.034
isogroup10884	isotig26432	HP635637	LOC_Os07g10150	coatomer__subunit__gamma-2__putative__expressed	5e-79	GO:0005515,GO:0005515	83	84	53	70	33	46	37	0.533	0.01	0.005	0.034
isogroup09581	isotig25129	HP634334	LOC_Os03g50290	14-3-3__putative__expressed	2e-61	GO:0007165,GO:0009719,GO:0007165,GO:0009719,GO:0005634,GO:0005737,GO:0009536,GO:0005634,GO:0005737,GO:0009536,GO:0005488,GO:0005515,GO:0005488,GO:0005515	258	68	313	141	42	162	107	0.532	0	0.001	0.289
isogroup06107	isotig21655	HP630869	LOC_Os03g63520	Der1-like__family__domain__containing__expressed	8e-50	-	161	205	132	152	69	121	69	0.531	0.001	0.001	0.032
isogroup09425	isotig24973	HP634178	LOC_Os02g56880	transcriptional__corepressor__LEUNIG__putative__expressed	5e-97	GO:0006810,GO:0007165,GO:0016043,GO:0006810,GO:0007165,GO:0016043,GO:0005794,GO:0005886,GO:0016020,GO:0005794,GO:0005886,GO:0016020,GO:0000166,GO:0005215,GO:0000166,GO:0005215	119	131	89	106	48	69	60	0.53	0.003	0.002	0.034
isogroup13193	isotig28741	HP637946	LOC_Os10g34614	csAtPR5__putative__expressed	4e-28	-	89	127	91	78	48	56	49	0.53	0.004	0.002	0.034
isogroup11925	isotig27473	HP636678	LOC_Os07g44660	FGGY__family__of__carbohydrate__kinases__putative__expressed	8e-81	GO:0016301,GO:0016301	156	164	138	94	66	75	78	0.529	0.001	0.001	0.034
isogroup09398	isotig24946	HP634151	LOC_Os02g05310	splicing__factor__3B__subunit__1__putative__expressed	1e-100	GO:0006139,GO:0006139	94	108	84	72	35	58	49	0.529	0.005	0.002	0.034
isogroup13326	isotig28874	HP638079	LOC_Os07g04130	expressed__protein	6e-44	GO:0009719,GO:0009987,GO:0009719,GO:0009987,GO:0009719,GO:0009987,GO:0005739,GO:0005886,GO:0005739,GO:0005886,GO:0005739,GO:0005886,GO:0004872,GO:0005515,GO:0016301,GO:0030246,GO:0004872,GO:0005515,GO:0016301,GO:0030246,GO:0004872,GO:0005515,GO:0016301,GO:0030246	53	58	78	88	33	49	28	0.529	0.007	0.005	0.034
isogroup01234	isotig11307,isotig11308,isotig11309	HP620516,HP620517,HP620518	LOC_Os06g42850	extracellular__ligand-gated__ion__channel__putative__expressed	2e-88	-	1101	1826	1967	1644	1218	776	597	0.528	0	0	0.077
isogroup05258	isotig20806	HP630037	LOC_Os02g30730	SART-1__family__putative__expressed	8e-104	-	91	100	78	72	35	58	42	0.528	0.005	0.003	0.034
isogroup13662	isotig29210	HP638414	LOC_Os05g41100	kri1__putative__expressed	2e-39	-	88	111	81	76	47	50	44	0.528	0.005	0.003	0.034
isogroup08411	isotig23959	HP633167	LOC_Os03g03610	13-beta-glucan__synthase__component__domain__containing__expressed	4e-64	GO:0005975,GO:0009058,GO:0016043,GO:0005975,GO:0009058,GO:0016043,GO:0005975,GO:0009058,GO:0016043,GO:0005975,GO:0009058,GO:0016043,GO:0005975,GO:0009058,GO:0016043,GO:0005886,GO:0005886,GO:0005886,GO:0005886,GO:0005886,GO:0016740,GO:0016740,GO:0016740,GO:0016740,GO:0016740	135	156	112	124	55	80	73	0.526	0.001	0.001	0.034
isogroup14147	isotig29695	HP638899	LOC_Os11g35090	kinesin__motor__domain__containing__putative__expressed	4e-157	GO:0016043,GO:0003774,GO:0005515	99	90	73	80	42	50	43	0.526	0.005	0.003	0.034
isogroup13324	isotig28872	HP638077	LOC_Os04g30910	SAM__domain__family__expressed	8e-45	GO:0016740,GO:0016740	73	73	66	67	30	42	38	0.526	0.01	0.004	0.032
isogroup12694	isotig28242	HP637447	LOC_Os07g07270	MBTB13__-__Bric-a-Brac__Tramtrack__Broad__Complex__BTB__domain__with__Meprin__and__TRAF__Homology__MATH__domain__expressed	4e-118	GO:0005515	210	202	178	165	92	105	100	0.525	0	0.001	0.034
isogroup03234	isotig16897,isotig16898	HP626118,HP626119	LOC_Os02g34800	leucine-rich__repeat__receptor__kinase__EXS__precursor__putative	3e-43	GO:0006464,GO:0006950,GO:0007165,GO:0006464,GO:0006950,GO:0007165,GO:0005618,GO:0005794,GO:0005886,GO:0005618,GO:0005794,GO:0005886,GO:0000166,GO:0005515,GO:0016301,GO:0000166,GO:0005515,GO:0016301	67	52	45	67	18	52	21	0.525	0.008	0.004	0.105
isogroup05387	isotig20935	HP630166	LOC_Os11g32240	cytochrome__P450__51__putative__expressed	3e-137	GO:0006519,GO:0006629,GO:0009058,GO:0009628,GO:0009987,GO:0019748,GO:0006519,GO:0006629,GO:0009058,GO:0009628,GO:0009987,GO:0019748,GO:0005783,GO:0005783,GO:0003824,GO:0019825,GO:0003824,GO:0019825	401	347	309	352	166	215	173	0.524	0	0	0.034
isogroup01716	isotig13007,isotig13008,isotig13009,isotig13010	HP622219,HP622220,HP622221,HP622222	LOC_Os01g04470	hypothetical__protein	5e-26	-	64	81	71	92	26	58	37	0.524	0.005	0.003	0.034
isogroup14882	isotig30430	HP639634	LOC_Os12g34850	Fibronectin__type__III__domain__containing__expressed	3e-77	-	74	77	69	58	41	31	37	0.523	0.008	0.003	0.034
isogroup10928	isotig26476	HP635681	LOC_Os10g42630	expressed__protein	9e-51	GO:0005783,GO:0005783	112	143	104	93	47	80	50	0.522	0.001	0.001	0.034
isogroup05573	isotig21121	HP630352	-	-	-	-	141	226	148	149	78	93	89	0.522	0.001	0.001	0.034
isogroup06274	isotig21822	HP631035	LOC_Os08g08830	expressed__protein	2e-116	-	93	107	90	60	38	45	54	0.522	0.005	0.002	0.034
isogroup12026	isotig27574	HP636779	LOC_Os05g01030	phospholipid-transporting__ATPase__putative__expressed	2e-58	GO:0006810,GO:0008150,GO:0009607,GO:0005773,GO:0005783,GO:0005886,GO:0016020,GO:0005215,GO:0005515,GO:0016787	106	75	56	100	28	53	51	0.522	0.005	0.002	0.034
isogroup08277	isotig23825	HP633033	LOC_Os04g42420	nodulin__putative__expressed	2e-81	-	72	84	68	93	36	38	50	0.522	0.007	0.003	0.034
isogroup11726	isotig27274	HP636479	LOC_Os01g72790	cyclin-dependent__kinase__putative__expressed	1e-88	GO:0006464,GO:0006950,GO:0007165,GO:0008150,GO:0009607,GO:0009719,GO:0006464,GO:0006950,GO:0007165,GO:0008150,GO:0009607,GO:0009719,GO:0005634,GO:0005634,GO:0000166,GO:0004871,GO:0016301,GO:0000166,GO:0004871,GO:0016301	217	253	167	180	92	130	97	0.521	0	0	0.034
isogroup12040	isotig27588	HP636793	LOC_Os09g04110	coatomer__alpha__subunit__putative__expressed	8e-98	GO:0006810,GO:0007165,GO:0016043,GO:0006810,GO:0007165,GO:0016043,GO:0006810,GO:0007165,GO:0016043,GO:0005794,GO:0005886,GO:0016020,GO:0005794,GO:0005886,GO:0016020,GO:0005794,GO:0005886,GO:0016020,GO:0000166,GO:0004871,GO:0005215,GO:0000166,GO:0004871,GO:0005215,GO:0000166,GO:0004871,GO:0005215	164	139	103	142	60	92	62	0.521	0.001	0.001	0.034
isogroup05437	isotig20985	HP630216	LOC_Os09g25550	pentatricopeptide__putative__expressed	3e-69	-	138	160	86	107	63	64	65	0.521	0.001	0.001	0.034
isogroup08269	isotig23817	HP633025	LOC_Os08g37950	copper-transporting__ATPase__PAA1__putative__expressed	3e-70	GO:0007165,GO:0009607,GO:0009719,GO:0007165,GO:0009607,GO:0009719,GO:0005773,GO:0005783,GO:0005794,GO:0005886,GO:0016020,GO:0005773,GO:0005783,GO:0005794,GO:0005886,GO:0016020,GO:0005215,GO:0005515,GO:0016787,GO:0005215,GO:0005515,GO:0016787	80	106	65	51	29	49	40	0.521	0.008	0.003	0.034
isogroup08982	isotig24530	HP633736	LOC_Os07g01880	VIP4__putative__expressed	1e-111	-	241	224	191	219	87	135	119	0.52	0	0	0.034
isogroup12032	isotig27580	HP636785	LOC_Os01g36920	DEAD-box__ATP-dependent__RNA__helicase__putative__expressed	5e-76	GO:0005618,GO:0005634,GO:0005737,GO:0005618,GO:0005634,GO:0005737,GO:0000166,GO:0003676,GO:0016787,GO:0000166,GO:0003676,GO:0016787	135	51	282	127	55	98	79	0.52	0	0.001	0.289
isogroup08569	isotig24117	HP633324	LOC_Os03g48140	myosin__putative__expressed	0	GO:0005737,GO:0005856,GO:0005737,GO:0005856,GO:0005737,GO:0005856,GO:0005737,GO:0005856,GO:0005737,GO:0005856,GO:0003774,GO:0005515,GO:0003774,GO:0005515,GO:0003774,GO:0005515,GO:0003774,GO:0005515,GO:0003774,GO:0005515	155	216	165	168	80	106	88	0.519	0	0	0.034
isogroup03723	isotig17873	HP627094	LOC_Os01g46710	transposon__putative__CACTA__En/Spm__sub-class__expressed	2e-11	-	199	182	131	112	84	85	74	0.519	0	0.001	0.034
isogroup06126	isotig21674	HP630887	LOC_Os10g32850	hypothetical__protein	5e-83	GO:0006950,GO:0008219,GO:0009607,GO:0006950,GO:0008219,GO:0009607	198	209	170	152	101	91	91	0.518	0	0	0.032
isogroup08804	isotig24352	HP633558	LOC_Os02g48620	tetratricopeptide__repeat__putative__expressed	2e-64	-	127	131	84	116	46	57	75	0.518	0.002	0.001	0.034
isogroup03726	isotig17878,isotig17879	HP627099,HP627100	LOC_Os02g40200	receptor-like__kinase__precursor__putative__expressed	2e-28	GO:0006464,GO:0006950,GO:0007165,GO:0009605,GO:0009719,GO:0019538,GO:0030154,GO:0006464,GO:0006950,GO:0007165,GO:0009605,GO:0009719,GO:0019538,GO:0030154,GO:0006464,GO:0006950,GO:0007165,GO:0009605,GO:0009719,GO:0019538,GO:0030154,GO:0005739,GO:0005886,GO:0016020,GO:0005739,GO:0005886,GO:0016020,GO:0005739,GO:0005886,GO:0016020,GO:0000166,GO:0004872,GO:0005488,GO:0005515,GO:0016301,GO:0000166,GO:…	78	97	65	51	29	51	33	0.518	0.007	0.003	0.05
isogroup01179	isotig11102,isotig11103,isotig11104,isotig11105	HP620311,HP620312,HP620313,HP620314	LOC_Os01g52240	chlorophyll__A-B__binding__putative__expressed	5e-138	GO:0015979,GO:0015979,GO:0015979,GO:0015979,GO:0015979,GO:0015979,GO:0015979,GO:0015979,GO:0015979,GO:0015979,GO:0015979,GO:0005622,GO:0009536,GO:0009579,GO:0005622,GO:0009536,GO:0009579,GO:0005622,GO:0009536,GO:0009579,GO:0005622,GO:0009536,GO:0009579,GO:0005622,GO:0009536,GO:0009579,GO:0005622,GO:0009536,GO:0009579,GO:0005622,GO:0009536,GO:0009579,GO:0005622,GO:0009536,GO:0009579,GO:0005622,GO:…	10570	11789	5453	3628	6228	2922	3039	0.517	0.001	0	0.157
isogroup08603	isotig24151	HP633358	LOC_Os02g52250	SKIP/SNW__domain__containing__expressed	2e-36	-	368	291	270	284	120	212	137	0.516	0	0	0.034
isogroup13637	isotig29185	HP638389	LOC_Os10g33210	peptide__transporter__PTR3-A__putative__expressed	3e-72	GO:0006810,GO:0006950,GO:0009605,GO:0009607,GO:0009719,GO:0006810,GO:0006950,GO:0009605,GO:0009607,GO:0009719,GO:0005773,GO:0016020,GO:0005773,GO:0016020,GO:0005215,GO:0005488,GO:0005215,GO:0005488	330	321	252	354	89	273	124	0.516	0	0	0.077
isogroup05405	isotig20953	HP630184	LOC_Os10g01610	expressed__protein	2e-134	-	115	119	91	83	41	58	59	0.516	0.002	0.001	0.034
isogroup09007	isotig24555	HP633761	LOC_Os01g47350	enoyl-CoA__hydratase/isomerase__family__putative__expressed	4e-58	GO:0006629,GO:0007275,GO:0008152,GO:0009058,GO:0009791,GO:0009987,GO:0006629,GO:0007275,GO:0008152,GO:0009058,GO:0009791,GO:0009987,GO:0003824,GO:0003824	262	314	219	205	138	117	131	0.515	0	0	0.034
isogroup08166	isotig23714	HP632922	LOC_Os01g13480	glutaredoxin__putative__expressed	2e-24	-	274	404	315	256	142	189	151	0.515	0	0	0.034
isogroup11789	isotig27337	HP636542	LOC_Os05g36920	histone__deacetylase__putative__expressed	1e-94	GO:0006464,GO:0016043,GO:0005634,GO:0005737,GO:0016787	103	92	83	92	41	60	42	0.515	0.002	0.001	0.032
isogroup00282	isotig05656,isotig05657,isotig05658,isotig05659,isotig05660,isotig05661,isotig05662,isotig05663,isotig05664,isotig05665,isotig05666,isotig05667,isotig05668,isotig05669	HP614827,HP614828,HP614829,HP614830,HP614831,HP614832,HP614833,HP614834,HP614835,HP614836,HP614837,HP614838,HP614839,HP614840	LOC_Os08g28540	resistance__LR10__putative	3e-108	GO:0006950,GO:0006950,GO:0006950,GO:0006950,GO:0006950,GO:0005739,GO:0005886,GO:0005739,GO:0005886,GO:0005739,GO:0005886,GO:0005739,GO:0005886,GO:0005739,GO:0005886,GO:0005515,GO:0005515,GO:0005515,GO:0005515,GO:0005515	149	193	153	127	73	88	79	0.514	0	0	0.034
isogroup06718	isotig22266	HP631476	LOC_Os05g43280	MATH__domain__containing__expressed	0	GO:0016787,GO:0016787	129	161	89	83	55	73	50	0.514	0.001	0.001	0.034
isogroup10316	isotig25864	HP635069	LOC_Os04g48940	uncharacterized__mscS__family__putative__expressed	1e-53	GO:0016020,GO:0016020	80	116	70	61	41	47	38	0.514	0.004	0.002	0.034
isogroup13361	isotig28909	HP638114	LOC_Os03g62430	OsWAK28__-__OsWAK__receptor-like__kinase__expressed	6e-60	GO:0006464,GO:0007165,GO:0006464,GO:0007165,GO:0006464,GO:0007165,GO:0005618,GO:0005886,GO:0005618,GO:0005886,GO:0005618,GO:0005886,GO:0000166,GO:0005515,GO:0016301,GO:0000166,GO:0005515,GO:0016301,GO:0000166,GO:0005515,GO:0016301	212	301	184	163	105	134	92	0.513	0	0	0.034
isogroup08145	isotig23693	HP632901	LOC_Os06g46460	expressed__protein	1e-08	-	267	322	290	244	151	174	107	0.513	0	0	0.034
isogroup02003	isotig13944,isotig13945,isotig13946	HP623156,HP623157,HP623158	LOC_Os06g14510	glucose-6-phosphate__isomerase__putative__expressed	2e-127	GO:0005975,GO:0006091,GO:0009056,GO:0009058,GO:0009987,GO:0003824	674	770	549	527	294	336	339	0.513	0	0	0.034
isogroup10162	isotig25710	HP634915	LOC_Os02g15750	expressed__protein	7e-62	GO:0009536,GO:0009579,GO:0009536,GO:0009579	980	1214	726	833	566	449	425	0.512	0	0	0.034
isogroup12417	isotig27965	HP637170	LOC_Os06g22960	aquaporin__putative__expressed	1e-69	GO:0006810,GO:0007165,GO:0009719,GO:0006810,GO:0007165,GO:0009719,GO:0005618,GO:0005886,GO:0016020,GO:0005618,GO:0005886,GO:0016020,GO:0005215,GO:0005215	76	146	91	119	55	66	45	0.512	0.001	0.001	0.034
isogroup11282	isotig26830	HP636035	LOC_Os12g44190	ATPase__3__putative__expressed	3e-116	GO:0009719,GO:0005739,GO:0005783,GO:0005886,GO:0009536,GO:0000166,GO:0016787	65	73	70	94	37	52	27	0.512	0.003	0.002	0.034
isogroup12458	isotig28006	HP637211	LOC_Os04g34300	serine/threonine-kinase__receptor__precursor__putative	3e-111	GO:0008152,GO:0009987,GO:0008152,GO:0009987,GO:0005618,GO:0005886,GO:0005618,GO:0005886,GO:0004872,GO:0016301,GO:0016787,GO:0030246,GO:0004872,GO:0016301,GO:0016787,GO:0030246	71	83	93	101	31	73	29	0.51	0.002	0.002	0.077
isogroup10269	isotig25817	HP635022	LOC_Os01g14050	C2__domain__containing__putative__expressed	5e-137	GO:0008289,GO:0008289	78	79	79	57	28	49	35	0.51	0.005	0.002	0.032
isogroup12675	isotig28223	HP637428	LOC_Os12g36180	auxilin__putative__expressed	4e-42	GO:0009987,GO:0019538,GO:0009987,GO:0019538,GO:0009987,GO:0019538	154	139	113	134	55	85	66	0.509	0	0	0.034
isogroup04708	isotig19833,isotig19834	HP629056,HP629057	LOC_Os11g12040	disease__resistance__RPM1__putative__expressed	4e-132	GO:0006950,GO:0005739,GO:0005886,GO:0005515	186	170	126	161	66	93	86	0.508	0	0	0.034
isogroup01154	isotig11003,isotig11004,isotig11005	HP620212,HP620213,HP620214	LOC_Os01g61070	heavy__metal-associated__domain__containing__expressed	2e-29	-	313	225	203	385	159	128	142	0.508	0	0	0.034
isogroup05030	isotig20465	HP629690	-	-	-	-	7700	6015	6260	5806	2636	4510	2675	0.508	0	0	0.034
isogroup11804	isotig27352	HP636557	LOC_Os01g42530	ras-related__putative__expressed	3e-61	GO:0005634,GO:0005737,GO:0000166	105	55	202	116	38	95	49	0.508	0	0.001	0.077
isogroup08428	isotig23976	HP633184	LOC_Os02g42220	transposon__putative__unclassified__expressed	5e-83	-	139	136	87	121	57	76	51	0.508	0.001	0.001	0.034
isogroup05876	isotig21424	HP630644	LOC_Os02g39010	cyclin-dependent__kinase__G-1__putative__expressed	1e-36	GO:0006464,GO:0006950,GO:0007165,GO:0009607,GO:0009719,GO:0006464,GO:0006950,GO:0007165,GO:0009607,GO:0009719,GO:0006464,GO:0006950,GO:0007165,GO:0009607,GO:0009719,GO:0005634,GO:0005634,GO:0005634,GO:0000166,GO:0004871,GO:0016301,GO:0000166,GO:0004871,GO:0016301,GO:0000166,GO:0004871,GO:0016301	86	73	62	57	30	40	36	0.508	0.006	0.002	0.034
isogroup11075	isotig26623	HP635828	LOC_Os04g41680	CHIT3__-__Chitinase__family__precursor__expressed	3e-44	GO:0006950,GO:0008219,GO:0006950,GO:0008219,GO:0006950,GO:0008219,GO:0016787,GO:0016787,GO:0016787	2265	1879	2977	3277	752	2518	685	0.507	0	0	0.157
isogroup06830	isotig22378	HP631588	LOC_Os07g03890	lectin-like__receptor__kinase__7__putative	1e-62	GO:0009719,GO:0009987,GO:0009719,GO:0009987,GO:0005739,GO:0005886,GO:0016020,GO:0005739,GO:0005886,GO:0016020,GO:0000166,GO:0004872,GO:0005515,GO:0016301,GO:0030246,GO:0000166,GO:0004872,GO:0005515,GO:0016301,GO:0030246	109	80	82	126	35	83	33	0.507	0.001	0.001	0.157
isogroup11446	isotig26994	HP636199	LOC_Os03g63680	expressed__protein	2e-40	-	91	116	77	84	38	53	49	0.507	0.003	0.001	0.034
isogroup10802	isotig26350	HP635555	LOC_Os06g08480	CHD3-type__chromatin-remodeling__factor__PICKLE__putative__expressed	2e-153	GO:0006259,GO:0006950,GO:0006259,GO:0006950,GO:0006259,GO:0006950,GO:0000166,GO:0003676,GO:0003677,GO:0003824,GO:0005488,GO:0005515,GO:0016787,GO:0030528,GO:0000166,GO:0003676,GO:0003677,GO:0003824,GO:0005488,GO:0005515,GO:0016787,GO:0030528,GO:0000166,GO:0003676,GO:0003677,GO:0003824,GO:0005488,GO:0005515,GO:0016787,GO:0030528	83	112	37	65	25	51	37	0.507	0.005	0.002	0.108
isogroup12182	isotig27730	HP636935	LOC_Os12g36180	auxilin__putative__expressed	4e-69	GO:0009987,GO:0019538,GO:0009987,GO:0019538,GO:0009987,GO:0019538	67	71	51	61	26	40	29	0.507	0.007	0.003	0.034
isogroup13750	isotig29298	HP638502	LOC_Os07g47360	CW-type__Zinc__Finger__putative__expressed	2e-98	-	63	73	49	49	26	33	30	0.507	0.01	0.003	0.032
isogroup01821	isotig13347,isotig13348,isotig13349,isotig13350	HP622559,HP622560,HP622561,HP622562	LOC_Os01g04470	hypothetical__protein	2e-52	-	224	264	194	192	104	142	86	0.506	0	0	0.034
isogroup06534	isotig22082	HP631293	LOC_Os01g01960	transcriptional__repressor__putative__expressed	0	GO:0006350,GO:0006350,GO:0006350,GO:0006350,GO:0005634,GO:0005634,GO:0005634,GO:0005634	230	242	219	205	96	129	115	0.506	0	0	0.034
isogroup11426	isotig26974	HP636179	-	-	-	-	72	108	62	56	29	39	45	0.506	0.007	0.002	0.034
isogroup13805	isotig29353	HP638557	LOC_Os05g41510	SH2__motif__putative__expressed	8e-125	-	204	217	154	172	90	99	94	0.505	0	0	0.034
isogroup03778	isotig17982,isotig17983	HP627203,HP627204	-	-	-	-	125	161	107	120	58	80	56	0.504	0	0	0.034
isogroup13681	isotig29229	HP638433	-	-	-	-	193	153	141	124	69	74	88	0.504	0	0	0.034
isogroup04551	isotig19522,isotig19523	HP628744,HP628745	LOC_Os05g08840	DnaK__family__putative__expressed	0	GO:0006950,GO:0009607,GO:0009628,GO:0009987,GO:0019538,GO:0006950,GO:0009607,GO:0009628,GO:0009987,GO:0019538,GO:0005739,GO:0005783,GO:0005829,GO:0009536,GO:0005739,GO:0005783,GO:0005829,GO:0009536	102	112	55	83	32	61	40	0.504	0.002	0.001	0.077
isogroup08663	isotig24211	HP633418	LOC_Os05g06320	ethylene__receptor__putative__expressed	2e-69	GO:0006950,GO:0007165,GO:0009605,GO:0009607,GO:0009719,GO:0006950,GO:0007165,GO:0009605,GO:0009607,GO:0009719,GO:0005783,GO:0016020,GO:0005783,GO:0016020,GO:0004871,GO:0004872,GO:0016301,GO:0030528,GO:0004871,GO:0004872,GO:0016301,GO:0030528	75	71	47	53	34	30	29	0.504	0.007	0.003	0.034
isogroup09943	isotig25491	HP634696	LOC_Os04g28620	male__sterility__putative__expressed	3e-114	GO:0007049,GO:0007275,GO:0007049,GO:0007275,GO:0003824,GO:0003824	372	265	535	571	181	356	121	0.503	0	0	0.077
isogroup14602	isotig30150	HP639354	LOC_Os07g45410	retrotransposon__putative__Ty1-copia__subclass	2e-22	-	878	527	93	726	278	412	149	0.503	0	0	0.289
isogroup14448	isotig29996	HP639200	LOC_Os02g44104	F-box__family__putative__expressed	4e-65	GO:0009056,GO:0009987,GO:0019538,GO:0009056,GO:0009987,GO:0019538,GO:0003824,GO:0003824	62	79	64	60	28	41	31	0.503	0.006	0.002	0.034
isogroup06160	isotig21708	HP630921	LOC_Os05g19970	ZOS5-06__-__C2H2__zinc__finger__expressed	0	GO:0003676,GO:0005488,GO:0003676,GO:0005488,GO:0003676,GO:0005488	144	145	132	124	62	75	68	0.502	0	0	0.034
isogroup11235	isotig26783	HP635988	LOC_Os01g16910	outer__mitochondrial__membrane__porin__putative__expressed	2e-51	GO:0006810,GO:0005739,GO:0009536,GO:0016020,GO:0005215	105	95	77	103	47	55	41	0.502	0.001	0.001	0.034
isogroup12997	isotig28545	HP637750	LOC_Os01g03820	C2__domain__containing__putative__expressed	5e-119	GO:0008289,GO:0008289	81	100	93	114	38	55	53	0.502	0.001	0.001	0.034
isogroup07128	isotig22676	HP631886	LOC_Os07g36780	S-domain__receptor-like__kinase__putative__expressed	7e-108	GO:0006464,GO:0008152,GO:0009987,GO:0006464,GO:0008152,GO:0009987,GO:0005886,GO:0005886,GO:0000166,GO:0005515,GO:0016301,GO:0016787,GO:0030246,GO:0000166,GO:0005515,GO:0016301,GO:0016787,GO:0030246	72	53	67	55	24	49	20	0.502	0.004	0.002	0.034
isogroup14214	isotig29762	HP638966	LOC_Os01g57110	SNF2__family__N-terminal__domain__containing__expressed	2e-115	GO:0006259,GO:0006950,GO:0006259,GO:0006950,GO:0006259,GO:0006950,GO:0000166,GO:0003676,GO:0003677,GO:0003824,GO:0005488,GO:0005515,GO:0016787,GO:0030528,GO:0000166,GO:0003676,GO:0003677,GO:0003824,GO:0005488,GO:0005515,GO:0016787,GO:0030528,GO:0000166,GO:0003676,GO:0003677,GO:0003824,GO:0005488,GO:0005515,GO:0016787,GO:0030528	235	248	223	201	82	137	122	0.501	0	0	0.034
isogroup07627	isotig23175	HP632384	LOC_Os08g19170	G-patch__domain__containing__expressed	2e-39	GO:0005622,GO:0005622,GO:0003676,GO:0003676	100	100	72	95	36	53	49	0.501	0.002	0.001	0.032
isogroup11187	isotig26735	HP635940	LOC_Os05g26810	retrotransposon__putative__Ty3-gypsy__subclass	2e-42	-	84	84	48	66	27	47	32	0.501	0.004	0.002	0.032
isogroup08849	isotig24397	HP633603	LOC_Os07g12110	eukaryotic__translation__initiation__factor__3__subunit__E__putative__expressed	2e-64	-	138	140	87	136	54	75	59	0.5	0	0	0.034
isogroup14373	isotig29921	HP639125	LOC_Os06g37160	transmembrane__9__superfamily__member__putative__expressed	3e-140	GO:0006810,GO:0016043,GO:0006810,GO:0016043,GO:0005618,GO:0005737,GO:0005794,GO:0016020,GO:0005618,GO:0005737,GO:0005794,GO:0016020,GO:0005515,GO:0005515	117	131	95	102	61	64	42	0.5	0	0	0.034
isogroup11143	isotig26691	HP635896	LOC_Os07g38810	lectin__receptor-type__kinase__putative__expressed	5e-84	GO:0009719,GO:0009987,GO:0009719,GO:0009987,GO:0009719,GO:0009987,GO:0009719,GO:0009987,GO:0005739,GO:0005886,GO:0005739,GO:0005886,GO:0005739,GO:0005886,GO:0005739,GO:0005886,GO:0004872,GO:0005515,GO:0016301,GO:0030246,GO:0004872,GO:0005515,GO:0016301,GO:0030246,GO:0004872,GO:0005515,GO:0016301,GO:0030246,GO:0004872,GO:0005515,GO:0016301,GO:0030246	112	74	78	152	33	77	46	0.5	0.001	0.001	0.077
isogroup06272	isotig21820	HP631033	LOC_Os04g30530	disease__resistance__RGA2__putative__expressed	7e-41	GO:0006950,GO:0005886,GO:0005515	49	51	44	56	16	33	26	0.5	0.01	0.004	0.034
isogroup14458	isotig30006	HP639210	LOC_Os08g37280	PWWP__domain__containing__expressed	3e-44	-	94	105	85	83	39	45	53	0.498	0.002	0.001	0.034
isogroup11023	isotig26571	HP635776	LOC_Os07g09940	NBS-LRR__resistance__putative	3e-21	GO:0006950	53	54	53	57	21	39	21	0.498	0.006	0.003	0.031
isogroup10901	isotig26449	HP635654	LOC_Os04g24220	OsWAK32__-__OsWAK__receptor-like__kinase__expressed	1e-44	GO:0006464,GO:0007165,GO:0006464,GO:0007165,GO:0006464,GO:0007165,GO:0006464,GO:0007165,GO:0006464,GO:0007165,GO:0006464,GO:0007165,GO:0006464,GO:0007165,GO:0006464,GO:0007165,GO:0006464,GO:0007165,GO:0006464,GO:0007165,GO:0006464,GO:0007165,GO:0006464,GO:0007165,GO:0005618,GO:0005886,GO:0005618,GO:0005886,GO:0005618,GO:0005886,GO:0005618,GO:0005886,GO:0005618,GO:0005886,GO:0005618,GO:0005886,GO:…	75	80	89	75	33	47	39	0.497	0.002	0.001	0.032
isogroup13068	isotig28616	HP637821	LOC_Os08g21350	cig3__putative__expressed	5e-160	-	140	218	164	153	76	96	79	0.496	0	0	0.034
isogroup10781	isotig26329	HP635534	LOC_Os09g33680	Os9bglu31__-__beta-glucosidase__dhurrinase__similar__to__G.__max__hydroxyisourate__hydrolase__expressed	1e-50	GO:0006950,GO:0007154,GO:0008150,GO:0009607,GO:0009991,GO:0006950,GO:0007154,GO:0008150,GO:0009607,GO:0009991,GO:0006950,GO:0007154,GO:0008150,GO:0009607,GO:0009991,GO:0005618,GO:0005618,GO:0005618,GO:0016787,GO:0016787,GO:0016787	177	179	137	147	92	74	72	0.496	0	0	0.034
isogroup09261	isotig24809	HP634014	LOC_Os11g44380	expressed__protein	2e-06	-	48	60	61	57	14	46	24	0.496	0.006	0.002	0.034
isogroup09153	isotig24701	HP633906	LOC_Os01g07400	WD40-like__domain__containing__putative__expressed	3e-76	-	73	67	62	59	21	43	33	0.496	0.005	0.002	0.034
isogroup06697	isotig22245	HP631455	LOC_Os01g74350	soluble__inorganic__pyrophosphatase__putative__expressed	6e-41	-	109	108	66	137	38	71	47	0.495	0.001	0	0.077
isogroup02900	isotig16205,isotig16206	HP625424,HP625425	LOC_Os08g22864	sec8__exocyst__complex__component__specific__domain__containing__expressed	0	-	185	224	146	138	68	97	92	0.494	0	0	0.034
isogroup08866	isotig24414	HP633620	LOC_Os07g30774	calmodulin-binding__transcription__activator__5__putative__expressed	3e-115	GO:0005515,GO:0030528,GO:0005515,GO:0030528	199	229	183	184	73	121	100	0.493	0	0	0.034
isogroup09241	isotig24789	HP633994	LOC_Os07g05610	zinc__ion__binding__putative__expressed	3e-99	GO:0005634,GO:0005737,GO:0005634,GO:0005737	123	113	85	74	42	55	49	0.493	0.001	0	0.034
isogroup01389	isotig11885,isotig11886,isotig11887	HP621094,HP621095,HP621096	LOC_Os11g29520	NBS-LRR__disease__resistance__putative__expressed	2e-142	GO:0006950,GO:0006950,GO:0005886,GO:0005886,GO:0005515,GO:0005515	104	125	100	94	51	52	53	0.492	0.001	0	0.034
isogroup02755	isotig15887	HP625106	LOC_Os05g31690	expressed__protein	2e-23	GO:0005515,GO:0005515	95	85	60	69	33	47	34	0.492	0.002	0.001	0.034
isogroup05946	isotig21494	HP630713	LOC_Os08g40430	mTERF__domain__containing__expressed	9e-51	-	83	120	70	79	39	51	40	0.492	0.002	0.001	0.034
isogroup14123	isotig29671	HP638875	LOC_Os01g56140	expressed__protein	1e-85	-	74	100	66	58	36	39	35	0.492	0.003	0.001	0.034
isogroup04811	isotig20039,isotig20040	HP629262,HP629263	LOC_Os07g45560	conserved__hypothetical__protein	7e-22	-	58	84	64	49	36	26	32	0.492	0.005	0.002	0.034
isogroup10360	isotig25908	HP635113	LOC_Os06g47350	RNA__polymerase__I__specific__transcription__initiation__factor__RRN3__family__putative__expressed	5e-51	GO:0030528,GO:0030528	57	58	52	55	27	26	29	0.492	0.008	0.003	0.034
isogroup11899	isotig27447	HP636652	LOC_Os10g32020	expressed__protein	3e-06	-	155	157	85	119	56	73	61	0.491	0	0	0.034
isogroup13148	isotig28696	HP637901	LOC_Os10g34400	expressed__protein	7e-62	GO:0006950,GO:0006950,GO:0005622,GO:0009579,GO:0005622,GO:0009579	175	222	136	156	88	83	82	0.49	0	0	0.034
isogroup09278	isotig24826	HP634031	LOC_Os09g04310	expressed__protein	6e-26	-	206	189	199	266	74	180	62	0.49	0	0	0.034
isogroup08063	isotig23611	HP632819	LOC_Os01g13760	dnaJ__domain__containing__expressed	1e-52	GO:0009987,GO:0019538,GO:0005739,GO:0005783,GO:0009536,GO:0009579	92	90	85	100	42	49	44	0.49	0.001	0.001	0.034
isogroup07631	isotig23179	HP632388	LOC_Os05g43060	retrotransposon__putative__centromere-specific__expressed	2e-46	-	110	100	79	51	33	46	46	0.49	0.002	0.001	0.032
isogroup09653	isotig25201	HP634406	LOC_Os03g38970	metal__ion__binding__putative__expressed	3e-125	-	94	123	71	80	38	52	45	0.489	0.001	0.001	0.034
isogroup06505	isotig22053	HP631265	LOC_Os03g28960	DNA-directed__RNA__polymerase__subunit__putative__expressed	8e-31	GO:0006350,GO:0006350,GO:0003677,GO:0016740,GO:0003677,GO:0016740	146	166	105	110	60	76	57	0.488	0	0	0.034
isogroup07868	isotig23416	HP632624	LOC_Os01g13480	glutaredoxin__putative__expressed	2e-26	-	165	275	182	179	92	117	84	0.488	0	0	0.034
isogroup00355	contig25283	HP615576	-	-	-	-	299	480	415	731	279	160	265	0.488	0	0	0.034
isogroup10458	isotig26006	HP635211	LOC_Os03g58700	vacuolar__sorting-associated__35__putative__expressed	1e-126	GO:0006810,GO:0016043,GO:0006810,GO:0016043,GO:0005623,GO:0005768,GO:0016020,GO:0005623,GO:0005768,GO:0016020	140	177	123	126	52	74	81	0.488	0	0	0.034
isogroup07689	isotig23237	HP632446	-	-	-	-	93	91	73	128	22	71	48	0.488	0.001	0	0.034
isogroup10332	isotig25880	HP635085	LOC_Os02g08300	RAD23__DNA__repair__putative__expressed	7e-32	GO:0006259,GO:0006464,GO:0006950,GO:0009628,GO:0006259,GO:0006464,GO:0006950,GO:0009628,GO:0003677,GO:0003677	77	120	83	93	35	58	43	0.486	0.001	0	0.034
isogroup13897	isotig29445	HP638649	LOC_Os07g49480	KIP1__putative__expressed	5e-82	-	95	116	70	73	43	44	42	0.486	0.001	0.001	0.034
isogroup05966	isotig21514	HP630733	LOC_Os02g38480	expressed__protein	3e-16	GO:0009987,GO:0009987,GO:0009987,GO:0009987,GO:0009987,GO:0005634,GO:0005739,GO:0009536,GO:0009579,GO:0005634,GO:0005739,GO:0009536,GO:0009579,GO:0005634,GO:0005739,GO:0009536,GO:0009579,GO:0005634,GO:0005739,GO:0009536,GO:0009579,GO:0005634,GO:0005739,GO:0009536,GO:0009579,GO:0000166,GO:0003677,GO:0003700,GO:0003774,GO:0000166,GO:0003677,GO:0003700,GO:0003774,GO:0000166,GO:0003677,GO:0003700,GO:…	91	117	74	73	40	44	45	0.485	0.001	0.001	0.034
isogroup08436	isotig23984	HP633192	LOC_Os01g03520	ubiquitin__conjugating__enzyme__putative__expressed	3e-178	-	218	256	191	172	79	117	108	0.484	0	0	0.034
isogroup08317	isotig23865	HP633073	LOC_Os04g58110	pyruvate__kinase__putative__expressed	6e-107	GO:0005975,GO:0006091,GO:0009056,GO:0005975,GO:0006091,GO:0009056,GO:0005975,GO:0006091,GO:0009056,GO:0005739,GO:0005739,GO:0005739,GO:0016301,GO:0016301,GO:0016301	335	312	337	381	157	207	132	0.484	0	0	0.034
isogroup13554	isotig29102	HP638306	LOC_Os02g48620	tetratricopeptide__repeat__putative__expressed	4e-68	-	69	85	56	60	41	27	30	0.484	0.003	0.001	0.034
isogroup14542	isotig30090	HP639294	LOC_Os01g61860	TBC__domain__containing__expressed	3e-117	-	95	88	81	70	33	51	37	0.483	0.001	0	0.034
isogroup08452	isotig24000	HP633208	LOC_Os05g31490	golgi__transport__complex__protein-related__putative__expressed	3e-52	-	71	66	36	65	26	34	26	0.482	0.004	0.001	0.032
isogroup02238	isotig14714,isotig14715,isotig14716,isotig14717	HP623928,HP623929,HP623930,HP623931	LOC_Os03g28310	dnaJ__domain__containing__expressed	2e-108	GO:0009987,GO:0019538,GO:0009987,GO:0019538	86	88	56	58	30	40	34	0.481	0.003	0.001	0.034
isogroup07589	isotig23137	HP632346	LOC_Os03g06950	ubiquitin__carboxyl-terminal__hydrolase__domain__containing__expressed	1e-30	GO:0009056,GO:0009987,GO:0019538,GO:0009056,GO:0009987,GO:0019538,GO:0009056,GO:0009987,GO:0019538,GO:0005739,GO:0005739,GO:0005739,GO:0016787,GO:0016787,GO:0016787	76	80	69	64	22	46	36	0.48	0.002	0.001	0.034
isogroup10121	isotig25669	HP634874	LOC_Os06g30380	GTP__binding__putative__expressed	5e-77	-	216	263	191	219	89	135	95	0.478	0	0	0.034
isogroup09754	isotig25302	HP634507	-	-	-	-	227	246	224	184	94	112	110	0.478	0	0	0.034
isogroup05369	isotig20917	HP630148	LOC_Os12g13590	exocyst__complex__component__5__putative__expressed	3e-106	-	105	111	71	95	42	44	51	0.478	0.001	0	0.034
isogroup12778	isotig28326	HP637531	LOC_Os11g11580	NB-ARC__domain__containing__expressed	3e-37	GO:0006950,GO:0006950,GO:0006950,GO:0006950,GO:0005886,GO:0005886,GO:0005886,GO:0005886,GO:0003700,GO:0005515,GO:0003700,GO:0005515,GO:0003700,GO:0005515,GO:0003700,GO:0005515	74	136	63	73	32	50	42	0.478	0.001	0.001	0.034
isogroup11086	isotig26634	HP635839	LOC_Os03g16440	outer__membrane__OMP85__family__putative__expressed	4e-172	GO:0005739,GO:0009536,GO:0005739,GO:0009536	177	161	110	133	63	79	66	0.477	0	0	0.034
isogroup13566	isotig29114	HP638318	-	-	-	-	2032	1355	3904	1559	1168	1074	921	0.477	0	0	0.034
isogroup12656	isotig28204	HP637409	-	-	-	-	62	45	60	82	18	39	32	0.477	0.002	0.001	0.034
isogroup09316	isotig24864	HP634069	LOC_Os12g34330	binding__putative__expressed	2e-103	-	51	57	39	43	18	20	30	0.477	0.01	0.002	0.034
isogroup08654	isotig24202	HP633409	LOC_Os04g57590	DJ-1__family__putative__expressed	4e-72	GO:0009058,GO:0009987,GO:0009058,GO:0009987,GO:0003824,GO:0003824	607	512	409	417	206	249	240	0.476	0	0	0.034
isogroup12815	isotig28363	HP637568	LOC_Os06g23160	bacterial__transferase__hexapeptide__domain__containing__expressed	1e-84	GO:0006412,GO:0016043,GO:0006412,GO:0016043,GO:0008135,GO:0008135	102	119	100	94	44	52	52	0.476	0	0	0.032
isogroup05778	isotig21326	HP630555	LOC_Os08g41010	zinc__finger__family__putative__expressed	6e-73	GO:0005488,GO:0005488	88	134	82	94	45	56	41	0.476	0	0	0.034
isogroup10821	isotig26369	HP635574	LOC_Os04g34240	histone__H3__putative__expressed	4e-68	GO:0003677,GO:0003677	1117	344	1995	910	302	725	527	0.475	0	0	0.157
isogroup11839	isotig27387	HP636592	LOC_Os12g42876	5-methyltetrahydropteroyltriglutamate--homocysteine__methyltransferase__putative__expressed	8e-66	GO:0006519,GO:0009058,GO:0006519,GO:0009058,GO:0016740,GO:0016740	121	104	98	222	35	124	35	0.475	0	0	0.285
isogroup14696	isotig30244	HP639448	LOC_Os12g06810	WD__domain__G-beta__repeat__domain__containing__expressed	1e-99	GO:0006810,GO:0007165,GO:0007275,GO:0016043,GO:0006810,GO:0007165,GO:0007275,GO:0016043,GO:0005794,GO:0005886,GO:0016020,GO:0005794,GO:0005886,GO:0016020,GO:0000166,GO:0005215,GO:0005515,GO:0000166,GO:0005215,GO:0005515	106	92	70	86	36	50	40	0.475	0.001	0	0.034
isogroup06066	isotig21614	HP630828	LOC_Os01g09200	AGC_AGC_other_NDRh_TRCd.1__-__ACG__kinases__include__homologs__to__PKA__PKG__and__PKC__expressed	2e-95	GO:0006464,GO:0006464,GO:0005634,GO:0005730,GO:0005737,GO:0005634,GO:0005730,GO:0005737,GO:0000166,GO:0016301,GO:0000166,GO:0016301	64	53	61	41	23	25	30	0.475	0.006	0.002	0.034
isogroup09364	isotig24912	HP634117	LOC_Os01g25330	SAC9__putative__expressed	0	-	128	139	90	111	45	68	53	0.473	0	0	0.034
isogroup12859	isotig28407	HP637612	LOC_Os01g27150	cullin__putative__expressed	2e-74	GO:0007049	71	112	76	65	34	41	40	0.473	0.001	0	0.034
isogroup11059	isotig26607	HP635812	LOC_Os10g42439	heat__shock__DnaJ__putative__expressed	2e-141	GO:0000003,GO:0006810,GO:0009790,GO:0009987,GO:0016043,GO:0019538,GO:0000003,GO:0006810,GO:0009790,GO:0009987,GO:0016043,GO:0019538,GO:0000003,GO:0006810,GO:0009790,GO:0009987,GO:0016043,GO:0019538,GO:0000003,GO:0006810,GO:0009790,GO:0009987,GO:0016043,GO:0019538,GO:0005623,GO:0005623,GO:0005623,GO:0005623	96	101	69	70	25	50	44	0.472	0.001	0	0.034
isogroup08324	isotig23872	HP633080	LOC_Os06g29380	phospholipid-transporting__ATPase__putative__expressed	3e-64	GO:0006810,GO:0008150,GO:0009607,GO:0006810,GO:0008150,GO:0009607,GO:0006810,GO:0008150,GO:0009607,GO:0005773,GO:0005783,GO:0005886,GO:0016020,GO:0005773,GO:0005783,GO:0005886,GO:0016020,GO:0005773,GO:0005783,GO:0005886,GO:0016020,GO:0005215,GO:0005515,GO:0016787,GO:0005215,GO:0005515,GO:0016787,GO:0005215,GO:0005515,GO:0016787	38	54	44	42	13	32	18	0.472	0.006	0.002	0.034
isogroup05495	isotig21043	HP630274	-	-	-	-	41	59	44	34	15	27	21	0.472	0.009	0.003	0.034
isogroup11278	isotig26826	HP636031	LOC_Os07g35310	TKL_IRAK_DUF26-lc.12__-__DUF26__kinases__have__homology__to__DUF26__containing__loci__expressed	2e-29	GO:0006464,GO:0006950,GO:0009719,GO:0006464,GO:0006950,GO:0009719,GO:0005739,GO:0005886,GO:0005739,GO:0005886,GO:0000166,GO:0016301,GO:0030246,GO:0000166,GO:0016301,GO:0030246	106	133	91	151	58	72	40	0.471	0	0	0.034
isogroup08500	isotig24048	HP633256	LOC_Os02g58590	N-acetylglucosaminyltransferase__I__putative__expressed	1e-50	GO:0005794,GO:0005794,GO:0016740,GO:0016740	44	70	44	46	19	34	19	0.471	0.005	0.002	0.031
isogroup05617	isotig21165	HP630396	LOC_Os04g49194	naringenin2-oxoglutarate__3-dioxygenase__putative__expressed	1e-69	GO:0006519,GO:0006629,GO:0006950,GO:0007165,GO:0008152,GO:0008219,GO:0009058,GO:0009605,GO:0009719,GO:0009791,GO:0009987,GO:0019748,GO:0006519,GO:0006629,GO:0006950,GO:0007165,GO:0008152,GO:0008219,GO:0009058,GO:0009605,GO:0009719,GO:0009791,GO:0009987,GO:0019748,GO:0005737,GO:0005737,GO:0003824,GO:0016740,GO:0003824,GO:0016740	425	377	427	583	92	395	151	0.469	0	0	0.077
isogroup05763	isotig21311	HP630540	LOC_Os04g52960	nucleolin__putative__expressed	5e-15	GO:0006950,GO:0009628,GO:0003723	197	248	188	208	86	102	107	0.468	0	0	0.034
isogroup12902	isotig28450	HP637655	LOC_Os02g19860	pre-mRNA-splicing__factor__ATP-dependent__RNA__helicase__putative__expressed	9e-140	GO:0006139,GO:0006139,GO:0005739,GO:0005739,GO:0000166,GO:0003676,GO:0003723,GO:0003824,GO:0016787,GO:0000166,GO:0003676,GO:0003723,GO:0003824,GO:0016787	64	90	57	37	27	34	26	0.468	0.003	0.001	0.034
isogroup07679	isotig23227	HP632436	LOC_Os01g52240	chlorophyll__A-B__binding__putative__expressed	7e-69	GO:0015979,GO:0015979,GO:0015979,GO:0015979,GO:0015979,GO:0015979,GO:0015979,GO:0015979,GO:0015979,GO:0015979,GO:0015979,GO:0005622,GO:0009536,GO:0009579,GO:0005622,GO:0009536,GO:0009579,GO:0005622,GO:0009536,GO:0009579,GO:0005622,GO:0009536,GO:0009579,GO:0005622,GO:0009536,GO:0009579,GO:0005622,GO:0009536,GO:0009579,GO:0005622,GO:0009536,GO:0009579,GO:0005622,GO:0009536,GO:0009579,GO:0005622,GO:…	129	140	55	50	56	37	38	0.467	0	0	0.157
isogroup10266	isotig25814	HP635019	LOC_Os08g06130	expressed__protein	6e-18	-	46	50	45	53	13	28	27	0.467	0.007	0.002	0.034
isogroup10385	isotig25933	HP635138	LOC_Os11g38900	histone-lysine__N-methyltransferase__H3__lysine-9__specific__SUVH1__putative__expressed	2e-125	GO:0005730,GO:0005730,GO:0003676,GO:0003700,GO:0005488,GO:0003676,GO:0003700,GO:0005488	119	121	101	100	56	51	47	0.466	0	0	0.034
isogroup05277	isotig20825	HP630056	LOC_Os04g36800	3-oxoacyl-synthase__putative__expressed	3e-87	GO:0016740,GO:0016740	232	268	162	191	92	109	97	0.466	0	0	0.034
isogroup02449	isotig15218,isotig15219	HP624436,HP624437	LOC_Os07g06800	3-oxo-5-alpha-steroid__4-dehydrogenase__putative__expressed	5e-13	GO:0005783,GO:0005783,GO:0003824,GO:0003824	201	220	185	142	77	109	75	0.465	0	0	0.034
isogroup04009	isotig18441,isotig18442	HP627661,HP627662	LOC_Os08g01920	SGR2__putative__expressed	7e-159	GO:0009606,GO:0009628	53	51	40	48	19	21	27	0.465	0.006	0.001	0.034
isogroup11982	isotig27530	HP636735	-	-	-	-	321	290	294	218	110	172	109	0.464	0	0	0.034
isogroup07606	isotig23154	HP632363	LOC_Os08g06250	tetraspanin__family__putative__expressed	5e-10	-	117	150	116	121	43	78	54	0.463	0	0	0.034
isogroup11926	isotig27474	HP636679	LOC_Os03g50320	phosphatidylinositol__4-kinase__PI4K__putative__expressed	3e-53	GO:0006629,GO:0009058,GO:0009987,GO:0006629,GO:0009058,GO:0009987,GO:0006629,GO:0009058,GO:0009987,GO:0005634,GO:0005634,GO:0005634,GO:0016301,GO:0016301,GO:0016301	84	92	73	78	31	51	31	0.461	0	0	0.032
isogroup06062	isotig21610	HP630824	LOC_Os03g59760	RING__finger__126__putative__expressed	6e-29	GO:0003824,GO:0005488,GO:0005515,GO:0003824,GO:0005488,GO:0005515	329	415	301	281	96	195	167	0.461	0	0	0.034
isogroup14284	isotig29832	HP639036	LOC_Os06g24070	myb-like__DNA-binding__domain__containing__expressed	1e-14	GO:0006350,GO:0007165,GO:0008150,GO:0009719,GO:0006350,GO:0007165,GO:0008150,GO:0009719,GO:0005634,GO:0005634,GO:0003677,GO:0003700,GO:0004871,GO:0030528,GO:0003677,GO:0003700,GO:0004871,GO:0030528	366	521	367	379	201	202	161	0.461	0	0	0.034
isogroup09798	isotig25346	HP634551	LOC_Os03g02150	adapitin__putative__expressed	5e-90	GO:0005515,GO:0005515,GO:0005515	36	51	40	38	17	24	16	0.461	0.007	0.002	0.034
isogroup13166	isotig28714	HP637919	LOC_Os05g41510	SH2__motif__putative__expressed	0	-	285	348	200	196	94	143	118	0.46	0	0	0.034
isogroup06605	isotig22153	HP631363	LOC_Os02g50840	BAH__domain__containing__putative__expressed	0	GO:0005739,GO:0005739,GO:0003677,GO:0003677	236	306	193	195	98	98	124	0.459	0	0	0.032
isogroup09157	isotig24705	HP633910	LOC_Os05g03550	MYB__family__transcription__factor__putative__expressed	7e-68	GO:0003677,GO:0003700,GO:0003677,GO:0003700,GO:0003677,GO:0003700	143	160	123	111	50	67	68	0.459	0	0	0.034
isogroup09356	isotig24904	HP634109	LOC_Os11g20090	O-methyltransferase__putative__expressed	5e-60	GO:0006519,GO:0009058,GO:0019748,GO:0005634,GO:0005737,GO:0005829,GO:0016740	305	298	227	172	129	83	133	0.459	0	0	0.034
isogroup02448	isotig15216,isotig15217	HP624434,HP624435	LOC_Os05g34230	disease__resistance__RGA3__putative__expressed	2e-29	GO:0006950,GO:0005739,GO:0005886,GO:0005515	52	73	48	74	18	40	27	0.459	0.002	0.001	0.034
isogroup06079	isotig21627	HP630841	LOC_Os01g06790	disease__resistance__putative__expressed	6e-34	GO:0006464,GO:0006950,GO:0007165,GO:0009605,GO:0009607,GO:0009719,GO:0006464,GO:0006950,GO:0007165,GO:0009605,GO:0009607,GO:0009719,GO:0006464,GO:0006950,GO:0007165,GO:0009605,GO:0009607,GO:0009719,GO:0000166,GO:0004872,GO:0005488,GO:0005515,GO:0016301,GO:0000166,GO:0004872,GO:0005488,GO:0005515,GO:0016301,GO:0000166,GO:0004872,GO:0005488,GO:0005515,GO:0016301	104	112	95	120	44	68	36	0.458	0	0	0.034
isogroup11400	isotig26948	HP636153	LOC_Os01g02350	receptor-like__kinase__ARK1AS__putative__expressed	2e-38	GO:0006950,GO:0008152,GO:0009719,GO:0009987,GO:0006950,GO:0008152,GO:0009719,GO:0009987,GO:0006950,GO:0008152,GO:0009719,GO:0009987,GO:0006950,GO:0008152,GO:0009719,GO:0009987,GO:0006950,GO:0008152,GO:0009719,GO:0009987,GO:0006950,GO:0008152,GO:0009719,GO:0009987,GO:0005886,GO:0016020,GO:0005886,GO:0016020,GO:0005886,GO:0016020,GO:0005886,GO:0016020,GO:0005886,GO:0016020,GO:0005886,GO:0016020,GO:…	151	179	110	128	53	74	68	0.458	0	0	0.034
isogroup09765	isotig25313	HP634518	LOC_Os01g16960	pyruvate__kinase__putative__expressed	1e-113	GO:0005975,GO:0006091,GO:0009056,GO:0005975,GO:0006091,GO:0009056,GO:0005739,GO:0005739,GO:0016301,GO:0016301	168	156	128	136	54	86	62	0.458	0	0	0.034
isogroup06722	isotig22270	HP631480	-	-	-	-	498	184	1146	359	301	332	119	0.458	0	0	0.157
isogroup13762	isotig29310	HP638514	LOC_Os06g38830	receptor-like__kinase__precursor__putative__expressed	1e-31	GO:0006464,GO:0006950,GO:0007165,GO:0009607,GO:0009719,GO:0019538,GO:0030154,GO:0005739,GO:0005886,GO:0016020,GO:0000166,GO:0005515,GO:0016301	81	107	79	82	30	47	43	0.458	0	0	0.034
isogroup10199	isotig25747	HP634952	LOC_Os11g08670	NAD__kinase__putative__expressed	9e-75	GO:0006139,GO:0009058,GO:0006139,GO:0009058,GO:0016301,GO:0016301	71	101	46	50	30	35	27	0.458	0.001	0	0.034
isogroup10479	isotig26027	HP635232	LOC_Os02g56110	AP-1__complex__subunit__gamma-1__putative__expressed	3e-116	GO:0005515,GO:0005515	68	71	48	49	22	35	24	0.458	0.002	0.001	0.034
isogroup09412	isotig24960	HP634165	LOC_Os01g64770	polypyrimidine__tract-binding__putative__expressed	1e-68	GO:0005634,GO:0005737,GO:0003723	110	116	53	77	33	47	42	0.457	0	0	0.034
isogroup07057	isotig22605	HP631815	LOC_Os04g35840	T-complex__11__putative__expressed	3e-65	-	69	85	73	65	28	42	30	0.457	0.001	0	0.034
isogroup09775	isotig25323	HP634528	LOC_Os04g51610	calcium-transporting__ATPase__plasma__membrane-type__putative__expressed	8e-137	GO:0006810,GO:0007165,GO:0008150,GO:0009607,GO:0009719,GO:0006810,GO:0007165,GO:0008150,GO:0009607,GO:0009719,GO:0006810,GO:0007165,GO:0008150,GO:0009607,GO:0009719,GO:0006810,GO:0007165,GO:0008150,GO:0009607,GO:0009719,GO:0005773,GO:0005783,GO:0005794,GO:0005886,GO:0016020,GO:0005773,GO:0005783,GO:0005794,GO:0005886,GO:0016020,GO:0005773,GO:0005783,GO:0005794,GO:0005886,GO:0016020,GO:0005773,GO:…	283	390	218	185	112	129	127	0.456	0	0	0.034
isogroup10090	isotig25638	HP634843	-	-	-	-	196	74	452	170	65	135	105	0.456	0	0	0.157
isogroup03659	isotig17746,isotig17747	HP626967,HP626968	LOC_Os02g02930	terpene__synthase__putative__expressed	2e-58	GO:0006629,GO:0006950,GO:0007165,GO:0009058,GO:0009719,GO:0009987,GO:0019748,GO:0009536,GO:0003824	159	117	50	63	37	51	45	0.456	0	0	0.077
isogroup14390	isotig29938	HP639142	LOC_Os04g36700	proteasome__subunit__putative__expressed	1e-40	GO:0009056,GO:0009987,GO:0019538,GO:0009056,GO:0009987,GO:0019538,GO:0009056,GO:0009987,GO:0019538,GO:0005622,GO:0005634,GO:0005622,GO:0005634,GO:0005622,GO:0005634	46	70	44	39	24	26	18	0.456	0.004	0.001	0.034
isogroup08734	isotig24282	HP633489	LOC_Os02g47590	ornithine__carbamoyltransferase__putative__expressed	3e-96	GO:0006139,GO:0006519,GO:0006139,GO:0006519,GO:0005488,GO:0016740,GO:0005488,GO:0016740	245	251	189	205	73	118	113	0.455	0	0	0.034
isogroup04486	isotig19391,isotig19392	HP628613,HP628614	LOC_Os04g36720	ferric-chelate__reductase__putative__expressed	2e-116	GO:0006950,GO:0008152,GO:0009987,GO:0006950,GO:0008152,GO:0009987,GO:0016020,GO:0016020,GO:0003824,GO:0003824	2268	5088	2484	2175	1486	1219	1392	0.455	0	0	0.034
isogroup05090	isotig20562	HP629791	LOC_Os01g13480	glutaredoxin__putative__expressed	2e-26	-	199	304	268	213	101	140	94	0.454	0	0	0.034
isogroup13121	isotig28669	HP637874	LOC_Os01g51570	glycosyl__hydrolases__family__17__putative__expressed	1e-56	GO:0005634,GO:0005737,GO:0005886,GO:0016020,GO:0016787	1539	1063	1101	2296	404	1310	330	0.454	0	0	0.157
isogroup14250	isotig29798	HP639002	LOC_Os11g39490	jacalin-like__lectin__domain__containing__protein	9e-84	GO:0006464,GO:0006950,GO:0009719,GO:0006464,GO:0006950,GO:0009719,GO:0005886,GO:0005886,GO:0000166,GO:0016301,GO:0030246,GO:0000166,GO:0016301,GO:0030246	90	86	71	79	40	37	34	0.454	0	0	0.034
isogroup12808	isotig28356	HP637561	LOC_Os02g50850	BAH__domain__containing__putative__expressed	8e-34	GO:0005739,GO:0005739,GO:0003677,GO:0003677	87	81	52	59	26	30	39	0.454	0.001	0	0.034
isogroup06802	isotig22350	HP631560	LOC_Os02g53230	transcription__elongation__factor__SPT5__homolog__1__putative__expressed	2e-33	GO:0000166,GO:0003700,GO:0030528	38	42	31	33	13	21	15	0.454	0.01	0.003	0.034
isogroup10289	isotig25837	HP635042	LOC_Os03g23950	adapitin__putative__expressed	2e-118	GO:0005515,GO:0005515	183	229	146	152	69	91	81	0.453	0	0	0.034
isogroup02009	isotig13960,isotig13961,isotig13962,isotig13963	HP623172,HP623173,HP623174,HP623175	LOC_Os09g29510	OsWAK80__-__OsWAK__receptor-like__kinase__expressed	8e-40	GO:0006464,GO:0007165,GO:0006464,GO:0007165,GO:0005618,GO:0005886,GO:0005618,GO:0005886,GO:0000166,GO:0005515,GO:0016301,GO:0000166,GO:0005515,GO:0016301	62	55	52	93	16	55	18	0.453	0	0	0.108
isogroup09303	isotig24851	HP634056	LOC_Os04g48390	uncharacterized__membrane__putative__expressed	3e-119	GO:0005773,GO:0016020,GO:0005773,GO:0016020	139	105	73	80	34	55	46	0.453	0	0	0.034
isogroup08234	isotig23782	HP632990	LOC_Os03g50520	dynamin__family__putative__expressed	4e-131	GO:0005886,GO:0005886,GO:0000166,GO:0016787,GO:0000166,GO:0016787	187	192	139	169	61	104	68	0.452	0	0	0.034
isogroup13498	isotig29046	HP638250	LOC_Os03g18590	malonyl__CoA-acyl__carrier__transacylase__mitochondrial__precursor__putative__expressed	3e-70	-	102	125	74	83	41	42	47	0.451	0	0	0.034
isogroup10982	isotig26530	HP635735	LOC_Os11g27430	NB-ARC__domain__containing__protein	6e-37	GO:0006950,GO:0006950,GO:0006950,GO:0006950,GO:0006950,GO:0006950,GO:0006950,GO:0006950,GO:0005886,GO:0005886,GO:0005886,GO:0005886,GO:0005886,GO:0005886,GO:0005886,GO:0005886,GO:0005515,GO:0005515,GO:0005515,GO:0005515,GO:0005515,GO:0005515,GO:0005515,GO:0005515	57	88	74	44	23	39	27	0.451	0.001	0	0.034
isogroup12031	isotig27579	HP636784	LOC_Os07g38970	succinyl-CoA__ligase__subunit__alpha-2__mitochondrial__precursor__putative__expressed	7e-41	GO:0008152,GO:0008152,GO:0005739,GO:0005739,GO:0003824,GO:0003824	248	250	189	213	73	143	88	0.45	0	0	0.034
isogroup09326	isotig24874	HP634079	LOC_Os03g16010	BRASSINOSTEROID__INSENSITIVE__1-associated__receptor__kinase__1__precursor__putative__expressed	4e-08	GO:0006464,GO:0006950,GO:0007165,GO:0009605,GO:0009607,GO:0009719,GO:0019538,GO:0030154,GO:0006464,GO:0006950,GO:0007165,GO:0009605,GO:0009607,GO:0009719,GO:0019538,GO:0030154,GO:0006464,GO:0006950,GO:0007165,GO:0009605,GO:0009607,GO:0009719,GO:0019538,GO:0030154,GO:0005739,GO:0005886,GO:0016020,GO:0005739,GO:0005886,GO:0016020,GO:0005739,GO:0005886,GO:0016020,GO:0000166,GO:0004872,GO:0005488,GO:…	38	47	37	38	22	20	12	0.45	0.006	0.002	0.032
isogroup05843	isotig21391	HP630611	LOC_Os10g28610	KIP1__putative__expressed	0	GO:0009987,GO:0009987,GO:0005634,GO:0005739,GO:0009536,GO:0009579,GO:0005634,GO:0005739,GO:0009536,GO:0009579,GO:0000166,GO:0003677,GO:0003700,GO:0003774,GO:0000166,GO:0003677,GO:0003700,GO:0003774	247	302	235	214	87	143	105	0.448	0	0	0.034
isogroup03581	isotig17590,isotig17591	HP626811,HP626812	LOC_Os03g56810	tubulin/FtsZ__domain__containing__putative__expressed	4e-163	GO:0005198,GO:0005198	338	114	505	252	64	216	126	0.448	0	0	0.157
isogroup13997	isotig29545	HP638749	LOC_Os03g16090	LIM__domain-containing__putative__expressed	8e-106	GO:0006950,GO:0006950	64	52	59	51	28	25	23	0.448	0.002	0	0.034
isogroup11346	isotig26894	HP636099	LOC_Os01g41710	chlorophyll__A-B__binding__putative__expressed	5e-79	GO:0015979,GO:0015979,GO:0015979,GO:0005622,GO:0009536,GO:0009579,GO:0005622,GO:0009536,GO:0009579,GO:0005622,GO:0009536,GO:0009579,GO:0005488,GO:0005488,GO:0005488	890	466	454	539	244	329	214	0.447	0	0	0.034
isogroup06356	isotig21904	HP631117	LOC_Os07g03160	WD__domain__G-beta__repeat__domain__containing__expressed	0	GO:0007165,GO:0007275,GO:0007165,GO:0007275,GO:0005794,GO:0005886,GO:0016020,GO:0005794,GO:0005886,GO:0016020,GO:0000166,GO:0003676,GO:0000166,GO:0003676	122	169	91	83	38	60	58	0.447	0	0	0.034
isogroup09815	isotig25363	HP634568	LOC_Os01g62150	clathrin__adaptor__complex__small__chain__domain__containing__expressed	9e-43	GO:0006810,GO:0016043,GO:0006810,GO:0016043,GO:0005737,GO:0016020,GO:0005737,GO:0016020	65	103	86	90	22	60	33	0.446	0	0	0.034
isogroup05690	isotig21238	HP630469	LOC_Os10g42700	CS__domain__containing__putative__expressed	3e-17	GO:0006519,GO:0009058,GO:0006519,GO:0009058	131	160	93	79	50	59	46	0.446	0	0	0.034
isogroup07964	isotig23512	HP632720	-	-	-	-	228	1190	89	752	269	164	323	0.446	0	0	0.724
isogroup07979	isotig23527	HP632735	LOC_Os08g39440	RNA__recognition__motif__containing__putative__expressed	1e-74	GO:0003676,GO:0003723,GO:0003676,GO:0003723	72	85	65	50	31	32	28	0.446	0.001	0	0.034
isogroup03470	isotig17369	HP626590	-	-	-	-	111	144	121	115	41	77	46	0.445	0	0	0.034
isogroup13318	isotig28866	HP638071	LOC_Os05g10890	retrotransposon__putative__unclassified	2e-169	-	296	192	33	222	58	142	48	0.445	0	0	0.289
isogroup09975	isotig25523	HP634728	LOC_Os12g37770	RGH1A__putative__expressed	4e-63	GO:0006950,GO:0005886,GO:0005515	93	110	78	82	27	60	34	0.444	0	0	0.034
isogroup09067	isotig24615	HP633821	LOC_Os08g44230	zinc__finger__family__putative__expressed	2e-49	-	52	83	52	53	28	30	22	0.444	0.001	0	0.032
isogroup08592	isotig24140	HP633347	LOC_Os02g04480	cleavage__and__polyadenylation__specificity__factor__putative__expressed	1e-42	GO:0005634,GO:0005634,GO:0003676,GO:0003677,GO:0003676,GO:0003677	36	41	41	32	15	13	22	0.444	0.01	0.002	0.032
isogroup14337	isotig29885	HP639089	LOC_Os04g28090	MYB__family__transcription__factor__putative__expressed	3e-78	GO:0003677,GO:0003700,GO:0003677,GO:0003700	71	66	51	53	21	29	30	0.443	0.001	0	0.034
isogroup11398	isotig26946	HP636151	LOC_Os08g05650	diacylglycerol__kinase__putative__expressed	1e-41	GO:0007165,GO:0007165,GO:0016301,GO:0016301	74	78	57	56	19	36	33	0.443	0.001	0	0.034
isogroup04852	isotig20121,isotig20122	HP629344,HP629345	LOC_Os03g62430	OsWAK28__-__OsWAK__receptor-like__kinase__expressed	1e-24	GO:0006464,GO:0007165,GO:0006464,GO:0007165,GO:0006464,GO:0007165,GO:0005618,GO:0005886,GO:0005618,GO:0005886,GO:0005618,GO:0005886,GO:0000166,GO:0005515,GO:0016301,GO:0000166,GO:0005515,GO:0016301,GO:0000166,GO:0005515,GO:0016301	96	124	128	105	23	84	43	0.442	0	0	0.034
isogroup03223	isotig16875,isotig16876	HP626096,HP626097	LOC_Os03g09100	calmodulin-binding__transcription__activator__putative__expressed	5e-74	GO:0005515,GO:0030528,GO:0005515,GO:0030528	131	133	104	115	50	61	49	0.442	0	0	0.034
isogroup12658	isotig28206	HP637411	LOC_Os05g05860	retrotransposon__putative__unclassified__expressed	7e-123	-	99	94	71	53	38	41	26	0.442	0	0	0.034
isogroup11668	isotig27216	HP636421	LOC_Os07g38730	tubulin/FtsZ__domain__containing__putative__expressed	4e-64	GO:0005198,GO:0005198	84	44	151	69	21	66	28	0.441	0	0	0.077
isogroup10782	isotig26330	HP635535	LOC_Os02g01590	glycosyl__hydrolases__putative__expressed	1e-52	GO:0016787,GO:0016787,GO:0016787,GO:0016787	502	467	594	399	324	195	129	0.44	0	0	0.034
isogroup12862	isotig28410	HP637615	-	-	-	-	58	62	50	45	20	27	24	0.44	0.001	0	0.034
isogroup13018	isotig28566	HP637771	LOC_Os10g11620	retrotransposon__putative__unclassified	2e-55	-	59	39	32	22	9	20	21	0.439	0.009	0.002	0.034
isogroup11264	isotig26812	HP636017	LOC_Os07g09510	retrotransposon__putative__unclassified__expressed	1e-53	-	97	127	60	84	42	42	37	0.438	0	0	0.032
isogroup10783	isotig26331	HP635536	LOC_Os02g46130	tRNA__synthetases__class__II__domain__containing__expressed	3e-62	GO:0006139,GO:0006412,GO:0006519,GO:0005737,GO:0005739,GO:0009536,GO:0000166,GO:0003824	44	26	39	40	14	21	14	0.438	0.005	0.002	0.032
isogroup10089	isotig25637	HP634842	LOC_Os10g22510	MLA1__putative__expressed	3e-57	GO:0006950,GO:0006950,GO:0006950,GO:0005886,GO:0005886,GO:0005886,GO:0005515,GO:0005515,GO:0005515	38	40	22	28	16	11	15	0.438	0.01	0.003	0.034
isogroup09476	isotig25024	HP634229	LOC_Os03g12910	squalene__monooxygenase__putative__expressed	2e-141	GO:0006629,GO:0009058,GO:0009987,GO:0006629,GO:0009058,GO:0009987	89	106	104	77	40	40	43	0.436	0	0	0.032
isogroup10635	isotig26183	HP635388	LOC_Os11g19250	AARP2CN__domain__containing__expressed	3e-71	-	49	65	41	50	23	19	25	0.436	0.002	0	0.034
isogroup14059	isotig29607	HP638811	LOC_Os12g09580	leafbladeless1__putative__expressed	8e-23	GO:0005739,GO:0005739	59	51	35	39	21	25	14	0.435	0.002	0.001	0.034
isogroup07065	isotig22613	HP631823	LOC_Os09g18594	kinase__domain__containing__expressed	3e-40	GO:0006464,GO:0007165,GO:0006464,GO:0007165,GO:0005886,GO:0005886,GO:0000166,GO:0005515,GO:0016301,GO:0000166,GO:0005515,GO:0016301	19	35	46	41	15	16	15	0.435	0.007	0.002	0.032
isogroup06512	isotig22060	HP631272	LOC_Os07g07310	polynucleotide__phosphorylase__putative__expressed	2e-122	GO:0006139,GO:0006139,GO:0003676,GO:0003723,GO:0004518,GO:0003676,GO:0003723,GO:0004518	130	139	130	105	45	55	64	0.434	0	0	0.032
isogroup09656	isotig25204	HP634409	LOC_Os09g04110	coatomer__alpha__subunit__putative__expressed	3e-108	GO:0006810,GO:0007165,GO:0016043,GO:0006810,GO:0007165,GO:0016043,GO:0006810,GO:0007165,GO:0016043,GO:0005794,GO:0005886,GO:0016020,GO:0005794,GO:0005886,GO:0016020,GO:0005794,GO:0005886,GO:0016020,GO:0000166,GO:0004871,GO:0005215,GO:0000166,GO:0004871,GO:0005215,GO:0000166,GO:0004871,GO:0005215	218	217	143	199	71	115	67	0.434	0	0	0.034
isogroup09898	isotig25446	HP634651	LOC_Os03g08140	tubulin--tyrosine__ligase-like__12__putative__expressed	3e-74	GO:0006464,GO:0006464,GO:0003824,GO:0005515,GO:0003824,GO:0005515	59	42	36	57	26	19	18	0.433	0.002	0	0.034
isogroup09359	isotig24907	HP634112	-	-	-	-	41	53	32	25	16	19	14	0.433	0.006	0.001	0.034
isogroup12951	isotig28499	HP637704	LOC_Os02g01170	HECT-domain__domain__containing__expressed	2e-06	GO:0006464,GO:0009056,GO:0009987,GO:0019538,GO:0006464,GO:0009056,GO:0009987,GO:0019538,GO:0006464,GO:0009056,GO:0009987,GO:0019538,GO:0005622,GO:0005739,GO:0005622,GO:0005739,GO:0005622,GO:0005739,GO:0003824,GO:0003824,GO:0003824	104	123	85	72	39	39	46	0.431	0	0	0.032
isogroup06065	isotig21613	HP630827	-	-	-	-	406	157	952	298	274	244	68	0.431	0	0	0.157
isogroup11090	isotig26638	HP635843	LOC_Os02g06570	CAMK_KIN1/SNF1/Nim1_like.13__-__CAMK__includes__calcium/calmodulin__depedent__kinases__expressed	5e-68	GO:0006464,GO:0007165,GO:0006464,GO:0007165,GO:0000166,GO:0016301,GO:0000166,GO:0016301	47	53	33	34	18	17	19	0.431	0.004	0.001	0.034
isogroup10831	isotig26379	HP635584	LOC_Os01g70200	exostosin__family__domain__containing__expressed	4e-48	GO:0016043,GO:0016043,GO:0005794,GO:0016020,GO:0005794,GO:0016020,GO:0003824,GO:0016740,GO:0003824,GO:0016740	69	74	65	77	26	48	18	0.43	0	0	0.034
isogroup11372	isotig26920	HP636125	LOC_Os02g27110	expressed__protein	4e-117	-	38	44	33	34	12	15	21	0.43	0.006	0.001	0.034
isogroup08672	isotig24220	HP633427	LOC_Os02g35840	expressed__protein	7e-43	-	96	95	66	66	29	42	33	0.429	0	0	0.032
isogroup06541	isotig22089	HP631300	LOC_Os03g11890	potyvirus__VPg__interacting__putative__expressed	3e-41	-	156	180	105	103	45	65	65	0.429	0	0	0.032
isogroup12839	isotig28387	HP637592	LOC_Os07g07690	PHD-finger__domain__containing__expressed	7e-143	GO:0006350,GO:0006350,GO:0005634,GO:0005634,GO:0003677,GO:0003677	142	191	104	125	41	77	63	0.429	0	0	0.034
isogroup14762	isotig30310	HP639514	LOC_Os04g05030	serine-rich__25__kDa__antigen__putative__expressed	7e-30	GO:0005739,GO:0005739	65	51	33	28	18	24	15	0.429	0.002	0.001	0.034
isogroup09572	isotig25120	HP634325	LOC_Os03g24220	villin__putative__expressed	1e-74	GO:0016043,GO:0016043,GO:0016043,GO:0016043,GO:0005515,GO:0005515,GO:0005515,GO:0005515	45	41	26	28	13	16	16	0.429	0.008	0.001	0.032
isogroup12696	isotig28244	HP637449	LOC_Os04g46310	HEAT__repeat__family__putative__expressed	2e-59	-	37	40	35	34	18	19	10	0.429	0.003	0.001	0.034
isogroup02257	isotig14778,isotig14779,isotig14780	HP623992,HP623993,HP623994	LOC_Os07g23990	tetratricopeptide__repeat__domain__containing__putative__expressed	3e-29	-	108	134	90	80	43	54	35	0.427	0	0	0.034
isogroup13295	isotig28843	HP638048	-	-	-	-	68	17	93	75	23	45	13	0.427	0	0	0.157
isogroup09950	isotig25498	HP634703	LOC_Os10g32880	WD__domain__G-beta__repeat__domain__containing__expressed	4e-39	GO:0007165,GO:0007275,GO:0007165,GO:0007275,GO:0005886,GO:0005886,GO:0000166,GO:0004871,GO:0000166,GO:0004871	86	138	64	77	39	39	39	0.427	0	0	0.028
isogroup08441	isotig23989	HP633197	LOC_Os03g55090	alpha-glucan__phosphorylast__isozyme__putative__expressed	4e-84	GO:0006950,GO:0009628,GO:0006950,GO:0009628,GO:0009536,GO:0009536,GO:0016740,GO:0016740	71	105	47	52	25	36	27	0.427	0	0	0.034
isogroup08952	isotig24500	HP633706	LOC_Os08g07840	PolI-like__DNA__polymerase__putative__expressed	2e-157	-	315	367	252	221	108	137	124	0.426	0	0	0.034
isogroup02713	isotig15795,isotig15796	HP625014,HP625015	LOC_Os06g35940	osFTL12____FT-Like12__homologous__to__Flowering__Locus__T____gene;__contains__Pfam__profile__PF01161:__Phosphatidylethanolamine-binding__expressed	1e-73	GO:0008289	337	500	867	746	116	464	201	0.425	0	0	0.077
isogroup12674	isotig28222	HP637427	-	-	-	-	428	474	365	371	120	255	146	0.424	0	0	0.034
isogroup10229	isotig25777	HP634982	LOC_Os01g01960	transcriptional__repressor__putative__expressed	5e-64	GO:0006350,GO:0006350,GO:0006350,GO:0006350,GO:0005634,GO:0005634,GO:0005634,GO:0005634	40	65	45	48	21	21	21	0.424	0.002	0	0.028
isogroup13287	isotig28835	HP638040	LOC_Os03g11900	transporter__family__putative__expressed	2e-64	GO:0016020,GO:0016020,GO:0016020,GO:0005215,GO:0005215,GO:0005215	103	90	104	142	32	70	37	0.422	0	0	0.034
isogroup05547	isotig21095	HP630326	LOC_Os10g25200	expressed__protein	4e-57	-	60	60	50	51	16	33	21	0.422	0	0	0.032
isogroup05762	isotig21310	HP630539	LOC_Os10g28320	oxidoreductase__aldo/keto__reductase__family__putative__expressed	2e-65	GO:0006810,GO:0009058,GO:0009987,GO:0006810,GO:0009058,GO:0009987,GO:0009536,GO:0009579,GO:0009536,GO:0009579,GO:0003824,GO:0005215,GO:0003824,GO:0005215	33	39	31	33	13	18	12	0.422	0.006	0.001	0.032
isogroup14795	isotig30343	HP639547	LOC_Os07g45070	FAT__domain-containing__putative__expressed	4e-108	GO:0016301,GO:0016301	25	48	30	33	13	16	14	0.422	0.007	0.002	0.034
isogroup05406	isotig20954	HP630185	LOC_Os02g18820	WD__domain__G-beta__repeat__domain__containing__expressed	8e-101	GO:0007165,GO:0007165,GO:0005886,GO:0005886,GO:0000166,GO:0000166	112	119	90	91	34	46	50	0.421	0	0	0.034
isogroup11327	isotig26875	HP636080	LOC_Os03g62090	CESA5__-__cellulose__synthase__expressed	1e-123	GO:0005975,GO:0007275,GO:0009058,GO:0009987,GO:0016043,GO:0005975,GO:0007275,GO:0009058,GO:0009987,GO:0016043,GO:0005783,GO:0005794,GO:0005886,GO:0005783,GO:0005794,GO:0005886,GO:0016740,GO:0016740	149	170	112	130	49	65	63	0.421	0	0	0.034
isogroup07067	isotig22615	HP631825	LOC_Os02g53340	cyclic__nucleotide-gated__ion__channel__putative__expressed	3e-32	GO:0009607,GO:0009607,GO:0000166,GO:0005215,GO:0005515,GO:0000166,GO:0005215,GO:0005515	42	41	28	38	8	26	13	0.421	0.003	0.001	0.034
isogroup14833	isotig30381	HP639585	LOC_Os01g46510	peptidase__S8__and__S53__subtilisin__kexin__sedolisin__putative__expressed	2e-147	-	84	103	59	78	27	34	41	0.42	0	0	0.034
isogroup11943	isotig27491	HP636696	LOC_Os06g38340	receptor-like__kinase__precursor__putative__expressed	5e-161	GO:0006464,GO:0007165,GO:0009719,GO:0019538,GO:0030154,GO:0006464,GO:0007165,GO:0009719,GO:0019538,GO:0030154,GO:0006464,GO:0007165,GO:0009719,GO:0019538,GO:0030154,GO:0005739,GO:0005886,GO:0016020,GO:0005739,GO:0005886,GO:0016020,GO:0005739,GO:0005886,GO:0016020,GO:0000166,GO:0005515,GO:0016301,GO:0000166,GO:0005515,GO:0016301,GO:0000166,GO:0005515,GO:0016301	92	108	70	102	22	55	40	0.419	0	0	0.034
isogroup06641	isotig22189	HP631399	LOC_Os10g33250	WAX2__putative__expressed	2e-161	GO:0008150,GO:0008150,GO:0008150,GO:0003824,GO:0003824,GO:0003824	428	303	349	273	103	180	142	0.419	0	0	0.034
isogroup04804	isotig20025,isotig20026	HP629248,HP629249	LOC_Os02g37880	cyclin__G-associated__kinase__putative__expressed	2e-49	GO:0006464,GO:0007165,GO:0009719,GO:0006464,GO:0007165,GO:0009719,GO:0005634,GO:0005737,GO:0005634,GO:0005737,GO:0000166,GO:0016301,GO:0000166,GO:0016301	33	34	35	19	13	14	11	0.419	0.007	0.002	0.034
isogroup05228	isotig20776	HP630007	LOC_Os03g51020	expressed__protein	0	GO:0006464,GO:0006950,GO:0007165,GO:0009607,GO:0006464,GO:0006950,GO:0007165,GO:0009607,GO:0005634,GO:0005737,GO:0005739,GO:0005634,GO:0005737,GO:0005739,GO:0000166,GO:0004871,GO:0016301,GO:0000166,GO:0004871,GO:0016301	140	182	119	102	45	51	74	0.417	0	0	0.034
isogroup09355	isotig24903	HP634108	LOC_Os03g10640	calcium-transporting__ATPase__plasma__membrane-type__putative__expressed	0	GO:0006810,GO:0007165,GO:0008150,GO:0009607,GO:0009719,GO:0006810,GO:0007165,GO:0008150,GO:0009607,GO:0009719,GO:0005773,GO:0005783,GO:0005794,GO:0005886,GO:0016020,GO:0005773,GO:0005783,GO:0005794,GO:0005886,GO:0016020,GO:0005215,GO:0005515,GO:0016787,GO:0005215,GO:0005515,GO:0016787	441	391	290	299	109	174	161	0.417	0	0	0.034
isogroup14391	isotig29939	HP639143	LOC_Os04g24300	OsWAK35a__-__OsWAK__short__gene__expressed	2e-24	GO:0006464,GO:0006464,GO:0006464,GO:0005618,GO:0005886,GO:0005618,GO:0005886,GO:0005618,GO:0005886,GO:0016301,GO:0016301,GO:0016301	58	42	46	43	13	35	11	0.416	0.001	0	0.034
isogroup10173	isotig25721	HP634926	LOC_Os03g50340	coatomer__alpha__subunit__putative__expressed	1e-136	GO:0006810,GO:0007165,GO:0016043,GO:0006810,GO:0007165,GO:0016043,GO:0005794,GO:0005886,GO:0016020,GO:0005794,GO:0005886,GO:0016020,GO:0000166,GO:0004871,GO:0005215,GO:0000166,GO:0004871,GO:0005215	57	52	32	45	20	22	16	0.416	0.001	0	0.034
isogroup07117	isotig22665	HP631875	LOC_Os09g30220	disease__resistance__RPM1__putative__expressed	9e-61	GO:0006950,GO:0006950,GO:0005739,GO:0005886,GO:0005739,GO:0005886,GO:0005515,GO:0005515	30	44	35	45	11	22	15	0.416	0.003	0.001	0.034
isogroup09846	isotig25394	HP634599	LOC_Os04g51030	wall-associated__kinase__1__putative__expressed	1e-23	GO:0006464,GO:0007165,GO:0006464,GO:0007165,GO:0006464,GO:0007165,GO:0006464,GO:0007165,GO:0005618,GO:0005886,GO:0005618,GO:0005886,GO:0005618,GO:0005886,GO:0005618,GO:0005886,GO:0000166,GO:0005515,GO:0016301,GO:0000166,GO:0005515,GO:0016301,GO:0000166,GO:0005515,GO:0016301,GO:0000166,GO:0005515,GO:0016301	109	112	97	94	41	65	22	0.414	0	0	0.034
isogroup14234	isotig29782	HP638986	LOC_Os06g46000	tubulin/FtsZ__domain__containing__putative__expressed	2e-67	GO:0005198,GO:0005198,GO:0005198	158	152	126	169	34	86	68	0.414	0	0	0.034
isogroup08043	isotig23591	HP632799	LOC_Os04g39660	OsFBDUF22__-__F-box__and__DUF__domain__containing__expressed	2e-33	-	124	145	121	137	56	58	49	0.412	0	0	0.034
isogroup05400	isotig20948	HP630179	LOC_Os02g34850	histone-lysine__N-methyltransferase__ASHH2__putative__expressed	1e-64	GO:0006350,GO:0006350,GO:0005730,GO:0005730,GO:0003676,GO:0003677,GO:0003700,GO:0005488,GO:0003676,GO:0003677,GO:0003700,GO:0005488	125	161	109	107	43	58	54	0.412	0	0	0.034
isogroup11424	isotig26972	HP636177	LOC_Os07g44970	XPA-binding__2__putative__expressed	1e-98	GO:0006139,GO:0005622	52	64	55	56	19	33	18	0.411	0	0	0.034
isogroup03386	isotig17200,isotig17201	HP626421,HP626422	LOC_Os01g11900	hhH-GPD__superfamily__base__excision__DNA__repair__expressed	0	-	158	187	118	163	64	70	59	0.411	0	0	0.034
isogroup03104	isotig16636,isotig16637	HP625857,HP625858	LOC_Os03g57220	hydroxyacid__oxidase__1__putative__expressed	4e-53	GO:0003824,GO:0003824	22767	23884	14859	15599	6075	9532	8154	0.411	0	0	0.034
isogroup10126	isotig25674	HP634879	LOC_Os11g10070	transcriptional__corepressor__SEUSS__putative__expressed	1e-46	GO:0007275,GO:0007275,GO:0005515,GO:0030528,GO:0005515,GO:0030528	120	119	97	80	36	56	36	0.41	0	0	0.032
isogroup14062	isotig29610	HP638814	LOC_Os06g51270	13-beta-glucan__synthase__component__domain__containing__expressed	6e-63	GO:0005975,GO:0009058,GO:0016043,GO:0005886,GO:0016740	81	131	71	52	27	39	37	0.41	0	0	0.034
isogroup12392	isotig27940	HP637145	LOC_Os05g24020	emp24/gp25L/p24__family__putative__expressed	3e-37	-	35	55	35	44	16	19	17	0.41	0.002	0	0.032
isogroup06306	isotig21854	HP631067	LOC_Os06g03600	transcriptional__corepressor__SEUSS__putative__expressed	6e-33	GO:0007275,GO:0007275,GO:0005515,GO:0030528,GO:0005515,GO:0030528	95	108	72	90	37	38	37	0.409	0	0	0.032
isogroup09858	isotig25406	HP634611	LOC_Os05g05860	retrotransposon__putative__unclassified__expressed	4e-79	-	31	50	29	27	16	14	12	0.409	0.006	0.001	0.034
isogroup12373	isotig27921	HP637126	-	-	-	-	48	50	37	61	14	32	14	0.408	0	0	0.032
isogroup04010	isotig18443,isotig18444	HP627663,HP627664	-	-	-	-	84	94	102	96	38	15	62	0.408	0	0	0.034
isogroup11476	isotig27024	HP636229	LOC_Os08g02120	kinase__pfkB__family__putative__expressed	1e-60	GO:0005634,GO:0005737,GO:0005634,GO:0005737,GO:0016301,GO:0016301	86	80	98	99	19	57	35	0.408	0	0	0.034
isogroup11739	isotig27287	HP636492	LOC_Os01g41710	chlorophyll__A-B__binding__putative__expressed	8e-58	GO:0015979,GO:0015979,GO:0015979,GO:0005622,GO:0009536,GO:0009579,GO:0005622,GO:0009536,GO:0009579,GO:0005622,GO:0009536,GO:0009579,GO:0005488,GO:0005488,GO:0005488	345	331	155	185	125	92	94	0.408	0	0	0.034
isogroup14403	isotig29951	HP639155	LOC_Os06g40640	fructose-bisphospate__aldolase__isozyme__putative__expressed	2e-58	GO:0005975,GO:0006091,GO:0006139,GO:0009056,GO:0005975,GO:0006091,GO:0006139,GO:0009056,GO:0005739,GO:0009536,GO:0005739,GO:0009536,GO:0003824,GO:0003824	6067	8544	4722	4830	2233	2901	2242	0.407	0	0	0.034
isogroup11489	isotig27037	HP636242	LOC_Os07g38730	tubulin/FtsZ__domain__containing__putative__expressed	3e-166	GO:0005198,GO:0005198	111	12	70	43	11	42	19	0.407	0	0	0.157
isogroup05493	isotig21041	HP630272	LOC_Os03g31550	aldehyde__oxidase__putative__expressed	3e-155	GO:0003824,GO:0003824	62	70	49	35	22	26	18	0.407	0.001	0	0.034
isogroup12908	isotig28456	HP637661	-	-	-	-	31	29	22	13	10	12	7	0.407	0.01	0.002	0.034
isogroup11114	isotig26662	HP635867	LOC_Os10g35560	expressed__protein	1e-71	-	57	65	48	47	25	24	17	0.406	0	0	0.034
isogroup07386	isotig22934	HP632143	LOC_Os01g05660	expressed__protein	2e-11	-	81	99	50	76	25	41	27	0.405	0	0	0.034
isogroup11522	isotig27070	HP636275	LOC_Os03g48850	valyl-tRNA__synthetase__putative__expressed	0	GO:0000003,GO:0006139,GO:0006412,GO:0006519,GO:0009790,GO:0009908,GO:0000003,GO:0006139,GO:0006412,GO:0006519,GO:0009790,GO:0009908,GO:0000003,GO:0006139,GO:0006412,GO:0006519,GO:0009790,GO:0009908,GO:0005739,GO:0005829,GO:0009536,GO:0005739,GO:0005829,GO:0009536,GO:0005739,GO:0005829,GO:0009536,GO:0000166,GO:0003824,GO:0000166,GO:0003824,GO:0000166,GO:0003824	159	206	152	108	60	68	62	0.405	0	0	0.034
isogroup13867	isotig29415	HP638619	LOC_Os07g01060	expressed__protein	6e-52	-	156	172	133	133	55	70	55	0.404	0	0	0.031
isogroup07404	isotig22952	HP632161	LOC_Os04g31000	methyltransferase__domain__containing__expressed	4e-68	GO:0003824,GO:0003824,GO:0003824	43	46	35	31	13	19	15	0.404	0.003	0	0.034
isogroup11638	isotig27186	HP636391	LOC_Os05g05860	retrotransposon__putative__unclassified__expressed	0	-	113	157	72	78	41	44	42	0.403	0	0	0.034
isogroup10032	isotig25580	HP634785	LOC_Os10g36210	valyl-tRNA__synthetase__putative	4e-23	GO:0000003,GO:0006139,GO:0006412,GO:0006519,GO:0009790,GO:0009908,GO:0000003,GO:0006139,GO:0006412,GO:0006519,GO:0009790,GO:0009908,GO:0005739,GO:0005829,GO:0009536,GO:0005739,GO:0005829,GO:0009536,GO:0000166,GO:0003824,GO:0000166,GO:0003824	84	87	49	48	27	25	29	0.403	0	0	0.034
isogroup03149	isotig16726,isotig16727	HP625947,HP625948	LOC_Os06g01680	expressed__protein	8e-45	-	43	46	27	27	16	13	14	0.401	0.003	0.001	0.032
isogroup10853	isotig26401	HP635606	LOC_Os01g37960	hydrolase__putative__expressed	5e-33	GO:0009987,GO:0019538,GO:0009987,GO:0019538,GO:0005783,GO:0005783,GO:0016787,GO:0016787	142	224	181	133	59	85	60	0.4	0	0	0.034
isogroup14520	isotig30068	HP639272	LOC_Os12g39660	calcium-transporting__ATPase__plasma__membrane-type__putative__expressed	2e-75	GO:0006810,GO:0007165,GO:0007275,GO:0008150,GO:0009607,GO:0009719,GO:0009856,GO:0009987,GO:0019725,GO:0006810,GO:0007165,GO:0007275,GO:0008150,GO:0009607,GO:0009719,GO:0009856,GO:0009987,GO:0019725,GO:0006810,GO:0007165,GO:0007275,GO:0008150,GO:0009607,GO:0009719,GO:0009856,GO:0009987,GO:0019725,GO:0005773,GO:0005783,GO:0005794,GO:0005886,GO:0016020,GO:0005773,GO:0005783,GO:0005794,GO:0005886,GO:…	167	211	127	127	53	80	56	0.399	0	0	0.032
isogroup08154	isotig23702	HP632910	LOC_Os01g15020	lissencephaly__type-1-like__homology__motif__putative__expressed	8e-75	GO:0000166,GO:0000166	130	132	106	96	38	53	48	0.399	0	0	0.034
isogroup12825	isotig28373	HP637578	LOC_Os03g19590	phytochrome__B__putative__expressed	9e-85	GO:0006350,GO:0008150,GO:0006350,GO:0008150,GO:0006350,GO:0008150,GO:0004871,GO:0004872,GO:0004871,GO:0004872,GO:0004871,GO:0004872	88	103	80	63	26	37	37	0.399	0	0	0.032
isogroup13262	isotig28810	HP638015	LOC_Os09g17740	chlorophyll__A-B__binding__putative__expressed	8e-60	GO:0015979,GO:0015979,GO:0005622,GO:0009536,GO:0009579,GO:0005622,GO:0009536,GO:0009579,GO:0005488,GO:0005488	72	65	24	36	26	15	18	0.399	0.001	0	0.077
isogroup10919	isotig26467	HP635672	LOC_Os01g43170	polypyrimidine__tract-binding__putative__expressed	7e-43	GO:0005634,GO:0005737,GO:0005634,GO:0005737,GO:0003723,GO:0003723	58	75	59	62	21	29	26	0.399	0	0	0.034
isogroup11049	isotig26597	HP635802	LOC_Os11g39280	disease__resistance__putative__expressed	2e-17	-	66	55	45	41	23	20	19	0.399	0	0	0.034
isogroup13439	isotig28987	HP638191	LOC_Os07g39350	transporter__family__putative__expressed	1e-92	GO:0009607,GO:0009607,GO:0005634,GO:0016020,GO:0005634,GO:0016020,GO:0005215,GO:0005215	1632	1570	1159	1811	381	1028	435	0.398	0	0	0.034
isogroup09981	isotig25529	HP634734	LOC_Os01g40990	expressed__protein	0	-	65	79	43	44	21	24	24	0.398	0	0	0.032
isogroup07974	isotig23522	HP632730	LOC_Os05g51850	AT__hook-containing__DNA-binding__putative__expressed	3e-12	GO:0008152,GO:0016043,GO:0005622,GO:0003677	90	111	62	63	32	37	28	0.397	0	0	0.034
isogroup03448	isotig17324,isotig17325	HP626545,HP626546	LOC_Os11g19810	PWWP__domain__containing__expressed	1e-21	-	83	83	71	63	21	37	31	0.396	0	0	0.032
isogroup12213	isotig27761	HP636966	LOC_Os06g15420	asparagine__synthetase__putative__expressed	3e-51	GO:0006519,GO:0006950,GO:0007154,GO:0009058,GO:0009628,GO:0009991,GO:0003824	22	26	23	20	8	12	7	0.396	0.009	0.003	0.034
isogroup05471	isotig21019	HP630250	LOC_Os05g35540	GTPase__of__unknown__function__domain__containing__putative__expressed	1e-79	GO:0000166,GO:0000166	431	545	359	382	152	190	167	0.395	0	0	0.034
isogroup08002	isotig23550	HP632758	LOC_Os10g03830	expressed__protein	5e-55	-	57	85	51	43	21	28	21	0.395	0	0	0.032
isogroup06637	isotig22185	HP631395	-	-	-	-	56	54	28	41	10	25	18	0.395	0.001	0	0.034
isogroup11628	isotig27176	HP636381	-	-	-	-	32	37	23	26	12	13	10	0.395	0.005	0.001	0.034
isogroup00862	isotig09679,isotig09680,isotig09681,isotig09682	HP618880,HP618881,HP618882,HP618883	LOC_Os02g03080	eukaryotic__translation__initiation__factor__3__subunit__C__putative__expressed	3e-52	GO:0006412,GO:0016043,GO:0006412,GO:0016043,GO:0005737,GO:0005737,GO:0008135,GO:0008135	114	187	78	95	38	43	59	0.394	0	0	0.034
isogroup07419	isotig22967	HP632176	LOC_Os01g45370	radical__SAM__enzyme__putative__expressed	4e-70	-	38	47	35	22	16	10	16	0.394	0.002	0	0.032
isogroup14583	isotig30131	HP639335	LOC_Os05g48820	DDT__putative__expressed	1e-76	GO:0006350,GO:0006350,GO:0006350,GO:0006350,GO:0005634,GO:0005634,GO:0005634,GO:0005634,GO:0003677,GO:0003700,GO:0003677,GO:0003700,GO:0003677,GO:0003700,GO:0003677,GO:0003700	22	46	22	25	13	12	9	0.394	0.005	0.001	0.032
isogroup11941	isotig27489	HP636694	LOC_Os03g07970	expressed__protein	9e-21	-	109	84	79	64	31	40	28	0.393	0	0	0.034
isogroup13088	isotig28636	HP637841	LOC_Os01g41750	expressed__protein	3e-47	GO:0006464,GO:0006950,GO:0007165,GO:0009607,GO:0009719,GO:0006464,GO:0006950,GO:0007165,GO:0009607,GO:0009719,GO:0006464,GO:0006950,GO:0007165,GO:0009607,GO:0009719,GO:0006464,GO:0006950,GO:0007165,GO:0009607,GO:0009719,GO:0006464,GO:0006950,GO:0007165,GO:0009607,GO:0009719,GO:0006464,GO:0006950,GO:0007165,GO:0009607,GO:0009719,GO:0006464,GO:0006950,GO:0007165,GO:0009607,GO:0009719,GO:0006464,GO:…	19	28	28	20	6	11	11	0.393	0.01	0.002	0.031
isogroup10130	isotig25678	HP634883	LOC_Os03g28420	3-oxoacyl-synthase__putative__expressed	4e-15	GO:0016740,GO:0016740	58	81	37	56	28	25	15	0.391	0	0	0.034
isogroup14720	isotig30268	HP639472	LOC_Os07g04530	GYF__domain__containing__putative__expressed	2e-73	-	34	29	24	19	13	6	12	0.39	0.006	0.001	0.034
isogroup09494	isotig25042	HP634247	LOC_Os04g34410	serine/threonine-kinase__receptor__precursor__putative	2e-32	GO:0006464,GO:0006950,GO:0005886,GO:0000166,GO:0004872,GO:0016301,GO:0030246	22	20	28	19	14	5	7	0.39	0.008	0.003	0.034
isogroup08774	isotig24322	HP633528	-	-	-	-	96	105	83	76	25	44	36	0.389	0	0	0.034
isogroup11151	isotig26699	HP635904	LOC_Os09g17740	chlorophyll__A-B__binding__putative__expressed	2e-50	GO:0015979,GO:0015979,GO:0005622,GO:0009536,GO:0009579,GO:0005622,GO:0009536,GO:0009579,GO:0005488,GO:0005488	356	283	161	169	112	83	88	0.389	0	0	0.034
isogroup11104	isotig26652	HP635857	LOC_Os02g48740	fimbrin-like__2__putative__expressed	5e-144	GO:0005515,GO:0005515	69	94	67	65	28	35	23	0.389	0	0	0.034
isogroup08957	isotig24505	HP633711	LOC_Os10g35220	KH__domain__containing__putative__expressed	6e-09	GO:0006139,GO:0006139,GO:0006139,GO:0003676,GO:0003676,GO:0003676	47	68	34	43	18	21	17	0.389	0	0	0.034
isogroup07594	isotig23142	HP632351	LOC_Os07g38810	lectin__receptor-type__kinase__putative__expressed	7e-38	GO:0009719,GO:0009987,GO:0009719,GO:0009987,GO:0009719,GO:0009987,GO:0009719,GO:0009987,GO:0005739,GO:0005886,GO:0005739,GO:0005886,GO:0005739,GO:0005886,GO:0005739,GO:0005886,GO:0004872,GO:0005515,GO:0016301,GO:0030246,GO:0004872,GO:0005515,GO:0016301,GO:0030246,GO:0004872,GO:0005515,GO:0016301,GO:0030246,GO:0004872,GO:0005515,GO:0016301,GO:0030246	87	87	77	110	21	63	21	0.388	0	0	0.031
isogroup13228	isotig28776	HP637981	LOC_Os10g42439	heat__shock__DnaJ__putative__expressed	0	GO:0000003,GO:0006810,GO:0009790,GO:0009987,GO:0016043,GO:0019538,GO:0000003,GO:0006810,GO:0009790,GO:0009987,GO:0016043,GO:0019538,GO:0000003,GO:0006810,GO:0009790,GO:0009987,GO:0016043,GO:0019538,GO:0000003,GO:0006810,GO:0009790,GO:0009987,GO:0016043,GO:0019538,GO:0005623,GO:0005623,GO:0005623,GO:0005623	91	93	46	22	17	26	30	0.386	0	0	0.157
isogroup14821	isotig30369	HP639573	LOC_Os02g52960	PHD-finger__domain__containing__putative__expressed	4e-86	GO:0006350,GO:0006350,GO:0006350,GO:0003677,GO:0003677,GO:0003677	21	34	30	19	7	15	8	0.385	0.005	0.001	0.034
isogroup09228	isotig24776	HP633981	LOC_Os04g26841	importin-8__putative	2e-79	GO:0006810,GO:0016043,GO:0019538,GO:0005634,GO:0005635,GO:0005737,GO:0016020,GO:0005215	20	26	23	21	8	8	10	0.385	0.009	0.002	0.032
isogroup14472	isotig30020	HP639224	LOC_Os03g26350	transposon__putative__CACTA__En/Spm__sub-class	8e-69	-	21	26	21	22	10	10	6	0.385	0.007	0.002	0.031
isogroup06666	isotig22214	HP631424	LOC_Os10g25320	initiation__factor__2__subunit__family__domain__containing__expressed	7e-62	GO:0006412,GO:0016043,GO:0006412,GO:0016043,GO:0006412,GO:0016043,GO:0005737,GO:0005737,GO:0005737,GO:0000166,GO:0008135,GO:0000166,GO:0008135,GO:0000166,GO:0008135	53	79	44	43	13	27	23	0.384	0	0	0.034
isogroup05775	isotig21323	HP630552	LOC_Os01g51754	alpha-amylase__precursor__putative__expressed	9e-109	-	82	99	67	72	31	40	21	0.383	0	0	0.034
isogroup11915	isotig27463	HP636668	LOC_Os01g19470	nodal__modulator__1__precursor__putative__expressed	6e-143	GO:0005618,GO:0005783,GO:0005618,GO:0005783,GO:0005618,GO:0005783	68	116	79	75	21	39	37	0.383	0	0	0.034
isogroup07796	isotig23344	HP632553	-	-	-	-	38	59	35	25	13	20	12	0.382	0.001	0	0.034
isogroup06591	isotig22139	HP631349	LOC_Os01g28300	OsFBX7__-__F-box__domain__containing__expressed	2e-47	-	38	34	31	26	14	12	11	0.382	0.002	0	0.034
isogroup06099	isotig21647	HP630861	LOC_Os02g20410	GTP__binding__putative__expressed	7e-58	GO:0008150,GO:0008150,GO:0000166,GO:0016787,GO:0000166,GO:0016787	56	65	47	35	17	23	18	0.381	0	0	0.034
isogroup09896	isotig25444	HP634649	LOC_Os07g35260	TKL_IRAK_DUF26-lc.9__-__DUF26__kinases__have__homology__to__DUF26__containing__loci__expressed	2e-54	GO:0006464,GO:0006950,GO:0009719,GO:0006464,GO:0006950,GO:0009719,GO:0006464,GO:0006950,GO:0009719,GO:0005739,GO:0005886,GO:0005739,GO:0005886,GO:0005739,GO:0005886,GO:0000166,GO:0016301,GO:0030246,GO:0000166,GO:0016301,GO:0030246,GO:0000166,GO:0016301,GO:0030246	60	53	59	70	13	40	16	0.38	0	0	0.034
isogroup11290	isotig26838	HP636043	LOC_Os08g01750	SAC__domain__containing__putative__expressed	5e-74	GO:0016787,GO:0016787	44	66	49	41	28	19	10	0.38	0	0	0.034
isogroup08298	isotig23846	HP633054	LOC_Os02g11820	GTPase-activating__putative__expressed	8e-50	GO:0005634,GO:0005634,GO:0003677,GO:0003677	33	34	28	28	12	9	14	0.379	0.003	0	0.032
isogroup11362	isotig26910	HP636115	LOC_Os01g58240	OsSub6__-__Putative__Subtilisin__homologue__expressed	2e-21	GO:0009987,GO:0019538,GO:0009987,GO:0019538,GO:0005576,GO:0005576,GO:0016787,GO:0016787	35	44	38	31	14	19	9	0.378	0.001	0	0.034
isogroup10377	isotig25925	HP635130	LOC_Os06g36310	receptor-like__kinase__5__precursor__putative__expressed	2e-37	GO:0006464,GO:0006950,GO:0007165,GO:0009607,GO:0009719,GO:0019538,GO:0030154,GO:0005739,GO:0005886,GO:0016020,GO:0000166,GO:0005515,GO:0016301	22	33	11	26	10	7	9	0.377	0.009	0.002	0.034
isogroup11649	isotig27197	HP636402	LOC_Os07g35300	TKL_IRAK_DUF26-lc.11__-__DUF26__kinases__have__homology__to__DUF26__containing__loci__expressed	1e-39	GO:0006464,GO:0006950,GO:0009719,GO:0005739,GO:0000166,GO:0016301,GO:0030246	181	207	153	190	48	105	53	0.376	0	0	0.034
isogroup10296	isotig25844	HP635049	LOC_Os10g10170	PPR__repeat__domain__containing__putative__expressed	2e-34	GO:0003674,GO:0016740,GO:0003674,GO:0016740	166	268	138	139	53	69	78	0.375	0	0	0.034
isogroup11671	isotig27219	HP636424	LOC_Os12g38110	importin__subunit__beta__putative__expressed	0	GO:0006810,GO:0016043,GO:0019538,GO:0006810,GO:0016043,GO:0019538,GO:0005634,GO:0005635,GO:0005737,GO:0016020,GO:0005634,GO:0005635,GO:0005737,GO:0016020,GO:0005215,GO:0005215	219	205	120	161	63	78	57	0.374	0	0	0.034
isogroup12015	isotig27563	HP636768	-	-	-	-	778	279	1374	589	139	381	328	0.374	0	0	0.157
isogroup02400	isotig15114,isotig15115	HP624329,HP624330	-	-	-	-	26	21	17	22	7	13	4	0.372	0.005	0.001	0.034
isogroup11487	isotig27035	HP636240	LOC_Os05g05230	expressed__protein	5e-36	GO:0006259,GO:0006950,GO:0006259,GO:0006950,GO:0000166,GO:0003676,GO:0003677,GO:0003824,GO:0005488,GO:0005515,GO:0016787,GO:0030528,GO:0000166,GO:0003676,GO:0003677,GO:0003824,GO:0005488,GO:0005515,GO:0016787,GO:0030528	52	78	46	25	21	21	14	0.371	0	0	0.032
isogroup10314	isotig25862	HP635067	LOC_Os06g36710	transposon__putative__CACTA__En/Spm__sub-class__expressed	1e-50	-	71	67	45	34	12	30	18	0.369	0	0	0.034
isogroup14429	isotig29977	HP639181	-	-	-	-	868	348	1765	790	264	404	373	0.368	0	0	0.157
isogroup09860	isotig25408	HP634613	LOC_Os04g32950	calreticulin__precursor__putative__expressed	7e-80	GO:0006950,GO:0006950,GO:0006950,GO:0005618,GO:0005623,GO:0005739,GO:0005783,GO:0005618,GO:0005623,GO:0005739,GO:0005783,GO:0005618,GO:0005623,GO:0005739,GO:0005783,GO:0005488,GO:0005488,GO:0005488	49	73	40	77	13	25	28	0.368	0	0	0.034
isogroup06482	isotig22030	HP631242	LOC_Os01g22630	ECT__putative__expressed	9e-28	-	36	42	29	28	14	15	8	0.365	0.001	0	0.034
isogroup14659	isotig30207	HP639411	LOC_Os05g14940	transposon__putative__unclassified__expressed	2e-81	-	68	83	54	70	24	29	22	0.364	0	0	0.034
isogroup14749	isotig30297	HP639501	LOC_Os02g07120	HEAT__repeat__family__putative__expressed	1e-96	-	79	87	43	55	23	22	27	0.364	0	0	0.034
isogroup10691	isotig26239	HP635444	LOC_Os06g46000	tubulin/FtsZ__domain__containing__putative__expressed	7e-54	GO:0005198,GO:0005198,GO:0005198	15976	16191	9454	10849	3601	5444	5148	0.361	0	0	0.034
isogroup01807	isotig13300,isotig13301,isotig13302,isotig13303	HP622512,HP622513,HP622514,HP622515	LOC_Os01g41750	expressed__protein	7e-58	GO:0006464,GO:0006950,GO:0007165,GO:0009607,GO:0009719,GO:0006464,GO:0006950,GO:0007165,GO:0009607,GO:0009719,GO:0006464,GO:0006950,GO:0007165,GO:0009607,GO:0009719,GO:0006464,GO:0006950,GO:0007165,GO:0009607,GO:0009719,GO:0006464,GO:0006950,GO:0007165,GO:0009607,GO:0009719,GO:0006464,GO:0006950,GO:0007165,GO:0009607,GO:0009719,GO:0006464,GO:0006950,GO:0007165,GO:0009607,GO:0009719,GO:0006464,GO:…	28	26	28	25	9	9	11	0.361	0.003	0	0.031
isogroup11863	isotig27411	HP636616	LOC_Os07g46790	4-alpha-glucanotransferase__putative__expressed	6e-123	GO:0016740,GO:0030246,GO:0016740,GO:0030246	115	116	86	79	29	45	33	0.36	0	0	0.034
isogroup05702	isotig21250	HP630481	LOC_Os03g43720	transporter__family__putative__expressed	2e-21	GO:0016020,GO:0016020,GO:0016020,GO:0016020,GO:0005215,GO:0005215,GO:0005215,GO:0005215	63	71	62	46	18	26	21	0.358	0	0	0.034
isogroup13258	isotig28806	HP638011	LOC_Os04g55510	zinc__finger__C3HC4__type__domain__containing__expressed	9e-79	GO:0005488,GO:0005515,GO:0005488,GO:0005515	127	138	97	73	32	42	42	0.356	0	0	0.032
isogroup11080	isotig26628	HP635833	LOC_Os09g39410	male__sterility__putative__expressed	4e-127	GO:0007049,GO:0007275,GO:0003824	66	83	61	78	26	27	24	0.356	0	0	0.034
isogroup11711	isotig27259	HP636464	LOC_Os09g07300	BIG__putative__expressed	1e-167	-	18	28	19	10	9	5	6	0.356	0.01	0.002	0.034
isogroup05136	isotig20636,isotig20637	HP629865,HP629866	-	-	-	-	661	213	1228	548	129	252	324	0.355	0	0	0.157
isogroup02840	isotig16069,isotig16070	HP625288,HP625289	LOC_Os06g14406	SYD__putative__expressed	1e-165	-	77	136	74	42	26	30	30	0.349	0	0	0.032
isogroup10952	isotig26500	HP635705	LOC_Os05g22940	acetyl-CoA__carboxylase__putative__expressed	2e-65	GO:0003824,GO:0003824	75	71	37	43	20	21	18	0.348	0	0	0.034
isogroup14872	isotig30420	HP639624	LOC_Os07g31450	CHR4/MI-2-LIKE__putative__expressed	7e-32	GO:0006259,GO:0006350,GO:0006950,GO:0016043,GO:0040029,GO:0006259,GO:0006350,GO:0006950,GO:0016043,GO:0040029,GO:0006259,GO:0006350,GO:0006950,GO:0016043,GO:0040029,GO:0006259,GO:0006350,GO:0006950,GO:0016043,GO:0040029,GO:0005634,GO:0005634,GO:0005634,GO:0005634,GO:0000166,GO:0003676,GO:0003677,GO:0003824,GO:0005488,GO:0005515,GO:0016787,GO:0030528,GO:0000166,GO:0003676,GO:0003677,GO:0003824,GO:…	19	27	15	8	9	6	3	0.348	0.01	0.003	0.077
isogroup09963	isotig25511	HP634716	LOC_Os02g26560	expressed__protein	6e-31	-	26	20	15	16	4	8	8	0.346	0.007	0.002	0.032
isogroup11561	isotig27109	HP636314	LOC_Os09g32650	leucyl-tRNA__synthetase__cytoplasmic__putative__expressed	4e-121	GO:0006139,GO:0006412,GO:0006519,GO:0006139,GO:0006412,GO:0006519,GO:0006139,GO:0006412,GO:0006519,GO:0000166,GO:0003824,GO:0000166,GO:0003824,GO:0000166,GO:0003824	59	57	39	39	16	18	16	0.344	0	0	0.031
isogroup10942	isotig26490	HP635695	LOC_Os03g06670	Core__histone__H2A/H2B/H3/H4__domain__containing__putative__expressed	2e-45	-	144	61	249	140	36	50	67	0.343	0	0	0.077
isogroup09068	isotig24616	HP633822	LOC_Os05g38810	PWWP__domain__containing__expressed	2e-36	-	35	44	31	30	9	13	14	0.343	0.001	0	0.034
isogroup12818	isotig28366	HP637571	LOC_Os05g28300	expressed__protein	1e-21	-	27	13	23	15	6	6	8	0.342	0.005	0.001	0.032
isogroup10279	isotig25827	HP635032	LOC_Os03g14980	lissencephaly__type-1-like__homology__motif__putative__expressed	0	GO:0007165,GO:0007165,GO:0005886,GO:0005886,GO:0000166,GO:0000166	264	350	213	220	75	99	93	0.34	0	0	0.034
isogroup09574	isotig25122	HP634327	LOC_Os09g13610	PFT1__putative__expressed	3e-54	-	53	50	34	44	10	21	15	0.339	0	0	0.034
isogroup01770	isotig13180	HP622392	LOC_Os05g05950	TOC159__putative__expressed	6e-22	GO:0005739,GO:0009536,GO:0016020,GO:0005739,GO:0009536,GO:0016020,GO:0000166,GO:0000166	449	510	324	301	100	153	149	0.338	0	0	0.034
isogroup04036	isotig18495,isotig18496	HP627715,HP627716	LOC_Os01g09570	6-phosphofructokinase__putative__expressed	6e-35	GO:0005975,GO:0006091,GO:0009056,GO:0005975,GO:0006091,GO:0009056,GO:0005575,GO:0005829,GO:0005575,GO:0005829,GO:0016301,GO:0016301	180	190	128	158	43	77	46	0.337	0	0	0.034
isogroup05237	isotig20785	HP630016	LOC_Os05g48510	phenylalanyl-tRNA__synthetase__beta__chain__putative__expressed	2e-67	GO:0006139,GO:0006412,GO:0006519,GO:0006139,GO:0006412,GO:0006519,GO:0005737,GO:0005737,GO:0003824,GO:0003824	51	60	32	28	7	18	18	0.335	0	0	0.032
isogroup10940	isotig26488	HP635693	LOC_Os08g44820	no__apical__meristem__putative__expressed	3e-52	GO:0006350,GO:0007275,GO:0006350,GO:0007275,GO:0003700,GO:0003700	159	184	106	120	31	58	53	0.333	0	0	0.034
isogroup12800	isotig28348	HP637553	LOC_Os11g10420	phosphatidylinositol__kinase__putative__expressed	3e-97	GO:0006629,GO:0009058,GO:0009987,GO:0006629,GO:0009058,GO:0009987,GO:0005634,GO:0005634,GO:0016301,GO:0016301	43	47	45	33	14	15	13	0.333	0	0	0.034
isogroup11936	isotig27484	HP636689	LOC_Os04g11820	white-brown__complex__homolog__putative__expressed	2e-70	GO:0009607,GO:0009607,GO:0005215,GO:0016787,GO:0005215,GO:0016787	26	13	19	10	2	10	5	0.333	0.007	0.002	0.05
isogroup05881	isotig21429	HP630649	LOC_Os06g48590	CGMC_MAPKCMGC_2_SLT2y_ERK.2__-__CGMC__includes__CDA__MAPK__GSK3__and__CLKC__kinases__expressed	2e-37	GO:0006950,GO:0007165,GO:0008150,GO:0009607,GO:0009719,GO:0006950,GO:0007165,GO:0008150,GO:0009607,GO:0009719,GO:0005634,GO:0005739,GO:0005634,GO:0005739,GO:0004871,GO:0016301,GO:0004871,GO:0016301	41	38	21	33	8	14	11	0.331	0	0	0.034
isogroup14038	isotig29586	HP638790	LOC_Os01g43630	adaptin__putative__expressed	2e-90	-	82	114	73	67	24	33	26	0.329	0	0	0.034
isogroup12840	isotig28388	HP637593	LOC_Os09g07900	ubiquitin-ligase__1__putative__expressed	4e-91	GO:0006464,GO:0009056,GO:0009987,GO:0019538,GO:0005622,GO:0005739,GO:0003824	48	104	38	26	19	13	21	0.327	0	0	0.034
isogroup07115	isotig22663	HP631873	LOC_Os01g38970	carbamoyl-phosphate__synthase__large__chain__putative__expressed	2e-70	GO:0000166,GO:0003824,GO:0000166,GO:0003824	78	74	55	55	16	29	19	0.326	0	0	0.032
isogroup05069	isotig20530,isotig20531	HP629757,HP629758	LOC_Os10g41030	agenet__domain__containing__putative__expressed	9e-145	-	316	385	241	210	76	101	105	0.326	0	0	0.034
isogroup12380	isotig27928	HP637133	LOC_Os01g27040	chromatin-remodeling__complex__ATPase__chain__putative__expressed	3e-21	GO:0006259,GO:0006950,GO:0000166,GO:0003676,GO:0003677,GO:0003824,GO:0005488,GO:0005515,GO:0016787,GO:0030528	41	46	23	21	8	10	14	0.326	0	0	0.034
isogroup03953	isotig18331,isotig18332	HP627551,HP627552	LOC_Os03g19410	OsPOP7__-__Putative__Prolyl__Oligopeptidase__homologue__expressed	1e-34	-	84	139	59	58	20	35	27	0.322	0	0	0.034
isogroup04899	isotig20215,isotig20216	HP629438,HP629439	-	-	-	-	815	1269	1067	956	398	336	259	0.322	0	0	0.034
isogroup13912	isotig29460	HP638664	LOC_Os06g29810	lectin__kinase__family__putative__expressed	2e-21	GO:0006464,GO:0006950,GO:0009607,GO:0006464,GO:0006950,GO:0009607,GO:0006464,GO:0006950,GO:0009607,GO:0005886,GO:0016020,GO:0005886,GO:0016020,GO:0005886,GO:0016020,GO:0000166,GO:0004872,GO:0005515,GO:0016301,GO:0030246,GO:0000166,GO:0004872,GO:0005515,GO:0016301,GO:0030246,GO:0000166,GO:0004872,GO:0005515,GO:0016301,GO:0030246	21	14	13	10	4	7	3	0.322	0.01	0.003	0.034
isogroup10202	isotig25750	HP634955	LOC_Os02g05310	splicing__factor__3B__subunit__1__putative__expressed	3e-49	GO:0006139,GO:0006139	46	67	36	42	14	19	13	0.321	0	0	0.034
isogroup13027	isotig28575	HP637780	LOC_Os03g14260	guanine__nucleotide__exchange__family__putative__expressed	3e-104	GO:0030234,GO:0030234	30	41	21	41	12	9	11	0.321	0	0	0.032
isogroup07615	isotig23163	HP632372	LOC_Os07g31450	CHR4/MI-2-LIKE__putative__expressed	5e-86	GO:0006259,GO:0006350,GO:0006950,GO:0016043,GO:0040029,GO:0006259,GO:0006350,GO:0006950,GO:0016043,GO:0040029,GO:0006259,GO:0006350,GO:0006950,GO:0016043,GO:0040029,GO:0006259,GO:0006350,GO:0006950,GO:0016043,GO:0040029,GO:0005634,GO:0005634,GO:0005634,GO:0005634,GO:0000166,GO:0003676,GO:0003677,GO:0003824,GO:0005488,GO:0005515,GO:0016787,GO:0030528,GO:0000166,GO:0003676,GO:0003677,GO:0003824,GO:…	32	37	26	9	8	10	7	0.321	0.001	0	0.077
isogroup06708	isotig22256	HP631466	LOC_Os02g42406	DEAD-box__ATP-dependent__RNA__helicase__putative__expressed	3e-29	GO:0005634,GO:0005737,GO:0005634,GO:0005737,GO:0000166,GO:0003676,GO:0016787,GO:0000166,GO:0003676,GO:0016787	156	169	79	89	30	52	36	0.319	0	0	0.034
isogroup09729	isotig25277	HP634482	LOC_Os02g50840	BAH__domain__containing__putative__expressed	9e-62	GO:0005739,GO:0005739,GO:0003677,GO:0003677	46	58	30	25	10	16	12	0.319	0	0	0.034
isogroup09601	isotig25149	HP634354	LOC_Os11g10310	receptor-like__kinase__2__precursor__putative__expressed	4e-46	GO:0006464,GO:0006950,GO:0007165,GO:0009605,GO:0009719,GO:0019538,GO:0030154,GO:0006464,GO:0006950,GO:0007165,GO:0009605,GO:0009719,GO:0019538,GO:0030154,GO:0006464,GO:0006950,GO:0007165,GO:0009605,GO:0009719,GO:0019538,GO:0030154,GO:0006464,GO:0006950,GO:0007165,GO:0009605,GO:0009719,GO:0019538,GO:0030154,GO:0006464,GO:0006950,GO:0007165,GO:0009605,GO:0009719,GO:0019538,GO:0030154,GO:0006464,GO:…	59	86	87	88	22	36	18	0.317	0	0	0.034
isogroup11066	isotig26614	HP635819	LOC_Os04g53994	kinase__putative__expressed	5e-30	GO:0006464,GO:0006950,GO:0006464,GO:0006950,GO:0006464,GO:0006950,GO:0005886,GO:0005886,GO:0005886,GO:0000166,GO:0016301,GO:0030246,GO:0000166,GO:0016301,GO:0030246,GO:0000166,GO:0016301,GO:0030246	17	14	11	17	1	9	4	0.316	0.009	0.002	0.032
isogroup14044	isotig29592	HP638796	LOC_Os01g68760	WW__domain__containing__expressed	1e-06	GO:0005515,GO:0005515	22	38	12	21	5	11	6	0.315	0.001	0	0.034
isogroup07035	isotig22583	HP631793	LOC_Os02g01740	U5__small__nuclear__ribonucleo200__kDa__helicase__putative__expressed	2e-84	GO:0009987,GO:0019538,GO:0009987,GO:0019538,GO:0009987,GO:0019538,GO:0005739,GO:0005783,GO:0005739,GO:0005783,GO:0005739,GO:0005783,GO:0000166,GO:0016787,GO:0000166,GO:0016787,GO:0000166,GO:0016787	28	52	30	18	14	7	9	0.313	0	0	0.034
isogroup13256	isotig28804	HP638009	LOC_Os05g02220	ACT__domain__containing__expressed	4e-19	-	22	45	41	33	8	12	13	0.312	0	0	0.034
isogroup14806	isotig30354	HP639558	LOC_Os10g40130	Mur__ligase__family__putative__expressed	7e-72	-	286	263	176	189	50	102	61	0.311	0	0	0.034
isogroup02202	isotig14589,isotig14590,isotig14591,isotig14592	HP623803,HP623804,HP623805,HP623806	LOC_Os08g43050	disease__resistance__RGA2__putative__expressed	2e-43	GO:0006950,GO:0005886,GO:0005515	57	77	43	52	16	23	14	0.309	0	0	0.034
isogroup06417	isotig21965	HP631178	LOC_Os06g03770	ABC__transporter__ATP-binding__putative__expressed	7e-31	GO:0009607,GO:0040007,GO:0009607,GO:0040007,GO:0005739,GO:0005773,GO:0009536,GO:0016020,GO:0005739,GO:0005773,GO:0009536,GO:0016020,GO:0005215,GO:0016787,GO:0005215,GO:0016787	42	62	41	28	11	20	9	0.308	0	0	0.034
isogroup14549	isotig30097	HP639301	-	-	-	-	478	230	1002	356	114	147	211	0.305	0	0	0.034
isogroup03969	isotig18362,isotig18363	HP627582,HP627583	LOC_Os02g01940	transcription__factor__jumonji__putative	3e-56	GO:0003700,GO:0003700,GO:0003700	18	22	16	14	3	9	4	0.305	0.003	0.001	0.034
isogroup11500	isotig27048	HP636253	-	-	-	-	21	21	33	26	6	7	10	0.304	0.001	0	0.032
isogroup12828	isotig28376	HP637581	LOC_Os04g40720	expressed__protein	4e-11	-	37	25	23	16	6	9	8	0.304	0.001	0	0.034
isogroup07875	isotig23423	HP632631	LOC_Os01g59670	expressed__protein	8e-63	-	24	44	30	21	6	14	7	0.303	0	0	0.034
isogroup04093	isotig18609,isotig18610	HP627829,HP627830	LOC_Os11g29790	receptor__kinase__putative	2e-46	GO:0006464,GO:0007165,GO:0009719,GO:0019538,GO:0030154,GO:0006464,GO:0007165,GO:0009719,GO:0019538,GO:0030154,GO:0006464,GO:0007165,GO:0009719,GO:0019538,GO:0030154,GO:0006464,GO:0007165,GO:0009719,GO:0019538,GO:0030154,GO:0006464,GO:0007165,GO:0009719,GO:0019538,GO:0030154,GO:0006464,GO:0007165,GO:0009719,GO:0019538,GO:0030154,GO:0005739,GO:0005886,GO:0016020,GO:0005739,GO:0005886,GO:0016020,GO:…	36	28	30	30	6	11	11	0.301	0	0	0.031
isogroup05561	isotig21109	HP630340	LOC_Os03g12590	coatomer__subunit__gamma-1__putative__expressed	5e-79	GO:0005515,GO:0005515	56	68	47	32	14	16	15	0.296	0	0	0.034
isogroup07106	isotig22654	HP631864	LOC_Os02g47360	PPR__repeat__domain__containing__putative__expressed	7e-60	GO:0003674,GO:0003674	69	68	30	34	15	18	11	0.292	0	0	0.034
isogroup05661	isotig21209	HP630440	-	-	-	-	19	22	15	8	3	5	6	0.292	0.006	0.001	0.034
isogroup07038	isotig22586	HP631796	LOC_Os02g47970	calpain__putative__expressed	2e-61	-	17	26	14	12	7	2	6	0.29	0.005	0	0.034
isogroup12846	isotig28394	HP637599	LOC_Os07g22930	starch__synthase__putative__expressed	1e-40	GO:0016740,GO:0016740	29	46	16	30	6	11	9	0.287	0	0	0.034
isogroup10866	isotig26414	HP635619	LOC_Os05g14170	expressed__protein	1e-56	GO:0005783,GO:0005783,GO:0003824,GO:0003824	30	41	15	15	6	9	6	0.277	0	0	0.031
isogroup10309	isotig25857	HP635062	-	-	-	-	13	0	2	245	10	20	24	0.277	0	0	0.48
isogroup11897	isotig27445	HP636650	LOC_Os01g74510	KIP1__putative__expressed	1e-58	-	90	97	60	52	20	28	14	0.276	0	0	0.034
isogroup05564	isotig21112	HP630343	LOC_Os07g36940	eukaryotic__translation__initiation__factor__4G__putative__expressed	1e-30	GO:0006412,GO:0016043,GO:0006412,GO:0016043,GO:0005634,GO:0005737,GO:0005634,GO:0005737,GO:0003723,GO:0008135,GO:0003723,GO:0008135	98	84	54	44	15	22	21	0.276	0	0	0.034
isogroup13787	isotig29335	HP638539	LOC_Os01g49680	DNA__repair__helicase__XPB2__putative__expressed	1e-50	-	43	62	46	39	16	9	14	0.274	0	0	0.034
isogroup09741	isotig25289	HP634494	LOC_Os05g07050	pre-mRNA-processing-splicing__factor__8__putative__expressed	0	-	115	204	89	72	30	39	29	0.272	0	0	0.034
isogroup10620	isotig26168	HP635373	LOC_Os03g31300	chaperone__clpB__1__putative__expressed	2e-86	GO:0006950,GO:0009628,GO:0009987,GO:0019538,GO:0006950,GO:0009628,GO:0009987,GO:0019538,GO:0009536,GO:0009536,GO:0000166,GO:0016787,GO:0000166,GO:0016787	160	179	115	95	30	51	31	0.272	0	0	0.034
isogroup13722	isotig29270	HP638474	LOC_Os01g06790	disease__resistance__putative__expressed	4e-62	GO:0006464,GO:0006950,GO:0007165,GO:0009605,GO:0009607,GO:0009719,GO:0006464,GO:0006950,GO:0007165,GO:0009605,GO:0009607,GO:0009719,GO:0006464,GO:0006950,GO:0007165,GO:0009605,GO:0009607,GO:0009719,GO:0000166,GO:0004872,GO:0005488,GO:0005515,GO:0016301,GO:0000166,GO:0004872,GO:0005488,GO:0005515,GO:0016301,GO:0000166,GO:0004872,GO:0005488,GO:0005515,GO:0016301	37	44	27	32	7	9	12	0.267	0	0	0.034
isogroup13115	isotig28663	HP637868	LOC_Os10g19880	alpha-12-fucosidase__putative__expressed	6e-47	-	45	41	24	26	8	13	6	0.265	0	0	0.034
isogroup10394	isotig25942	HP635147	LOC_Os07g28250	lipase__class__3__family__putative__expressed	3e-32	GO:0006629,GO:0016787	22	18	16	35	10	2	6	0.264	0	0	0.034
isogroup14058	isotig29606	HP638810	-	-	-	-	27	6	17	11	4	3	5	0.262	0.004	0.001	0.034
isogroup09360	isotig24908	HP634113	LOC_Os01g06760	verticillium__wilt__disease__resistance__Ve2__putative	5e-22	GO:0006464,GO:0006950,GO:0007165,GO:0009605,GO:0009607,GO:0009653,GO:0009719,GO:0009908,GO:0040007,GO:0005886,GO:0000166,GO:0004872,GO:0005488,GO:0005515,GO:0016301	18	9	6	8	1	6	1	0.26	0.008	0.003	0.048
isogroup07578	isotig23126	HP632335	LOC_Os03g57120	ferredoxin--NADP__reductase__chloroplast__precursor__putative__expressed	2e-31	GO:0005783,GO:0003723,GO:0003824	57	53	50	51	12	18	11	0.259	0	0	0.034
isogroup07898	isotig23446	HP632654	LOC_Os05g05470	T-complex__putative__expressed	2e-49	GO:0005737,GO:0005737,GO:0005737	50	83	39	59	16	18	10	0.254	0	0	0.034
isogroup07158	isotig22706	-	-	-	-	-	2255	779	771	891	138	429	311	0.249	0	0	0.034
isogroup14580	isotig30128	HP639332	LOC_Os03g48140	myosin__putative__expressed	4e-55	GO:0005737,GO:0005856,GO:0005737,GO:0005856,GO:0005737,GO:0005856,GO:0005737,GO:0005856,GO:0005737,GO:0005856,GO:0003774,GO:0005515,GO:0003774,GO:0005515,GO:0003774,GO:0005515,GO:0003774,GO:0005515,GO:0003774,GO:0005515	25	42	15	21	5	9	5	0.246	0	0	0.032
isogroup14890	isotig30438	HP639642	LOC_Os08g08140	receptor-like__kinase__putative__expressed	3e-18	GO:0006464,GO:0006950,GO:0009719,GO:0006464,GO:0006950,GO:0009719,GO:0006464,GO:0006950,GO:0009719,GO:0005886,GO:0005886,GO:0005886,GO:0000166,GO:0016301,GO:0030246,GO:0000166,GO:0016301,GO:0030246,GO:0000166,GO:0016301,GO:0030246	21	8	4	11	4	2	2	0.242	0.007	0.002	0.048
isogroup06574	isotig22122	HP631333	LOC_Os01g17430	coatomer__subunit__beta-1__putative__expressed	1e-145	GO:0005515,GO:0005515	119	169	93	114	23	38	27	0.237	0	0	0.034
isogroup13616	isotig29164	HP638368	LOC_Os08g10440	NBS-LRR__disease__resistance__putative__expressed	2e-39	GO:0006950,GO:0006950,GO:0006950,GO:0006950,GO:0006950,GO:0006950,GO:0006950,GO:0006950,GO:0005739,GO:0005886,GO:0005739,GO:0005886,GO:0005739,GO:0005886,GO:0005739,GO:0005886,GO:0005739,GO:0005886,GO:0005739,GO:0005886,GO:0005739,GO:0005886,GO:0005739,GO:0005886,GO:0005515,GO:0005515,GO:0005515,GO:0005515,GO:0005515,GO:0005515,GO:0005515,GO:0005515	5	17	13	10	0	3	5	0.237	0.009	0.001	0.05
isogroup12680	isotig28228	HP637433	LOC_Os10g42439	heat__shock__DnaJ__putative__expressed	1e-69	GO:0000003,GO:0006810,GO:0009790,GO:0009987,GO:0016043,GO:0019538,GO:0000003,GO:0006810,GO:0009790,GO:0009987,GO:0016043,GO:0019538,GO:0000003,GO:0006810,GO:0009790,GO:0009987,GO:0016043,GO:0019538,GO:0000003,GO:0006810,GO:0009790,GO:0009987,GO:0016043,GO:0019538,GO:0005623,GO:0005623,GO:0005623,GO:0005623	46	46	24	18	5	13	5	0.229	0	0	0.031
isogroup09602	isotig25150	HP634355	LOC_Os05g48620	tRNA-binding__arm__putative__expressed	7e-43	-	24	27	27	17	7	3	6	0.225	0	0	0.032
isogroup08971	isotig24519	HP633725	-	-	-	-	33	17	53	25	0	13	8	0.219	0	0	0.034
isogroup13614	isotig29162	HP638366	LOC_Os10g31970	SNF2__family__N-terminal__domain__containing__expressed	1e-38	GO:0006259,GO:0006950,GO:0006259,GO:0006950,GO:0006259,GO:0006950,GO:0000166,GO:0003676,GO:0003677,GO:0003824,GO:0005488,GO:0005515,GO:0016787,GO:0030528,GO:0000166,GO:0003676,GO:0003677,GO:0003824,GO:0005488,GO:0005515,GO:0016787,GO:0030528,GO:0000166,GO:0003676,GO:0003677,GO:0003824,GO:0005488,GO:0005515,GO:0016787,GO:0030528	14	11	7	5	1	3	2	0.216	0.009	0.002	0.034
isogroup07736	isotig23284	HP632493	LOC_Os04g53310	soluble__starch__synthase__3__chloroplast__precursor__putative__expressed	2e-27	GO:0016740,GO:0016740	36	46	21	24	2	10	7	0.199	0	0	0.034
isogroup12432	isotig27980	HP637185	LOC_Os04g40720	expressed__protein	1e-15	-	17	17	6	7	0	3	4	0.199	0.003	0	0.032
isogroup13570	isotig29118	HP638322	LOC_Os09g32650	leucyl-tRNA__synthetase__cytoplasmic__putative__expressed	7e-28	GO:0006139,GO:0006412,GO:0006519,GO:0006139,GO:0006412,GO:0006519,GO:0006139,GO:0006412,GO:0006519,GO:0000166,GO:0003824,GO:0000166,GO:0003824,GO:0000166,GO:0003824	22	39	10	13	1	7	4	0.19	0	0	0.034
isogroup03559	isotig17546,isotig17547	HP626767,HP626768	-	-	-	-	300	170	910	375	72	91	81	0.185	0	0	0.034
isogroup10682	isotig26230	HP635435	LOC_Os06g49350	retrotransposon__putative__unclassified__expressed	1e-37	-	14	13	3	6	0	5	0	0.185	0.004	0.003	0.074
isogroup10795	isotig26343	HP635548	-	-	-	-	410	143	812	251	49	60	79	0.155	0	0	0.034
isogroup08954	isotig24502	HP633708	-	-	-	-	19	15	16	16	3	1	3	0.141	0	0	0.031
isogroup00094	contig00168,contig10675,isotig02525,isotig02526,isotig02527,isotig02528,isotig02529,isotig02530,isotig02531,isotig02532,isotig02533,isotig02534,isotig02535	HP611681,HP611682,HP611671,HP611672,HP611673,HP611674,HP611675,HP611676,HP611677,HP611678,HP611679,HP611680	LOC_Os07g37920	no__apical__meristem__putative__expressed	2e-18	GO:0007275	7601	8084	8122	7745	928	642	641	0.093	0	0	0.034
isogroup00227	isotig05010,isotig05011,isotig05012,isotig05013,isotig05014,isotig05015,isotig05016,isotig05017,isotig05018,isotig05019,isotig05020,isotig05021,isotig05022,isotig05023	HP614176,HP614177,HP614178,HP614179,HP614180,HP614181,HP614182,HP614183,HP614184,HP614185,HP614186,HP614187,HP614188,HP614189	LOC_Os02g42230	RPA2B__-__Putative__single-stranded__DNA__binding__complex__subunit__2__expressed	4e-32	-	10795	9577	8703	9270	599	373	448	0.049	0	0	0.034
isogroup11041	isotig26589	HP635794	-	-	-	-	30	37	30	36	2	0	0	0.02	0	0	0.031
isogroup06024	isotig21572	HP630786	-	-	-	-	255	224	212	198	4	1	0	0.007	0	0	0.034
isogroup10833	isotig26381	HP635586	LOC_Os01g28109	conserved__hypothetical__protein	3e-33	-	3664	3820	3412	3639	52	10	11	0.007	0	0	0.034
