# Supplementary material for: Effect of the down-regulation of the high Grain Protein Content (GPC) genes on the wheat transcriptome during monocarpic senescence
Source: BMC Genomics. 2011 Oct 7;12:492. doi: 10.1186/1471-2164-12-492 (PMC3209470; doi:10.1186/1471-2164-12-492)
Supplement: Additional file 8 — Set of 748 isogroups similar to transposable elements. Cell color-coding: red color corresponds to ≥2 fold up-regulation, green color corresponds to ≥ 2 fold down-regulation, yellow color corresponds to P≤0.01, and orange color corresponds to P≤0.05. [file 1471-2164-12-492-S8.XLSX]

## Sheet: Additional File S8 - isogroups
Isogroup	TREP_superfamily	RNAi_1	RNAi_2	RNAi_3	RNAi_4	WT_1	WT_2	WT_3	FOLD_CHANGE	DESeq_Pval	edgeR_Pval	MWW_Pval
isogroup02660	CACTA	12	4	7	13	136	13	18	6.185	0	0	0.05
isogroup04579	CACTA	15	5	13	9	151	19	14	5.841	0	0	0.077
isogroup04458	CACTA	0	1	5	2	21	6	5	5.333	0.006	0.001	0.05
isogroup05939	Gypsy	25	12	23	17	201	46	46	5.074	0	0	0.032
isogroup05309	CACTA	4	1	5	6	49	9	2	5	0	0	0.289
isogroup14801	Gypsy	4	0	1	5	28	3	5	4.8	0.004	0	0.212
isogroup01591	Gypsy	33	15	39	16	202	52	77	4.285	0	0	0.034
isogroup06174	CACTA	11	4	11	12	97	8	13	4.14	0	0	0.285
isogroup03998	Copia	9	7	5	7	55	13	8	3.619	0	0	0.074
isogroup13808	Gypsy	4	9	7	7	46	13	14	3.605	0	0	0.032
isogroup02390	Gypsy	26	17	21	25	144	39	38	3.311	0	0	0.034
isogroup10508	Gypsy	22	13	14	14	86	29	33	3.132	0	0	0.032
isogroup00933	Gypsy	34	25	45	45	211	67	62	3.043	0	0	0.032
isogroup04001	Gypsy	10	2	10	9	42	12	14	2.925	0.005	0.001	0.032
isogroup01550	CACTA	35	19	20	21	114	31	37	2.554	0	0	0.077
isogroup00831	Gypsy	89	88	141	120	430	190	216	2.545	0	0	0.034
isogroup04079	Copia	244	430	643	220	415	1469	960	2.467	0	0	0.157
isogroup09407	Harbinger	21	18	39	36	88	50	59	2.304	0	0	0.034
isogroup03635	unknown	997	1371	1247	1343	6254	1030	1099	2.254	0	0	1
isogroup10725	Gypsy	22	14	14	20	81	21	16	2.248	0.01	0.001	0.285
isogroup04058	CACTA	36	11	41	48	76	61	79	2.118	0.001	0	0.034
isogroup00036	Gypsy	156	120	126	169	483	182	216	2.057	0	0	0.034
isogroup00416	Gypsy	138	84	133	188	402	228	202	2.043	0	0	0.034
isogroup12929	CACTA	42	61	29	34	111	49	93	2.032	0.001	0	0.077
isogroup13453	Copia	77	41	59	73	212	84	84	2.027	0	0	0.032
isogroup00010	Gypsy	168	138	167	144	485	211	240	2.023	0	0	0.034
isogroup03147	Copia	69	71	41	44	145	77	110	1.967	0.001	0	0.034
isogroup00005	Gypsy	338	223	304	371	923	427	432	1.922	0	0	0.034
isogroup01501	Gypsy	407	343	407	403	1021	586	631	1.913	0	0	0.032
isogroup00673	Gypsy	42	40	55	70	155	76	65	1.907	0.004	0.001	0.077
isogroup04711	Gypsy	99	64	81	78	234	118	108	1.905	0.001	0	0.034
isogroup05064	Gypsy	57	35	73	64	133	82	112	1.904	0.002	0.001	0.034
isogroup00299	Gypsy	55	26	41	41	131	43	58	1.898	0.008	0.002	0.074
isogroup14814	Gypsy	53	128	128	109	199	174	215	1.876	0	0	0.032
isogroup06207	Mariner	175	179	189	222	436	267	319	1.781	0	0.001	0.034
isogroup06614	Gypsy	90	51	90	86	184	114	123	1.771	0.004	0.002	0.032
isogroup03013	Mariner	150	169	214	173	402	235	298	1.766	0	0.001	0.034
isogroup11769	Mariner	73	81	107	107	168	166	153	1.764	0.002	0.002	0.032
isogroup00136	Gypsy	218	112	187	178	390	238	269	1.721	0.001	0.002	0.034
isogroup13445	Mariner	63	103	87	75	180	101	141	1.715	0.004	0.004	0.077
isogroup06551	Gypsy	82	83	118	97	192	139	146	1.674	0.007	0.006	0.034
isogroup04193	CACTA	129	81	76	120	174	154	181	1.672	0.005	0.005	0.034
isogroup11234	Gypsy	104	77	121	121	160	171	194	1.655	0.006	0.006	0.032
isogroup04907	CACTA	117	107	126	117	193	166	211	1.627	0.006	0.008	0.032
isogroup11439	Mariner	218	185	203	160	113	117	110	0.592	0.004	0.006	0.034
isogroup11074	unknown	76	95	86	139	69	39	57	0.556	0.006	0.005	0.034
isogroup00355	Mariner	299	480	415	731	279	160	265	0.488	0	0	0.034
isogroup13318	Copia	296	192	33	222	58	142	48	0.445	0	0	0.289
isogroup13018	Helitron	59	39	32	22	9	20	21	0.439	0.009	0.002	0.034
isogroup10833	Mariner	3664	3820	3412	3639	52	10	11	0.007	0	0	0.034
isogroup04217	Mariner	47	46	53	57	121	65	84	1.773	0.011	0.005	0.034
isogroup13325	CACTA	75	72	56	57	126	90	111	1.677	0.013	0.009	0.034
isogroup04871	Gypsy	236	165	193	205	324	290	300	1.525	0.014	0.021	0.034
isogroup11608	Copia	6	12	6	12	28	16	23	2.481	0.015	0.003	0.031
isogroup04735	Mariner	93	95	127	96	181	127	179	1.58	0.015	0.018	0.05
isogroup11846	Mariner	53	59	52	71	89	113	96	1.691	0.016	0.009	0.034
isogroup04779	Copia	9	7	19	16	39	17	28	2.196	0.019	0.005	0.077
isogroup12151	Gypsy	29	29	23	20	90	30	30	1.98	0.019	0.005	0.031
isogroup04348	Copia	52	34	59	63	89	76	101	1.705	0.019	0.009	0.034
isogroup12899	Gypsy	3	2	1	0	16	3	5	5.333	0.02	0.006	0.05
isogroup07797	Mariner	124	126	131	126	236	150	197	1.533	0.02	0.023	0.032
isogroup00417	unknown	84	101	89	75	157	119	135	1.57	0.023	0.021	0.034
isogroup00083	Gypsy	29036	15426	23876	27240	48372	26496	46544	1.694	0.024	0.001	0.157
isogroup03044	Gypsy	9	5	11	12	35	13	18	2.378	0.025	0.006	0.034
isogroup03174	Copia	19	18	32	16	31	39	50	1.882	0.025	0.011	0.077
isogroup06891	CACTA	72	57	88	91	131	104	132	1.589	0.027	0.02	0.034
isogroup00488	Gypsy	134	72	129	121	172	153	197	1.526	0.027	0.028	0.034
isogroup03211	Gypsy	0	1	1	1	9	5	3	7.556	0.028	0.003	0.028
isogroup01999	Gypsy	7	2	9	8	27	13	12	2.667	0.029	0.005	0.034
isogroup10151	CACTA	0	0	1	1	10	1	3	9.333	0.032	0.006	0.064
isogroup03874	unknown	419	430	499	539	732	634	705	1.463	0.033	0.033	0.034
isogroup08066	Mariner	7	6	14	18	27	21	25	2.163	0.036	0.012	0.034
isogroup02925	Mariner	42	53	52	49	84	64	90	1.619	0.039	0.026	0.034
isogroup05860	Gypsy	146	81	102	108	208	128	159	1.51	0.042	0.038	0.077
isogroup08737	Copia	52	41	103	42	42	43	23	0.605	0.043	0.031	0.372
isogroup14574	Gypsy	0	2	2	2	20	0	2	4.889	0.044	0.018	0.693
isogroup05780	CACTA	837	1121	744	772	1485	729	1463	1.411	0.048	0.055	0.48
isogroup07001	Mariner	563	766	574	542	497	414	358	0.692	0.049	0.06	0.034
isogroup02487	Copia	333	400	267	275	471	317	533	1.381	0.05	0.088	0.157
isogroup04234	Copia	6	2	9	10	25	13	12	2.469	0.051	0.012	0.034
isogroup12878	CACTA	21	14	12	20	41	28	27	1.91	0.057	0.018	0.034
isogroup00525	Gypsy	26	15	17	19	34	42	30	1.835	0.058	0.02	0.034
isogroup01370	Mariner	189	174	230	172	302	222	283	1.407	0.06	0.081	0.077
isogroup08471	Gypsy	5	2	1	4	19	7	4	3.333	0.062	0.017	0.108
isogroup00166	Copia	342	297	326	341	706	331	356	1.422	0.062	0.059	0.157
isogroup01915	Gypsy	26	9	24	12	36	30	33	1.859	0.063	0.024	0.034
isogroup11183	CACTA	386	375	346	318	634	370	482	1.39	0.066	0.079	0.157
isogroup09672	Mariner	262	283	284	318	374	378	434	1.379	0.068	0.092	0.034
isogroup04337	CACTA	152	163	164	153	211	208	244	1.399	0.069	0.091	0.034
isogroup03483	Mariner	373	368	345	321	507	421	523	1.375	0.071	0.094	0.034
isogroup10670	Gypsy	16	5	15	26	32	33	24	1.914	0.074	0.021	0.077
isogroup09625	Copia	32	41	30	32	15	26	16	0.563	0.08	0.043	0.032
isogroup03906	CACTA	93	64	112	99	157	97	147	1.453	0.081	0.069	0.157
isogroup12538	Mariner	13	15	16	10	30	25	21	1.877	0.082	0.04	0.034
isogroup04997	Mariner	96	91	97	105	137	120	161	1.433	0.082	0.082	0.034
isogroup04164	Mariner	202	112	118	122	73	123	91	0.691	0.082	0.096	0.289
isogroup14729	Gypsy	14	13	13	9	45	8	18	1.932	0.087	0.031	0.476
isogroup05614	Gypsy	3	5	5	3	20	9	4	2.75	0.093	0.044	0.15
isogroup05220	CACTA	0	0	0	3	11	3	0	6.222	0.094	0.02	0.237
isogroup01809	unknown	251	275	218	220	161	184	173	0.716	0.095	0.121	0.034
isogroup04831	Gypsy	12	5	11	10	37	11	11	2.07	0.098	0.03	0.271
isogroup00254	CACTA	915	1001	997	998	1519	1169	1338	1.373	0.108	0.085	0.034
isogroup00119	Copia	617	657	663	648	966	740	927	1.358	0.108	0.103	0.034
isogroup01886	Copia	274	394	360	437	486	573	433	1.358	0.11	0.113	0.077
isogroup04905	Gypsy	361	297	316	328	477	370	465	1.344	0.112	0.132	0.034
isogroup13097	HAT	79	92	98	85	143	104	129	1.416	0.115	0.108	0.034
isogroup08093	unknown	42	65	59	72	100	65	94	1.451	0.12	0.087	0.108
isogroup13198	Mariner	306	314	293	228	414	284	428	1.316	0.121	0.166	0.289
isogroup03852	Mariner	94	124	117	117	70	100	67	0.699	0.121	0.126	0.074
isogroup08302	unknown	2	7	3	5	20	7	5	2.51	0.124	0.063	0.15
isogroup07583	Gypsy	28	33	39	35	52	52	53	1.551	0.124	0.076	0.032
isogroup00183	Copia	272	229	301	266	388	298	383	1.335	0.124	0.147	0.077
isogroup09593	Mariner	5	5	6	8	21	8	11	2.222	0.125	0.058	0.048
isogroup00111	Gypsy	1097	989	1118	1094	1472	1366	1541	1.358	0.127	0.1	0.034
isogroup04422	Mariner	480	634	523	764	488	445	409	0.745	0.13	0.16	0.077
isogroup04648	LINE	62	46	43	31	20	27	36	0.608	0.13	0.067	0.077
isogroup05347	CACTA	60	60	59	58	111	75	74	1.463	0.134	0.092	0.032
isogroup03702	Gypsy	160	157	216	184	260	221	243	1.346	0.136	0.148	0.034
isogroup14383	unknown	31	13	31	38	38	39	56	1.569	0.138	0.078	0.048
isogroup03148	Gypsy	135	136	133	132	83	115	91	0.719	0.141	0.152	0.034
isogroup00002	Harbinger	1490	1169	1639	1380	2035	1648	2092	1.356	0.143	0.102	0.034
isogroup13726	Mariner	94	68	119	115	154	115	145	1.394	0.144	0.123	0.108
isogroup13468	Mariner	67	61	78	70	47	51	43	0.681	0.145	0.128	0.034
isogroup03647	Mariner	68	47	61	43	64	77	94	1.431	0.148	0.122	0.077
isogroup08958	CACTA	152	61	116	88	170	105	156	1.378	0.148	0.136	0.157
isogroup11008	Mariner	152	145	161	145	188	211	208	1.342	0.148	0.16	0.032
isogroup06678	Gypsy	43	55	63	36	60	73	80	1.442	0.15	0.118	0.077
isogroup02115	Mariner	2120	2640	2249	2244	1814	1641	1583	0.726	0.15	0.106	0.034
isogroup01667	Mariner	787	890	838	911	1325	972	1134	1.335	0.151	0.128	0.034
isogroup04354	Mariner	179	166	187	152	239	178	259	1.318	0.153	0.186	0.157
isogroup03899	CACTA	204	200	214	227	164	161	150	0.75	0.155	0.204	0.034
isogroup01671	Gypsy	48	38	32	50	99	49	44	1.524	0.158	0.077	0.289
isogroup10403	Gypsy	11	6	7	11	23	12	16	1.943	0.16	0.068	0.032
isogroup12011	Copia	106	106	69	106	70	83	55	0.717	0.162	0.167	0.142
isogroup03930	Gypsy	43	22	40	52	74	48	56	1.512	0.163	0.09	0.077
isogroup00208	Mariner	1119	810	969	1262	529	1081	746	0.755	0.164	0.181	0.157
isogroup03929	Harbinger	42	47	41	38	27	24	28	0.627	0.164	0.098	0.034
isogroup00065	Mariner	2484	3822	1571	2162	2791	1033	1617	0.723	0.165	0.102	0.48
isogroup07697	Gypsy	5	4	3	3	14	7	6	2.4	0.167	0.069	0.032
isogroup01020	Mariner	122	108	134	126	162	151	180	1.341	0.167	0.167	0.034
isogroup04957	Copia	241	248	252	240	327	270	357	1.297	0.167	0.21	0.034
isogroup03183	CACTA	0	0	0	0	3	0	2	Inf	0.169	0.096	0.078
isogroup05253	Mariner	49	33	49	39	48	60	77	1.451	0.172	0.131	0.154
isogroup08828	Mariner	134	106	127	115	169	138	176	1.336	0.173	0.177	0.034
isogroup13352	Copia	9	11	9	10	12	18	21	1.744	0.174	0.089	0.032
isogroup01090	Copia	76	58	70	91	44	175	92	1.406	0.176	0.124	0.48
isogroup05147	Copia	191	191	200	215	301	210	272	1.31	0.176	0.195	0.074
isogroup02945	Mariner	157	180	183	173	235	218	230	1.314	0.178	0.198	0.034
isogroup09523	Gypsy	7	1	2	5	20	4	5	2.578	0.181	0.08	0.372
isogroup04861	unknown	211	140	294	385	249	439	333	1.322	0.183	0.174	0.289
isogroup00264	CACTA	267	265	268	305	370	352	355	1.3	0.183	0.203	0.034
isogroup03588	unknown	34666	40045	22920	22551	21988	18269	21800	0.688	0.189	0.046	0.034
isogroup04236	Gypsy	12	6	9	11	23	19	10	1.825	0.19	0.089	0.157
isogroup03653	unknown	5	2	4	1	14	4	6	2.667	0.191	0.087	0.108
isogroup03090	Mariner	5377	4439	6038	6273	2835	6291	3235	0.745	0.191	0.143	0.48
isogroup00194	unknown	636	710	614	677	745	859	948	1.29	0.193	0.198	0.034
isogroup13164	Mariner	237	225	184	182	300	175	317	1.275	0.193	0.251	0.48
isogroup09725	unknown	4	0	0	5	9	6	5	2.963	0.195	0.121	0.048
isogroup00112	Copia	272	259	194	214	160	194	180	0.758	0.197	0.233	0.05
isogroup02426	Mariner	94	75	110	92	124	116	135	1.348	0.199	0.178	0.034
isogroup14893	Gypsy	34	21	18	34	59	24	40	1.533	0.2	0.115	0.154
isogroup08412	Mariner	27	27	35	33	59	36	43	1.508	0.2	0.111	0.032
isogroup00453	Mariner	43890	56924	29301	27417	37268	20076	24959	0.697	0.2	0.056	0.157
isogroup01412	Copia	53	46	28	27	61	38	65	1.42	0.201	0.162	0.157
isogroup02107	Gypsy	262	219	327	305	389	347	348	1.299	0.201	0.207	0.034
isogroup00236	Gypsy	162	93	147	157	189	169	197	1.324	0.202	0.194	0.034
isogroup04143	Harbinger	142	169	168	170	236	184	213	1.3	0.203	0.212	0.034
isogroup05509	Gypsy	9	2	5	12	22	6	13	1.952	0.204	0.113	0.157
isogroup07708	CACTA	25	29	22	27	44	32	40	1.502	0.204	0.137	0.034
isogroup03606	Mariner	117	164	174	152	250	160	186	1.309	0.206	0.21	0.157
isogroup12108	unknown	19	13	10	9	4	11	5	0.523	0.207	0.113	0.157
isogroup02046	Copia	351	306	484	408	468	476	549	1.285	0.21	0.22	0.157
isogroup11304	Gypsy	1	0	2	1	9	3	1	4.333	0.211	0.094	0.142
isogroup03362	HAT	9	11	13	11	25	11	20	1.697	0.211	0.123	0.142
isogroup00813	Mariner	434	507	490	452	613	500	684	1.272	0.212	0.236	0.077
isogroup00426	Mariner	603	669	596	575	422	573	422	0.773	0.218	0.244	0.032
isogroup00238	CACTA	422	347	383	403	614	451	443	1.293	0.221	0.208	0.034
isogroup01386	unknown	190	161	162	147	103	124	144	0.749	0.221	0.219	0.034
isogroup07314	Mutator	224	286	305	311	419	308	353	1.279	0.222	0.239	0.077
isogroup12883	Gypsy	11	4	3	11	25	10	7	1.931	0.226	0.095	0.476
isogroup08769	Mariner	143	91	110	124	129	169	164	1.316	0.226	0.213	0.077
isogroup04987	CACTA	69	105	89	81	60	77	52	0.733	0.226	0.207	0.077
isogroup04641	Mariner	68	66	70	60	100	86	86	1.374	0.232	0.19	0.032
isogroup04998	Copia	51	51	56	60	71	87	70	1.394	0.239	0.179	0.032
isogroup01803	Mariner	150	151	199	175	224	238	194	1.296	0.239	0.228	0.077
isogroup07597	Mariner	4	6	5	7	15	9	10	2.061	0.24	0.147	0.034
isogroup06009	Gypsy	84	97	66	66	55	48	64	0.711	0.24	0.179	0.032
isogroup00100	unknown	514	440	421	429	321	377	361	0.783	0.241	0.277	0.034
isogroup00923	unknown	128	163	156	156	150	102	97	0.772	0.244	0.287	0.074
isogroup01419	Mariner	267	256	255	247	315	299	353	1.258	0.247	0.289	0.034
isogroup02145	unknown	96	83	123	79	121	138	119	1.323	0.249	0.217	0.157
isogroup03373	Mariner	822	859	726	836	632	715	562	0.785	0.255	0.276	0.034
isogroup05805	Helitron	6	6	6	8	3	5	2	0.513	0.255	0.228	0.028
isogroup02732	Gypsy	84	103	100	88	136	105	126	1.305	0.257	0.241	0.034
isogroup05998	unknown	15	9	16	13	40	18	10	1.711	0.26	0.118	0.289
isogroup00104	Mariner	801	837	847	793	605	712	611	0.784	0.264	0.275	0.034
isogroup07227	Copia	14	6	12	10	32	8	14	1.714	0.266	0.128	0.372
isogroup04172	unknown	506	493	667	649	344	608	430	0.796	0.267	0.319	0.157
isogroup04673	Mariner	880	938	968	826	605	837	678	0.783	0.267	0.268	0.077
isogroup00432	Helitron	180	139	138	121	92	116	123	0.764	0.267	0.27	0.077
isogroup03955	Mariner	509	529	482	445	713	484	645	1.25	0.271	0.283	0.157
isogroup05779	unknown	119	94	134	180	183	198	138	1.313	0.272	0.216	0.077
isogroup10454	Gypsy	7	5	3	5	17	4	9	2	0.275	0.181	0.285
isogroup05801	Mariner	50	42	57	48	69	62	72	1.374	0.277	0.213	0.034
isogroup06926	Gypsy	98	79	106	104	104	137	138	1.306	0.277	0.253	0.108
isogroup14260	unknown	42	28	44	45	54	54	59	1.4	0.281	0.206	0.032
isogroup01871	Mariner	2213	2353	2010	2900	1997	2171	1432	0.788	0.283	0.276	0.077
isogroup01512	Helitron	326	322	245	282	189	233	269	0.784	0.287	0.301	0.077
isogroup05020	CACTA	0	1	1	0	7	0	1	5.333	0.288	0.138	0.445
isogroup00903	Mariner	6458	10187	8198	6353	12481	6705	11033	1.292	0.288	0.183	0.157
isogroup10787	CACTA	4	5	5	3	0	1	3	0.314	0.295	0.172	0.048
isogroup06929	unknown	290	375	310	296	507	267	401	1.233	0.296	0.336	0.48
isogroup06798	Gypsy	3	2	1	2	11	3	2	2.667	0.299	0.217	0.195
isogroup02094	CACTA	87	86	90	90	124	111	110	1.303	0.3	0.26	0.032
isogroup02378	unknown	113	124	163	129	189	126	185	1.26	0.303	0.313	0.157
isogroup13738	CACTA	31	26	49	37	61	45	45	1.408	0.306	0.204	0.154
isogroup01063	Mariner	1645	1542	1636	1673	1180	1498	1182	0.792	0.307	0.295	0.034
isogroup06669	unknown	7	2	6	4	0	4	2	0.421	0.309	0.241	0.15
isogroup03666	Mariner	1501	1485	1387	1209	2136	1353	1762	1.254	0.31	0.262	0.289
isogroup00466	Mariner	239	187	264	229	294	285	282	1.249	0.31	0.318	0.034
isogroup00877	Gypsy	3258	3549	2923	3509	2501	2852	2394	0.78	0.312	0.249	0.034
isogroup09900	CACTA	306	404	417	412	505	407	508	1.23	0.315	0.336	0.157
isogroup00353	Mariner	605	832	1023	909	829	669	548	0.81	0.317	0.37	0.157
isogroup11298	CACTA	17	18	12	22	24	31	23	1.507	0.329	0.189	0.034
isogroup11389	unknown	37	50	53	63	66	62	75	1.333	0.329	0.261	0.077
isogroup11949	Mariner	2	1	2	6	8	5	6	2.303	0.333	0.233	0.105
isogroup14735	Gypsy	26	12	26	24	48	30	20	1.485	0.338	0.178	0.285
isogroup14070	CACTA	20	27	32	10	13	12	18	0.644	0.338	0.223	0.289
isogroup10958	Gypsy	65	72	63	73	107	73	86	1.299	0.339	0.273	0.05
isogroup03782	unknown	53	58	45	43	30	39	38	0.717	0.339	0.259	0.034
isogroup08703	LINE	888	908	811	757	617	658	733	0.796	0.344	0.318	0.034
isogroup10984	CACTA	45	47	35	37	60	55	51	1.35	0.346	0.259	0.034
isogroup00703	Mariner	818	1137	1165	1043	1364	1171	1316	1.233	0.348	0.313	0.034
isogroup13013	unknown	344	315	338	316	377	376	443	1.215	0.35	0.391	0.034
isogroup03130	Gypsy	305	239	299	307	326	348	378	1.22	0.357	0.381	0.034
isogroup03856	unknown	137	127	135	107	178	117	174	1.236	0.363	0.38	0.289
isogroup08641	Harbinger	94	84	71	74	58	66	62	0.768	0.366	0.338	0.034
isogroup01490	Mariner	758	680	704	690	919	712	959	1.219	0.367	0.357	0.077
isogroup03491	Mariner	6819	7615	7482	8685	6169	6765	5201	0.79	0.367	0.28	0.034
isogroup13292	Copia	7	6	16	5	17	13	12	1.647	0.37	0.23	0.157
isogroup05311	Copia	16	14	21	17	31	18	26	1.471	0.371	0.242	0.077
isogroup10511	Copia	471	417	389	329	545	378	527	1.204	0.376	0.411	0.289
isogroup13204	CACTA	51	65	56	24	33	41	33	0.728	0.376	0.28	0.285
isogroup06082	Gypsy	0	0	0	0	2	1	0	Inf	0.378	0.281	0.078
isogroup14901	CACTA	37	42	57	49	64	57	62	1.319	0.38	0.307	0.05
isogroup09545	unknown	0	0	0	0	1	1	1	Inf	0.381	0.281	0.014
isogroup08331	Gypsy	0	0	2	0	5	0	2	4.667	0.381	0.31	0.237
isogroup02167	Mariner	1583	1555	1543	1422	1917	1778	1928	1.228	0.381	0.324	0.034
isogroup07462	Gypsy	4	6	6	12	16	9	11	1.714	0.382	0.273	0.154
isogroup10882	unknown	15	32	16	14	5	20	12	0.641	0.382	0.263	0.289
isogroup05126	unknown	109	144	138	141	175	167	153	1.241	0.385	0.366	0.034
isogroup00406	Gypsy	403	282	495	449	409	578	506	1.222	0.385	0.364	0.157
isogroup01442	Mariner	1352	1087	1309	1482	964	1367	905	0.825	0.387	0.427	0.289
isogroup00456	Mariner	1649	1660	1934	1296	1294	1166	1463	0.8	0.388	0.326	0.077
isogroup05796	Mariner	17	14	27	28	38	25	28	1.411	0.39	0.249	0.212
isogroup09681	Copia	1	0	0	0	4	1	0	6.667	0.392	0.212	0.237
isogroup02437	Mariner	595	562	615	603	777	695	699	1.219	0.394	0.364	0.034
isogroup06931	Mariner	81	93	90	102	50	78	85	0.776	0.394	0.343	0.077
isogroup05466	Gypsy	1	0	0	0	1	1	2	5.333	0.397	0.311	0.056
isogroup10310	CACTA	10	11	6	18	29	13	11	1.57	0.397	0.23	0.212
isogroup00361	Copia	31960	45478	38490	35278	28416	32329	26624	0.77	0.397	0.216	0.077
isogroup04530	CACTA	111	78	91	106	143	105	116	1.257	0.408	0.356	0.157
isogroup07492	Mariner	15	24	23	11	23	18	33	1.352	0.411	0.33	0.372
isogroup12659	Copia	3	4	4	13	11	4	15	1.667	0.412	0.3	0.271
isogroup04305	Gypsy	2	1	0	1	10	0	0	3.333	0.415	0.179	0.711
isogroup08856	Mariner	36	35	27	30	56	28	44	1.333	0.415	0.311	0.289
isogroup00115	Mariner	7145	4777	6717	5892	7632	7660	7766	1.253	0.416	0.263	0.034
isogroup00015	Harbinger	78388	78828	65981	55614	56418	55905	49398	0.773	0.416	0.225	0.157
isogroup00987	Copia	250	237	278	308	318	366	292	1.213	0.419	0.404	0.077
isogroup14483	Gypsy	2	1	1	4	0	2	0	0.333	0.42	0.526	0.203
isogroup10753	Gypsy	7	9	0	8	4	3	3	0.556	0.421	0.413	0.285
isogroup05971	Copia	2	1	0	1	0	0	0	0	0.424	0.451	0.076
isogroup05480	Mariner	52	51	46	44	30	39	39	0.746	0.426	0.361	0.032
isogroup06982	CACTA	2	0	3	1	11	1	1	2.889	0.427	0.355	0.714
isogroup00450	Copia	40320	49169	35200	35525	32556	29652	30903	0.775	0.433	0.23	0.034
isogroup01565	CACTA	26	22	24	20	47	31	20	1.42	0.434	0.28	0.372
isogroup00690	Mariner	1874	2059	1499	1666	1492	1344	1489	0.812	0.434	0.381	0.034
isogroup01055	Mariner	1599	1663	1727	2152	1527	1730	1209	0.834	0.435	0.462	0.289
isogroup06667	Mariner	283	251	262	308	397	309	293	1.207	0.437	0.419	0.077
isogroup00167	Mariner	19906	22933	17046	15541	15958	12636	15540	0.78	0.44	0.249	0.077
isogroup12501	Mariner	46	27	33	52	45	68	44	1.325	0.445	0.322	0.48
isogroup10344	CACTA	92	70	85	92	95	100	118	1.231	0.445	0.421	0.032
isogroup04752	Mariner	450	428	412	449	343	373	374	0.836	0.446	0.49	0.034
isogroup11218	Mariner	6927	3906	8576	6940	3191	9840	3486	0.836	0.447	0.46	0.48
isogroup12269	CACTA	288	295	368	397	255	346	256	0.848	0.448	0.542	0.157
isogroup00985	Mariner	651	659	533	604	521	539	473	0.835	0.449	0.48	0.077
isogroup00001	Copia	369696	214918	330066	287847	378058	385545	391129	1.28	0.45	0.207	0.034
isogroup13259	Mariner	238	242	257	228	267	274	313	1.18	0.452	0.49	0.034
isogroup01764	Copia	4	4	1	3	0	3	1	0.444	0.452	0.51	0.146
isogroup12950	Gypsy	925	1071	737	534	908	768	1169	1.161	0.456	0.516	0.48
isogroup00552	Mariner	453	444	566	540	397	430	435	0.84	0.456	0.503	0.034
isogroup01706	Mariner	20	14	17	21	25	21	29	1.389	0.461	0.363	0.05
isogroup00192	Gypsy	1754	1871	1517	1603	1315	1402	1440	0.822	0.463	0.417	0.034
isogroup03432	Gypsy	21	9	11	18	21	26	18	1.469	0.467	0.305	0.15
isogroup02137	Gypsy	1986	2301	2029	2296	1868	1805	1679	0.829	0.47	0.442	0.034
isogroup11239	CACTA	36	37	31	19	20	23	24	0.726	0.47	0.368	0.289
isogroup07036	unknown	6	13	5	8	3	5	6	0.583	0.471	0.393	0.15
isogroup01847	Gypsy	53	57	51	49	67	63	68	1.257	0.473	0.428	0.034
isogroup05737	Gypsy	3	0	2	5	10	5	2	2.267	0.475	0.395	0.28
isogroup00770	Mariner	2028	1786	1785	1705	1466	1386	1665	0.825	0.476	0.425	0.034
isogroup03273	Mariner	544	368	615	627	398	842	684	1.191	0.483	0.445	0.289
isogroup02199	Copia	26	18	30	32	49	25	32	1.333	0.484	0.355	0.372
isogroup03207	Mariner	57	62	96	61	90	83	84	1.242	0.485	0.422	0.289
isogroup03752	CACTA	26	29	34	35	51	34	37	1.312	0.487	0.37	0.108
isogroup13686	Mariner	9	8	13	8	7	5	6	0.632	0.487	0.457	0.032
isogroup02396	Mariner	638	798	722	753	668	616	559	0.844	0.49	0.515	0.077
isogroup10371	Gypsy	5	2	11	6	11	12	8	1.722	0.494	0.396	0.108
isogroup13233	Harbinger	2497	3085	2490	2297	2495	1931	2007	0.827	0.494	0.436	0.157
isogroup08900	Mariner	2960	3318	2614	2441	2487	2102	2406	0.823	0.501	0.42	0.077
isogroup01186	Mariner	420	402	441	407	515	475	482	1.175	0.504	0.495	0.034
isogroup05545	Copia	5	6	1	2	3	1	1	0.476	0.504	0.355	0.271
isogroup04659	unknown	206	229	265	220	199	212	177	0.852	0.505	0.568	0.077
isogroup08148	Copia	25	33	18	11	9	20	17	0.705	0.506	0.394	0.289
isogroup07120	Copia	30	24	43	34	34	41	49	1.262	0.507	0.445	0.212
isogroup10007	Harbinger	15	12	18	14	31	15	16	1.401	0.516	0.393	0.212
isogroup02779	Mariner	727	707	679	774	644	630	575	0.854	0.516	0.553	0.034
isogroup11786	CACTA	201	276	223	241	197	212	190	0.849	0.516	0.56	0.077
isogroup03184	Gypsy	392	325	400	339	491	385	406	1.174	0.517	0.504	0.157
isogroup14208	Gypsy	0	1	0	0	3	1	0	5.333	0.524	0.311	0.237
isogroup07088	Gypsy	4	4	4	4	4	10	7	1.75	0.524	0.376	0.078
isogroup14069	unknown	181	230	180	154	235	184	228	1.158	0.524	0.562	0.157
isogroup13010	Gypsy	0	1	0	0	2	0	2	5.333	0.525	0.451	0.167
isogroup07928	Mariner	463	550	577	444	639	386	301	0.869	0.525	0.616	0.48
isogroup01289	Copia	494	443	418	534	425	430	368	0.863	0.525	0.601	0.157
isogroup03426	Gypsy	24	15	28	24	30	27	31	1.289	0.528	0.445	0.074
isogroup00012	Copia	1506	1604	1531	1530	2235	1546	1690	1.182	0.528	0.456	0.077
isogroup00969	Mariner	420	431	498	562	461	376	401	0.864	0.53	0.595	0.157
isogroup05184	Mariner	1044	955	1116	992	1200	1193	1217	1.172	0.532	0.49	0.034
isogroup09570	Gypsy	10	14	17	12	22	12	20	1.358	0.533	0.441	0.212
isogroup00551	CACTA	298	299	313	259	331	336	345	1.154	0.535	0.558	0.034
isogroup12274	Copia	190	190	326	337	211	300	179	0.882	0.535	0.672	0.476
isogroup00234	unknown	2414	2461	2068	2172	1693	2043	1996	0.838	0.536	0.483	0.034
isogroup07266	CACTA	258	298	276	354	273	300	204	0.874	0.539	0.644	0.48
isogroup00672	CACTA	345	417	386	480	355	396	310	0.869	0.54	0.616	0.289
isogroup00909	CACTA	9622	11513	9586	9552	10062	8473	6690	0.835	0.54	0.465	0.289
isogroup04826	unknown	0	0	0	0	0	2	0	Inf	0.548	0.465	0.248
isogroup03821	Copia	90	85	94	89	87	63	73	0.831	0.55	0.536	0.077
isogroup08259	CACTA	1	1	1	0	2	2	2	2.667	0.552	0.502	0.022
isogroup00016	Copia	1679	1860	1763	1666	2434	1593	2063	1.165	0.558	0.504	0.48
isogroup13393	Mariner	158	289	121	196	288	163	207	1.148	0.558	0.588	0.48
isogroup09991	Copia	2	4	3	0	3	4	5	1.778	0.56	0.499	0.15
isogroup14673	Mariner	84	84	76	94	99	106	97	1.191	0.566	0.514	0.032
isogroup06487	Copia	90	85	101	103	108	119	110	1.186	0.566	0.523	0.034
isogroup00052	unknown	525	582	555	479	635	512	684	1.14	0.566	0.59	0.289
isogroup01892	Mariner	6701	7039	5366	5857	4978	5290	5365	0.835	0.566	0.466	0.034
isogroup03143	Gypsy	7	5	11	5	13	12	8	1.571	0.567	0.385	0.074
isogroup14457	unknown	270	252	219	232	268	270	298	1.146	0.569	0.596	0.108
isogroup10547	CACTA	117	149	103	151	149	155	150	1.164	0.573	0.567	0.212
isogroup13891	Mariner	176	160	220	201	218	222	220	1.162	0.573	0.558	0.108
isogroup04733	CACTA	2027	2743	2107	1849	1959	1714	1856	0.845	0.575	0.51	0.157
isogroup00077	CACTA	1117	1254	1398	1527	1049	1325	1071	0.867	0.58	0.602	0.157
isogroup08447	Mariner	177	170	127	106	179	139	180	1.145	0.583	0.613	0.157
isogroup10658	Copia	3	4	1	1	0	3	0	0.444	0.584	0.561	0.203
isogroup01447	unknown	1105	1156	1222	1110	1229	1247	1473	1.146	0.586	0.565	0.034
isogroup02298	Mariner	35	37	59	46	26	47	34	0.806	0.587	0.549	0.289
isogroup11146	Copia	63	78	53	86	48	113	88	1.186	0.588	0.551	0.48
isogroup13745	CACTA	4	14	11	12	13	17	12	1.366	0.589	0.464	0.212
isogroup10733	Mariner	15	12	15	10	18	18	17	1.359	0.589	0.471	0.031
isogroup01515	CACTA	250	183	220	215	251	221	272	1.143	0.597	0.61	0.077
isogroup11610	Gypsy	44	24	34	33	45	47	34	1.244	0.599	0.495	0.108
isogroup04780	CACTA	72	85	89	81	86	99	101	1.166	0.602	0.573	0.077
isogroup09026	unknown	227	251	228	194	207	190	189	0.868	0.605	0.639	0.077
isogroup04744	Mariner	107	111	98	129	119	135	132	1.157	0.609	0.583	0.077
isogroup09510	Mariner	229	209	270	277	314	244	288	1.145	0.609	0.595	0.157
isogroup06626	Copia	9	17	16	12	8	9	11	0.691	0.612	0.493	0.108
isogroup01101	Mariner	293	262	303	324	295	360	353	1.137	0.613	0.616	0.157
isogroup01510	Mariner	1271	1148	1313	1489	995	1381	1061	0.878	0.613	0.642	0.289
isogroup04781	Gypsy	215	258	224	232	266	249	274	1.132	0.614	0.635	0.077
isogroup00744	CACTA	410	427	364	384	321	364	353	0.873	0.614	0.642	0.05
isogroup01523	Mariner	17913	23790	16542	14733	18546	12588	14614	0.836	0.615	0.471	0.289
isogroup13480	Gypsy	10	0	4	9	17	3	7	1.565	0.616	0.475	0.724
isogroup02513	Mariner	280	249	252	305	320	302	307	1.141	0.616	0.605	0.077
isogroup13260	Gypsy	6	2	5	5	16	3	4	1.704	0.617	0.477	1
isogroup00936	Copia	43	33	33	22	28	29	22	0.804	0.617	0.556	0.208
isogroup05897	Mariner	115	133	109	138	107	105	107	0.859	0.618	0.62	0.032
isogroup04218	Mariner	14	31	10	15	14	10	14	0.724	0.619	0.51	0.354
isogroup01573	Gypsy	82	79	85	106	103	92	113	1.167	0.62	0.596	0.157
isogroup00696	Mariner	28	40	35	28	50	34	37	1.232	0.622	0.538	0.285
isogroup04451	unknown	17	13	22	22	13	16	14	0.775	0.624	0.619	0.208
isogroup05892	Gypsy	27	15	27	18	50	14	20	1.287	0.629	0.53	1
isogroup03054	Mariner	1738	1339	1512	1868	1181	1945	1173	0.888	0.632	0.681	0.48
isogroup05330	Gypsy	598	530	507	486	620	506	663	1.125	0.633	0.638	0.289
isogroup05885	unknown	9	5	11	11	8	6	5	0.704	0.633	0.62	0.208
isogroup11255	Gypsy	198	176	178	190	142	193	154	0.879	0.635	0.682	0.289
isogroup11613	Mariner	10	4	15	3	7	13	11	1.292	0.639	0.555	0.48
isogroup06813	CACTA	107	107	93	108	147	93	119	1.153	0.639	0.616	0.368
isogroup13918	Gypsy	7	2	6	3	7	2	1	0.741	0.639	0.584	0.471
isogroup04613	Mariner	653	573	505	748	572	758	775	1.132	0.64	0.617	0.289
isogroup01542	Mariner	2603	2940	2157	2219	3139	1996	3251	1.127	0.64	0.618	0.48
isogroup05188	Harbinger	1	2	1	1	5	4	0	2.4	0.641	0.501	0.463
isogroup13208	Copia	29	20	33	25	53	25	24	1.271	0.641	0.484	0.858
isogroup05938	CACTA	813	1082	954	920	1224	877	1089	1.129	0.641	0.62	0.289
isogroup10597	LINE	325	308	299	316	320	344	385	1.121	0.641	0.66	0.077
isogroup04846	Gypsy	98	81	144	151	77	153	86	0.889	0.641	0.713	0.724
isogroup04933	Mariner	1808	1952	2162	2587	1557	2344	1723	0.881	0.642	0.655	0.289
isogroup07946	Mariner	56	38	56	40	44	55	68	1.172	0.643	0.606	0.476
isogroup03670	Mutator	627	510	469	543	646	522	647	1.126	0.649	0.635	0.157
isogroup13487	unknown	49	42	47	56	36	78	59	1.189	0.65	0.585	0.48
isogroup07213	CACTA	58	52	56	58	66	63	68	1.173	0.654	0.61	0.032
isogroup02573	Mariner	277	259	264	247	302	293	289	1.126	0.654	0.654	0.034
isogroup00127	Gypsy	759	726	705	759	862	718	905	1.124	0.654	0.639	0.285
isogroup04713	Gypsy	321	357	302	281	295	261	278	0.882	0.655	0.682	0.077
isogroup14500	Mariner	77	71	98	127	69	154	102	1.162	0.656	0.592	0.724
isogroup14343	Mariner	14	4	11	11	16	10	14	1.333	0.657	0.535	0.368
isogroup04411	Mariner	88	78	117	75	92	109	107	1.147	0.658	0.626	0.289
isogroup12186	Gypsy	1	1	4	3	9	3	1	1.926	0.661	0.613	0.578
isogroup09902	Gypsy	2	2	2	3	2	7	3	1.778	0.663	0.606	0.237
isogroup04807	Mariner	4	6	4	4	7	3	10	1.481	0.664	0.661	0.463
isogroup06703	Mariner	15	8	12	6	11	10	19	1.301	0.665	0.585	0.48
isogroup14674	LINE	2	2	3	6	4	8	5	1.744	0.666	0.605	0.154
isogroup12886	unknown	652	713	684	715	814	747	772	1.125	0.666	0.635	0.034
isogroup04789	Mariner	663	528	895	804	675	1061	741	1.143	0.667	0.586	0.48
isogroup04523	Copia	513	371	483	552	309	606	385	0.903	0.667	0.748	0.724
isogroup10808	Copia	60	47	48	36	40	42	37	0.831	0.667	0.636	0.289
isogroup09387	Mariner	152	121	156	146	165	166	161	1.141	0.67	0.639	0.034
isogroup14884	Mariner	164	169	162	151	136	154	137	0.881	0.672	0.703	0.077
isogroup14402	Copia	15	11	9	9	16	17	10	1.303	0.673	0.559	0.154
isogroup04737	Gypsy	48	27	35	72	23	97	44	1.201	0.676	0.545	1
isogroup13991	Mariner	90	163	54	76	126	54	67	0.86	0.676	0.652	0.593
isogroup05176	Mariner	324	302	314	317	342	325	381	1.112	0.679	0.692	0.034
isogroup07791	CACTA	35	26	26	31	21	28	23	0.814	0.679	0.618	0.154
isogroup00747	Mariner	1501	1311	1503	1965	1151	1957	1143	0.903	0.68	0.739	0.289
isogroup03330	Gypsy	11	9	10	21	34	7	10	1.333	0.682	0.573	0.858
isogroup12877	Mariner	17	20	12	17	19	9	11	0.788	0.683	0.657	0.285
isogroup02675	unknown	7	18	11	16	19	17	14	1.282	0.684	0.573	0.289
isogroup02879	Mariner	120	141	120	101	147	105	151	1.115	0.685	0.712	0.285
isogroup04683	Mariner	451	463	500	398	446	515	544	1.107	0.686	0.698	0.289
isogroup07066	Copia	6	5	5	6	7	4	2	0.788	0.69	0.71	0.471
isogroup05494	Gypsy	56	25	60	61	44	68	65	1.168	0.691	0.598	0.289
isogroup00546	Mariner	2395	2621	2253	2384	2793	2418	2900	1.12	0.691	0.642	0.077
isogroup01640	Harbinger	575	500	557	559	620	543	667	1.114	0.691	0.677	0.289
isogroup14297	Mariner	319	279	383	510	245	549	240	0.925	0.691	0.824	0.48
isogroup00317	Harbinger	1222	1213	1104	1228	1042	1071	1068	0.89	0.692	0.693	0.034
isogroup02020	unknown	409	441	391	414	551	385	446	1.113	0.693	0.68	0.48
isogroup12802	CACTA	9	7	6	8	8	5	4	0.756	0.696	0.639	0.212
isogroup00559	CACTA	1002	1090	932	961	852	920	886	0.889	0.698	0.696	0.034
isogroup01404	CACTA	1270	1505	1574	1428	1260	1385	1222	0.893	0.699	0.702	0.077
isogroup01745	Mariner	1834	1994	1743	1912	1686	1591	1695	0.886	0.699	0.677	0.034
isogroup07566	Mariner	6	2	2	2	2	2	2	0.667	0.699	0.559	0.386
isogroup02673	Mariner	260	284	321	319	333	346	312	1.116	0.701	0.68	0.157
isogroup01875	unknown	198	227	228	203	268	213	233	1.112	0.701	0.702	0.157
isogroup00452	CACTA	1912	2155	2274	1983	1860	1814	1862	0.887	0.702	0.68	0.034
isogroup04944	Mariner	232	343	211	300	335	275	288	1.103	0.705	0.714	0.724
isogroup08621	CACTA	2	1	1	0	3	2	2	2.333	0.707	0.526	0.064
isogroup02473	Mariner	102	74	117	126	96	166	100	1.152	0.711	0.626	1
isogroup00318	CACTA	2814	3268	2695	3238	2513	3073	2446	0.891	0.711	0.696	0.157
isogroup00818	Mariner	5324	6084	3611	3460	5242	2881	3984	0.874	0.711	0.626	0.48
isogroup03641	CACTA	914	1175	1090	1015	1301	1096	1101	1.112	0.712	0.677	0.157
isogroup08963	Mariner	52	18	49	43	46	58	41	1.193	0.715	0.6	0.724
isogroup02521	Mariner	68	47	67	56	56	65	81	1.132	0.717	0.696	0.593
isogroup05014	Mariner	139	116	89	90	115	111	135	1.109	0.718	0.724	0.724
isogroup01900	Gypsy	1277	1579	1259	1072	1222	1122	1118	0.89	0.719	0.696	0.289
isogroup06035	Mariner	5	4	4	6	1	5	4	0.702	0.719	0.75	0.354
isogroup09549	Copia	9	7	14	9	8	15	14	1.265	0.72	0.659	0.368
isogroup14570	unknown	357	387	388	398	485	395	393	1.109	0.72	0.696	0.157
isogroup00494	Mariner	3780	4005	3349	3759	3250	3283	3367	0.886	0.72	0.677	0.077
isogroup08779	Gypsy	14	19	9	9	3	17	8	0.732	0.72	0.667	0.285
isogroup09172	Mariner	34	34	38	42	47	42	41	1.171	0.723	0.659	0.105
isogroup00258	Mariner	1092	1135	1147	1079	1271	1198	1231	1.108	0.723	0.687	0.034
isogroup00792	Mariner	5621	6533	5704	4762	8159	4902	5946	1.12	0.725	0.64	0.48
isogroup00390	unknown	1124	1202	1233	1107	1024	1103	1022	0.9	0.726	0.731	0.034
isogroup02222	Mariner	2311	2473	1922	2121	2142	1699	2045	0.889	0.726	0.69	0.289
isogroup01433	Copia	188	158	156	195	185	184	209	1.106	0.728	0.726	0.48
isogroup03849	Gypsy	294	257	290	244	342	260	296	1.104	0.729	0.723	0.157
isogroup12037	Gypsy	129	145	183	163	149	175	189	1.103	0.729	0.733	0.289
isogroup13739	Gypsy	4	5	3	8	11	10	2	1.533	0.733	0.618	0.48
isogroup14558	Mariner	7	11	17	30	14	31	17	1.272	0.733	0.572	0.372
isogroup06333	Mariner	216	196	178	215	227	206	231	1.1	0.733	0.732	0.157
isogroup02227	Mutator	22	20	15	10	16	21	23	1.194	0.736	0.744	0.289
isogroup00072	Mariner	1345	1443	1444	1315	1758	1307	1532	1.105	0.737	0.696	0.48
isogroup08758	Copia	3	2	1	3	7	1	3	1.63	0.738	0.693	0.578
isogroup01355	Copia	104	116	121	94	110	90	91	0.892	0.738	0.755	0.157
isogroup00665	Copia	58	80	83	92	95	92	79	1.133	0.74	0.667	0.372
isogroup00354	Copia	1815	2237	1832	1830	1845	1701	1645	0.897	0.741	0.721	0.289
isogroup09734	Mariner	478	462	585	330	623	366	298	0.925	0.746	0.824	0.724
isogroup00060	Mariner	441	389	431	561	413	405	431	0.914	0.746	0.791	0.372
isogroup14679	Mariner	20	15	21	22	18	27	26	1.214	0.747	0.69	0.289
isogroup00256	Mariner	1182	1401	1132	1195	1518	1090	1422	1.094	0.747	0.729	0.48
isogroup12064	Mariner	0	0	0	2	0	1	2	2	0.749	0.703	0.43
isogroup12512	Mariner	197	180	214	203	174	203	167	0.914	0.75	0.797	0.212
isogroup04795	Mariner	201	171	172	133	156	162	142	0.906	0.75	0.779	0.289
isogroup04324	Mariner	405	467	491	455	486	478	524	1.091	0.752	0.749	0.157
isogroup11836	Mariner	206	219	226	197	240	191	259	1.085	0.753	0.777	0.48
isogroup09488	CACTA	4	2	3	1	5	3	4	1.6	0.754	0.709	0.15
isogroup02817	Mariner	72	86	99	117	134	87	95	1.127	0.755	0.696	0.48
isogroup00518	Mariner	304	348	365	383	386	446	329	1.106	0.755	0.711	0.289
isogroup00270	Mariner	3631	3508	3704	3376	2587	4528	4574	1.096	0.756	0.722	0.48
isogroup04540	Gypsy	309	377	328	383	319	312	324	0.911	0.756	0.786	0.289
isogroup07315	Mariner	83	79	73	75	81	81	96	1.11	0.757	0.747	0.154
isogroup00135	Mariner	2365	2986	2246	2132	2450	1840	2228	0.893	0.757	0.709	0.48
isogroup04433	Mutator	1890	1777	1693	1681	1575	1611	1593	0.905	0.759	0.752	0.034
isogroup00041	Mariner	1703	1662	1682	1765	1470	1686	1491	0.91	0.76	0.768	0.157
isogroup08341	Mariner	81	75	89	88	83	109	89	1.125	0.764	0.714	0.212
isogroup05273	Mariner	889	756	627	684	638	630	737	0.904	0.764	0.754	0.48
isogroup12605	Gypsy	3	6	1	2	5	2	5	1.333	0.765	0.722	0.589
isogroup08024	Gypsy	11	20	15	6	10	9	11	0.769	0.766	0.676	0.372
isogroup11606	Mariner	100	108	105	102	139	109	100	1.118	0.767	0.719	0.372
isogroup00035	Mariner	2139	2334	2059	2141	2582	2222	2331	1.097	0.769	0.719	0.157
isogroup00474	Copia	3061	3374	2971	3350	2955	3007	2729	0.908	0.772	0.763	0.077
isogroup11185	unknown	13	12	12	7	5	13	8	0.788	0.776	0.733	0.589
isogroup05588	Mariner	73	67	53	67	85	64	70	1.123	0.777	0.73	0.476
isogroup08840	CACTA	113	131	115	138	141	108	94	0.92	0.778	0.828	0.48
isogroup03764	LINE	804	833	801	737	890	752	930	1.08	0.781	0.779	0.289
isogroup03845	Gypsy	578	744	760	883	633	766	653	0.923	0.783	0.817	0.724
isogroup01127	Mariner	585	566	639	559	559	516	543	0.918	0.783	0.803	0.05
isogroup10062	Gypsy	2	0	0	1	5	0	0	2.222	0.786	0.621	1
isogroup08744	Mariner	647	773	566	605	834	552	708	1.078	0.786	0.782	0.724
isogroup13493	unknown	0	0	1	2	2	1	2	2.222	0.788	0.755	0.19
isogroup00245	Mariner	1310	1432	1186	1274	1225	1136	1199	0.912	0.79	0.782	0.157
isogroup02220	unknown	10	6	7	6	12	8	8	1.287	0.793	0.692	0.15
isogroup12666	CACTA	140	173	167	153	149	143	143	0.916	0.794	0.808	0.285
isogroup00229	unknown	64203	69301	61297	54904	56762	56425	54167	0.894	0.794	0.705	0.157
isogroup05444	unknown	92	61	66	81	86	82	82	1.111	0.797	0.748	0.285
isogroup02472	Mariner	12	9	11	15	5	16	8	0.823	0.797	0.839	0.48
isogroup00473	Mariner	2845	2772	2742	2863	2539	2639	2533	0.916	0.798	0.79	0.034
isogroup13378	Copia	642	646	544	490	560	467	564	0.914	0.798	0.79	0.48
isogroup08034	Mariner	181	158	176	140	192	172	170	1.087	0.8	0.779	0.48
isogroup09084	Gypsy	3	1	2	8	3	2	9	1.333	0.801	0.756	0.471
isogroup10056	CACTA	333	306	359	313	347	344	368	1.077	0.801	0.797	0.157
isogroup03423	Mariner	61	94	93	93	82	65	83	0.899	0.801	0.786	0.285
isogroup00027	Mariner	12428	11409	9881	9424	13149	7635	8725	0.912	0.804	0.776	0.48
isogroup14432	Mariner	6	4	4	6	3	3	5	0.733	0.806	0.767	0.146
isogroup07019	Gypsy	13	7	12	10	18	10	11	1.238	0.807	0.716	0.593
isogroup02512	Mariner	557	422	506	487	468	506	411	0.936	0.807	0.865	0.372
isogroup03469	Mariner	549	599	563	525	550	482	514	0.922	0.807	0.82	0.157
isogroup01353	Mariner	392	371	324	427	424	395	407	1.08	0.81	0.791	0.289
isogroup00588	unknown	1173	1050	1264	1182	865	1371	1017	0.929	0.81	0.837	0.48
isogroup10715	Gypsy	7	0	4	4	5	7	5	1.511	0.811	0.696	0.203
isogroup00034	LINE	3041	3292	2963	3500	3145	2978	2735	0.923	0.813	0.814	0.289
isogroup03596	CACTA	103	141	132	118	138	140	124	1.085	0.816	0.792	0.48
isogroup01221	Mariner	1104	999	1169	1051	1104	1156	1232	1.077	0.817	0.788	0.212
isogroup04877	Mariner	321	329	369	410	370	456	338	1.086	0.818	0.768	0.289
isogroup01956	Gypsy	18	8	17	13	28	13	11	1.238	0.819	0.706	0.858
isogroup11662	Mariner	448	404	554	545	535	548	504	1.085	0.819	0.77	0.724
isogroup04414	Mariner	3815	4850	3259	3710	4105	2991	3585	0.911	0.819	0.776	0.48
isogroup03074	Mariner	493	490	385	458	569	418	482	1.073	0.821	0.806	0.724
isogroup02543	Mariner	1645	1542	1523	1439	1620	1613	1720	1.074	0.823	0.793	0.157
isogroup08591	Mariner	21	18	23	34	25	33	25	1.153	0.824	0.735	0.285
isogroup00657	Mariner	188	172	218	197	197	232	199	1.08	0.824	0.795	0.212
isogroup00315	Mariner	1663	1463	1543	1580	1337	1555	1456	0.928	0.824	0.834	0.157
isogroup01382	Mariner	17	17	26	22	21	14	18	0.862	0.824	0.816	0.476
isogroup12634	LINE	192	183	173	173	121	190	186	0.919	0.826	0.827	1
isogroup00165	unknown	10439	11658	10733	10003	9952	8593	10595	0.907	0.826	0.757	0.157
isogroup01816	Gypsy	705	718	788	683	798	736	790	1.071	0.829	0.808	0.077
isogroup00641	Mariner	782	725	860	714	804	772	891	1.068	0.829	0.815	0.289
isogroup02775	Mariner	93	81	106	103	107	94	110	1.083	0.83	0.803	0.157
isogroup03822	Copia	41	41	59	54	37	56	40	0.909	0.83	0.852	0.285
isogroup04828	Gypsy	110	140	82	109	161	74	119	1.07	0.836	0.824	0.724
isogroup09362	Mutator	3	0	0	2	3	3	1	1.867	0.837	0.683	0.266
isogroup13540	Copia	95	110	98	92	106	65	139	1.046	0.842	0.887	0.724
isogroup01011	Mariner	2687	2591	2422	2756	2117	2697	2467	0.928	0.842	0.836	0.48
isogroup00007	Gypsy	8364	8628	8103	8367	9243	8087	9602	1.073	0.848	0.793	0.48
isogroup11521	unknown	19	19	21	21	17	21	16	0.9	0.848	0.845	0.266
isogroup14149	Copia	3	1	3	1	4	1	0	0.833	0.849	0.93	0.711
isogroup11158	Gypsy	303	392	270	334	358	279	384	1.048	0.85	0.876	0.724
isogroup00086	Gypsy	1141	1175	1277	1155	1185	1063	1089	0.937	0.851	0.867	0.289
isogroup11152	Copia	2	1	5	5	6	3	5	1.436	0.853	0.822	0.271
isogroup06604	Mariner	120	113	103	91	122	108	113	1.071	0.854	0.834	0.372
isogroup03394	Copia	206	197	241	226	216	238	241	1.065	0.854	0.841	0.372
isogroup08374	Copia	208	172	204	209	231	166	168	0.95	0.854	0.907	0.48
isogroup02483	unknown	709	651	652	846	633	737	655	0.945	0.854	0.892	0.724
isogroup10071	unknown	14	13	21	14	16	15	21	1.118	0.858	0.856	0.208
isogroup02321	CACTA	842	930	1172	1151	950	1351	1000	1.075	0.858	0.796	0.48
isogroup04415	Mariner	220	236	279	248	306	248	235	1.07	0.858	0.818	0.593
isogroup03574	CACTA	170	150	171	185	164	199	179	1.069	0.858	0.827	0.48
isogroup00945	Mariner	922	923	977	989	853	1048	803	0.946	0.858	0.894	0.48
isogroup14830	LINE	6	4	16	11	8	18	8	1.225	0.863	0.785	0.476
isogroup02416	Mariner	842	589	911	1501	393	2135	660	1.106	0.863	0.703	0.724
isogroup06488	Gypsy	1	1	0	1	0	0	1	0.444	0.863	1	0.307
isogroup01691	unknown	107	126	144	118	121	107	118	0.932	0.865	0.883	0.471
isogroup03431	CACTA	6	0	4	5	6	6	4	1.422	0.866	0.767	0.354
isogroup04943	Mariner	184	173	190	192	216	174	199	1.063	0.866	0.849	0.289
isogroup00259	Mariner	950	959	851	893	850	855	867	0.939	0.866	0.875	0.157
isogroup06508	Mariner	32	20	26	32	7	33	33	0.885	0.866	0.812	0.471
isogroup13251	Mariner	2	1	2	2	4	2	2	1.524	0.867	0.847	0.186
isogroup04170	Mariner	88	75	67	45	68	68	55	0.926	0.867	0.877	0.721
isogroup00139	CACTA	122	99	155	144	129	144	144	1.069	0.869	0.842	0.714
isogroup02129	Mariner	450	514	527	474	549	473	530	1.053	0.87	0.863	0.289
isogroup00886	Gypsy	668	611	616	621	689	584	713	1.052	0.874	0.864	0.48
isogroup04221	Mariner	789	1025	841	796	962	740	739	0.943	0.874	0.887	0.289
isogroup01104	unknown	25	19	18	20	15	20	20	0.894	0.875	0.847	0.714
isogroup03773	unknown	191	268	299	327	310	275	278	1.061	0.876	0.849	0.724
isogroup03299	Mariner	1243	1108	1319	1401	1048	1408	1162	0.951	0.876	0.907	0.724
isogroup07611	Mariner	3641	4251	3193	3590	3870	2901	3493	0.933	0.876	0.851	0.48
isogroup09164	CACTA	33	28	37	32	22	48	36	1.087	0.877	0.855	0.724
isogroup00512	Gypsy	123	85	86	99	104	103	75	0.957	0.877	0.922	1
isogroup08540	LINE	72	53	56	39	75	56	48	1.085	0.881	0.828	0.593
isogroup01622	unknown	3908	4533	4532	3663	4842	4229	4147	1.059	0.883	0.838	0.48
isogroup14860	Mariner	117	95	98	106	107	124	102	1.067	0.884	0.851	0.289
isogroup00169	CACTA	705	864	785	797	849	768	859	1.048	0.884	0.877	0.724
isogroup03084	Gypsy	397	392	384	421	393	412	447	1.047	0.884	0.882	0.289
isogroup04801	Mariner	208	292	232	199	266	208	252	1.04	0.887	0.904	0.593
isogroup13952	CACTA	29	32	21	22	25	25	33	1.064	0.888	0.865	0.476
isogroup01828	unknown	932	984	1065	1011	1048	908	898	0.953	0.889	0.913	0.289
isogroup02176	Mariner	5821	6542	5352	5620	5715	4878	5762	0.935	0.889	0.857	0.48
isogroup08851	CACTA	649	580	654	617	584	663	548	0.957	0.89	0.924	0.724
isogroup00412	Harbinger	990	1056	868	895	1042	916	1025	1.044	0.891	0.885	0.48
isogroup11913	Gypsy	3	1	4	2	6	1	3	1.333	0.893	0.876	0.719
isogroup02015	Copia	185	164	228	207	180	239	202	1.056	0.893	0.864	0.724
isogroup04763	Mariner	161	166	181	148	160	184	173	1.051	0.894	0.88	0.48
isogroup14346	Mariner	150	191	161	153	178	164	171	1.044	0.894	0.893	0.289
isogroup00080	Harbinger	12439	13606	11637	12051	12079	11632	11327	0.939	0.894	0.873	0.157
isogroup10789	Gypsy	0	2	1	1	0	1	1	0.667	0.894	1	0.554
isogroup01007	unknown	2522	2534	2383	2046	2426	2258	2726	1.042	0.895	0.891	0.724
isogroup02701	Mariner	414	404	371	359	396	399	415	1.042	0.895	0.896	0.48
isogroup07612	unknown	113	164	129	97	147	104	140	1.036	0.896	0.911	0.724
isogroup04578	Mariner	817	827	747	740	877	599	756	0.95	0.898	0.908	1
isogroup13651	Copia	6	9	13	11	12	13	9	1.162	0.899	0.836	0.471
isogroup01823	CACTA	137	146	130	138	142	132	157	1.043	0.9	0.902	0.48
isogroup02073	Mariner	790	737	774	838	774	854	840	1.048	0.901	0.877	0.212
isogroup05132	unknown	267	212	300	402	315	383	253	1.074	0.902	0.816	0.724
isogroup00386	Mariner	175	164	217	168	185	200	185	1.05	0.904	0.885	0.285
isogroup02757	Mariner	1	1	1	0	2	0	2	1.778	0.905	0.748	0.35
isogroup09936	Copia	2	0	0	1	1	2	1	1.778	0.905	0.748	0.35
isogroup12678	Gypsy	0	0	2	1	1	1	2	1.778	0.905	0.748	0.35
isogroup12900	unknown	0	1	1	1	3	0	1	1.778	0.905	0.748	0.693
isogroup05867	Gypsy	15	2	12	14	19	12	8	1.209	0.905	0.847	0.858
isogroup08444	Mariner	22	20	17	24	24	17	25	1.06	0.905	0.886	0.471
isogroup05203	unknown	593	691	669	552	723	521	552	0.956	0.905	0.923	0.593
isogroup09370	unknown	3	2	4	6	1	3	5	0.8	0.905	0.812	0.593
isogroup10411	Copia	6	7	5	12	6	8	7	0.933	0.906	0.889	0.719
isogroup13290	unknown	4	1	1	7	4	4	5	1.333	0.91	0.894	0.459
isogroup03155	Copia	9	15	14	9	14	13	12	1.106	0.91	0.892	0.857
isogroup08328	Mariner	351	404	319	329	430	301	360	1.037	0.91	0.908	0.724
isogroup03807	Mariner	620	644	557	591	642	499	586	0.955	0.91	0.919	0.48
isogroup14852	unknown	2	8	4	1	2	7	5	1.244	0.913	0.899	0.593
isogroup00025	Gypsy	4976	4777	4693	4866	5751	4518	4917	1.048	0.915	0.873	0.724
isogroup03266	Mariner	262	291	283	234	264	254	250	0.957	0.915	0.935	0.48
isogroup07892	unknown	9	14	17	16	20	9	11	0.952	0.915	0.93	0.858
isogroup09201	Gypsy	25	17	32	26	19	28	32	1.053	0.916	0.902	0.593
isogroup05440	CACTA	28	25	21	27	29	25	27	1.069	0.917	0.904	0.471
isogroup04044	Mariner	230	376	341	281	337	275	333	1.026	0.917	0.935	0.724
isogroup00026	CACTA	2746	2842	2648	3115	2621	2702	2815	0.956	0.917	0.919	0.289
isogroup14575	Mariner	3	4	5	7	3	3	6	0.842	0.917	0.905	0.463
isogroup01464	Gypsy	429	430	421	406	461	384	460	1.032	0.918	0.915	0.48
isogroup06679	Mariner	35	40	53	59	58	53	41	1.084	0.919	0.857	0.593
isogroup09030	Mariner	87	67	106	89	101	100	78	1.066	0.919	0.863	0.724
isogroup03001	Mariner	854	959	830	813	884	879	913	1.032	0.919	0.914	0.289
isogroup08515	unknown	11	14	19	18	17	15	11	0.925	0.92	0.908	0.593
isogroup02668	Mariner	173	183	154	173	223	148	164	1.044	0.921	0.898	0.721
isogroup00894	Harbinger	2647	2654	2263	2322	2588	2351	2719	1.033	0.922	0.912	0.48
isogroup05349	CACTA	106	97	110	142	93	134	103	0.967	0.922	0.961	0.48
isogroup03690	CACTA	408	408	339	415	380	391	366	0.966	0.922	0.95	0.285
isogroup05988	Mariner	1	0	1	4	1	2	1	0.889	0.922	1	0.696
isogroup00483	CACTA	4294	4250	3776	3592	3330	3806	4187	0.949	0.924	0.902	0.48
isogroup10803	Gypsy	0	1	2	2	3	1	2	1.6	0.925	0.919	0.354
isogroup00181	unknown	1599	1702	1866	2447	2069	1968	1946	1.048	0.925	0.877	0.289
isogroup02130	Copia	10055	11227	9471	8859	10014	8584	9624	0.95	0.925	0.906	0.48
isogroup04363	Mariner	428	361	407	407	362	422	383	0.971	0.929	0.965	0.721
isogroup04679	unknown	1502	1558	1328	1381	1477	1237	1434	0.959	0.929	0.93	0.48
isogroup00099	Mariner	1826	1713	2000	2363	1780	2285	2109	1.042	0.93	0.893	0.724
isogroup00106	Mariner	1200	1473	1124	970	1358	985	1304	1.02	0.93	0.946	0.724
isogroup03793	Mariner	117	81	99	90	86	95	97	0.958	0.93	0.952	0.724
isogroup08811	unknown	6	5	10	4	5	3	8	0.853	0.931	0.918	0.593
isogroup00897	Mariner	2450	2937	2486	2489	2816	2454	2728	1.029	0.932	0.922	0.724
isogroup04839	unknown	56	27	49	39	35	50	37	0.951	0.932	0.953	0.724
isogroup06504	Mariner	17	19	18	19	21	16	21	1.059	0.933	0.922	0.471
isogroup09485	unknown	127	77	118	106	66	162	108	1.047	0.933	0.903	1
isogroup14235	unknown	26	31	44	41	23	41	35	0.93	0.933	0.924	0.593
isogroup05559	CACTA	769	713	693	718	748	609	861	1.022	0.936	0.945	0.724
isogroup01018	unknown	149	104	139	122	110	145	119	0.97	0.937	0.973	0.724
isogroup14388	Copia	6	6	6	9	6	8	5	0.938	0.937	0.928	0.558
isogroup03181	Mariner	853	834	1007	1009	878	1047	797	0.98	0.939	0.99	1
isogroup13183	CACTA	3	1	2	1	6	1	1	1.524	0.94	1	1
isogroup00693	Mariner	14326	17360	11810	12142	15474	10838	13437	0.953	0.94	0.913	0.724
isogroup04577	Gypsy	25	14	13	5	23	9	8	0.936	0.94	1	0.724
isogroup08877	Gypsy	124	114	116	107	102	110	120	0.96	0.941	0.944	0.48
isogroup01177	unknown	2223	2440	2280	2050	2380	2207	2331	1.026	0.944	0.932	0.724
isogroup06769	unknown	3	4	2	2	2	4	1	0.848	0.946	0.858	0.578
isogroup01204	Mariner	1744	1810	1481	1411	1849	1383	1704	1.021	0.947	0.945	1
isogroup01737	Copia	778	661	827	842	758	890	762	1.034	0.952	0.913	1
isogroup05370	Copia	3	1	1	5	3	2	4	1.2	0.953	0.948	0.589
isogroup10105	CACTA	20	17	19	15	19	27	12	1.089	0.953	0.87	0.858
isogroup12962	Mariner	2650	2779	1856	1809	2267	1735	2500	0.953	0.953	0.915	0.48
isogroup02586	Mariner	204	245	245	167	238	234	190	1.025	0.955	0.935	0.721
isogroup02884	CACTA	493	460	414	462	419	445	469	0.972	0.957	0.971	0.724
isogroup01544	Copia	3935	4290	3286	3264	3858	3150	3674	0.964	0.957	0.946	0.48
isogroup00048	Copia	1172	1107	961	1076	966	1055	1120	0.97	0.96	0.964	0.724
isogroup00176	Mariner	5072	5893	5482	5548	5510	5114	5395	0.971	0.961	0.964	0.48
isogroup00384	Mariner	2527	2244	2762	3342	2614	3238	2264	0.995	0.964	1	1
isogroup02253	CACTA	76	93	105	120	110	96	98	1.029	0.966	0.934	0.724
isogroup00484	unknown	12073	12168	11534	11133	13194	11218	11616	1.024	0.966	0.937	0.724
isogroup06235	Mariner	254	281	270	303	275	284	259	0.984	0.966	1	1
isogroup12211	CACTA	152	215	215	195	176	187	223	1.006	0.968	0.987	1
isogroup05791	CACTA	48	31	39	46	38	40	41	0.967	0.968	0.981	0.724
isogroup04431	Gypsy	33	21	38	22	30	30	24	0.982	0.97	1	1
isogroup02256	Mariner	2489	2899	2216	2098	2905	1863	2310	0.973	0.971	0.971	1
isogroup12057	Mariner	38	32	31	22	27	39	24	0.976	0.972	0.97	1
isogroup03375	Copia	6	6	3	5	3	7	7	1.133	0.973	0.97	0.364
isogroup07383	Copia	134	103	122	195	129	192	114	1.047	0.974	0.902	1
isogroup10258	Mariner	278	227	280	248	219	299	248	0.989	0.975	1	0.858
isogroup00170	unknown	3594	4363	3673	3455	3865	3240	3885	0.971	0.975	0.966	1
isogroup00024	Gypsy	2309	2258	2955	3269	2859	2815	2398	0.997	0.977	1	1
isogroup14551	Mariner	117	95	102	87	100	101	104	1.014	0.978	0.976	0.724
isogroup01992	Mariner	842	849	827	789	828	782	826	0.982	0.979	0.997	0.289
isogroup00650	Gypsy	134	173	121	137	175	127	129	1.017	0.982	0.968	1
isogroup00878	Harbinger	2094	2771	2171	2151	2515	1913	2299	0.976	0.983	0.981	1
isogroup00023	Mariner	42023	49897	38830	40935	45476	36013	43861	0.973	0.984	0.972	1
isogroup00442	unknown	1274	1300	1146	1160	1202	1213	1186	0.984	0.986	1	1
isogroup04580	unknown	716	707	666	573	663	658	686	1.005	0.99	0.992	0.48
isogroup00125	unknown	260	275	277	321	180	365	293	0.986	0.991	1	0.724
isogroup00582	Harbinger	5138	5801	4292	4052	5547	3961	4961	1	0.992	0.999	0.724
isogroup00008	CACTA	1251	1051	1300	1590	889	1706	1292	0.998	0.993	1	1
isogroup11601	CACTA	21	17	13	12	19	11	18	1.016	0.995	0.996	1
isogroup02707	Mariner	1145	1181	961	1090	1217	1016	1074	1.007	0.995	0.984	1
isogroup03311	Mariner	227	193	222	193	217	194	210	0.992	0.996	1	1
isogroup09437	CACTA	114	127	141	111	120	125	121	0.99	0.996	1	1
isogroup02133	Mariner	2544	2275	2490	2637	2206	2725	2481	0.994	0.997	1	0.724
isogroup13143	Mariner	25	18	21	18	22	27	14	1.024	0.998	0.953	0.721
isogroup04651	Harbinger	56	58	57	61	55	62	56	0.994	0.998	1	0.593
isogroup01989	Mariner	360	310	304	333	297	346	330	0.993	0.998	1	0.724
isogroup14560	Mariner	0	0	0	0	0	1	0	Inf	1	0.711	0.248
isogroup09832	Copia	0	1	1	1	1	0	2	1.333	1	0.892	0.693
isogroup14868	unknown	2	2	0	1	2	2	1	1.333	1	1	0.554
isogroup12391	Copia	3	2	2	2	3	1	4	1.185	1	1	0.578
isogroup12613	unknown	2	2	2	2	1	2	4	1.167	1	1	1
isogroup06266	Gypsy	6	4	6	4	13	2	2	1.133	1	1	0.467
isogroup09684	Copia	2	0	2	2	0	2	3	1.111	1	1	0.693
isogroup12600	Mariner	0	0	2	4	3	2	0	1.111	1	1	0.853
isogroup12702	Mariner	4	0	3	4	5	1	3	1.091	1	1	0.857
isogroup12053	Mariner	1	0	3	6	1	6	1	1.067	1	0.944	0.853
isogroup13544	Mariner	6	4	1	3	3	6	2	1.048	1	1	1
isogroup04923	CACTA	43	55	93	107	63	117	53	1.043	1	0.917	0.724
isogroup03818	Gypsy	10	4	10	6	3	13	7	1.022	1	1	1
isogroup10872	unknown	52	38	50	44	39	56	45	1.014	1	0.998	0.724
isogroup11082	Mariner	5	6	6	8	5	6	8	1.013	1	1	1
isogroup00103	Mariner	1122	1234	1113	1281	1303	1136	1138	1.004	1	0.993	0.48
isogroup04227	Mariner	879	827	688	741	730	879	751	1.004	1	0.994	0.858
isogroup04829	Mariner	151	118	160	129	133	146	141	1.004	1	1	1
isogroup03343	Mariner	309	272	295	259	291	296	266	1.002	1	1	1
isogroup01800	unknown	1099	1089	949	896	1138	883	1004	1	1	1	1
isogroup03545	Gypsy	5	5	4	2	5	5	2	1	1	1	0.844
isogroup10823	Gypsy	1	1	2	0	1	1	1	1	1	1	1
isogroup13418	Copia	189	178	201	219	163	219	208	1	1	1	0.858
isogroup00863	Mariner	563	484	507	538	537	508	522	0.999	1	1	1
isogroup05280	unknown	61	65	68	89	46	97	69	0.999	1	1	0.724
isogroup09833	Mariner	98	99	114	60	83	100	95	0.999	1	1	0.724
isogroup03290	Mariner	236	348	283	211	333	206	262	0.991	1	1	0.724
isogroup10373	Gypsy	961	1159	971	1134	1158	914	1067	0.991	1	1	0.724
isogroup03688	Copia	569	549	491	488	542	448	566	0.989	1	1	0.724
isogroup00374	CACTA	73	77	71	56	60	67	78	0.987	1	1	1
isogroup05270	unknown	1908	2056	1694	1629	2078	1498	1819	0.987	1	1	1
isogroup12381	Copia	22	18	31	32	18	30	28	0.984	1	1	0.593
isogroup13625	Mariner	41	40	54	44	24	54	53	0.976	1	1	0.858
isogroup06992	Gypsy	2	0	1	0	1	1	0	0.889	1	1	1
isogroup12910	LINE	2	4	1	3	0	1	5	0.8	1	1	0.593
isogroup01990	Mariner	0	0	0	0	0	0	0	NA	NA	NA	NA
isogroup06545	Gypsy	0	0	0	0	0	0	0	NA	NA	NA	NA

## Sheet: singletons
Singleton	TREP_superfamily	RNAi_1	RNAi_2	RNAi_3	RNAi_4	WT_1	WT_2	WT_3	FOLD_CHANGE	DESeq_Pval	edgeR_Pval	Wilcoxon M-H
F7FWPEV01AFBO9	Gypsy	0	0	4	2	34	6	9	10.8889	0	0	0.032
F2WVVLU02DOJ7K	Gypsy	2	1	2	3	43	7	12	10.3333	0	0	0.032
F2WVVLU01B5BBF	Gypsy	5	0	3	3	24	10	12	5.57576	0	0	0.032
F2WVVLU02DCU4D	Gypsy	0	2	4	5	27	9	5	4.9697	0.002	0.001	0.05
F2WVVLU03GEEOI	CACTA	5	1	6	4	35	14	8	4.75	0	0	0.034
F2WVVLU02DHEUL	Gypsy	1	1	4	5	27	6	5	4.60606	0.005	0.003	0.048
F7FWPEV02DY4FG	Gypsy	4	0	7	7	38	9	13	4.44444	0	0	0.032
F2WVVLU04JPHGL	Mariner	1	4	2	5	18	11	10	4.33333	0.002	0.002	0.034
F7FWPEV04H20AR	Gypsy	5	1	3	3	28	3	7	4.22222	0.006	0.004	0.142
F7FWPEV04H9Q8I	Mariner	3	2	7	2	14	16	14	4.19048	0.001	0.001	0.031
F2WVVLU01AYT8W	Gypsy	2	1	4	7	33	6	4	4.09524	0.006	0.004	0.212
F7FWPEV04IIIPC	Gypsy	5	2	3	3	17	11	9	3.79487	0.006	0.005	0.032
F2WVVLU02EDYCT	Mariner	7	8	6	3	18	22	26	3.66667	0	0.001	0.034
F2WVVLU03G0JWZ	Mariner	2	2	7	7	19	14	15	3.55556	0.003	0.003	0.031
F2WVVLU02C7ZS0	Mariner	1	2	5	6	16	9	12	3.52381	0.007	0.008	0.034
F7FWPEV02DEEDP	Gypsy	2	5	5	4	16	14	12	3.5	0.004	0.003	0.032
F7FWPEV04JNYUA	Mariner	5	2	3	7	12	14	16	3.29412	0.007	0.008	0.034
F7FWPEV03G99MS	Mariner	6	6	3	7	20	18	16	3.27273	0.003	0.004	0.032
F7FWPEV03F3TDT	Mariner	23	12	6	18	63	30	49	3.20904	0	0	0.034
F7FWPEV03GKKSN	Mariner	5	2	6	4	13	8	19	3.13725	0.009	0.009	0.034
F2WVVLU02C9LV2	Mariner	11	13	20	9	45	37	38	3.01887	0.001	0.001	0.034
F2WVVLU01BWR7B	Mariner	6	8	16	12	48	11	25	2.66667	0.007	0.007	0.157
F2WVVLU02C2WL0	Copia	4	18	13	16	38	22	41	2.64052	0.002	0.004	0.034
F7FWPEV03GUBHR	Mariner	11	18	28	19	61	29	55	2.54386	0.002	0.002	0.034
F7FWPEV02C2DU6	Mariner	14	7	16	11	35	29	27	2.52778	0.008	0.008	0.034
F2WVVLU02C6O8Y	Gypsy	61	45	61	60	158	110	115	2.24963	0.007	0.003	0.032
F7FWPEV04JDDEJ	Mariner	22	30	43	25	50	80	63	2.14444	0.008	0.009	0.034
F2WVVLU03G4X27	CACTA	52	70	30	31	19	19	13	0.371585	0.002	0.003	0.032
F7FWPEV02CYQAX	Gypsy	30	19	21	18	6	10	8	0.363636	0.007	0.009	0.034
F7FWPEV02ESSV1	Copia	40	39	31	43	10	26	11	0.409586	0.007	0.01	0.034
F2WVVLU03FUIZ4	Mariner	9	2	9	9	19	10	29	2.66667	0.009	0.012	0.028
F2WVVLU04IDVU7	CACTA	4	7	4	11	14	15	23	2.66667	0.009	0.013	0.032
F2WVVLU03FRRXU	Mariner	6	8	9	15	44	11	20	2.63158	0.01	0.01	0.077
F2WVVLU01A0O77	unknown	37	66	51	66	28	34	14	0.460606	0.011	0.019	0.032
F2WVVLU02EA2M2	Copia	546	75	658	636	1215	912	1323	2.40209	0.011	0.001	0.034
F7FWPEV01B5F7U	Mariner	3	1	6	7	25	7	11	3.37255	0.011	0.008	0.05
F7FWPEV03G82F1	Copia	957	319	1483	1356	3066	1715	2713	2.42819	0.011	0	0.034
F7FWPEV03FLRLT	Gypsy	9	6	6	11	20	16	25	2.54167	0.012	0.013	0.032
F7FWPEV04IAN2E	Copia	28	12	25	14	50	36	46	2.22785	0.012	0.013	0.034
F2WVVLU02DGHCX	Copia	545	81	675	636	1223	902	1295	2.35416	0.013	0.001	0.034
F7FWPEV02DDG8O	Copia	7	4	6	2	31	6	8	3.15789	0.013	0.008	0.108
F7FWPEV02DKDI9	unknown	5	7	4	7	20	17	11	2.78261	0.013	0.014	0.032
F2WVVLU04IN574	Gypsy	7	4	7	3	14	14	15	2.73016	0.014	0.013	0.031
F2WVVLU01A7NLS	HAT	14	12	18	14	6	6	4	0.367816	0.015	0.019	0.031
F2WVVLU01BW5MA	Mariner	14	20	35	31	62	35	58	2.06667	0.016	0.017	0.05
F2WVVLU02EM9XB	Copia	898	236	1159	1077	2161	1435	2252	2.31375	0.016	0.001	0.034
F2WVVLU01AJLWL	Mariner	10	19	26	11	45	30	32	2.16162	0.018	0.019	0.034
F2WVVLU02C7EBB	Copia	15	7	9	18	68	15	9	2.5034	0.018	0.009	0.471
F7FWPEV03F5ALV	Mariner	9	11	10	11	36	17	20	2.37398	0.018	0.019	0.032
F7FWPEV02EP9BE	Mariner	40	31	43	40	70	81	79	1.99134	0.019	0.017	0.032
F2WVVLU01BKUKY	Mariner	29	32	48	35	76	64	74	1.98148	0.02	0.02	0.034
F2WVVLU02DXMRP	Mariner	8	4	12	13	19	22	24	2.34234	0.02	0.022	0.034
F7FWPEV04JOFJH	Gypsy	2	2	9	2	20	6	10	3.2	0.02	0.018	0.067
F2WVVLU01AXKQ2	Gypsy	28	50	28	37	21	20	9	0.4662	0.021	0.032	0.032
F7FWPEV01A8G97	Gypsy	4	11	10	10	36	6	20	2.3619	0.021	0.026	0.285
F7FWPEV01ASP8R	Mariner	15	20	24	27	49	42	42	2.06202	0.022	0.025	0.032
F2WVVLU02EC4FH	Copia	16	8	14	11	39	22	23	2.28571	0.023	0.021	0.034
F2WVVLU01BY22G	Mariner	6	6	2	7	15	12	14	2.60317	0.028	0.034	0.032
F2WVVLU01BZ8ZU	Gypsy	10	11	11	10	25	16	26	2.12698	0.028	0.036	0.031
F2WVVLU01AEZXE	Mariner	9	7	8	11	26	12	21	2.24762	0.029	0.034	0.034
F7FWPEV02CZ70S	Mariner	6	7	6	11	21	15	17	2.35556	0.03	0.031	0.032
F7FWPEV03FKRF3	CACTA	7	8	9	7	23	11	20	2.32258	0.03	0.031	0.032
F2WVVLU01AKKNK	Mariner	15	11	21	21	40	34	32	2.07843	0.031	0.03	0.032
F7FWPEV01ANGZ9	Mariner	3	7	8	4	17	11	13	2.48485	0.031	0.039	0.034
F2WVVLU01AM8TS	Mariner	6	4	11	4	16	15	14	2.4	0.032	0.039	0.032
F2WVVLU03FTPWL	Helitron	14	17	7	16	6	4	5	0.37037	0.032	0.033	0.034
F2WVVLU03GLRMF	Harbinger	6	5	4	5	21	8	10	2.6	0.034	0.035	0.032
F2WVVLU04ISWM4	Gypsy	18	33	23	27	72	25	48	1.91419	0.034	0.043	0.157
F2WVVLU03FMY1L	unknown	27	60	24	23	16	16	15	0.467662	0.035	0.038	0.032
F7FWPEV01BRADR	Mariner	10	13	18	18	26	30	33	2.0113	0.036	0.043	0.032
F2WVVLU01AHX4Y	CACTA	11	29	12	23	10	3	11	0.426667	0.04	0.043	0.05
F2WVVLU02DGJ2K	Mariner	2	7	7	14	18	21	13	2.31111	0.04	0.036	0.074
F2WVVLU01AR3MP	Harbinger	14	12	16	10	28	25	26	2.02564	0.042	0.054	0.034
F7FWPEV02DMLGG	Mariner	16	14	17	12	27	25	35	1.9661	0.042	0.05	0.034
F2WVVLU02DI0S4	Mariner	7	10	5	12	20	23	13	2.19608	0.046	0.036	0.034
F2WVVLU04IBGJX	CACTA	35	24	26	21	11	14	14	0.490566	0.047	0.05	0.032
F2WVVLU04JTIH6	Gypsy	23	17	16	12	32	30	36	1.92157	0.047	0.055	0.034
F7FWPEV04INZP0	Gypsy	151	278	147	102	81	96	83	0.511308	0.047	0.022	0.034
F7FWPEV03G87ER	Mariner	16	23	23	29	47	31	47	1.8315	0.051	0.063	0.031
F2WVVLU03GW8JT	Gypsy	22	21	19	24	49	30	42	1.87597	0.053	0.059	0.034
F2WVVLU03GK37G	Copia	5	6	13	15	10	24	25	2.01709	0.057	0.064	0.157
F2WVVLU03GC9HB	Gypsy	69	42	47	73	27	42	28	0.559885	0.058	0.069	0.05
F2WVVLU01AH3B0	Mariner	8	10	15	13	7	1	6	0.405797	0.059	0.067	0.034
F2WVVLU02DT8BF	CACTA	8	7	4	13	20	9	20	2.04167	0.06	0.07	0.074
F2WVVLU02EC1HB	Gypsy	5	5	4	5	10	10	13	2.31579	0.06	0.055	0.026
F2WVVLU01AQTL7	CACTA	34	30	46	59	93	55	78	1.78304	0.061	0.057	0.077
F2WVVLU01AG0RW	Mariner	15	10	12	14	17	20	34	1.85621	0.062	0.082	0.034
F2WVVLU01AIG0Z	CACTA	14	20	19	14	38	28	29	1.89055	0.063	0.066	0.032
F2WVVLU02DJ5V7	CACTA	7	5	5	1	11	12	9	2.37037	0.063	0.06	0.032
F2WVVLU03GMC2U	Mariner	16	6	9	8	26	11	22	2.01709	0.063	0.064	0.077
F7FWPEV03FTF0B	Mariner	6	6	6	5	16	9	13	2.2029	0.063	0.077	0.028
F2WVVLU01BZEEW	Gypsy	8	4	4	3	13	8	11	2.24561	0.07	0.068	0.048
F7FWPEV01AM059	Mariner	5	1	8	14	17	18	12	2.2381	0.071	0.052	0.077
F7FWPEV04IYOJU	Gypsy	12	12	11	12	21	24	23	1.92908	0.071	0.082	0.028
F2WVVLU02D3CQY	Gypsy	6	4	6	7	24	9	6	2.26087	0.073	0.077	0.142
F2WVVLU04JO1JW	Mariner	11	4	16	64	11	85	34	1.82456	0.073	0.066	0.372
F7FWPEV04H0CX0	Mariner	8	10	14	19	27	23	23	1.9085	0.073	0.075	0.032
F2WVVLU04JLRAG	unknown	12	12	15	15	4	11	4	0.469136	0.074	0.089	0.029
F2WVVLU01A2065	CACTA	4	10	7	14	21	11	19	1.94286	0.078	0.095	0.077
F2WVVLU02D3IEM	Gypsy	9	11	16	17	41	11	23	1.88679	0.081	0.077	0.212
F7FWPEV01BA4XB	HAT	27	30	39	32	77	42	48	1.73958	0.081	0.077	0.034
F2WVVLU03FVTZG	Mariner	5	2	5	6	16	8	8	2.37037	0.082	0.065	0.031
F7FWPEV02ETBXS	Copia	35	49	41	42	74	61	73	1.66068	0.083	0.09	0.034
F2WVVLU04IB3I4	Mariner	21	30	23	17	41	35	42	1.72894	0.084	0.105	0.034
F7FWPEV02CW2E8	Copia	77	87	83	88	59	44	45	0.589055	0.084	0.086	0.034
F7FWPEV02DKKIR	Mariner	41	58	74	43	91	80	99	1.66667	0.085	0.085	0.034
F2WVVLU02DSKPX	Gypsy	27	24	20	15	38	39	35	1.73643	0.088	0.104	0.034
F2WVVLU01AJZKI	Mariner	58	35	60	52	88	77	93	1.67805	0.089	0.076	0.034
F2WVVLU04HY806	Copia	18	19	17	26	41	25	39	1.75	0.09	0.097	0.077
F7FWPEV01B8V5E	Harbinger	10	0	6	7	8	22	8	2.2029	0.092	0.089	0.154
F7FWPEV03FMNN7	CACTA	47	29	41	40	63	56	75	1.64756	0.093	0.1	0.034
F7FWPEV04JQZNN	CACTA	28	26	23	30	12	21	12	0.560748	0.095	0.128	0.032
F7FWPEV04JA8SW	Copia	9	6	4	13	19	19	11	2.04167	0.096	0.089	0.074
F7FWPEV01AZ0FG	Copia	18	18	16	13	23	21	39	1.70256	0.097	0.113	0.032
F2WVVLU02D5AD0	Gypsy	13	8	17	9	42	18	11	2.01418	0.099	0.078	0.157
F2WVVLU03HCJ7F	Copia	38	20	28	27	68	43	35	1.72271	0.099	0.081	0.077
F7FWPEV02D3RA3	CACTA	19	27	24	24	47	24	48	1.68794	0.099	0.129	0.142
F2WVVLU01BMICR	CACTA	17	16	18	19	33	27	32	1.75238	0.101	0.102	0.034
F2WVVLU02D384T	CACTA	8	12	6	4	25	8	12	2	0.101	0.082	0.15
F2WVVLU02DEEKV	Copia	5	4	6	5	23	6	5	2.26667	0.104	0.072	0.195
F7FWPEV02EHN0D	Mariner	29	31	54	38	66	58	64	1.64912	0.104	0.103	0.034
F2WVVLU01AX24G	Gypsy	30	27	25	32	60	31	51	1.66082	0.105	0.113	0.077
F2WVVLU02EVTUF	Gypsy	4	11	10	10	36	10	7	2.01905	0.109	0.095	0.714
F2WVVLU04H7UHH	Gypsy	24	7	12	7	5	8	6	0.506667	0.109	0.144	0.154
F2WVVLU02D7P8M	Gypsy	12	6	13	13	32	16	15	1.90909	0.111	0.106	0.032
F2WVVLU01A96Z7	Mariner	8	5	7	7	14	14	12	1.97531	0.113	0.119	0.031
F7FWPEV02EWK9A	Mariner	46	49	32	33	50	53	84	1.55833	0.115	0.147	0.034
F2WVVLU01AUZEU	Mariner	14	7	5	19	14	33	15	1.83704	0.116	0.122	0.212
F2WVVLU04IR88I	Mariner	8	7	13	11	28	16	12	1.91453	0.116	0.124	0.077
F7FWPEV03G4BMW	Mutator	7	14	21	24	26	25	33	1.69697	0.118	0.139	0.034
F2WVVLU01AUY3T	Gypsy	8	5	9	6	20	12	10	2	0.121	0.111	0.034
F7FWPEV02D4Y4E	Gypsy	21	20	28	6	52	13	30	1.68889	0.122	0.118	0.289
F7FWPEV03FVDAU	Mariner	6	7	14	9	21	22	10	1.96296	0.122	0.091	0.077
F7FWPEV03FHQ6I	CACTA	10	12	12	17	23	21	23	1.75163	0.123	0.127	0.031
F7FWPEV01CAYF4	unknown	51	32	39	47	54	70	78	1.59369	0.124	0.132	0.034
F2WVVLU03G6S6Q	unknown	12	25	18	15	43	21	26	1.71429	0.127	0.125	0.077
F7FWPEV02C41DU	Harbinger	17	2	7	12	18	24	13	1.92982	0.128	0.118	0.077
F2WVVLU01AKLI1	Gypsy	4	7	12	14	20	15	17	1.87387	0.129	0.119	0.034
F2WVVLU02ED971	Copia	8	5	8	8	27	7	10	2.02299	0.129	0.122	0.271
F2WVVLU03GTN2C	Mariner	35	33	41	39	53	51	70	1.56757	0.132	0.149	0.034
F2WVVLU04JPMQX	Mariner	13	19	14	12	31	22	23	1.74713	0.133	0.14	0.034
F2WVVLU01BEJKC	unknown	5	11	13	10	14	19	18	1.74359	0.134	0.159	0.034
F2WVVLU03F25OG	Mariner	22	21	17	15	32	28	33	1.65333	0.134	0.159	0.034
F2WVVLU04H10GP	Mariner	12	11	8	12	24	16	17	1.76744	0.135	0.142	0.032
F2WVVLU01AQMAX	Mariner	13	10	18	17	22	33	20	1.72414	0.138	0.13	0.034
F7FWPEV03HCFAT	Mariner	3	7	6	4	14	8	9	2.06667	0.141	0.145	0.034
F7FWPEV01A3NOO	Mariner	35	36	36	22	55	37	58	1.55039	0.143	0.165	0.032
F2WVVLU04IA16X	Mariner	78	63	99	74	121	114	137	1.57962	0.146	0.119	0.034
F2WVVLU04H6BNX	Gypsy	41	43	47	54	88	46	81	1.54955	0.15	0.158	0.157
F2WVVLU03G00EN	Gypsy	120	92	102	113	48	77	75	0.624512	0.152	0.126	0.034
F2WVVLU04I73BU	unknown	15	16	11	20	25	22	29	1.63441	0.152	0.183	0.034
F7FWPEV04IRRPY	Gypsy	14	14	21	21	37	21	30	1.67619	0.154	0.147	0.064
F7FWPEV03F4XWA	Mariner	10	20	16	17	33	20	26	1.67196	0.157	0.179	0.05
F2WVVLU01A2HW9	Mariner	7	6	13	11	20	16	14	1.8018	0.158	0.132	0.034
F7FWPEV02C0RPB	Mariner	23	20	23	22	34	39	34	1.62121	0.158	0.173	0.031
F2WVVLU02DONEC	Copia	21	21	16	13	11	9	10	0.56338	0.159	0.182	0.032
F2WVVLU01BEFJP	Mariner	3	8	4	5	11	10	8	1.93333	0.163	0.167	0.05
F2WVVLU01BU0KS	Gypsy	48	45	50	42	93	49	72	1.54234	0.167	0.162	0.077
F7FWPEV04JMNHV	Gypsy	6	4	4	11	4	19	11	1.81333	0.168	0.222	0.354
F2WVVLU02ETYXL	Gypsy	13	21	26	17	32	25	35	1.59307	0.169	0.186	0.077
F2WVVLU03FR30Z	Mariner	29	30	55	33	68	50	53	1.55102	0.171	0.163	0.157
F2WVVLU04JU93S	Gypsy	10	18	6	7	24	15	13	1.69106	0.171	0.186	0.157
F7FWPEV02DJV7S	Gypsy	7	4	7	5	17	9	8	1.97101	0.171	0.128	0.032
F2WVVLU03G2W2J	Mariner	6	10	9	6	5	20	15	1.72043	0.172	0.203	0.476
F7FWPEV02D7E09	CACTA	7	4	9	10	10	16	14	1.77778	0.172	0.178	0.05
F2WVVLU03FID0U	CACTA	39	33	34	26	53	44	54	1.52525	0.173	0.19	0.034
F2WVVLU04JE3WX	Gypsy	23	32	17	15	38	28	35	1.54789	0.173	0.204	0.077
F7FWPEV01B38D0	Mariner	4	5	7	5	13	7	11	1.96825	0.174	0.173	0.048
F2WVVLU01BYT0J	Mariner	33	26	45	52	19	42	15	0.649573	0.175	0.237	0.157
F2WVVLU01AUYPP	Mutator	59	111	108	99	169	122	142	1.53139	0.179	0.142	0.034
F7FWPEV02ES3XO	unknown	29	19	35	27	45	31	51	1.53939	0.182	0.184	0.077
F7FWPEV04JLO9K	HAT	16	33	31	35	59	29	44	1.53043	0.183	0.199	0.289
F7FWPEV02EIABY	Copia	28	35	31	39	57	49	46	1.52381	0.186	0.19	0.034
F7FWPEV03F572S	Gypsy	24	41	17	21	46	30	40	1.50162	0.189	0.22	0.157
F7FWPEV02DAA0K	CACTA	29	29	25	5	18	12	10	0.606061	0.19	0.233	0.285
F7FWPEV04H5OO7	Mariner	8	17	13	8	5	4	8	0.492754	0.191	0.156	0.067
F7FWPEV02ECAM8	Copia	11	7	7	5	31	8	5	1.95556	0.192	0.142	0.589
F7FWPEV02D7Z9N	Mariner	46	49	32	29	57	53	63	1.47863	0.193	0.214	0.034
F2WVVLU03GJSS8	CACTA	75	130	82	66	60	73	41	0.657224	0.196	0.191	0.077
F7FWPEV02DI9NF	Mariner	4	1	6	11	11	7	14	1.93939	0.196	0.191	0.108
F7FWPEV03GNIGE	Mariner	27	19	31	25	49	32	38	1.55556	0.197	0.192	0.034
F7FWPEV01BNERE	Gypsy	62	43	61	68	22	49	43	0.649573	0.201	0.203	0.108
F7FWPEV03FR90O	Mariner	10	14	5	13	6	6	5	0.539683	0.201	0.217	0.208
F7FWPEV02DB4KL	CACTA	17	12	16	26	24	25	33	1.53991	0.202	0.217	0.157
F2WVVLU02DIWET	Mariner	20	24	28	28	42	40	33	1.53333	0.203	0.2	0.032
F7FWPEV03F6S9M	Mariner	5	8	7	4	15	7	11	1.83333	0.206	0.211	0.108
F2WVVLU01BIMXD	unknown	25	16	22	30	16	12	15	0.616487	0.21	0.228	0.05
F7FWPEV02D57QJ	Helitron	24	13	10	10	6	9	9	0.561404	0.21	0.23	0.031
F2WVVLU01A4YVN	Mariner	16	19	16	28	31	33	29	1.56962	0.211	0.217	0.032
F2WVVLU01BGC93	Mariner	9	1	5	6	7	11	11	1.84127	0.212	0.204	0.074
F7FWPEV03F6MNB	Gypsy	119	150	84	104	196	92	214	1.46462	0.212	0.186	0.289
F7FWPEV03GFI72	Gypsy	18	16	21	19	29	21	35	1.53153	0.212	0.244	0.05
F2WVVLU02EFNHX	Gypsy	23	17	23	9	9	14	10	0.611111	0.214	0.278	0.208
F7FWPEV03GL2DJ	Mariner	15	18	21	23	29	32	28	1.54113	0.214	0.234	0.034
F7FWPEV03FFOW0	Copia	4	2	11	17	12	20	13	1.76471	0.215	0.221	0.157
F2WVVLU04JMBIO	Mariner	20	7	19	14	25	20	27	1.6	0.216	0.202	0.05
F2WVVLU01BXZ6B	Gypsy	26	23	19	24	37	24	42	1.49275	0.217	0.246	0.108
F7FWPEV02DPF2O	Mariner	4	6	4	6	9	8	11	1.86667	0.217	0.251	0.031
F2WVVLU01AQCU6	unknown	11	17	6	16	42	8	12	1.65333	0.218	0.198	0.724
F2WVVLU03GM7J4	Mariner	6	1	9	3	11	4	12	1.89474	0.218	0.21	0.157
F2WVVLU01BXL9Q	Gypsy	5	12	11	6	17	5	19	1.60784	0.219	0.282	0.372
F2WVVLU02DS6TK	Mariner	25	12	17	18	33	28	25	1.59259	0.219	0.197	0.05
F2WVVLU02EHVF6	Mariner	5	7	10	11	22	8	12	1.69697	0.219	0.203	0.157
F2WVVLU04IOU6A	LINE	13	12	6	8	15	15	17	1.60684	0.219	0.253	0.032
F7FWPEV02EPDER	Mariner	26	44	40	50	68	49	59	1.46667	0.219	0.234	0.077
F2WVVLU02ECYEV	Gypsy	22	20	32	24	27	34	47	1.46939	0.221	0.259	0.077
F2WVVLU01AHVPB	Gypsy	9	7	10	15	25	13	14	1.69106	0.222	0.234	0.157
F2WVVLU04JV449	unknown	6	2	10	4	11	10	10	1.87879	0.222	0.191	0.067
F7FWPEV02EPB6M	Gypsy	72	112	51	71	66	34	51	0.657952	0.222	0.21	0.108
F7FWPEV03HEHK5	Gypsy	8	11	11	12	23	13	15	1.61905	0.222	0.234	0.032
F2WVVLU02EMDF8	Copia	12	8	5	11	31	8	10	1.81481	0.223	0.191	0.593
F2WVVLU04H518Z	Mariner	26	32	23	40	38	56	42	1.49862	0.223	0.238	0.077
F7FWPEV02DPWZW	Gypsy	10	14	7	6	19	10	16	1.62162	0.223	0.236	0.108
F7FWPEV03FPA0E	Copia	4	11	13	9	23	11	12	1.65766	0.223	0.215	0.212
F2WVVLU03G0DXA	CACTA	26	47	32	38	55	29	67	1.40793	0.224	0.271	0.289
F7FWPEV02D3JRB	CACTA	14	5	2	5	21	9	5	1.79487	0.224	0.234	0.271
F7FWPEV03GH4WV	Mariner	1	5	8	7	17	8	5	1.90476	0.227	0.204	0.28
F2WVVLU01AW1QY	Mariner	55	37	58	37	75	46	82	1.44742	0.229	0.236	0.154
F2WVVLU01AXT38	CACTA	15	19	15	19	23	17	35	1.47059	0.234	0.29	0.15
F2WVVLU02C3SP0	Mariner	8	4	6	6	12	8	11	1.72222	0.234	0.203	0.048
F2WVVLU03GDVJ5	Copia	18	5	17	26	6	15	10	0.626263	0.234	0.251	0.289
F2WVVLU02CY2NY	CACTA	42	42	37	37	50	51	68	1.42616	0.235	0.255	0.031
F2WVVLU02EA6P9	CACTA	8	12	17	7	27	8	17	1.57576	0.238	0.251	0.28
F7FWPEV03FVVQK	Mariner	6	10	7	8	12	11	14	1.5914	0.24	0.249	0.034
F2WVVLU03GKHFP	CACTA	15	11	19	18	23	11	35	1.46032	0.241	0.298	0.372
F2WVVLU01BUAEV	Mariner	78	153	102	150	220	103	202	1.44928	0.243	0.199	0.157
F2WVVLU02C1E0L	Copia	8	8	4	8	24	7	7	1.80952	0.246	0.203	1
F2WVVLU03FXX5H	Mariner	9	18	8	17	13	33	14	1.53846	0.25	0.262	0.48
F2WVVLU01AMX60	Mariner	6	7	2	11	11	8	13	1.64103	0.254	0.291	0.108
F2WVVLU01AVUXR	Mariner	25	32	31	24	44	34	43	1.44048	0.255	0.274	0.034
F2WVVLU01B4GNE	Gypsy	12	20	19	10	23	24	23	1.53005	0.256	0.285	0.032
F7FWPEV01CBF5R	Mariner	13	14	38	24	38	37	27	1.52809	0.256	0.234	0.212
F7FWPEV03GD202	CACTA	19	24	32	28	41	30	41	1.44984	0.257	0.288	0.074
F7FWPEV02DS7L5	CACTA	28	16	40	55	54	44	54	1.45803	0.26	0.248	0.285
F2WVVLU03G6BWB	Mariner	14	25	24	17	39	21	29	1.48333	0.262	0.286	0.157
F2WVVLU02DJL5H	unknown	3	10	8	7	14	9	11	1.61905	0.263	0.274	0.077
F2WVVLU02C2QW0	Mutator	5	5	8	9	13	12	9	1.67901	0.264	0.271	0.048
F2WVVLU03F7JC5	Mariner	4	6	10	10	10	11	15	1.6	0.266	0.303	0.067
F2WVVLU04JDMTJ	Mariner	7	14	10	3	21	8	12	1.60784	0.267	0.282	0.289
F2WVVLU01BEF3R	Gypsy	18	21	22	23	18	16	8	0.666667	0.268	0.338	0.05
F2WVVLU02DFZM0	Mariner	47	53	54	64	111	48	75	1.43119	0.268	0.251	0.289
F2WVVLU01BEJ66	Harbinger	17	6	15	21	18	44	9	1.60452	0.273	0.21	0.48
F2WVVLU02ES0UP	Gypsy	7	4	7	7	20	8	6	1.81333	0.275	0.25	0.271
F2WVVLU03G246B	LINE	20	13	10	14	5	13	8	0.608187	0.275	0.295	0.108
F2WVVLU01AQ04X	Mariner	17	20	23	34	25	40	37	1.44681	0.276	0.294	0.077
F2WVVLU01CFXKO	Gypsy	5	11	11	5	12	8	17	1.54167	0.276	0.286	0.15
F7FWPEV03GHWPF	unknown	7	7	11	9	14	23	6	1.68627	0.276	0.261	0.476
F2WVVLU01A5NEL	unknown	42	53	33	28	25	22	30	0.65812	0.277	0.271	0.077
F2WVVLU01A64GS	Gypsy	14	6	15	18	10	7	8	0.628931	0.28	0.296	0.289
F2WVVLU03GXAUW	Mariner	28	35	36	38	64	39	45	1.44039	0.28	0.265	0.034
F7FWPEV01BO8DI	Copia	65	39	40	40	77	56	64	1.42754	0.28	0.263	0.154
F7FWPEV02EHSVX	Mariner	43	37	35	28	46	45	58	1.38928	0.28	0.301	0.034
F2WVVLU01AM56C	Gypsy	14	7	7	7	25	12	7	1.67619	0.285	0.221	0.329
F2WVVLU02DT8ZG	Mariner	6	8	8	7	16	8	12	1.65517	0.285	0.291	0.067
F2WVVLU04IOI38	Mariner	7	10	11	14	13	10	23	1.46032	0.286	0.35	0.372
F7FWPEV01B9WZP	Mariner	9	6	10	7	17	12	11	1.66667	0.286	0.265	0.034
F7FWPEV01BWMGR	Mariner	12	8	14	7	17	11	19	1.52846	0.286	0.323	0.157
F2WVVLU02C1E82	Gypsy	7	10	10	12	21	14	11	1.57265	0.287	0.275	0.074
F2WVVLU01AO306	Copia	7	20	6	13	14	13	23	1.44928	0.288	0.354	0.212
F7FWPEV04H4G7B	Mariner	8	5	17	14	15	20	17	1.57576	0.288	0.271	0.108
F2WVVLU02DYY13	Gypsy	8	8	14	8	5	6	6	0.596491	0.29	0.303	0.026
F2WVVLU01BZ6TK	Mariner	27	39	34	26	60	39	36	1.42857	0.291	0.29	0.108
F2WVVLU02D44UU	CACTA	39	39	33	30	52	45	51	1.39953	0.292	0.305	0.032
F7FWPEV03FGXXB	Mariner	32	17	19	27	47	24	34	1.47368	0.294	0.27	0.157
F2WVVLU01B83VS	unknown	7	8	7	5	12	6	14	1.58025	0.295	0.337	0.285
F2WVVLU02DTBXT	CACTA	5	10	4	9	8	8	16	1.52381	0.295	0.372	0.476
F2WVVLU04I76XI	unknown	20	24	33	33	38	33	45	1.40606	0.295	0.325	0.067
F7FWPEV01AWTGB	CACTA	8	8	9	11	17	13	13	1.59259	0.295	0.275	0.031
F7FWPEV01BWSWY	Gypsy	6	2	9	6	12	8	10	1.73913	0.296	0.259	0.074
F7FWPEV02DR6OA	Mariner	8	8	7	10	8	16	15	1.57576	0.296	0.302	0.142
F7FWPEV04I9GQI	Gypsy	12	8	8	7	3	8	4	0.571429	0.299	0.271	0.142
F7FWPEV03GNJ1P	CACTA	28	44	36	37	37	54	57	1.36092	0.302	0.347	0.108
F7FWPEV02DU78T	unknown	67	57	85	84	84	128	96	1.40159	0.305	0.271	0.108
F2WVVLU04I16OC	Gypsy	55	49	43	52	22	47	35	0.696817	0.306	0.305	0.077
F7FWPEV01AFNI1	Mariner	10	11	9	7	5	7	5	0.612613	0.312	0.325	0.048
F2WVVLU03GG6GH	unknown	9	8	8	10	10	12	17	1.48571	0.313	0.352	0.048
F2WVVLU02DOGU7	Copia	20	1	12	19	9	10	7	0.666667	0.317	0.405	0.289
F2WVVLU04H996E	unknown	9	13	15	18	24	17	20	1.47879	0.318	0.327	0.077
F2WVVLU02EU4C4	Copia	21	19	18	17	50	15	20	1.51111	0.319	0.277	0.724
F2WVVLU04I067R	Mariner	2	5	8	8	9	6	13	1.62319	0.321	0.364	0.154
F2WVVLU01A028W	CACTA	21	17	16	28	36	19	33	1.43089	0.322	0.325	0.157
F7FWPEV04H4SCN	HAT	73	69	99	75	101	110	115	1.37553	0.324	0.294	0.034
F2WVVLU01B4J8D	Mariner	3	8	8	11	9	8	17	1.51111	0.327	0.367	0.271
F2WVVLU04H8U73	CACTA	10	4	8	8	8	7	19	1.51111	0.327	0.404	0.714
F2WVVLU02ECCYC	unknown	52	70	65	50	109	60	75	1.37271	0.33	0.303	0.157
F7FWPEV02DPKRZ	Mariner	14	14	19	13	26	17	23	1.46667	0.33	0.338	0.074
F7FWPEV01AZE3B	Gypsy	34	26	19	23	41	30	36	1.39869	0.331	0.355	0.077
F2WVVLU01BEPLV	Copia	9	11	6	12	17	8	17	1.47368	0.332	0.377	0.285
F2WVVLU03HCLQA	Gypsy	21	16	10	22	15	10	10	0.676329	0.334	0.412	0.142
F2WVVLU02DMIPW	Gypsy	10	16	10	13	18	15	20	1.44218	0.337	0.375	0.074
F2WVVLU02DO3ZS	Gypsy	12	25	14	24	11	10	15	0.64	0.337	0.304	0.157
F2WVVLU03GJJIW	Copia	19	17	23	23	25	32	29	1.39837	0.337	0.343	0.032
F2WVVLU01CE8G4	Mariner	7	11	10	14	20	13	14	1.49206	0.338	0.35	0.108
F7FWPEV01AVZKB	unknown	64	84	90	94	103	135	103	1.36948	0.342	0.297	0.032
F7FWPEV01BHZAK	Mariner	9	11	8	8	11	14	14	1.44444	0.342	0.39	0.046
F2WVVLU02DQI5I	Copia	9	8	20	11	17	16	20	1.47222	0.344	0.353	0.212
F2WVVLU02DT34J	Copia	8	5	11	8	10	11	15	1.5	0.346	0.352	0.105
F2WVVLU03GV9OS	Gypsy	13	6	4	6	23	8	5	1.65517	0.348	0.291	0.476
F2WVVLU03G8WGB	Mutator	3	10	10	7	13	8	13	1.51111	0.349	0.356	0.15
F2WVVLU01B94Q9	Gypsy	7	6	11	12	21	13	8	1.55556	0.351	0.301	0.157
F7FWPEV02DA7YH	Gypsy	27	13	17	18	12	18	10	0.711111	0.351	0.398	0.212
F7FWPEV03G5DZK	CACTA	10	8	8	10	18	14	10	1.55556	0.351	0.301	0.064
F2WVVLU01AWPCG	CACTA	17	29	19	18	14	15	13	0.674699	0.354	0.377	0.034
F7FWPEV01BYFP5	Mariner	6	5	10	12	19	9	11	1.57576	0.357	0.331	0.289
F2WVVLU02D8ZPC	Copia	14	14	14	16	25	16	21	1.42529	0.358	0.393	0.042
F2WVVLU01A3ZWD	Harbinger	8	2	6	6	9	10	8	1.63636	0.359	0.358	0.048
F7FWPEV03F2LHE	Gypsy	4	11	7	2	11	4	12	1.5	0.359	0.406	0.28
F2WVVLU03GBE0W	Mariner	37	38	36	60	44	32	21	0.756335	0.36	0.436	0.289
F7FWPEV04JWEZX	unknown	7	10	23	15	22	12	24	1.40606	0.362	0.368	0.289
F7FWPEV02CYJFP	Gypsy	15	21	19	22	33	26	23	1.41991	0.364	0.335	0.034
F7FWPEV04IEHCD	Mariner	8	11	15	15	22	15	17	1.46939	0.369	0.353	0.067
F2WVVLU03GE9YL	Mariner	22	26	23	19	37	28	29	1.39259	0.37	0.361	0.034
F7FWPEV01BR371	Copia	11	14	9	9	24	9	14	1.45736	0.375	0.39	0.354
F2WVVLU01BZM6K	Mariner	25	17	24	51	55	29	38	1.39031	0.378	0.356	0.157
F7FWPEV02D83VW	Mariner	15	21	11	8	17	15	24	1.35758	0.378	0.416	0.212
F2WVVLU02ETRQN	Mariner	8	13	5	7	10	11	14	1.41414	0.38	0.431	0.157
F2WVVLU04JOOLT	Mariner	47	30	53	59	26	108	57	1.34744	0.38	0.368	0.724
F7FWPEV04I9KYV	CACTA	13	27	13	14	21	20	26	1.33333	0.38	0.438	0.285
F2WVVLU01A8S9K	Copia	13	19	20	25	22	24	32	1.35065	0.383	0.408	0.157
F2WVVLU01BPL7M	unknown	15	17	9	5	17	12	18	1.36232	0.39	0.403	0.212
F2WVVLU04JUMES	Gypsy	8	21	23	12	32	19	18	1.4375	0.39	0.382	0.48
F7FWPEV03G1TQM	Mariner	8	14	19	4	17	17	14	1.42222	0.39	0.403	0.368
F2WVVLU03GZGA1	Copia	12	5	15	27	18	35	12	1.46893	0.393	0.356	0.372
F7FWPEV01ATY1V	Gypsy	55	78	59	75	81	76	101	1.28839	0.393	0.409	0.077
F7FWPEV02D53CI	Mariner	18	19	26	16	35	23	26	1.41772	0.393	0.381	0.108
F7FWPEV04HZ74O	CACTA	11	16	20	14	22	21	20	1.37705	0.393	0.404	0.05
F7FWPEV04JTJAU	Copia	35	29	17	22	14	20	20	0.699029	0.393	0.386	0.154
F2WVVLU03F7BSL	Mariner	7	6	8	5	14	5	11	1.53846	0.394	0.398	0.372
F2WVVLU04IYOIV	Gypsy	4	8	7	7	12	7	11	1.53846	0.394	0.398	0.142
F7FWPEV01B6O20	Gypsy	12	11	9	10	16	13	16	1.42857	0.397	0.41	0.032
F7FWPEV04JUZPL	unknown	27	18	17	12	8	13	17	0.684685	0.4	0.416	0.212
F2WVVLU04JN6BM	Copia	10	14	7	9	2	6	11	0.633333	0.402	0.368	0.289
F7FWPEV03HEJ2K	Mariner	15	17	30	20	27	26	29	1.33333	0.402	0.429	0.289
F2WVVLU03GGK7N	Mariner	397	530	224	325	175	930	386	1.34688	0.404	0.297	1
F2WVVLU01ANZ31	Copia	21	7	12	14	4	11	12	0.666667	0.406	0.417	0.212
F7FWPEV03G2XB2	LINE	6	14	10	6	1	8	8	0.62963	0.406	0.373	0.471
F2WVVLU03GIMLI	Gypsy	15	17	19	9	35	9	19	1.4	0.411	0.399	0.471
F7FWPEV03F82QI	unknown	10	27	17	13	11	13	11	0.696517	0.412	0.405	0.368
F2WVVLU04IG43H	Copia	106	127	106	120	94	87	79	0.755265	0.416	0.392	0.032
F7FWPEV02D1INL	Gypsy	6	7	7	16	11	5	3	0.703704	0.418	0.536	0.285
F7FWPEV03F5PS8	Copia	15	13	19	19	7	12	15	0.686869	0.419	0.405	0.105
F2WVVLU03G2BF7	unknown	11	16	10	9	16	10	20	1.33333	0.42	0.462	0.28
F7FWPEV04HWR2M	Gypsy	16	21	21	23	33	15	33	1.33333	0.42	0.448	0.471
F2WVVLU04I841R	Mariner	13	17	11	9	25	14	14	1.41333	0.423	0.409	0.154
F7FWPEV03GV104	Mariner	3	7	10	5	11	10	8	1.54667	0.424	0.387	0.108
F7FWPEV04I6FCQ	unknown	7	7	9	6	20	3	10	1.51724	0.424	0.392	0.476
F2WVVLU01A9ID5	CACTA	3	7	6	9	6	10	11	1.44	0.425	0.429	0.212
F2WVVLU01ASBBU	CACTA	6	4	8	11	10	6	15	1.42529	0.425	0.472	0.372
F2WVVLU02D6FZO	CACTA	77	72	73	69	100	95	92	1.31501	0.425	0.386	0.034
F2WVVLU01BEDTW	CACTA	9	7	11	6	9	11	15	1.41414	0.426	0.431	0.15
F2WVVLU04H40XB	Gypsy	8	8	10	7	14	8	14	1.45455	0.426	0.436	0.138
F7FWPEV01B4FTW	Gypsy	8	14	5	11	17	8	14	1.36842	0.426	0.475	0.28
F7FWPEV01B724L	unknown	17	49	19	27	29	25	50	1.2381	0.427	0.543	0.289
F7FWPEV02EE8QU	HAT	12	11	13	10	14	15	18	1.36232	0.427	0.47	0.034
F7FWPEV01BG3WT	Gypsy	42	44	44	48	54	51	66	1.2809	0.428	0.445	0.032
F7FWPEV03GDX6G	Gypsy	34	23	24	31	28	29	51	1.28571	0.428	0.497	0.48
F7FWPEV02C2B49	Gypsy	13	20	21	20	12	13	14	0.702703	0.433	0.423	0.105
F7FWPEV03GP7JY	Mariner	10	6	9	13	16	8	17	1.4386	0.434	0.441	0.289
F7FWPEV02EQYT5	Mariner	23	16	26	19	32	24	29	1.34921	0.435	0.441	0.077
F7FWPEV03FSWIB	CACTA	19	10	8	10	22	10	17	1.39007	0.435	0.448	0.271
F7FWPEV02ED15Z	CACTA	29	43	40	40	60	45	43	1.29825	0.44	0.434	0.048
F2WVVLU03F9NE4	Helitron	13	7	12	6	5	9	5	0.666667	0.443	0.506	0.154
F2WVVLU01A7FCN	Copia	8	10	3	7	18	7	7	1.52381	0.447	0.372	0.714
F2WVVLU03G2G2H	Gypsy	4	5	5	9	12	9	5	1.50725	0.447	0.398	0.195
F2WVVLU04JU6W5	Mariner	16	13	11	13	18	23	14	1.38365	0.449	0.431	0.074
F2WVVLU04I1081	unknown	7	18	13	8	15	14	17	1.33333	0.45	0.535	0.289
F7FWPEV02C6CEZ	CACTA	8	10	13	10	22	4	17	1.39837	0.451	0.464	0.476
F7FWPEV03FP595	Copia	5	16	7	8	6	6	5	0.62963	0.451	0.414	0.208
F2WVVLU01BFO4H	Gypsy	16	13	14	11	25	15	16	1.38272	0.456	0.469	0.108
F2WVVLU02DE686	CACTA	8	11	13	14	14	18	15	1.36232	0.458	0.47	0.05
F7FWPEV01A0QFF	CACTA	41	37	39	40	22	34	32	0.747346	0.461	0.489	0.034
F7FWPEV03G0EFE	Mariner	13	6	9	7	2	11	5	0.685714	0.464	0.473	0.289
F2WVVLU04H0O1N	Gypsy	9	5	7	8	4	15	11	1.37931	0.466	0.517	0.48
F2WVVLU03FVAKO	Mariner	10	11	17	18	17	29	12	1.38095	0.47	0.398	0.372
F7FWPEV03GWDOO	Gypsy	13	10	13	16	14	15	22	1.30769	0.471	0.508	0.154
F2WVVLU04IP8DM	unknown	7	13	13	4	7	7	5	0.684685	0.476	0.489	0.459
F2WVVLU01CEMAA	CACTA	61	80	56	63	91	58	94	1.24615	0.483	0.493	0.289
F2WVVLU02DHIKD	Gypsy	6	7	14	8	19	7	12	1.44762	0.483	0.416	0.372
F7FWPEV01AKRV4	Mariner	14	16	29	23	36	25	22	1.34959	0.483	0.448	0.289
F7FWPEV01CEGL1	Copia	19	8	11	15	12	9	8	0.72956	0.483	0.543	0.372
F7FWPEV01BLA8J	Gypsy	13	14	9	22	23	17	19	1.35632	0.484	0.495	0.157
F2WVVLU01BYJZ9	Mariner	2	7	6	12	10	8	11	1.4321	0.493	0.495	0.289
F7FWPEV01B8M17	CACTA	6	6	5	15	11	13	10	1.41667	0.496	0.502	0.285
F7FWPEV03FTOLT	Mariner	10	11	7	5	12	13	9	1.37374	0.496	0.463	0.157
F7FWPEV02DZ5EP	Copia	17	8	14	11	18	16	17	1.36	0.498	0.472	0.108
F2WVVLU03GJTCV	unknown	17	17	11	12	15	17	23	1.28655	0.499	0.539	0.271
F7FWPEV04H06DZ	CACTA	7	5	5	6	9	7	9	1.44928	0.499	0.491	0.046
F7FWPEV03FS2YY	Gypsy	17	12	11	11	11	8	9	0.732026	0.502	0.52	0.067
F7FWPEV03HAV06	Mariner	17	8	14	11	7	8	11	0.693333	0.502	0.516	0.15
F2WVVLU02DKZ91	Mariner	6	7	6	5	5	8	11	1.33333	0.509	0.563	0.368
F7FWPEV02C6M5U	CACTA	4	7	4	9	12	6	8	1.44444	0.509	0.511	0.285
F7FWPEV04JPBXY	Gypsy	11	1	2	9	9	10	7	1.50725	0.509	0.451	0.593
F2WVVLU01BSD6S	Copia	10	21	21	24	14	17	12	0.754386	0.512	0.529	0.285
F2WVVLU03G8E66	Gypsy	8	14	14	9	20	10	14	1.3037	0.518	0.531	0.271
F7FWPEV02DRA3X	unknown	3	2	10	9	9	7	11	1.5	0.521	0.463	0.372
F2WVVLU02ENXRZ	Mariner	7	8	10	10	12	10	14	1.37143	0.524	0.488	0.067
F2WVVLU01CDF5N	Mariner	16	14	20	15	21	20	23	1.31282	0.525	0.532	0.05
F2WVVLU01CAOMH	Gypsy	22	45	12	15	16	14	21	0.723404	0.529	0.492	0.724
F2WVVLU02DYO02	Mariner	60	53	75	76	72	106	72	1.26263	0.529	0.478	0.476
F2WVVLU03FIJSY	Copia	18	5	12	18	8	13	9	0.754717	0.53	0.621	0.476
F2WVVLU01AJDW8	CACTA	7	6	6	7	12	7	9	1.4359	0.531	0.536	0.064
F2WVVLU02DSY9P	CACTA	9	11	12	5	14	11	11	1.2973	0.531	0.543	0.271
F7FWPEV02CZC9K	Copia	5	7	8	11	12	6	14	1.37634	0.531	0.582	0.289
F2WVVLU04JH6RF	Gypsy	25	20	18	24	28	18	35	1.24138	0.532	0.556	0.372
F2WVVLU04JT92V	Mariner	6	13	7	16	11	18	13	1.33333	0.533	0.543	0.372
F7FWPEV02EQDOD	Gypsy	30	47	30	21	27	19	26	0.75	0.536	0.509	0.154
F2WVVLU04JJADP	Mariner	6	10	6	11	11	17	6	1.37374	0.539	0.502	0.354
F2WVVLU01ALA77	Mariner	13	14	12	19	14	25	18	1.31034	0.541	0.548	0.212
F7FWPEV03GX5VA	Copia	5	13	13	12	15	10	17	1.30233	0.541	0.549	0.285
F2WVVLU04IBL5I	Copia	14	11	12	7	15	6	5	0.787879	0.544	0.563	0.48
F7FWPEV01B5F9X	LINE	56	54	46	54	38	46	42	0.8	0.545	0.562	0.048
F7FWPEV03GIGRL	Gypsy	302	138	294	224	151	251	177	0.805846	0.545	0.498	0.48
F2WVVLU04IK5C2	Copia	7	8	12	10	5	8	7	0.720721	0.547	0.605	0.15
F2WVVLU02DYVZR	Copia	56	42	30	26	89	27	31	1.27273	0.55	0.474	0.724
F2WVVLU01CE7TM	Mariner	11	5	5	7	11	8	10	1.38095	0.551	0.552	0.208
F7FWPEV03GJ7QJ	Mariner	17	19	15	10	17	16	23	1.22404	0.551	0.587	0.372
F2WVVLU01AJJU1	Harbinger	51	38	48	67	37	95	57	1.23529	0.556	0.545	0.724
F7FWPEV04IE2RH	unknown	6	7	13	14	9	14	16	1.3	0.562	0.566	0.212
F2WVVLU02DILJP	Mutator	4	4	5	11	6	4	14	1.33333	0.563	0.555	0.463
F2WVVLU02DMJP5	HAT	9	14	14	10	14	17	14	1.2766	0.567	0.574	0.119
F2WVVLU04ICXRN	Copia	66	67	33	49	27	44	54	0.775194	0.567	0.515	0.289
F2WVVLU02EBVVC	Copia	7	4	4	10	16	3	8	1.44	0.571	0.463	0.721
F2WVVLU01A9ER8	Gypsy	7	1	8	8	11	4	11	1.44444	0.572	0.511	0.28
F2WVVLU04JXP1Z	Gypsy	97	149	114	126	152	133	158	1.21536	0.574	0.545	0.077
F7FWPEV02DYMWQ	Mutator	19	19	9	8	7	10	13	0.727273	0.574	0.546	0.476
F7FWPEV01BLIBW	Gypsy	16	4	16	17	17	22	14	1.33333	0.577	0.552	0.368
F7FWPEV04H8649	Mariner	20	19	10	13	14	9	12	0.752688	0.577	0.592	0.289
F2WVVLU02DS7TD	CACTA	8	10	10	10	20	10	8	1.33333	0.578	0.55	0.693
F7FWPEV01AWDSN	Mariner	4	7	10	5	12	8	8	1.4359	0.58	0.533	0.154
F2WVVLU04JCQ80	Mariner	24	12	17	29	26	32	21	1.28455	0.581	0.514	0.289
F7FWPEV04I5OYQ	Mariner	13	13	16	24	24	25	16	1.31313	0.583	0.536	0.146
F7FWPEV03F5UIN	Gypsy	10	11	13	5	14	13	11	1.29915	0.585	0.596	0.15
F2WVVLU04IQYQG	Gypsy	13	10	8	12	7	8	8	0.713178	0.586	0.596	0.067
F2WVVLU02C7YKC	Gypsy	10	8	2	7	13	8	7	1.38272	0.589	0.543	0.471
F7FWPEV01CEFAU	unknown	9	2	7	8	12	7	9	1.4359	0.589	0.536	0.28
F7FWPEV01A2SI1	CACTA	6	8	11	8	11	9	12	1.29293	0.591	0.596	0.105
F2WVVLU02C53CH	Copia	21	12	8	10	16	14	18	1.2549	0.592	0.597	0.289
F2WVVLU02ENF04	Gypsy	22	19	25	26	28	20	35	1.2029	0.592	0.637	0.289
F7FWPEV02DLOZN	unknown	18	7	20	58	9	41	15	0.841424	0.593	0.672	0.724
F2WVVLU03GAPAP	Gypsy	8	6	19	12	12	16	15	1.27407	0.595	0.637	0.372
F7FWPEV02DT7W7	Gypsy	2	7	10	9	11	6	11	1.33333	0.598	0.599	0.285
F7FWPEV01AR9Y5	Mariner	70	127	105	87	94	56	85	0.805484	0.603	0.556	0.289
F7FWPEV02C2DOE	Mariner	36	37	36	39	51	41	42	1.20721	0.606	0.593	0.032
F7FWPEV03GU3QR	unknown	14	31	16	13	38	12	19	1.24324	0.606	0.591	0.724
F2WVVLU01AY4T2	Mariner	10	13	14	11	16	12	17	1.25	0.607	0.615	0.157
F7FWPEV04IHV52	Gypsy	60	64	59	63	79	68	74	1.19783	0.608	0.593	0.034
F7FWPEV03FL5JB	CACTA	34	49	38	32	51	33	51	1.17647	0.613	0.661	0.285
F2WVVLU02D5AEI	Copia	17	14	9	9	15	16	15	1.2517	0.614	0.621	0.28
F2WVVLU03F8U69	Mutator	5	2	3	13	6	9	8	1.33333	0.614	0.608	0.289
F7FWPEV02DH33C	CACTA	9	12	11	11	18	15	9	1.30233	0.614	0.584	0.368
F2WVVLU01AQSYD	Mariner	11	10	9	8	12	11	12	1.22807	0.619	0.623	0.048
F2WVVLU02DJSD9	Gypsy	9	17	5	14	18	22	5	1.33333	0.62	0.522	0.372
F2WVVLU01AEO9G	Mariner	6	7	5	7	12	5	8	1.33333	0.622	0.623	0.368
F2WVVLU01B4IKM	Gypsy	20	12	26	17	20	23	26	1.22667	0.622	0.599	0.28
F2WVVLU02DUTBY	Mariner	10	5	6	4	8	8	9	1.33333	0.622	0.678	0.285
F2WVVLU03HB0DZ	Gypsy	13	33	18	20	35	8	32	1.19048	0.622	0.68	0.724
F2WVVLU01BJ7MZ	LINE	17	12	15	11	11	13	9	0.8	0.624	0.678	0.212
F2WVVLU03GBYPK	LINE	28	27	36	25	16	25	29	0.804598	0.624	0.609	0.372
F2WVVLU04I7QN7	unknown	9	12	8	5	4	8	7	0.745098	0.626	0.633	0.212
F7FWPEV04IPEV6	Mariner	4	5	9	8	11	12	4	1.38462	0.63	0.583	0.372
F7FWPEV01AHCIF	unknown	8	6	6	6	7	7	11	1.28205	0.631	0.687	0.138
F7FWPEV04IT70D	Mariner	9	5	10	15	12	16	10	1.29915	0.632	0.596	0.212
F7FWPEV02D2IJQ	Mariner	22	27	17	37	20	16	26	0.802589	0.633	0.616	0.289
F2WVVLU03GRFOP	unknown	4	5	7	17	13	13	7	1.33333	0.635	0.596	0.368
F7FWPEV02C1M4D	Gypsy	5	5	7	10	12	8	7	1.33333	0.639	0.591	0.208
F7FWPEV04H39CC	Gypsy	27	42	41	29	44	34	44	1.17026	0.64	0.679	0.154
F2WVVLU02ETZEF	Copia	26	23	34	47	51	40	29	1.23077	0.642	0.564	0.289
F2WVVLU02C8K8M	Mariner	9	8	12	12	16	14	10	1.30081	0.645	0.615	0.154
F2WVVLU01B68QW	Mariner	4	7	9	8	5	9	12	1.2381	0.647	0.647	0.372
F2WVVLU02DYLYK	Mutator	30	33	58	39	56	38	49	1.19167	0.648	0.634	0.48
F7FWPEV04II5JU	Gypsy	16	14	26	26	24	30	22	1.23577	0.649	0.628	0.476
F2WVVLU01CCT78	Copia	8	7	11	18	8	11	8	0.818182	0.653	0.709	0.853
F2WVVLU02C3EBD	unknown	22	14	22	12	23	19	22	1.21905	0.653	0.629	0.271
F2WVVLU04ICUNU	Gypsy	15	8	15	18	17	20	16	1.2619	0.655	0.628	0.154
F7FWPEV01B5MNC	Mariner	10	5	7	7	10	14	5	1.33333	0.655	0.608	0.467
F7FWPEV03FO72Q	HAT	11	6	14	7	9	6	8	0.807018	0.663	0.723	0.593
F2WVVLU01AZQZ0	Copia	9	11	13	12	19	12	11	1.24444	0.664	0.596	0.471
F2WVVLU03FVLZY	Mutator	13	12	12	10	10	6	11	0.765957	0.664	0.673	0.105
F2WVVLU03GRUUT	Mariner	3	10	13	6	13	8	9	1.25	0.669	0.674	0.593
F7FWPEV03GDVNW	unknown	11	5	8	7	6	16	8	1.29032	0.669	0.674	0.593
F2WVVLU02DP7OZ	Copia	22	25	36	38	45	37	28	1.21212	0.671	0.622	0.289
F7FWPEV04JKTEV	Mariner	70	111	104	63	126	88	90	1.16475	0.673	0.64	0.48
F2WVVLU04H9HLH	Gypsy	8	5	7	12	11	6	13	1.25	0.675	0.678	0.48
F7FWPEV01BWVHY	unknown	7	16	5	14	6	8	10	0.761905	0.677	0.635	0.724
F2WVVLU02C8PBJ	Mariner	12	17	13	7	15	20	10	1.22449	0.679	0.653	0.48
F2WVVLU03GOUK6	Gypsy	15	10	13	10	15	15	14	1.22222	0.679	0.686	0.138
F7FWPEV04JAUAG	Gypsy	53	39	34	45	49	42	57	1.154	0.682	0.695	0.289
F7FWPEV02C018L	Gypsy	18	21	15	22	12	18	17	0.824561	0.683	0.693	0.212
F2WVVLU02DNMGG	unknown	8	4	8	6	12	8	5	1.28205	0.685	0.573	0.463
F2WVVLU01AGTBQ	Copia	54	60	54	50	41	46	51	0.844037	0.686	0.674	0.074
F7FWPEV02CWXSQ	Mariner	14	13	29	17	19	25	21	1.18721	0.687	0.693	0.289
F7FWPEV03HEA83	Mariner	4	13	8	10	9	12	11	1.21905	0.687	0.697	0.48
F7FWPEV03G7S0G	unknown	17	10	16	15	15	21	17	1.21839	0.692	0.665	0.28
F2WVVLU02D6P6X	Gypsy	51	68	60	47	61	68	64	1.13864	0.696	0.701	0.212
F7FWPEV02EE6YM	CACTA	7	17	20	18	16	10	12	0.817204	0.698	0.709	0.289
F7FWPEV03GZQHB	Mariner	10	14	29	15	34	15	14	1.23529	0.698	0.62	0.471
F2WVVLU01BHX4A	Gypsy	8	13	10	6	22	2	11	1.26126	0.701	0.665	0.724
F7FWPEV01AQRAO	CACTA	15	1	7	11	2	8	11	0.823529	0.705	0.704	0.858
F7FWPEV01BDA6S	unknown	9	7	6	15	5	19	11	1.26126	0.706	0.665	0.724
F7FWPEV01BF6G5	Mariner	7	4	9	9	8	8	11	1.24138	0.706	0.708	0.471
F2WVVLU01BJBSW	unknown	17	25	28	27	35	33	19	1.19588	0.708	0.647	0.289
F7FWPEV04IPYK3	CACTA	12	11	8	8	16	8	11	1.19658	0.711	0.72	0.578
F7FWPEV04IZJIX	Mariner	21	13	11	11	9	11	14	0.809524	0.713	0.723	0.463
F2WVVLU01BH49A	Copia	7	11	10	12	10	8	17	1.16667	0.717	0.811	0.858
F2WVVLU04I81DG	Mariner	20	26	24	29	27	25	32	1.13131	0.717	0.743	0.289
F2WVVLU02EINWB	Gypsy	6	7	8	10	12	8	8	1.2043	0.718	0.723	0.271
F7FWPEV04JKTVY	Gypsy	6	7	9	9	11	9	8	1.2043	0.718	0.723	0.271
F2WVVLU02C5OW3	Harbinger	11	5	13	9	4	12	7	0.807018	0.719	0.777	0.48
F2WVVLU03GCB1F	CACTA	21	11	18	15	19	13	24	1.14872	0.719	0.753	0.48
F2WVVLU04ISRSI	Mariner	12	13	6	18	15	15	14	1.19728	0.721	0.728	0.285
F7FWPEV01CBEGB	CACTA	26	18	21	26	31	29	22	1.20147	0.721	0.654	0.154
F2WVVLU02EW97V	Gypsy	7	11	9	14	13	9	14	1.17073	0.722	0.771	0.471
F2WVVLU01B6OXE	Copia	36	39	37	47	37	43	54	1.12369	0.731	0.76	0.372
F7FWPEV03FN6AN	Gypsy	8	12	19	12	17	11	17	1.17647	0.731	0.737	0.719
F2WVVLU01AJQL7	Gypsy	28	35	37	36	43	26	45	1.11765	0.736	0.755	0.48
F2WVVLU03FZA93	Mariner	31	31	31	31	16	33	29	0.83871	0.738	0.701	0.435
F2WVVLU03HCJUK	unknown	5	8	7	6	4	11	8	1.17949	0.74	0.802	0.593
F2WVVLU01A3CPZ	Gypsy	15	12	18	17	14	12	14	0.860215	0.742	0.786	0.208
F2WVVLU03GIGIK	unknown	15	10	11	9	16	12	12	1.18519	0.742	0.709	0.154
F2WVVLU04IU9F0	Gypsy	4	7	11	10	11	4	5	0.833333	0.744	0.748	0.719
F7FWPEV01A9RM6	Gypsy	12	20	11	13	16	16	16	1.14286	0.746	0.79	0.271
F7FWPEV03G5WZ4	Gypsy	446	236	436	355	281	426	273	0.887079	0.746	0.736	0.48
F2WVVLU01BIKYY	CACTA	22	18	14	30	25	19	28	1.14286	0.75	0.751	0.48
F2WVVLU02DE4VV	Gypsy	12	7	8	16	8	16	5	0.899225	0.75	0.85	0.719
F2WVVLU04IB2JX	Harbinger	8	5	8	12	7	6	8	0.848485	0.75	0.81	0.463
F7FWPEV01B9968	Harbinger	38	24	17	35	35	37	28	1.16959	0.75	0.736	0.593
F2WVVLU01AUJAC	Harbinger	18	29	10	21	20	12	17	0.837607	0.751	0.76	0.48
F7FWPEV03FIWSD	Gypsy	14	16	21	15	20	10	12	0.848485	0.751	0.761	0.289
F7FWPEV03HDPC9	Gypsy	30	7	17	20	9	26	14	0.882883	0.751	0.819	0.724
F2WVVLU01AY0WP	CACTA	6	11	6	6	8	4	13	1.14943	0.752	0.753	0.714
F7FWPEV03GQBS0	Gypsy	5	11	7	6	8	5	12	1.14943	0.752	0.753	0.593
F7FWPEV02EMLPX	Mariner	15	20	4	10	17	9	15	1.11565	0.754	0.802	0.858
F2WVVLU01ASCDI	Mariner	6	19	16	17	14	11	11	0.827586	0.76	0.733	0.285
F7FWPEV01A7FJH	Mariner	8	5	8	9	5	8	13	1.15556	0.764	0.82	0.853
F7FWPEV02C5PWR	CACTA	16	12	15	18	17	23	14	1.18033	0.768	0.741	0.48
F2WVVLU04IQXX4	unknown	13	8	13	7	11	9	15	1.13821	0.769	0.817	0.476
F7FWPEV02EJ3VR	Gypsy	11	14	8	10	19	9	10	1.17829	0.773	0.74	0.858
F2WVVLU03GUF6F	CACTA	15	11	15	12	6	23	17	1.15723	0.774	0.777	0.476
F2WVVLU01AJDIY	Gypsy	8	11	7	8	8	8	12	1.09804	0.778	0.781	0.435
F2WVVLU02DMVC2	Mariner	34	49	34	42	38	37	31	0.888889	0.778	0.801	0.476
F2WVVLU03FINC7	Copia	20	14	5	5	16	10	12	1.15152	0.778	0.786	0.721
F7FWPEV01BWUHI	Mariner	73	69	92	98	29	152	94	1.10442	0.778	0.792	0.724
F2WVVLU01A3EQJ	Mariner	14	19	18	13	15	14	12	0.854167	0.782	0.792	0.372
F2WVVLU01AKW69	Gypsy	19	6	12	7	18	12	10	1.21212	0.782	0.665	0.593
F2WVVLU01AP0H0	LINE	17	23	16	22	17	26	22	1.11111	0.782	0.788	0.471
F7FWPEV04JDLM8	Copia	16	21	19	21	32	20	17	1.19481	0.782	0.708	0.721
F7FWPEV03FX9AF	Gypsy	11	5	10	8	7	12	11	1.17647	0.783	0.786	0.372
F7FWPEV03G2CZG	unknown	10	18	10	15	16	9	9	0.855346	0.785	0.833	0.28
F7FWPEV04JBRMA	HAT	18	13	11	10	9	10	14	0.846154	0.785	0.792	0.372
F2WVVLU01BCYPV	unknown	18	20	18	2	24	13	13	1.14943	0.788	0.761	1
F2WVVLU02D1PGS	Gypsy	5	13	12	6	16	8	8	1.18519	0.788	0.748	0.476
F2WVVLU03GYZWV	Mariner	58	70	58	63	49	71	48	0.899598	0.791	0.801	0.476
F7FWPEV04JS8W9	Copia	8	14	12	8	9	6	11	0.825397	0.791	0.797	0.476
F7FWPEV02EGLJP	Gypsy	9	6	6	9	6	8	5	0.844444	0.794	0.799	0.266
F2WVVLU02DJG1W	Mariner	16	13	6	14	10	15	16	1.11565	0.796	0.839	0.593
F7FWPEV02D85YS	Mariner	26	18	21	29	14	28	35	1.0922	0.796	0.821	0.724
F7FWPEV02EORNN	CACTA	14	7	17	11	17	12	14	1.17007	0.799	0.805	0.471
F7FWPEV03GXZHY	unknown	10	4	6	7	10	6	8	1.18519	0.801	0.687	0.471
F7FWPEV03HAPAR	Gypsy	13	7	8	10	9	8	15	1.12281	0.801	0.758	0.593
F2WVVLU01A6773	unknown	3	6	8	15	10	10	2	0.916667	0.804	0.92	1
F7FWPEV04IAWSB	LINE	22	14	14	20	11	19	17	0.895238	0.804	0.841	0.476
F7FWPEV04JBJ1J	unknown	6	7	7	12	8	6	7	0.875	0.804	0.809	0.853
F2WVVLU02DBNUE	Copia	20	20	15	21	21	20	23	1.12281	0.806	0.811	0.195
F2WVVLU03GEQM5	Copia	5	13	6	5	8	8	8	1.10345	0.806	0.81	0.266
F2WVVLU03HC4HH	Gypsy	41	30	35	20	24	21	36	0.857143	0.806	0.748	0.724
F7FWPEV03GVAQE	Gypsy	29	44	32	36	23	36	33	0.869976	0.806	0.774	0.593
F2WVVLU01BWYP8	CACTA	6	12	8	8	6	8	7	0.823529	0.809	0.867	0.354
F2WVVLU01AWFG0	CACTA	13	7	9	12	9	10	15	1.10569	0.811	0.815	0.593
F2WVVLU01B7UUV	Gypsy	34	31	36	30	36	43	30	1.10941	0.813	0.801	0.471
F7FWPEV02D6EYY	Copia	22	11	19	14	26	15	16	1.15152	0.813	0.789	0.48
F2WVVLU03HF5DW	CACTA	10	7	8	5	8	3	14	1.11111	0.816	0.868	0.858
F7FWPEV02D3MO7	CACTA	8	6	7	9	9	8	10	1.2	0.816	0.817	0.15
F7FWPEV02EAOVN	Gypsy	18	26	23	15	20	23	24	1.08943	0.817	0.848	0.593
F7FWPEV03F75S0	LINE	15	20	19	10	10	13	17	0.833333	0.819	0.792	0.372
F7FWPEV04H1EMH	Copia	12	17	16	13	16	19	14	1.12644	0.82	0.826	0.372
F2WVVLU01BTXT4	Mariner	33	16	34	37	22	34	26	0.911111	0.822	0.885	0.593
F2WVVLU01BV3SG	Mariner	11	5	10	6	8	10	9	1.125	0.823	0.825	0.858
F2WVVLU03FX0L4	Mariner	56	86	52	62	60	50	61	0.890625	0.829	0.816	0.48
F2WVVLU03GV614	CACTA	10	8	14	14	15	13	12	1.15942	0.829	0.797	0.476
F2WVVLU01AE9IR	Gypsy	46	74	49	55	74	52	56	1.08333	0.83	0.817	0.372
F7FWPEV03F9NYP	Copia	15	24	20	24	22	18	16	0.899598	0.83	0.863	0.476
F2WVVLU02EDDVP	Gypsy	9	10	11	18	21	7	13	1.13889	0.831	0.836	0.724
F2WVVLU04IBHYY	Mariner	6	12	11	11	7	11	8	0.866667	0.832	0.792	0.463
F7FWPEV02DFAU7	Gypsy	21	36	20	23	19	22	24	0.866667	0.832	0.813	0.724
F7FWPEV02DX3B7	Copia	7	4	9	19	6	17	4	0.923077	0.832	0.884	0.593
F2WVVLU01A9BWC	Mariner	10	37	10	10	26	14	14	1.07463	0.836	0.872	0.266
F7FWPEV01BW6C9	Mariner	14	19	22	22	18	27	19	1.10823	0.836	0.813	0.857
F2WVVLU04IKC2A	CACTA	10	12	8	11	9	11	7	0.878049	0.837	0.888	0.372
F7FWPEV01A1I0K	Gypsy	7	5	9	5	12	5	6	1.17949	0.855	0.855	0.714
F2WVVLU04HZTFV	CACTA	41	53	67	38	48	43	45	0.911223	0.857	0.858	1
F7FWPEV02D0KUL	Mariner	7	7	10	4	6	7	11	1.14286	0.861	0.918	0.714
F2WVVLU03F8UQ7	Mariner	126	209	145	121	104	158	202	1.0294	0.864	0.947	1
F7FWPEV02CXJOB	Mariner	10	14	12	10	13	9	15	1.07246	0.864	0.867	0.721
F7FWPEV02EP6GL	Copia	10	7	5	7	7	6	11	1.10345	0.864	0.864	0.714
F7FWPEV01AXFTE	Gypsy	8	4	8	13	4	9	8	0.848485	0.866	0.865	0.853
F2WVVLU02DN1KV	Mariner	132	166	102	118	146	95	116	0.918919	0.87	0.855	0.48
F7FWPEV01AQ3I2	Gypsy	9	10	6	7	7	8	11	1.08333	0.87	0.87	0.593
F7FWPEV03GIYGD	Gypsy	72	24	36	46	43	41	42	0.94382	0.87	0.916	1
F2WVVLU04IZ7Q7	unknown	19	21	16	16	8	16	23	0.87037	0.871	0.781	0.714
F2WVVLU02DRXHA	Copia	11	23	9	13	16	9	11	0.857143	0.872	0.877	0.719
F2WVVLU03GMU1V	Mariner	4	10	10	10	14	7	8	1.13725	0.875	0.831	1
F2WVVLU02C62JN	unknown	12	4	12	9	8	10	7	0.900901	0.876	0.933	0.476
F2WVVLU01BR85M	Gypsy	40	38	35	40	34	36	36	0.923747	0.877	0.897	0.15
F7FWPEV01AJ4LU	Mariner	21	20	11	24	24	9	19	0.912281	0.879	0.914	0.593
F7FWPEV02EBBKC	Mariner	11	16	18	15	14	13	14	0.911111	0.884	0.925	0.285
F2WVVLU01BZY5A	CACTA	17	21	22	20	15	18	21	0.9	0.885	0.887	0.372
F7FWPEV03FR177	CACTA	149	238	190	186	227	164	211	1.05199	0.886	0.877	0.724
F2WVVLU03GM313	HAT	25	13	22	16	19	22	21	1.08772	0.889	0.891	0.858
F2WVVLU02DIGKR	Gypsy	5	14	11	13	6	10	12	0.868217	0.89	0.85	0.48
F7FWPEV02DBQJU	Copia	28	5	16	13	13	17	14	0.946237	0.89	0.969	0.858
F7FWPEV03HA8AZ	Gypsy	16	14	20	13	16	12	15	0.910053	0.89	0.861	0.593
F2WVVLU03HCDUS	Mariner	35	57	54	57	65	48	49	1.06404	0.893	0.881	1
F7FWPEV02EE6RA	unknown	12	7	7	14	8	8	15	1.03333	0.893	0.945	0.471
F2WVVLU03HF3R6	Gypsy	5	10	8	19	7	12	14	1.04762	0.895	0.946	0.724
F7FWPEV02EV2OB	Gypsy	9	13	12	8	21	6	8	1.11111	0.895	0.858	0.593
F2WVVLU01BM4YX	Mariner	15	21	16	17	11	13	22	0.888889	0.899	0.869	0.48
F2WVVLU03F4J67	CACTA	8	23	19	21	20	13	15	0.901408	0.9	0.872	0.48
F7FWPEV04JGYT9	Mariner	14	6	12	11	11	13	11	1.08527	0.9	0.86	1
F7FWPEV02DO1RT	HAT	29	27	33	31	31	20	33	0.933333	0.905	0.909	1
F2WVVLU03GRHFK	Copia	21	13	11	3	16	9	14	1.08333	0.908	0.872	0.724
F2WVVLU02C8HQU	CACTA	15	14	8	16	11	13	12	0.90566	0.91	0.916	0.289
F2WVVLU04IUY0V	Gypsy	11	8	4	6	5	6	8	0.873563	0.911	0.913	0.719
F7FWPEV02ENS9T	unknown	3	12	8	7	8	5	7	0.888889	0.911	0.98	0.719
F2WVVLU04IJG6R	Copia	7	2	4	13	11	7	5	1.17949	0.912	0.857	0.593
F7FWPEV02D4K6L	unknown	8	5	8	7	18	5	2	1.19048	0.914	0.861	0.589
F7FWPEV03G2LF5	Gypsy	14	27	25	13	32	14	18	1.08017	0.915	0.894	0.593
F2WVVLU02EJM1N	Gypsy	4	4	12	10	5	14	6	1.11111	0.917	0.867	0.476
F7FWPEV01A11OL	Mariner	8	12	4	7	9	7	9	1.07527	0.917	0.983	0.589
F2WVVLU02DATNW	Gypsy	9	4	8	12	4	11	8	0.929293	0.918	0.925	0.719
F7FWPEV03G0OQW	Copia	8	7	11	5	6	11	8	1.07527	0.919	0.983	0.719
F7FWPEV03GJKFR	Mariner	7	11	8	6	6	7	12	1.04167	0.919	0.925	1
F2WVVLU03GH8DO	unknown	15	7	8	3	7	9	10	1.05051	0.922	0.93	0.593
F2WVVLU04JCG4E	Copia	10	6	9	11	10	8	8	0.962963	0.922	0.985	0.589
F2WVVLU03HBW5J	Mariner	16	13	18	18	18	17	12	0.964103	0.924	0.972	0.714
F7FWPEV04H25RI	unknown	9	11	7	11	10	6	10	0.912281	0.924	0.934	0.471
F7FWPEV02DFTPM	Mariner	21	26	21	30	27	25	19	0.965986	0.927	1	0.721
F2WVVLU02DX7FT	Gypsy	9	12	5	13	15	6	11	1.09402	0.93	0.942	0.724
F2WVVLU03FQWIO	Mariner	18	17	20	17	14	17	19	0.925926	0.931	0.942	0.463
F2WVVLU02EUKMG	Mariner	18	24	13	23	23	22	11	0.957265	0.935	1	0.593
F2WVVLU02EL2PR	Gypsy	12	12	11	11	16	10	7	0.956522	0.936	0.991	0.471
F7FWPEV01BA9GW	Gypsy	13	30	21	12	22	9	25	0.982456	0.936	1	1
F7FWPEV04H2H3S	Mariner	11	14	26	26	15	16	23	0.935065	0.936	0.884	1
F7FWPEV01BTGNI	CACTA	37	31	54	30	27	43	38	0.947368	0.94	0.952	1
F7FWPEV01A9O5R	Gypsy	12	6	10	20	16	7	16	1.08333	0.943	0.914	0.721
F7FWPEV02DQDA1	Copia	65	88	79	65	62	70	78	0.942761	0.944	0.921	0.476
F2WVVLU03GT515	unknown	8	11	14	20	11	17	14	1.0566	0.948	0.92	0.719
F7FWPEV04I3UHY	Mariner	13	14	12	17	10	21	10	0.97619	0.949	0.963	0.476
F2WVVLU01BJCRI	Mariner	31	23	22	20	28	21	20	0.958333	0.95	0.987	0.593
F7FWPEV02DTH7N	CACTA	11	17	14	16	13	15	13	0.942529	0.95	0.964	0.476
F2WVVLU01BETXQ	Copia	17	18	17	9	14	17	12	0.939891	0.953	1	0.463
F2WVVLU03FPG8V	Mariner	36	58	42	47	42	33	53	0.932605	0.953	0.903	0.593
F2WVVLU03G0VF6	CACTA	26	21	29	29	28	24	29	1.02857	0.958	0.99	1
F2WVVLU01A3Q37	Mariner	15	10	20	19	19	21	12	1.08333	0.96	0.903	0.593
F2WVVLU01BVQJR	Gypsy	95	125	68	76	98	62	98	0.945055	0.961	0.934	1
F7FWPEV01A7ORD	Mariner	103	117	110	114	121	122	101	1.03303	0.967	0.943	0.48
F7FWPEV03FHHXW	Gypsy	4	8	7	11	8	5	11	1.06667	0.967	1	0.719
F7FWPEV04I45KU	Copia	4	5	6	13	15	5	4	1.14286	0.967	0.918	1
F2WVVLU01BU3RM	Gypsy	13	20	26	23	14	22	26	1.00813	0.968	1	0.858
F2WVVLU02DK5ZQ	Gypsy	10	6	9	7	11	10	3	1	0.968	1	0.593
F2WVVLU04JQILY	Mariner	9	14	4	9	12	8	5	0.925926	0.968	0.985	0.721
F7FWPEV02D77CS	CACTA	29	19	24	15	12	24	26	0.950192	0.968	0.984	0.858
F7FWPEV03FYS1B	CACTA	7	8	10	6	14	4	8	1.11828	0.968	0.925	0.858
F2WVVLU03G7W7J	Gypsy	12	10	8	5	10	6	11	1.02857	0.969	1	0.858
F2WVVLU04I0DB7	Mariner	7	4	9	14	6	14	7	1.05882	0.969	0.932	1
F7FWPEV02CX0EP	unknown	74	124	76	89	105	75	95	1.0101	0.971	1	0.724
F2WVVLU04I6BCP	Mariner	10	14	13	5	11	9	11	0.984127	0.973	0.99	0.721
F7FWPEV04I5K3U	Mariner	8	11	11	13	7	15	11	1.02326	0.973	1	1
F2WVVLU02C21H7	Gypsy	7	12	14	17	12	15	11	1.01333	0.976	1	0.858
F2WVVLU02D6R0C	Gypsy	12	16	17	10	17	12	11	0.969697	0.978	1	1
F7FWPEV04IXP7I	CACTA	16	13	16	9	14	10	14	0.938272	0.978	1	0.719
F2WVVLU04JWGGJ	unknown	14	17	13	14	22	12	9	0.988506	0.979	1	0.476
F7FWPEV02EBU1Z	Mariner	15	19	16	14	18	17	12	0.979167	0.982	1	1
F7FWPEV01BNNIF	Gypsy	19	24	22	13	23	16	17	0.957265	0.987	1	0.724
F7FWPEV02D1ZNB	CACTA	32	8	19	27	14	37	17	1.05426	0.991	0.931	1
F2WVVLU01BZ0QY	unknown	22	21	36	31	24	36	22	0.993939	0.995	1	0.719
F7FWPEV04JEBMT	Mariner	30	32	34	22	36	34	21	1.02825	0.996	0.979	0.593
F2WVVLU01AFFE0	unknown	627	1144	1880	1342	1746	1228	901	1.03478	1	0.936	1
F2WVVLU01AJ1TI	unknown	5	8	5	10	11	6	5	1.04762	1	1	0.714
F2WVVLU01BNWXA	Gypsy	10	4	5	9	4	13	5	1.04762	1	1	1
F2WVVLU01BRNZE	Harbinger	7	16	4	6	6	10	8	0.969697	1	1	0.593
F2WVVLU01CDGZE	unknown	11	7	9	7	9	5	11	0.980392	1	1	1
F2WVVLU02DOGRH	unknown	20	14	19	17	10	27	15	0.990476	1	1	0.724
F2WVVLU02DWVBJ	Gypsy	6	14	18	11	17	12	8	1.0068	1	1	1
F2WVVLU02DZ936	Mariner	11	13	11	16	18	10	10	0.993464	1	1	0.471
F2WVVLU02EC4QF	Gypsy	12	12	10	3	13	9	6	1.00901	1	1	1
F2WVVLU02EOAKV	Gypsy	11	2	9	7	5	11	6	1.01149	1	1	0.858
F2WVVLU02EPIF3	Gypsy	5	7	11	8	8	8	8	1.03226	1	1	0.558
F2WVVLU02EQQKH	Mariner	15	13	7	10	17	9	8	1.00741	1	1	1
F2WVVLU03F0BP0	Copia	8	8	3	9	6	8	7	1	1	1	0.463
F2WVVLU03F84U4	unknown	62	87	94	91	100	65	87	1.00599	1	1	0.858
F2WVVLU03FRECC	Mariner	9	14	12	13	19	8	11	1.05556	1	1	0.724
F2WVVLU03GAHIM	Gypsy	9	4	7	10	17	4	3	1.06667	1	0.982	0.593
F2WVVLU03GROV3	Mariner	30	54	52	49	40	41	53	0.965766	1	1	0.724
F2WVVLU04H15DW	Gypsy	9	16	8	12	10	14	9	0.977778	1	1	0.858
F2WVVLU04H9URO	LINE	18	17	15	8	19	13	11	0.988506	1	1	1
F7FWPEV01A6QA4	Copia	14	5	12	11	8	12	11	0.984127	1	1	0.719
F7FWPEV01B48E5	Mariner	11	14	14	11	13	9	14	0.96	1	1	0.711
F7FWPEV01BYV9A	Copia	16	14	8	15	19	12	10	1.03145	1	1	1
F7FWPEV02D2T7R	Gypsy	6	2	7	12	6	8	7	1.03704	1	1	0.719
F7FWPEV02DAC67	CACTA	11	26	23	20	21	18	20	0.983333	1	1	0.593
F7FWPEV02DD2UI	Copia	19	7	14	8	11	16	11	1.05556	1	1	0.721
F7FWPEV02DS2TK	Mariner	10	14	3	14	11	9	10	0.97561	1	1	0.589
F7FWPEV03FZYJ6	Mariner	6	6	10	7	7	7	8	1.01149	1	1	0.459
F7FWPEV03GAK1Q	Gypsy	15	13	13	10	12	13	13	0.993464	1	1	0.696
F7FWPEV03GAY3X	Gypsy	7	14	10	10	18	6	8	1.04065	1	0.945	0.721
F7FWPEV03GV72V	Gypsy	6	13	9	10	11	6	11	0.982456	1	1	0.857
F7FWPEV03GW3W9	Mariner	9	10	15	15	13	13	11	1.0068	1	1	1
F7FWPEV04IUWTF	Mariner	9	10	7	9	13	5	8	0.990476	1	0.985	0.721
